# Supplementary material for: Crystal structures of salts of bedaquiline
Source: Acta Crystallogr C Struct Chem. 2020 Oct 19;76(Pt 11):1010–23. doi: 10.1107/S2053229620013455 (PMC7642769; doi:10.1107/S2053229620013455)
Supplement: Supplementary file 1 [file c-76-01010-sup1.cif]

##############################################################################
#                                                                            #
# This CIF contains the data in a paper accepted for publication in          #
# Acta Crystallographica Section C. It conforms to the requirements of       #
# Notes for Authors for Acta Crystallographica Section C, and has been       #
# peer reviewed under the auspices of the IUCr Commission on Journals.       #
#                                                                            #
# Full details of the Crystallographic Information File format               #
# are given in the paper "The Crystallographic Information File (CIF):       #
# a New Standard Archive File for Crystallography" by S. R. Hall, F. H.      #
# Allen and I. D. Brown [Acta Cryst. (1991), A47, 655-685].                  #
#                                                                            #
# The current version of the core CIF dictionary is obtainable from          #
# ftp://ftp.iucr.org/pub/cif_core.dic.                                       #
#                                                                            #
# Software is freely available for graphical display of the structure(s)     #
# in this CIF. For information consult the CIF software page                 #
# http://www.iucr.org/resources/cif/software.                                #
#                                                                            #
# This file may be used for bona fide research purposes within the           #
# scientific community so long as proper attribution is given to the journal # 
# article from which it was obtained.                                        #
#                                                                            #
##############################################################################
data_1
_audit_creation_method     'SHELXL-2018/3'
_chemical_name_systematic
;
1-(6-Bromo-2-methoxyquinolin-3-yl)-4-(dimethylamino)-
2-(naphthalen-1-yl)-1-phenylbutan-2-ol
;
_chemical_name_common
;
Bedaquline
;
_chemical_formula_moiety     'C32 H31 Br N2 O2'
_chemical_formula_sum     'C32 H31 Br N2 O2'
_chemical_formula_iupac     'C32 H31 Br N2 O2'
_chemical_formula_weight     555.50
_chemical_melting_point     ?
_chemical_absolute_configuration     ad
_space_group_crystal_system     orthorhombic
_space_group_name_H-M_alt     'P 21 21 21'
_space_group_name_Hall     'P 2ac 2ab'
loop_
    _space_group_symop_operation_xyz
    'x, y, z'
    '-x+1/2, -y, z+1/2'
    '-x, y+1/2, -z+1/2'
    'x+1/2, -y+1/2, -z'
_cell_length_a     11.1584(8)
_cell_length_b     13.6425(14)
_cell_length_c     36.061(4)
_cell_angle_alpha     90
_cell_angle_beta     90
_cell_angle_gamma     90
_cell_volume     5489.5(9)
_cell_formula_units_Z     8
_cell_measurement_reflns_used     9979
_cell_measurement_theta_min     2.4258
_cell_measurement_theta_max     28.6578
_cell_measurement_temperature     150(2)
_exptl_crystal_description     plate
_exptl_crystal_colour     colourless
_exptl_crystal_size_max     0.210
_exptl_crystal_size_mid     0.130
_exptl_crystal_size_min     0.050
_exptl_crystal_density_diffrn     1.344
_exptl_crystal_density_meas     ?
_exptl_crystal_density_method     ?
_exptl_crystal_F_000     2304
_exptl_absorpt_coefficient_mu     1.529
_exptl_absorpt_correction_type     multi-scan
_exptl_absorpt_process_details
;
(SADABS2016; Krause <i>et al.</i>,  2015)
;
_exptl_absorpt_correction_T_min     0.6031
_exptl_absorpt_correction_T_max     0.7465
_diffrn_ambient_temperature     150(2)
_diffrn_source     'fine focus sealed tube X-ray source'
_diffrn_source_voltage     '50 kV'
_diffrn_source_current     '30 mA'
_diffrn_radiation_type     MoK\a
_diffrn_radiation_wavelength     0.71073
_diffrn_radiation_monochromator     'Triumph curved graphite crystal'
_diffrn_measurement_device_type
;
Bruker D8 Quest diffractometer with PhotonII charge-integrating pixel
array detector (CPAD)
;
_diffrn_measurement_method     'omega and phi scans'
_diffrn_detector_area_resol_mean     7.4074
_diffrn_reflns_number     66520
_diffrn_reflns_av_R_equivalents     0.0517
_diffrn_reflns_av_unetI/netI     0.0711
_diffrn_reflns_theta_min     2.258
_diffrn_reflns_theta_max     33.160
_diffrn_reflns_theta_full     25.242
_diffrn_measured_fraction_theta_max     0.910
_diffrn_measured_fraction_theta_full     0.998
_diffrn_reflns_limit_h_min     -14
_diffrn_reflns_limit_h_max     17
_diffrn_reflns_limit_k_min     -20
_diffrn_reflns_limit_k_max     17
_diffrn_reflns_limit_l_min     -55
_diffrn_reflns_limit_l_max     52
_refine_special_details     ?
_reflns_number_total     17893
_reflns_number_gt     12296
_reflns_threshold_expression     'I > 2\s(I)'
_refine_ls_structure_factor_coef     Fsqd
_refine_ls_matrix_type     full
_refine_ls_R_factor_all     0.0836
_refine_ls_R_factor_gt     0.0441
_refine_ls_wR_factor_gt     0.0985
_refine_ls_wR_factor_ref     0.1111
_refine_ls_goodness_of_fit_ref     1.027
_refine_ls_restrained_S_all     1.027
_refine_ls_number_reflns     17893
_refine_ls_number_parameters     675
_refine_ls_number_restraints     0
_refine_ls_hydrogen_treatment     constr
_refine_ls_weighting_scheme     calc
_refine_ls_weighting_details
              'w=1/[\s^2^(Fo^2^)+(0.0298P)^2^+2.4789P] where P=(Fo^2^+2Fc^2^)/3'
_atom_sites_solution_hydrogens     geom
_atom_sites_solution_primary     direct
_atom_sites_solution_secondary     difmap
_refine_ls_shift/su_max     0.002
_refine_ls_shift/su_mean     0.000
_refine_diff_density_max     0.480
_refine_diff_density_min     -0.584
_refine_ls_extinction_method     none
_refine_ls_extinction_coef     .
_refine_ls_abs_structure_details
;
Flack <i>x</i> determined using 4397 quotients [(I+)-(I-)]/[(I+)+(I-)]
(Parsons <i>et al.</i>,  2013)
;
_refine_ls_abs_structure_Flack     0.034(3)
loop_
    _atom_type_symbol
    _atom_type_description
    _atom_type_scat_dispersion_real
    _atom_type_scat_dispersion_imag
    _atom_type_scat_source
    'C' 'C' 0.0033 0.0016
                         'International Tables Vol C Tables 4.2.6.8 and 6.1.1.4'
    'H' 'H' 0.0000 0.0000
                         'International Tables Vol C Tables 4.2.6.8 and 6.1.1.4'
    'Br' 'Br' -0.2901 2.4595
                         'International Tables Vol C Tables 4.2.6.8 and 6.1.1.4'
    'N' 'N' 0.0061 0.0033
                         'International Tables Vol C Tables 4.2.6.8 and 6.1.1.4'
    'O' 'O' 0.0106 0.0060
                         'International Tables Vol C Tables 4.2.6.8 and 6.1.1.4'
_computing_data_collection
;
APEX3 (Bruker, 2019)
;
_computing_cell_refinement
;
SAINT (Bruker, 2019)
;
_computing_data_reduction
;
SAINT (Bruker, 2019)
;
_computing_structure_solution
;
SHELXS97 (Sheldrick, 2008)
;
_computing_structure_refinement
;
SHELXL2018 (Sheldrick, 2015) and
shelXle (H\"ubschle <i>et al.</i>,  2011)
;
_computing_molecular_graphics
;
Mercury (Macrae <i>et al.</i>,  2020)
;
_computing_publication_material
;
publCIF (Westrip, 2010)
;
loop_
    _atom_site_type_symbol
    _atom_site_label
    _atom_site_fract_x
    _atom_site_fract_y
    _atom_site_fract_z
    _atom_site_U_iso_or_equiv
    _atom_site_adp_type
    _atom_site_calc_flag
    _atom_site_occupancy
    _atom_site_disorder_assembly
    _atom_site_disorder_group
    Br Br1 -0.22418(4) 0.59893(4) 0.93403(2) 0.04766(11) Uani d 1 . .
    O O1 0.3238(2) 0.60084(19) 0.79619(6) 0.0300(5) Uani d 1 . .
    H H1O 0.296203 0.640769 0.780645 0.045 Uiso calc 1 . .
    O O2 0.4828(2) 0.72509(17) 0.90856(6) 0.0311(5) Uani d 1 . .
    N N1 0.3008(3) 0.7681(3) 0.75701(9) 0.0374(7) Uani d 1 . .
    N N2 0.2968(2) 0.7233(2) 0.93579(8) 0.0289(6) Uani d 1 . .
    C C1 0.4337(3) 0.5908(2) 0.85326(9) 0.0249(6) Uani d 1 . .
    H H1 0.511656 0.613215 0.863960 0.030 Uiso calc 1 . .
    C C2 0.4218(3) 0.6444(2) 0.81522(9) 0.0261(6) Uani d 1 . .
    C C3 0.3911(3) 0.7541(2) 0.81996(10) 0.0287(7) Uani d 1 . .
    H H3A 0.311884 0.760086 0.832083 0.034 Uiso calc 1 . .
    H H3B 0.451320 0.784829 0.836451 0.034 Uiso calc 1 . .
    C C4 0.3885(3) 0.8096(3) 0.78309(10) 0.0330(7) Uani d 1 . .
    H H4A 0.368347 0.879127 0.787832 0.040 Uiso calc 1 . .
    H H4B 0.469185 0.807406 0.771700 0.040 Uiso calc 1 . .
    C C5 0.1807(4) 0.8058(4) 0.76442(14) 0.0549(12) Uani d 1 . .
    H H5A 0.181362 0.877472 0.762872 0.082 Uiso calc 1 . .
    H H5B 0.155422 0.785688 0.789317 0.082 Uiso calc 1 . .
    H H5C 0.124585 0.779366 0.746042 0.082 Uiso calc 1 . .
    C C6 0.3352(5) 0.7891(4) 0.71826(12) 0.0540(12) Uani d 1 . .
    H H6A 0.274637 0.761942 0.701453 0.081 Uiso calc 1 . .
    H H6B 0.413095 0.759038 0.712972 0.081 Uiso calc 1 . .
    H H6C 0.340535 0.860126 0.714641 0.081 Uiso calc 1 . .
    C C7 0.5377(3) 0.6349(2) 0.79184(10) 0.0292(7) Uani d 1 . .
    C C8 0.5303(3) 0.5879(3) 0.75814(10) 0.0358(8) Uani d 1 . .
    H H8 0.459085 0.553241 0.752149 0.043 Uiso calc 1 . .
    C C9 0.6254(4) 0.5894(3) 0.73209(11) 0.0437(9) Uani d 1 . .
    H H9 0.617529 0.555399 0.709222 0.052 Uiso calc 1 . .
    C C10 0.7269(4) 0.6388(3) 0.73966(12) 0.0479(10) Uani d 1 . .
    H H10 0.788893 0.641601 0.721614 0.058 Uiso calc 1 . .
    C C11 0.7426(3) 0.6867(3) 0.77407(13) 0.0431(10) Uani d 1 . .
    C C12 0.8498(4) 0.7363(4) 0.78199(17) 0.0594(14) Uani d 1 . .
    H H12 0.910315 0.740322 0.763505 0.071 Uiso calc 1 . .
    C C13 0.8689(4) 0.7790(4) 0.81573(18) 0.0624(14) Uani d 1 . .
    H H13 0.942439 0.811591 0.820635 0.075 Uiso calc 1 . .
    C C14 0.7811(4) 0.7748(3) 0.84279(15) 0.0529(11) Uani d 1 . .
    H H14 0.795439 0.803479 0.866381 0.064 Uiso calc 1 . .
    C C15 0.6736(4) 0.7297(3) 0.83590(12) 0.0377(8) Uani d 1 . .
    H H15 0.613991 0.729114 0.854720 0.045 Uiso calc 1 . .
    C C16 0.6489(3) 0.6837(3) 0.80140(11) 0.0338(8) Uani d 1 . .
    C C17 0.4406(3) 0.4791(2) 0.85227(9) 0.0271(6) Uani d 1 . .
    C C18 0.5242(3) 0.4342(3) 0.87547(11) 0.0361(8) Uani d 1 . .
    H H18 0.578525 0.473635 0.889212 0.043 Uiso calc 1 . .
    C C19 0.5296(4) 0.3329(3) 0.87886(13) 0.0455(10) Uani d 1 . .
    H H19 0.586943 0.304062 0.894989 0.055 Uiso calc 1 . .
    C C20 0.4523(4) 0.2738(3) 0.85897(14) 0.0468(10) Uani d 1 . .
    H H20 0.455743 0.204480 0.861264 0.056 Uiso calc 1 . .
    C C21 0.3706(4) 0.3174(3) 0.83584(13) 0.0453(10) Uani d 1 . .
    H H21 0.317076 0.277449 0.821984 0.054 Uiso calc 1 . .
    C C22 0.3643(4) 0.4183(3) 0.83226(12) 0.0374(8) Uani d 1 . .
    H H22 0.307030 0.446401 0.815903 0.045 Uiso calc 1 . .
    C C23 0.3375(3) 0.6233(2) 0.88094(9) 0.0255(6) Uani d 1 . .
    C C24 0.2215(3) 0.5925(2) 0.88015(9) 0.0266(6) Uani d 1 . .
    H H24 0.196272 0.548059 0.861430 0.032 Uiso calc 1 . .
    C C25 0.1375(3) 0.6260(2) 0.90703(9) 0.0262(6) Uani d 1 . .
    C C26 0.0151(3) 0.5984(3) 0.90691(9) 0.0303(6) Uani d 1 . .
    H H26 -0.014665 0.554893 0.888515 0.036 Uiso calc 1 . .
    C C27 -0.0594(3) 0.6349(3) 0.93353(11) 0.0333(7) Uani d 1 . .
    C C28 -0.0190(3) 0.6997(3) 0.96125(10) 0.0369(8) Uani d 1 . .
    H H28 -0.073061 0.724205 0.979370 0.044 Uiso calc 1 . .
    C C29 0.0990(3) 0.7270(3) 0.96179(10) 0.0342(8) Uani d 1 . .
    H H29 0.126805 0.770477 0.980477 0.041 Uiso calc 1 . .
    C C30 0.1804(3) 0.6910(2) 0.93480(9) 0.0279(6) Uani d 1 . .
    C C31 0.3688(3) 0.6911(2) 0.90978(9) 0.0260(6) Uani d 1 . .
    C C32 0.5181(3) 0.7945(3) 0.93649(11) 0.0380(8) Uani d 1 . .
    H H32A 0.601622 0.813868 0.932406 0.057 Uiso calc 1 . .
    H H32B 0.510293 0.764395 0.961050 0.057 Uiso calc 1 . .
    H H32C 0.466450 0.852445 0.935054 0.057 Uiso calc 1 . .
    Br Br2 1.50319(4) 0.52837(3) 0.98077(2) 0.04694(11) Uani d 1 . .
    O O3 1.1137(2) 0.17437(18) 0.87033(7) 0.0340(5) Uani d 1 . .
    H H3O 1.149698 0.120544 0.872362 0.051 Uiso calc 1 . .
    O O4 0.8318(2) 0.3046(2) 0.95890(8) 0.0422(6) Uani d 1 . .
    N N3 1.1594(3) -0.0081(2) 0.89439(9) 0.0374(7) Uani d 1 . .
    N N4 0.9864(3) 0.3925(2) 0.98480(8) 0.0365(7) Uani d 1 . .
    C C33 0.9444(3) 0.2672(2) 0.89183(9) 0.0295(7) Uani d 1 . .
    H H33 0.859615 0.258280 0.900123 0.035 Uiso calc 1 . .
    C C34 0.9919(3) 0.1632(2) 0.88238(9) 0.0291(6) Uani d 1 . .
    C C35 0.9948(3) 0.0969(2) 0.91712(9) 0.0321(7) Uani d 1 . .
    H H35A 1.050174 0.125785 0.935591 0.039 Uiso calc 1 . .
    H H35B 0.913825 0.095086 0.928300 0.039 Uiso calc 1 . .
    C C36 1.0347(3) -0.0074(3) 0.90853(11) 0.0365(8) Uani d 1 . .
    H H36A 1.029756 -0.047775 0.931298 0.044 Uiso calc 1 . .
    H H36B 0.980637 -0.036456 0.889749 0.044 Uiso calc 1 . .
    C C37 1.2456(4) -0.0081(4) 0.92483(14) 0.0522(11) Uani d 1 . .
    H H37A 1.327104 -0.004144 0.914792 0.078 Uiso calc 1 . .
    H H37B 1.237028 -0.068711 0.939203 0.078 Uiso calc 1 . .
    H H37C 1.230662 0.048388 0.940944 0.078 Uiso calc 1 . .
    C C38 1.1821(4) -0.0913(3) 0.86971(13) 0.0510(11) Uani d 1 . .
    H H38A 1.126162 -0.089017 0.848772 0.077 Uiso calc 1 . .
    H H38B 1.170719 -0.152677 0.883403 0.077 Uiso calc 1 . .
    H H38C 1.264538 -0.087986 0.860431 0.077 Uiso calc 1 . .
    C C39 0.9167(3) 0.1173(2) 0.85070(10) 0.0331(8) Uani d 1 . .
    C C40 0.9708(4) 0.1040(3) 0.81713(11) 0.0480(10) Uani d 1 . .
    H H40 1.050579 0.126813 0.814025 0.058 Uiso calc 1 . .
    C C41 0.9141(5) 0.0580(4) 0.78685(12) 0.0572(13) Uani d 1 . .
    H H41 0.955036 0.052016 0.763861 0.069 Uiso calc 1 . .
    C C42 0.8021(4) 0.0226(3) 0.79045(11) 0.0489(11) Uani d 1 . .
    H H42 0.764721 -0.009785 0.770191 0.059 Uiso calc 1 . .
    C C43 0.7401(4) 0.0336(3) 0.82435(10) 0.0370(8) Uani d 1 . .
    C C44 0.6229(4) -0.0050(3) 0.82814(12) 0.0438(9) Uani d 1 . .
    H H44 0.587964 -0.039705 0.808023 0.053 Uiso calc 1 . .
    C C45 0.5592(4) 0.0068(3) 0.86000(13) 0.0468(10) Uani d 1 . .
    H H45 0.481437 -0.020876 0.862275 0.056 Uiso calc 1 . .
    C C46 0.6092(4) 0.0603(3) 0.88956(11) 0.0389(8) Uani d 1 . .
    H H46 0.563583 0.070801 0.911439 0.047 Uiso calc 1 . .
    C C47 0.7224(3) 0.0971(3) 0.88713(9) 0.0328(7) Uani d 1 . .
    H H47 0.754336 0.132226 0.907619 0.039 Uiso calc 1 . .
    C C48 0.7944(3) 0.0846(2) 0.85485(10) 0.0319(7) Uani d 1 . .
    C C49 0.9402(3) 0.3399(2) 0.85952(10) 0.0283(7) Uani d 1 . .
    C C50 0.8419(3) 0.4007(3) 0.85705(11) 0.0366(8) Uani d 1 . .
    H H50 0.777022 0.391304 0.873727 0.044 Uiso calc 1 . .
    C C51 0.8348(4) 0.4754(3) 0.83090(12) 0.0438(9) Uani d 1 . .
    H H51 0.766337 0.516697 0.830043 0.053 Uiso calc 1 . .
    C C52 0.9274(4) 0.4890(3) 0.80626(12) 0.0442(9) Uani d 1 . .
    H H52 0.922986 0.539544 0.788192 0.053 Uiso calc 1 . .
    C C53 1.0272(4) 0.4288(3) 0.80792(11) 0.0459(10) Uani d 1 . .
    H H53 1.091198 0.438060 0.790888 0.055 Uiso calc 1 . .
    C C54 1.0343(3) 0.3547(3) 0.83440(11) 0.0376(8) Uani d 1 . .
    H H54 1.103315 0.313947 0.835444 0.045 Uiso calc 1 . .
    C C55 1.0098(3) 0.3161(2) 0.92410(9) 0.0280(6) Uani d 1 . .
    C C56 1.1266(3) 0.3448(2) 0.92281(9) 0.0298(7) Uani d 1 . .
    H H56 1.173876 0.328393 0.901803 0.036 Uiso calc 1 . .
    C C57 1.1792(3) 0.3992(3) 0.95242(9) 0.0291(7) Uani d 1 . .
    C C58 1.2989(3) 0.4300(3) 0.95237(10) 0.0315(7) Uani d 1 . .
    H H58 1.350752 0.411765 0.932661 0.038 Uiso calc 1 . .
    C C59 1.3406(3) 0.4866(3) 0.98087(11) 0.0353(7) Uani d 1 . .
    C C60 1.2659(4) 0.5160(3) 1.01026(10) 0.0410(9) Uani d 1 . .
    H H60 1.296029 0.556768 1.029467 0.049 Uiso calc 1 . .
    C C61 1.1491(4) 0.4850(3) 1.01081(10) 0.0414(9) Uani d 1 . .
    H H61 1.098304 0.504605 1.030619 0.050 Uiso calc 1 . .
    C C62 1.1029(3) 0.4246(2) 0.98254(10) 0.0320(7) Uani d 1 . .
    C C63 0.9454(3) 0.3401(3) 0.95731(10) 0.0316(7) Uani d 1 . .
    C C64 0.7628(4) 0.3276(4) 0.99162(13) 0.0553(12) Uani d 1 . .
    H H64A 0.755306 0.398868 0.994016 0.083 Uiso calc 1 . .
    H H64B 0.803387 0.301156 1.013550 0.083 Uiso calc 1 . .
    H H64C 0.682908 0.298312 0.989498 0.083 Uiso calc 1 . .
loop_
    _atom_site_aniso_label
    _atom_site_aniso_U_11
    _atom_site_aniso_U_22
    _atom_site_aniso_U_33
    _atom_site_aniso_U_12
    _atom_site_aniso_U_13
    _atom_site_aniso_U_23
    Br1 0.02814(17) 0.0671(3) 0.0478(2) -0.00323(18) 0.00642(17) -0.0063(2)
    O1 0.0292(11) 0.0352(12) 0.0256(12) -0.0012(10) -0.0035(9) -0.0023(10)
    O2 0.0302(13) 0.0367(12) 0.0264(11) -0.0050(10) -0.0010(10) -0.0094(10)
    N1 0.0375(18) 0.0485(19) 0.0262(15) 0.0042(14) -0.0004(12) 0.0038(14)
    N2 0.0315(15) 0.0329(14) 0.0223(13) -0.0007(11) 0.0021(11) -0.0026(12)
    C1 0.0232(14) 0.0247(15) 0.0269(15) -0.0009(12) 0.0017(11) -0.0013(13)
    C2 0.0264(15) 0.0260(16) 0.0258(16) -0.0017(12) 0.0012(12) -0.0015(13)
    C3 0.0282(16) 0.0296(17) 0.0285(17) 0.0027(13) 0.0001(13) -0.0026(13)
    C4 0.0321(18) 0.0327(18) 0.0344(19) 0.0013(14) 0.0026(14) 0.0046(15)
    C5 0.037(2) 0.078(3) 0.050(3) 0.010(2) -0.0086(19) 0.005(2)
    C6 0.072(3) 0.062(3) 0.029(2) 0.005(2) 0.002(2) 0.010(2)
    C7 0.0307(17) 0.0271(16) 0.0298(17) 0.0035(12) 0.0046(13) 0.0022(13)
    C8 0.043(2) 0.0351(19) 0.0295(17) 0.0049(15) 0.0079(14) -0.0011(15)
    C9 0.051(2) 0.042(2) 0.037(2) 0.0125(19) 0.0171(17) 0.0035(18)
    C10 0.046(2) 0.052(2) 0.045(2) 0.013(2) 0.023(2) 0.0110(19)
    C11 0.033(2) 0.040(2) 0.056(3) 0.0050(15) 0.0146(17) 0.0145(19)
    C12 0.033(2) 0.059(3) 0.086(4) -0.001(2) 0.020(2) 0.020(3)
    C13 0.033(2) 0.059(3) 0.096(4) -0.010(2) 0.007(2) 0.005(3)
    C14 0.036(2) 0.052(2) 0.071(3) -0.015(2) -0.004(2) 0.007(2)
    C15 0.0329(19) 0.0330(19) 0.047(2) -0.0018(15) -0.0004(16) 0.0034(17)
    C16 0.0319(18) 0.0290(18) 0.040(2) 0.0031(14) 0.0044(15) 0.0076(15)
    C17 0.0270(15) 0.0264(16) 0.0279(16) 0.0022(13) 0.0045(12) -0.0035(13)
    C18 0.037(2) 0.0321(17) 0.039(2) 0.0034(14) 0.0005(15) 0.0015(15)
    C19 0.041(2) 0.036(2) 0.059(3) 0.0074(16) 0.0006(18) 0.0106(19)
    C20 0.043(2) 0.0276(18) 0.070(3) 0.0073(16) 0.014(2) 0.0029(19)
    C21 0.043(2) 0.0295(19) 0.064(3) -0.0002(16) 0.003(2) -0.0094(18)
    C22 0.038(2) 0.0273(18) 0.047(2) -0.0003(14) -0.0023(16) -0.0066(16)
    C23 0.0311(16) 0.0241(15) 0.0213(15) 0.0004(12) 0.0019(12) -0.0010(12)
    C24 0.0297(15) 0.0251(15) 0.0251(15) -0.0003(13) 0.0014(13) -0.0024(13)
    C25 0.0264(15) 0.0256(16) 0.0265(16) 0.0001(12) 0.0001(12) 0.0025(12)
    C26 0.0284(16) 0.0324(16) 0.0301(16) 0.0025(14) 0.0030(13) -0.0006(14)
    C27 0.0232(15) 0.0424(19) 0.0342(18) 0.0026(13) 0.0019(14) 0.0022(16)
    C28 0.0317(19) 0.049(2) 0.0299(18) 0.0033(15) 0.0058(14) -0.0046(15)
    C29 0.0317(18) 0.044(2) 0.0270(17) 0.0024(15) 0.0028(14) -0.0069(15)
    C30 0.0316(16) 0.0300(16) 0.0220(15) 0.0037(12) 0.0000(13) 0.0022(14)
    C31 0.0255(15) 0.0282(16) 0.0242(15) -0.0005(12) -0.0035(12) 0.0007(13)
    C32 0.0321(18) 0.047(2) 0.0349(18) -0.0078(15) -0.0054(15) -0.0130(16)
    Br2 0.0435(2) 0.0550(2) 0.0423(2) -0.00769(19) -0.00983(19) -0.00133(19)
    O3 0.0301(12) 0.0305(12) 0.0415(14) 0.0025(10) 0.0129(11) -0.0005(11)
    O4 0.0351(14) 0.0499(16) 0.0415(16) -0.0055(12) 0.0175(12) -0.0080(13)
    N3 0.0394(17) 0.0342(17) 0.0387(17) 0.0073(13) 0.0039(14) -0.0059(13)
    N4 0.0492(18) 0.0350(15) 0.0253(14) 0.0036(14) 0.0091(13) 0.0005(12)
    C33 0.0293(16) 0.0318(17) 0.0274(17) 0.0002(13) 0.0044(13) -0.0012(13)
    C34 0.0295(16) 0.0280(15) 0.0298(16) -0.0017(13) 0.0078(14) -0.0003(12)
    C35 0.0337(16) 0.0310(16) 0.0316(16) 0.0022(15) 0.0063(14) 0.0028(13)
    C36 0.0364(19) 0.0334(18) 0.040(2) 0.0002(14) 0.0039(15) 0.0014(15)
    C37 0.040(2) 0.058(3) 0.059(3) 0.0083(18) -0.0011(19) -0.009(2)
    C38 0.066(3) 0.037(2) 0.049(2) 0.011(2) 0.011(2) -0.0114(19)
    C39 0.043(2) 0.0280(18) 0.0279(17) -0.0008(14) 0.0087(14) 0.0006(14)
    C40 0.054(3) 0.055(2) 0.036(2) -0.013(2) 0.0160(18) -0.0104(19)
    C41 0.075(3) 0.066(3) 0.031(2) -0.017(2) 0.013(2) -0.014(2)
    C42 0.069(3) 0.047(2) 0.031(2) -0.009(2) 0.0019(18) -0.0097(18)
    C43 0.047(2) 0.0289(17) 0.0348(18) -0.0035(16) -0.0022(15) -0.0009(15)
    C44 0.048(2) 0.040(2) 0.044(2) -0.0053(17) -0.0108(18) -0.0002(17)
    C45 0.045(2) 0.042(2) 0.053(3) -0.0093(17) -0.009(2) 0.0095(19)
    C46 0.0363(19) 0.042(2) 0.039(2) -0.0012(16) 0.0024(16) 0.0106(16)
    C47 0.0379(17) 0.0302(16) 0.0302(17) -0.0001(16) 0.0023(14) 0.0024(14)
    C48 0.041(2) 0.0246(16) 0.0305(17) -0.0002(14) 0.0021(14) 0.0027(13)
    C49 0.0282(16) 0.0276(16) 0.0290(17) -0.0015(13) 0.0010(13) -0.0028(13)
    C50 0.0339(18) 0.0365(19) 0.039(2) 0.0036(16) 0.0004(15) -0.0022(17)
    C51 0.045(2) 0.041(2) 0.044(2) 0.0093(18) -0.0049(17) 0.0024(19)
    C52 0.051(2) 0.043(2) 0.039(2) 0.0023(18) -0.0076(18) 0.0110(17)
    C53 0.041(2) 0.058(3) 0.039(2) 0.0013(18) 0.0032(16) 0.0168(18)
    C54 0.0289(18) 0.047(2) 0.037(2) 0.0062(15) 0.0027(14) 0.0085(16)
    C55 0.0308(16) 0.0248(14) 0.0283(16) 0.0043(13) 0.0044(13) 0.0014(12)
    C56 0.0375(18) 0.0282(17) 0.0236(16) -0.0006(13) 0.0062(13) -0.0008(13)
    C57 0.0353(17) 0.0286(16) 0.0234(15) 0.0026(14) 0.0032(13) 0.0040(14)
    C58 0.0327(18) 0.0343(18) 0.0275(17) 0.0014(13) 0.0011(13) 0.0023(14)
    C59 0.0399(19) 0.0352(18) 0.0309(17) -0.0005(14) -0.0068(15) 0.0049(16)
    C60 0.055(2) 0.042(2) 0.0260(17) 0.0029(19) -0.0049(16) -0.0027(15)
    C61 0.061(3) 0.039(2) 0.0234(17) 0.0043(18) 0.0039(16) -0.0042(15)
    C62 0.0422(19) 0.0289(16) 0.0250(16) 0.0041(14) 0.0035(15) 0.0022(14)
    C63 0.0336(17) 0.0299(17) 0.0312(18) 0.0020(14) 0.0080(14) 0.0022(14)
    C64 0.047(3) 0.070(3) 0.049(3) -0.002(2) 0.030(2) -0.004(2)
_geom_special_details
;
 All esds (except the esd in the dihedral angle between two l.s. planes)
 are estimated using the full covariance matrix.  The cell esds are taken
 into account individually in the estimation of esds in distances, angles
 and torsion angles; correlations between esds in cell parameters are only
 used when they are defined by crystal symmetry.  An approximate (isotropic)
 treatment of cell esds is used for estimating esds involving l.s. planes.
;
loop_
    _geom_bond_atom_site_label_1
    _geom_bond_atom_site_label_2
    _geom_bond_site_symmetry_2
    _geom_bond_distance
    _geom_bond_publ_flag
    Br1 C27 . 1.903(3) ?
    O1 C2 . 1.421(4) ?
    O1 H1O . 0.8400 ?
    O2 C31 . 1.354(4) ?
    O2 C32 . 1.437(4) ?
    N1 C5 . 1.461(5) ?
    N1 C4 . 1.470(5) ?
    N1 C6 . 1.477(5) ?
    N2 C31 . 1.311(4) ?
    N2 C30 . 1.372(4) ?
    C1 C17 . 1.526(4) ?
    C1 C23 . 1.531(4) ?
    C1 C2 . 1.560(5) ?
    C1 H1 . 1.0000 ?
    C2 C3 . 1.545(5) ?
    C2 C7 . 1.550(5) ?
    C3 C4 . 1.530(5) ?
    C3 H3A . 0.9900 ?
    C3 H3B . 0.9900 ?
    C4 H4A . 0.9900 ?
    C4 H4B . 0.9900 ?
    C5 H5A . 0.9800 ?
    C5 H5B . 0.9800 ?
    C5 H5C . 0.9800 ?
    C6 H6A . 0.9800 ?
    C6 H6B . 0.9800 ?
    C6 H6C . 0.9800 ?
    C7 C8 . 1.377(5) ?
    C7 C16 . 1.449(5) ?
    C8 C9 . 1.417(5) ?
    C8 H8 . 0.9500 ?
    C9 C10 . 1.346(7) ?
    C9 H9 . 0.9500 ?
    C10 C11 . 1.413(6) ?
    C10 H10 . 0.9500 ?
    C11 C12 . 1.404(7) ?
    C11 C16 . 1.438(5) ?
    C12 C13 . 1.366(8) ?
    C12 H12 . 0.9500 ?
    C13 C14 . 1.384(7) ?
    C13 H13 . 0.9500 ?
    C14 C15 . 1.371(6) ?
    C14 H14 . 0.9500 ?
    C15 C16 . 1.420(6) ?
    C15 H15 . 0.9500 ?
    C17 C22 . 1.391(5) ?
    C17 C18 . 1.395(5) ?
    C18 C19 . 1.388(5) ?
    C18 H18 . 0.9500 ?
    C19 C20 . 1.382(6) ?
    C19 H19 . 0.9500 ?
    C20 C21 . 1.372(6) ?
    C20 H20 . 0.9500 ?
    C21 C22 . 1.385(5) ?
    C21 H21 . 0.9500 ?
    C22 H22 . 0.9500 ?
    C23 C24 . 1.361(5) ?
    C23 C31 . 1.435(4) ?
    C24 C25 . 1.424(4) ?
    C24 H24 . 0.9500 ?
    C25 C26 . 1.416(5) ?
    C25 C30 . 1.421(5) ?
    C26 C27 . 1.365(5) ?
    C26 H26 . 0.9500 ?
    C27 C28 . 1.409(5) ?
    C28 C29 . 1.369(5) ?
    C28 H28 . 0.9500 ?
    C29 C30 . 1.418(5) ?
    C29 H29 . 0.9500 ?
    C32 H32A . 0.9800 ?
    C32 H32B . 0.9800 ?
    C32 H32C . 0.9800 ?
    Br2 C59 . 1.902(4) ?
    O3 C34 . 1.435(4) ?
    O3 H3O . 0.8400 ?
    O4 C63 . 1.358(4) ?
    O4 C64 . 1.443(4) ?
    N3 C37 . 1.460(6) ?
    N3 C38 . 1.464(5) ?
    N3 C36 . 1.482(5) ?
    N4 C63 . 1.305(5) ?
    N4 C62 . 1.374(5) ?
    C33 C55 . 1.526(5) ?
    C33 C49 . 1.531(5) ?
    C33 C34 . 1.552(5) ?
    C33 H33 . 1.0000 ?
    C34 C35 . 1.546(5) ?
    C34 C39 . 1.550(5) ?
    C35 C36 . 1.524(5) ?
    C35 H35A . 0.9900 ?
    C35 H35B . 0.9900 ?
    C36 H36A . 0.9900 ?
    C36 H36B . 0.9900 ?
    C37 H37A . 0.9800 ?
    C37 H37B . 0.9800 ?
    C37 H37C . 0.9800 ?
    C38 H38A . 0.9800 ?
    C38 H38B . 0.9800 ?
    C38 H38C . 0.9800 ?
    C39 C40 . 1.365(5) ?
    C39 C48 . 1.443(5) ?
    C40 C41 . 1.409(6) ?
    C40 H40 . 0.9500 ?
    C41 C42 . 1.347(7) ?
    C41 H41 . 0.9500 ?
    C42 C43 . 1.412(6) ?
    C42 H42 . 0.9500 ?
    C43 C44 . 1.416(6) ?
    C43 C48 . 1.436(5) ?
    C44 C45 . 1.360(6) ?
    C44 H44 . 0.9500 ?
    C45 C46 . 1.407(6) ?
    C45 H45 . 0.9500 ?
    C46 C47 . 1.362(5) ?
    C46 H46 . 0.9500 ?
    C47 C48 . 1.425(5) ?
    C47 H47 . 0.9500 ?
    C49 C50 . 1.378(5) ?
    C49 C54 . 1.402(5) ?
    C50 C51 . 1.390(6) ?
    C50 H50 . 0.9500 ?
    C51 C52 . 1.376(6) ?
    C51 H51 . 0.9500 ?
    C52 C53 . 1.385(6) ?
    C52 H52 . 0.9500 ?
    C53 C54 . 1.393(5) ?
    C53 H53 . 0.9500 ?
    C54 H54 . 0.9500 ?
    C55 C56 . 1.362(5) ?
    C55 C63 . 1.435(5) ?
    C56 C57 . 1.426(5) ?
    C56 H56 . 0.9500 ?
    C57 C58 . 1.400(5) ?
    C57 C62 . 1.423(5) ?
    C58 C59 . 1.367(5) ?
    C58 H58 . 0.9500 ?
    C59 C60 . 1.406(6) ?
    C60 C61 . 1.371(6) ?
    C60 H60 . 0.9500 ?
    C61 C62 . 1.409(5) ?
    C61 H61 . 0.9500 ?
    C64 H64A . 0.9800 ?
    C64 H64B . 0.9800 ?
    C64 H64C . 0.9800 ?
loop_
    _geom_angle_atom_site_label_1
    _geom_angle_atom_site_label_2
    _geom_angle_atom_site_label_3
    _geom_angle_site_symmetry_1
    _geom_angle_site_symmetry_3
    _geom_angle
    _geom_angle_publ_flag
    C2 O1 H1O . . 109.5 ?
    C31 O2 C32 . . 117.4(3) ?
    C5 N1 C4 . . 111.0(3) ?
    C5 N1 C6 . . 110.1(4) ?
    C4 N1 C6 . . 111.0(3) ?
    C31 N2 C30 . . 117.1(3) ?
    C17 C1 C23 . . 109.9(3) ?
    C17 C1 C2 . . 116.8(3) ?
    C23 C1 C2 . . 112.2(3) ?
    C17 C1 H1 . . 105.7 ?
    C23 C1 H1 . . 105.7 ?
    C2 C1 H1 . . 105.7 ?
    O1 C2 C3 . . 106.7(3) ?
    O1 C2 C7 . . 110.2(3) ?
    C3 C2 C7 . . 109.0(3) ?
    O1 C2 C1 . . 107.1(3) ?
    C3 C2 C1 . . 112.1(3) ?
    C7 C2 C1 . . 111.7(3) ?
    C4 C3 C2 . . 112.8(3) ?
    C4 C3 H3A . . 109.0 ?
    C2 C3 H3A . . 109.0 ?
    C4 C3 H3B . . 109.0 ?
    C2 C3 H3B . . 109.0 ?
    H3A C3 H3B . . 107.8 ?
    N1 C4 C3 . . 112.2(3) ?
    N1 C4 H4A . . 109.2 ?
    C3 C4 H4A . . 109.2 ?
    N1 C4 H4B . . 109.2 ?
    C3 C4 H4B . . 109.2 ?
    H4A C4 H4B . . 107.9 ?
    N1 C5 H5A . . 109.5 ?
    N1 C5 H5B . . 109.5 ?
    H5A C5 H5B . . 109.5 ?
    N1 C5 H5C . . 109.5 ?
    H5A C5 H5C . . 109.5 ?
    H5B C5 H5C . . 109.5 ?
    N1 C6 H6A . . 109.5 ?
    N1 C6 H6B . . 109.5 ?
    H6A C6 H6B . . 109.5 ?
    N1 C6 H6C . . 109.5 ?
    H6A C6 H6C . . 109.5 ?
    H6B C6 H6C . . 109.5 ?
    C8 C7 C16 . . 118.4(3) ?
    C8 C7 C2 . . 118.0(3) ?
    C16 C7 C2 . . 123.2(3) ?
    C7 C8 C9 . . 122.2(4) ?
    C7 C8 H8 . . 118.9 ?
    C9 C8 H8 . . 118.9 ?
    C10 C9 C8 . . 120.2(4) ?
    C10 C9 H9 . . 119.9 ?
    C8 C9 H9 . . 119.9 ?
    C9 C10 C11 . . 120.9(4) ?
    C9 C10 H10 . . 119.5 ?
    C11 C10 H10 . . 119.5 ?
    C12 C11 C10 . . 120.4(4) ?
    C12 C11 C16 . . 119.6(4) ?
    C10 C11 C16 . . 119.9(4) ?
    C13 C12 C11 . . 121.3(4) ?
    C13 C12 H12 . . 119.4 ?
    C11 C12 H12 . . 119.4 ?
    C12 C13 C14 . . 120.0(4) ?
    C12 C13 H13 . . 120.0 ?
    C14 C13 H13 . . 120.0 ?
    C15 C14 C13 . . 120.7(5) ?
    C15 C14 H14 . . 119.7 ?
    C13 C14 H14 . . 119.7 ?
    C14 C15 C16 . . 121.8(4) ?
    C14 C15 H15 . . 119.1 ?
    C16 C15 H15 . . 119.1 ?
    C15 C16 C11 . . 116.5(4) ?
    C15 C16 C7 . . 125.3(3) ?
    C11 C16 C7 . . 118.2(4) ?
    C22 C17 C18 . . 117.3(3) ?
    C22 C17 C1 . . 125.2(3) ?
    C18 C17 C1 . . 117.3(3) ?
    C19 C18 C17 . . 121.3(4) ?
    C19 C18 H18 . . 119.4 ?
    C17 C18 H18 . . 119.4 ?
    C20 C19 C18 . . 120.5(4) ?
    C20 C19 H19 . . 119.7 ?
    C18 C19 H19 . . 119.7 ?
    C21 C20 C19 . . 118.5(4) ?
    C21 C20 H20 . . 120.7 ?
    C19 C20 H20 . . 120.7 ?
    C20 C21 C22 . . 121.4(4) ?
    C20 C21 H21 . . 119.3 ?
    C22 C21 H21 . . 119.3 ?
    C21 C22 C17 . . 120.9(4) ?
    C21 C22 H22 . . 119.5 ?
    C17 C22 H22 . . 119.5 ?
    C24 C23 C31 . . 116.5(3) ?
    C24 C23 C1 . . 124.3(3) ?
    C31 C23 C1 . . 119.2(3) ?
    C23 C24 C25 . . 120.8(3) ?
    C23 C24 H24 . . 119.6 ?
    C25 C24 H24 . . 119.6 ?
    C26 C25 C30 . . 119.6(3) ?
    C26 C25 C24 . . 123.1(3) ?
    C30 C25 C24 . . 117.3(3) ?
    C27 C26 C25 . . 119.2(3) ?
    C27 C26 H26 . . 120.4 ?
    C25 C26 H26 . . 120.4 ?
    C26 C27 C28 . . 122.2(3) ?
    C26 C27 Br1 . . 120.1(3) ?
    C28 C27 Br1 . . 117.7(3) ?
    C29 C28 C27 . . 119.3(3) ?
    C29 C28 H28 . . 120.4 ?
    C27 C28 H28 . . 120.4 ?
    C28 C29 C30 . . 120.8(3) ?
    C28 C29 H29 . . 119.6 ?
    C30 C29 H29 . . 119.6 ?
    N2 C30 C29 . . 118.5(3) ?
    N2 C30 C25 . . 122.5(3) ?
    C29 C30 C25 . . 118.9(3) ?
    N2 C31 O2 . . 119.0(3) ?
    N2 C31 C23 . . 125.8(3) ?
    O2 C31 C23 . . 115.2(3) ?
    O2 C32 H32A . . 109.5 ?
    O2 C32 H32B . . 109.5 ?
    H32A C32 H32B . . 109.5 ?
    O2 C32 H32C . . 109.5 ?
    H32A C32 H32C . . 109.5 ?
    H32B C32 H32C . . 109.5 ?
    C34 O3 H3O . . 109.5 ?
    C63 O4 C64 . . 117.1(3) ?
    C37 N3 C38 . . 110.1(3) ?
    C37 N3 C36 . . 111.1(3) ?
    C38 N3 C36 . . 112.1(3) ?
    C63 N4 C62 . . 117.5(3) ?
    C55 C33 C49 . . 108.2(3) ?
    C55 C33 C34 . . 113.8(3) ?
    C49 C33 C34 . . 115.8(3) ?
    C55 C33 H33 . . 106.1 ?
    C49 C33 H33 . . 106.1 ?
    C34 C33 H33 . . 106.1 ?
    O3 C34 C35 . . 106.7(3) ?
    O3 C34 C39 . . 109.5(3) ?
    C35 C34 C39 . . 111.8(3) ?
    O3 C34 C33 . . 107.0(3) ?
    C35 C34 C33 . . 111.3(3) ?
    C39 C34 C33 . . 110.3(3) ?
    C36 C35 C34 . . 112.8(3) ?
    C36 C35 H35A . . 109.0 ?
    C34 C35 H35A . . 109.0 ?
    C36 C35 H35B . . 109.0 ?
    C34 C35 H35B . . 109.0 ?
    H35A C35 H35B . . 107.8 ?
    N3 C36 C35 . . 110.5(3) ?
    N3 C36 H36A . . 109.5 ?
    C35 C36 H36A . . 109.5 ?
    N3 C36 H36B . . 109.5 ?
    C35 C36 H36B . . 109.5 ?
    H36A C36 H36B . . 108.1 ?
    N3 C37 H37A . . 109.5 ?
    N3 C37 H37B . . 109.5 ?
    H37A C37 H37B . . 109.5 ?
    N3 C37 H37C . . 109.5 ?
    H37A C37 H37C . . 109.5 ?
    H37B C37 H37C . . 109.5 ?
    N3 C38 H38A . . 109.5 ?
    N3 C38 H38B . . 109.5 ?
    H38A C38 H38B . . 109.5 ?
    N3 C38 H38C . . 109.5 ?
    H38A C38 H38C . . 109.5 ?
    H38B C38 H38C . . 109.5 ?
    C40 C39 C48 . . 118.0(4) ?
    C40 C39 C34 . . 117.9(3) ?
    C48 C39 C34 . . 124.1(3) ?
    C39 C40 C41 . . 123.2(4) ?
    C39 C40 H40 . . 118.4 ?
    C41 C40 H40 . . 118.4 ?
    C42 C41 C40 . . 120.1(4) ?
    C42 C41 H41 . . 119.9 ?
    C40 C41 H41 . . 119.9 ?
    C41 C42 C43 . . 120.0(4) ?
    C41 C42 H42 . . 120.0 ?
    C43 C42 H42 . . 120.0 ?
    C42 C43 C44 . . 119.8(4) ?
    C42 C43 C48 . . 120.5(4) ?
    C44 C43 C48 . . 119.7(4) ?
    C45 C44 C43 . . 121.3(4) ?
    C45 C44 H44 . . 119.3 ?
    C43 C44 H44 . . 119.3 ?
    C44 C45 C46 . . 119.6(4) ?
    C44 C45 H45 . . 120.2 ?
    C46 C45 H45 . . 120.2 ?
    C47 C46 C45 . . 120.7(4) ?
    C47 C46 H46 . . 119.7 ?
    C45 C46 H46 . . 119.7 ?
    C46 C47 C48 . . 122.1(4) ?
    C46 C47 H47 . . 119.0 ?
    C48 C47 H47 . . 119.0 ?
    C47 C48 C43 . . 116.5(3) ?
    C47 C48 C39 . . 125.5(3) ?
    C43 C48 C39 . . 118.0(3) ?
    C50 C49 C54 . . 117.9(3) ?
    C50 C49 C33 . . 117.6(3) ?
    C54 C49 C33 . . 124.2(3) ?
    C49 C50 C51 . . 122.0(4) ?
    C49 C50 H50 . . 119.0 ?
    C51 C50 H50 . . 119.0 ?
    C52 C51 C50 . . 119.6(4) ?
    C52 C51 H51 . . 120.2 ?
    C50 C51 H51 . . 120.2 ?
    C51 C52 C53 . . 119.7(4) ?
    C51 C52 H52 . . 120.1 ?
    C53 C52 H52 . . 120.1 ?
    C52 C53 C54 . . 120.4(4) ?
    C52 C53 H53 . . 119.8 ?
    C54 C53 H53 . . 119.8 ?
    C53 C54 C49 . . 120.3(3) ?
    C53 C54 H54 . . 119.8 ?
    C49 C54 H54 . . 119.8 ?
    C56 C55 C63 . . 116.2(3) ?
    C56 C55 C33 . . 123.8(3) ?
    C63 C55 C33 . . 119.8(3) ?
    C55 C56 C57 . . 121.2(3) ?
    C55 C56 H56 . . 119.4 ?
    C57 C56 H56 . . 119.4 ?
    C58 C57 C62 . . 119.9(3) ?
    C58 C57 C56 . . 123.2(3) ?
    C62 C57 C56 . . 116.9(3) ?
    C59 C58 C57 . . 119.6(3) ?
    C59 C58 H58 . . 120.2 ?
    C57 C58 H58 . . 120.2 ?
    C58 C59 C60 . . 121.7(4) ?
    C58 C59 Br2 . . 119.5(3) ?
    C60 C59 Br2 . . 118.8(3) ?
    C61 C60 C59 . . 119.1(4) ?
    C61 C60 H60 . . 120.4 ?
    C59 C60 H60 . . 120.4 ?
    C60 C61 C62 . . 121.2(4) ?
    C60 C61 H61 . . 119.4 ?
    C62 C61 H61 . . 119.4 ?
    N4 C62 C61 . . 119.3(3) ?
    N4 C62 C57 . . 122.3(3) ?
    C61 C62 C57 . . 118.4(4) ?
    N4 C63 O4 . . 119.4(3) ?
    N4 C63 C55 . . 125.7(3) ?
    O4 C63 C55 . . 114.9(3) ?
    O4 C64 H64A . . 109.5 ?
    O4 C64 H64B . . 109.5 ?
    H64A C64 H64B . . 109.5 ?
    O4 C64 H64C . . 109.5 ?
    H64A C64 H64C . . 109.5 ?
    H64B C64 H64C . . 109.5 ?
loop_
    _geom_torsion_atom_site_label_1
    _geom_torsion_atom_site_label_2
    _geom_torsion_atom_site_label_3
    _geom_torsion_atom_site_label_4
    _geom_torsion_site_symmetry_1
    _geom_torsion_site_symmetry_2
    _geom_torsion_site_symmetry_3
    _geom_torsion_site_symmetry_4
    _geom_torsion
    _geom_torsion_publ_flag
    C17 C1 C2 O1 . . . . 52.3(4) ?
    C23 C1 C2 O1 . . . . -75.9(3) ?
    C17 C1 C2 C3 . . . . 169.0(3) ?
    C23 C1 C2 C3 . . . . 40.8(4) ?
    C17 C1 C2 C7 . . . . -68.4(4) ?
    C23 C1 C2 C7 . . . . 163.4(3) ?
    O1 C2 C3 C4 . . . . -67.4(3) ?
    C7 C2 C3 C4 . . . . 51.6(4) ?
    C1 C2 C3 C4 . . . . 175.7(3) ?
    C5 N1 C4 C3 . . . . 83.1(4) ?
    C6 N1 C4 C3 . . . . -154.1(3) ?
    C2 C3 C4 N1 . . . . 58.7(4) ?
    O1 C2 C7 C8 . . . . -0.5(4) ?
    C3 C2 C7 C8 . . . . -117.3(3) ?
    C1 C2 C7 C8 . . . . 118.3(3) ?
    O1 C2 C7 C16 . . . . 171.3(3) ?
    C3 C2 C7 C16 . . . . 54.5(4) ?
    C1 C2 C7 C16 . . . . -69.8(4) ?
    C16 C7 C8 C9 . . . . -2.8(5) ?
    C2 C7 C8 C9 . . . . 169.4(3) ?
    C7 C8 C9 C10 . . . . -0.8(6) ?
    C8 C9 C10 C11 . . . . 2.5(6) ?
    C9 C10 C11 C12 . . . . 178.7(4) ?
    C9 C10 C11 C16 . . . . -0.6(6) ?
    C10 C11 C12 C13 . . . . -176.8(5) ?
    C16 C11 C12 C13 . . . . 2.4(7) ?
    C11 C12 C13 C14 . . . . -0.7(8) ?
    C12 C13 C14 C15 . . . . -1.2(8) ?
    C13 C14 C15 C16 . . . . 1.5(7) ?
    C14 C15 C16 C11 . . . . 0.2(6) ?
    C14 C15 C16 C7 . . . . -179.7(4) ?
    C12 C11 C16 C15 . . . . -2.1(6) ?
    C10 C11 C16 C15 . . . . 177.2(4) ?
    C12 C11 C16 C7 . . . . 177.8(4) ?
    C10 C11 C16 C7 . . . . -2.9(5) ?
    C8 C7 C16 C15 . . . . -175.6(4) ?
    C2 C7 C16 C15 . . . . 12.6(6) ?
    C8 C7 C16 C11 . . . . 4.6(5) ?
    C2 C7 C16 C11 . . . . -167.3(3) ?
    C23 C1 C17 C22 . . . . 81.5(4) ?
    C2 C1 C17 C22 . . . . -47.9(5) ?
    C23 C1 C17 C18 . . . . -93.4(4) ?
    C2 C1 C17 C18 . . . . 137.3(3) ?
    C22 C17 C18 C19 . . . . -1.0(6) ?
    C1 C17 C18 C19 . . . . 174.2(4) ?
    C17 C18 C19 C20 . . . . 0.5(6) ?
    C18 C19 C20 C21 . . . . 0.1(7) ?
    C19 C20 C21 C22 . . . . -0.1(7) ?
    C20 C21 C22 C17 . . . . -0.4(7) ?
    C18 C17 C22 C21 . . . . 0.9(6) ?
    C1 C17 C22 C21 . . . . -173.9(4) ?
    C17 C1 C23 C24 . . . . -54.5(4) ?
    C2 C1 C23 C24 . . . . 77.3(4) ?
    C17 C1 C23 C31 . . . . 126.0(3) ?
    C2 C1 C23 C31 . . . . -102.2(3) ?
    C31 C23 C24 C25 . . . . -0.6(5) ?
    C1 C23 C24 C25 . . . . 179.8(3) ?
    C23 C24 C25 C26 . . . . 178.3(3) ?
    C23 C24 C25 C30 . . . . -1.1(5) ?
    C30 C25 C26 C27 . . . . 0.1(5) ?
    C24 C25 C26 C27 . . . . -179.3(3) ?
    C25 C26 C27 C28 . . . . 0.1(5) ?
    C25 C26 C27 Br1 . . . . -180.0(3) ?
    C26 C27 C28 C29 . . . . -0.3(6) ?
    Br1 C27 C28 C29 . . . . 179.8(3) ?
    C27 C28 C29 C30 . . . . 0.2(6) ?
    C31 N2 C30 C29 . . . . -177.9(3) ?
    C31 N2 C30 C25 . . . . -0.3(5) ?
    C28 C29 C30 N2 . . . . 177.8(3) ?
    C28 C29 C30 C25 . . . . 0.0(5) ?
    C26 C25 C30 N2 . . . . -177.8(3) ?
    C24 C25 C30 N2 . . . . 1.6(5) ?
    C26 C25 C30 C29 . . . . -0.2(5) ?
    C24 C25 C30 C29 . . . . 179.3(3) ?
    C30 N2 C31 O2 . . . . 176.5(3) ?
    C30 N2 C31 C23 . . . . -1.7(5) ?
    C32 O2 C31 N2 . . . . 0.6(5) ?
    C32 O2 C31 C23 . . . . 179.0(3) ?
    C24 C23 C31 N2 . . . . 2.1(5) ?
    C1 C23 C31 N2 . . . . -178.3(3) ?
    C24 C23 C31 O2 . . . . -176.1(3) ?
    C1 C23 C31 O2 . . . . 3.5(4) ?
    C55 C33 C34 O3 . . . . -63.8(3) ?
    C49 C33 C34 O3 . . . . 62.5(4) ?
    C55 C33 C34 C35 . . . . 52.5(4) ?
    C49 C33 C34 C35 . . . . 178.8(3) ?
    C55 C33 C34 C39 . . . . 177.2(3) ?
    C49 C33 C34 C39 . . . . -56.5(4) ?
    O3 C34 C35 C36 . . . . -66.6(4) ?
    C39 C34 C35 C36 . . . . 53.1(4) ?
    C33 C34 C35 C36 . . . . 177.0(3) ?
    C37 N3 C36 C35 . . . . 84.3(4) ?
    C38 N3 C36 C35 . . . . -152.0(3) ?
    C34 C35 C36 N3 . . . . 63.0(4) ?
    O3 C34 C39 C40 . . . . -5.9(5) ?
    C35 C34 C39 C40 . . . . -123.9(4) ?
    C33 C34 C39 C40 . . . . 111.6(4) ?
    O3 C34 C39 C48 . . . . 171.9(3) ?
    C35 C34 C39 C48 . . . . 53.8(4) ?
    C33 C34 C39 C48 . . . . -70.7(4) ?
    C48 C39 C40 C41 . . . . -1.6(7) ?
    C34 C39 C40 C41 . . . . 176.3(4) ?
    C39 C40 C41 C42 . . . . -1.6(8) ?
    C40 C41 C42 C43 . . . . 1.5(8) ?
    C41 C42 C43 C44 . . . . -179.2(5) ?
    C41 C42 C43 C48 . . . . 1.6(7) ?
    C42 C43 C44 C45 . . . . -178.0(4) ?
    C48 C43 C44 C45 . . . . 1.2(6) ?
    C43 C44 C45 C46 . . . . 1.5(6) ?
    C44 C45 C46 C47 . . . . -2.5(6) ?
    C45 C46 C47 C48 . . . . 0.8(6) ?
    C46 C47 C48 C43 . . . . 1.9(5) ?
    C46 C47 C48 C39 . . . . -177.0(3) ?
    C42 C43 C48 C47 . . . . 176.4(4) ?
    C44 C43 C48 C47 . . . . -2.8(5) ?
    C42 C43 C48 C39 . . . . -4.7(5) ?
    C44 C43 C48 C39 . . . . 176.2(3) ?
    C40 C39 C48 C47 . . . . -176.6(4) ?
    C34 C39 C48 C47 . . . . 5.7(5) ?
    C40 C39 C48 C43 . . . . 4.5(5) ?
    C34 C39 C48 C43 . . . . -173.2(3) ?
    C55 C33 C49 C50 . . . . -91.5(4) ?
    C34 C33 C49 C50 . . . . 139.4(3) ?
    C55 C33 C49 C54 . . . . 82.5(4) ?
    C34 C33 C49 C54 . . . . -46.6(5) ?
    C54 C49 C50 C51 . . . . -0.6(6) ?
    C33 C49 C50 C51 . . . . 173.8(4) ?
    C49 C50 C51 C52 . . . . 0.8(6) ?
    C50 C51 C52 C53 . . . . -0.5(7) ?
    C51 C52 C53 C54 . . . . -0.1(7) ?
    C52 C53 C54 C49 . . . . 0.4(6) ?
    C50 C49 C54 C53 . . . . 0.0(6) ?
    C33 C49 C54 C53 . . . . -174.0(4) ?
    C49 C33 C55 C56 . . . . -63.1(4) ?
    C34 C33 C55 C56 . . . . 67.1(4) ?
    C49 C33 C55 C63 . . . . 112.6(3) ?
    C34 C33 C55 C63 . . . . -117.2(3) ?
    C63 C55 C56 C57 . . . . -2.4(5) ?
    C33 C55 C56 C57 . . . . 173.4(3) ?
    C55 C56 C57 C58 . . . . 179.8(3) ?
    C55 C56 C57 C62 . . . . -2.1(5) ?
    C62 C57 C58 C59 . . . . -1.7(5) ?
    C56 C57 C58 C59 . . . . 176.3(3) ?
    C57 C58 C59 C60 . . . . -0.8(5) ?
    C57 C58 C59 Br2 . . . . 180.0(3) ?
    C58 C59 C60 C61 . . . . 1.7(6) ?
    Br2 C59 C60 C61 . . . . -179.1(3) ?
    C59 C60 C61 C62 . . . . -0.1(6) ?
    C63 N4 C62 C61 . . . . 177.2(3) ?
    C63 N4 C62 C57 . . . . -2.6(5) ?
    C60 C61 C62 N4 . . . . 177.9(3) ?
    C60 C61 C62 C57 . . . . -2.4(5) ?
    C58 C57 C62 N4 . . . . -177.0(3) ?
    C56 C57 C62 N4 . . . . 4.8(5) ?
    C58 C57 C62 C61 . . . . 3.3(5) ?
    C56 C57 C62 C61 . . . . -174.9(3) ?
    C62 N4 C63 O4 . . . . 178.1(3) ?
    C62 N4 C63 C55 . . . . -2.6(5) ?
    C64 O4 C63 N4 . . . . -0.1(5) ?
    C64 O4 C63 C55 . . . . -179.4(3) ?
    C56 C55 C63 N4 . . . . 5.1(5) ?
    C33 C55 C63 N4 . . . . -170.9(3) ?
    C56 C55 C63 O4 . . . . -175.6(3) ?
    C33 C55 C63 O4 . . . . 8.4(5) ?
loop_
    _geom_hbond_atom_site_label_D
    _geom_hbond_atom_site_label_H
    _geom_hbond_atom_site_label_A
    _geom_hbond_site_symmetry_A
    _geom_hbond_distance_DH
    _geom_hbond_distance_HA
    _geom_hbond_distance_DA
    _geom_hbond_angle_DHA
    _geom_hbond_publ_flag
    O1 H1O N1 . 0.84 1.94 2.696(4) 150.0 yes
    C1 H1 O2 . 1.00 2.24 2.763(4) 111.1 yes
    O3 H3O N3 . 0.84 1.93 2.685(4) 149.1 yes
    C33 H33 O4 . 1.00 2.23 2.773(4) 112.4 yes
_shelx_space_group_comment
;
The symmetry employed for this shelxl refinement is uniquely defined
by the following loop, which should always be used as a source of
symmetry information in preference to the above space-group names.
They are only intended as comments.
;
_shelx_estimated_absorpt_T_min     0.740
_shelx_estimated_absorpt_T_max     0.927
_shelx_hkl_file
;
   2   0   0 498.195 38.3958   2
  -2   0   0 504.120 38.4869   2
  -2   0   0 452.111 38.3777   2
  -3   0   0 6.97158 1.34378   2
  -3   0   0 7.81284 1.43901   2
   3   0   0 10.7736 1.51143   2
   4   0   0 3370.93 266.677   2
  -5   0   0 6.70157 1.55117   2
   5   0   0 2.49778 1.72195   2
  -5   0   0 5.27549 1.39735   2
  -6   0   0 1459.32 113.378   2
  -6   0   0 1358.43 113.358   2
   6   0   0 1479.89 113.454   2
   7   0   0 23.9999 3.18528   2
  -7   0   0 32.3972 3.06250   2
  -7   0   0 30.7457 3.05219   2
   8   0   0 568.541 45.2750   2
  10   0   0 34.7043 4.44779   2
  11   0   0 16.0052 3.38828   2
  12   0   0 12.2937 3.55277   2
  13   0   0 -0.0318 3.50295   2
  14   0   0 79.8584 8.78505   2
  15   0   0 3.13469 4.22718   2
  16   0   0 -4.0993 4.06348   2
   1   1   0 109.077 9.84397   2
   1  -1   0 130.219 9.62787   2
  -2  -1   0 139.123 11.4117   2
   2   1   0 150.864 11.4456   2
   2  -1   0 134.637 11.2534   2
   3   1   0 979.268 77.6927   2
  -3  -1   0 944.596 77.6704   2
  -3  -1   0 978.647 77.6886   2
   3  -1   0 1019.82 77.6218   2
  -4  -1   0 79.6455 6.96816   2
   4  -1   0 84.6984 6.77039   2
  -4  -1   0 84.2556 7.07267   2
   4   1   0 73.6191 7.10436   2
  -5  -1   0 466.450 37.2366   2
   5   1   0 472.448 37.2722   2
   5  -1   0 470.983 37.1674   2
  -5  -1   0 461.942 37.2067   2
   6  -1   0 17.0646 2.41519   2
   6   1   0 19.5875 2.74368   2
  -6  -1   0 24.6950 2.63350   2
  -6  -1   0 23.0803 2.52272   2
   7   1   0 14.3554 2.62274   2
  -7  -1   0 14.6797 2.34864   2
   7  -1   0 14.4158 2.19416   2
  -7  -1   0 14.7538 2.44465   2
  -8  -1   0 375.170 30.6672   2
  -8  -1   0 388.819 30.7106   2
   8   1   0 390.893 30.8835   2
  -9  -1   0 108.958 9.53500   2
   9   1   0 122.759 10.2262   2
  -9  -1   0 112.735 9.50702   2
  10  -1   0 231.865 18.9664   2
  11  -1   0 7.84677 2.99111   2
  11   1   0 10.1175 3.44096   2
  12  -1   0 26.1317 3.81771   2
  12   1   0 20.8742 4.22290   2
  13  -1   0 5.08094 3.26725   2
  13   1   0 4.41178 3.97756   2
  14  -1   0 5.27041 3.74082   2
  14   1   0 -2.6486 4.12082   2
  15   1   0 8.09564 4.76102   2
  15  -1   0 9.85717 3.77985   2
  16  -1   0 6.39039 3.98225   2
  16   1   0 5.73363 5.19925   2
  17   1   0 3.13503 4.53101   2
   0   2   0 921.249 72.3233   2
   0  -2   0 905.259 72.3150   2
  -1  -2   0 610.167 49.5208   2
   1   2   0 607.256 49.5261   2
  -1  -2   0 682.526 49.5246   2
   1  -2   0 605.319 49.4672   2
   1  -2   0 636.791 49.4781   2
  -1   2   0 604.857 49.4734   2
   2  -2   0 176.665 12.9755   2
   2   2   0 158.032 13.1525   2
   2  -2   0 152.686 12.9332   2
  -2  -2   0 158.001 13.1545   2
  -3  -2   0 13.2157 2.22722   2
   3   2   0 18.2204 2.36545   2
   4  -2   0 1954.44 149.001   2
  -4  -2   0 1813.55 149.090   2
  -4  -2   0 1845.81 149.085   2
   4   2   0 1918.42 149.115   2
   5   2   0 3.81570 2.19452   2
  -5  -2   0 1.63489 2.12224   2
   5  -2   0 2.35638 1.42732   2
  -5  -2   0 3.56685 2.00576   2
  -6  -2   0 23.0492 2.82255   2
  -6  -2   0 24.5179 2.98904   2
   6   2   0 19.8121 3.01831   2
   6  -2   0 23.0084 2.47067   2
  -7  -2   0 500.987 39.3369   2
  -7  -2   0 509.206 39.3862   2
   7  -2   0 483.915 39.2936   2
   7   2   0 480.333 39.4392   2
   8   2   0 147.046 12.4369   2
  -8  -2   0 145.884 12.0916   2
  -8  -2   0 147.071 12.1896   2
   8  -2   0 140.145 12.0658   2
  -9  -2   0 483.113 39.2527   2
   9   2   0 487.180 39.4656   2
   9  -2   0 511.768 39.2241   2
  -9  -2   0 486.095 39.2909   2
  10  -2   0 43.4086 4.58586   2
  10   2   0 36.8961 4.40250   2
 -10  -2   0 26.1850 3.60326   2
 -11  -2   0 163.106 12.8496   2
  11  -2   0 162.056 13.1880   2
  11   2   0 136.402 14.7584   2
 -11  -2   0 152.354 12.8260   2
  12  -2   0 69.2870 6.98318   2
  12   2   0 62.7485 6.97868   2
  13  -2   0 9.84863 3.12521   2
  13   2   0 12.0297 4.23780   2
  14  -2   0 62.6113 6.30804   2
  14   2   0 44.4631 6.24095   2
  15   2   0 7.04188 5.33016   2
  15  -2   0 5.43899 3.20146   2
  16   2   0 6.05462 5.63103   2
   0  -3   0 3.38568 1.72255   2
   0  -3   0 1.57432 1.71214   2
   0   3   0 1.07865 1.71023   2
   1  -3   0 1651.50 131.039   2
  -1  -3   0 1637.11 131.071   2
   1   3   0 1671.92 131.075   2
  -1  -3   0 1658.00 131.068   2
   1  -3   0 1658.46 131.033   2
   2  -3   0 138.456 11.8175   2
   2   3   0 137.825 12.3344   2
   2  -3   0 143.447 11.8549   2
  -2  -3   0 163.506 12.1043   2
  -2  -3   0 147.688 12.0943   2
  -2   3   0 142.833 11.8491   2
   3  -3   0 83.0490 6.82876   2
   3   3   0 83.3583 7.33618   2
   3  -3   0 76.3376 6.77530   2
  -3  -3   0 75.9828 7.24183   2
   4  -3   0 6.92413 1.69395   2
  -4  -3   0 6.04622 2.23233   2
   4  -3   0 11.4089 1.61229   2
   4   3   0 5.46194 2.30931   2
  -5  -3   0 211.633 17.2019   2
   5  -3   0 212.233 16.8862   2
  -5  -3   0 206.462 17.2210   2
   5   3   0 211.066 17.3069   2
  -6  -3   0 190.413 16.2862   2
  -6  -3   0 191.305 16.3206   2
   6   3   0 192.692 16.4056   2
   6  -3   0 215.048 15.9632   2
   7   3   0 56.5883 6.03907   2
  -7  -3   0 54.1128 5.66277   2
  -7  -3   0 44.2397 5.74949   2
  -8  -3   0 206.722 16.6781   2
   8  -3   0 203.227 16.2888   2
  -8  -3   0 199.582 16.6105   2
   8   3   0 195.917 16.8072   2
  -9  -3   0 6.53493 2.84408   2
   9  -3   0 9.79391 2.06029   2
   9   3   0 4.75611 3.22663   2
  -9  -3   0 4.34304 2.69978   2
 -10  -3   0 0.82557 2.78158   2
  10  -3   0 6.11763 2.20783   2
 -10  -3   0 1.26665 2.92297   2
  10   3   0 5.56333 3.49485   2
  11   3   0 44.6331 5.43791   2
 -11  -3   0 38.0983 4.62965   2
 -11  -3   0 41.6307 4.67795   2
  11  -3   0 52.2635 5.18414   2
  12   3   0 117.049 11.3495   2
  12  -3   0 121.337 10.0382   2
 -12  -3   0 107.150 10.0158   2
  13  -3   0 28.3071 3.66073   2
  13   3   0 24.1172 5.16188   2
  14   3   0 35.8996 5.59677   2
  14  -3   0 33.0903 3.92851   2
  15   3   0 16.9002 5.22062   2
   0   4   0 25.1045 2.83009   2
   0  -4   0 21.7556 2.84789   2
   0  -4   0 20.4839 2.83748   2
  -1  -4   0 647.923 47.3449   2
   1   4   0 605.535 47.3219   2
  -1   4   0 567.691 47.2572   2
   1  -4   0 564.363 47.2567   2
  -1  -4   0 623.488 47.3542   2
   1  -4   0 561.418 47.2748   2
  -2  -4   0 408.451 32.6548   2
   2   4   0 407.572 32.6505   2
   2  -4   0 399.828 32.5374   2
   2  -4   0 408.757 32.5146   2
  -2   4   0 409.015 32.5111   2
  -2  -4   0 415.070 32.6625   2
  -3  -4   0 785.184 62.9153   2
   3  -4   0 746.564 62.7696   2
   3   4   0 806.239 62.9365   2
  -3   4   0 829.655 62.7683   2
  -3  -4   0 813.099 62.9394   2
   3  -4   0 770.691 62.7944   2
  -4  -4   0 99.7715 8.52582   2
   4   4   0 98.1311 8.59797   2
   4  -4   0 94.8945 7.98052   2
   4  -4   0 85.1217 7.99016   2
   5  -4   0 150.808 11.6946   2
   5  -4   0 139.571 11.7118   2
  -5  -4   0 136.186 12.1247   2
   5   4   0 142.848 12.2960   2
   6  -4   0 413.250 32.4042   2
   6  -4   0 408.765 32.3987   2
   6   4   0 418.782 32.7395   2
  -6  -4   0 386.643 32.6793   2
   7  -4   0 775.322 59.2938   2
  -7  -4   0 755.580 59.5103   2
   7  -4   0 733.355 59.3265   2
  -7  -4   0 765.986 59.5529   2
   7   4   0 706.311 59.5544   2
  -8  -4   0 24.7052 3.79992   2
   8   4   0 30.3295 4.09950   2
   8  -4   0 31.2405 3.65637   2
   8  -4   0 31.8686 3.79291   2
  -8  -4   0 30.8261 4.01749   2
  -9  -4   0 35.9461 4.39223   2
  -9  -4   0 30.9065 4.29258   2
   9  -4   0 43.1798 4.21237   2
   9   4   0 30.5823 4.67881   2
   9  -4   0 37.3957 4.30968   2
 -10  -4   0 41.1295 5.01278   2
  10  -4   0 46.1702 4.91024   2
  10  -4   0 43.3607 4.85340   2
  10   4   0 48.4678 5.48570   2
 -11  -4   0 280.783 23.8997   2
  11   4   0 302.018 24.3572   2
  11  -4   0 293.996 23.4769   2
 -12  -4   0 48.5026 5.46055   2
  12  -4   0 57.0446 5.39503   2
  12  -4   0 50.2383 5.32720   2
  12   4   0 49.4038 6.30898   2
  13  -4   0 24.6278 3.18991   2
  13  -4   0 27.5601 3.06482   2
  14   4   0 6.18327 5.15887   2
  15   4   0 5.10089 5.34295   2
   0   5   0 2.11376 2.29272   2
   0  -5   0 6.46515 2.32654   2
   1   5   0 28.0125 3.42250   2
  -1  -5   0 29.6688 3.55392   2
   1  -5   0 30.7508 3.29680   2
  -1  -5   0 26.8944 3.42079   2
   1  -5   0 30.1352 3.38993   2
  -2  -5   0 43.3647 5.38140   2
   2  -5   0 40.5288 4.71382   2
   2  -5   0 38.8463 4.07630   2
  -2  -5   0 41.1837 5.17543   2
  -2   5   0 43.5208 4.69955   2
   2   5   0 40.7087 4.31006   2
  -3  -5   0 562.431 44.9012   2
   3   5   0 559.093 44.9226   2
   3  -5   0 565.303 44.7838   2
   3  -5   0 559.744 44.7478   2
  -3   5   0 569.937 44.7427   2
  -3  -5   0 559.478 44.9375   2
  -4  -5   0 47.7169 6.15060   2
   4   5   0 45.9172 6.16952   2
   4  -5   0 60.1369 5.37656   2
  -4  -5   0 65.5648 6.24055   2
   4  -5   0 47.5875 5.43173   2
   5  -5   0 226.548 19.1713   2
  -5  -5   0 245.284 19.5493   2
   5  -5   0 243.051 19.1960   2
   6   5   0 12.4561 3.25495   2
  -6  -5   0 16.5596 3.16708   2
   6  -5   0 18.4450 2.43818   2
   6  -5   0 17.6722 2.44782   2
   7   5   0 193.215 16.1054   2
   7  -5   0 188.543 15.3462   2
  -7  -5   0 185.204 15.8987   2
  -8  -5   0 28.3435 4.43746   2
   8   5   0 27.2560 4.46618   2
  -8  -5   0 27.5034 4.27411   2
   8  -5   0 38.0359 4.18972   2
   8  -5   0 43.4373 4.10052   2
  -9  -5   0 27.9488 3.90176   2
   9  -5   0 16.8476 2.73179   2
   9  -5   0 22.3646 2.90071   2
  -9  -5   0 25.5898 4.10767   2
   9   5   0 28.2187 4.28214   2
 -10  -5   0 24.0343 4.57440   2
  10   5   0 28.4358 4.91488   2
  10  -5   0 35.6242 4.15854   2
 -10  -5   0 32.4395 4.57831   2
  10  -5   0 35.0630 4.12175   2
  11  -5   0 32.3643 3.27181   2
  11  -5   0 35.6621 4.10483   2
  11   5   0 20.8167 5.12926   2
 -11  -5   0 24.9512 4.56858   2
  12   5   0 14.1898 4.73515   2
 -12  -5   0 1.10734 3.69459   2
  12  -5   0 4.36164 1.98558   2
  13   5   0 75.6315 9.57763   2
 -13  -5   0 75.4475 8.33391   2
  14   5   0 -0.2929 5.10889   2
  15   5   0 1.55380 6.17201   2
   0   6   0 129.288 10.7490   2
   0  -6   0 129.708 10.8249   2
   0  -6   0 111.061 10.7007   2
  -1   6   0 263.910 21.9568   2
  -1  -6   0 273.803 22.0705   2
   1   6   0 277.235 22.0788   2
   1  -6   0 288.066 22.0161   2
   1  -6   0 246.078 22.2636   2
  -1  -6   0 275.870 22.1184   2
   2  -6   0 1024.10 79.9575   2
   2  -6   0 991.204 79.9909   2
  -2  -6   0 1003.33 80.0426   2
  -2   6   0 998.929 79.9475   2
  -2  -6   0 1007.19 80.0673   2
   2   6   0 1020.45 80.0556   2
  -3   6   0 161.406 12.9910   2
  -3  -6   0 158.072 13.3313   2
   3  -6   0 152.487 13.0889   2
  -3  -6   0 147.281 13.4166   2
   3  -6   0 154.385 13.0290   2
   3   6   0 163.212 13.4903   2
  -4  -6   0 70.0662 7.20106   2
   4  -6   0 65.5718 6.66375   2
   4   6   0 73.9201 7.50292   2
  -4  -6   0 68.4286 7.43382   2
   4  -6   0 63.8942 6.62775   2
  -4   6   0 71.9799 6.35407   2
   5   6   0 447.115 37.5951   2
  -5  -6   0 479.804 37.6099   2
   5  -6   0 477.262 37.3343   2
   5  -6   0 463.967 37.3312   2
  -5  -6   0 471.137 37.6248   2
  -6  -6   0 45.9835 5.42733   2
   6   6   0 46.3085 5.50344   2
   6  -6   0 58.5274 5.49868   2
   6  -6   0 61.4983 5.52933   2
   7  -6   0 73.8400 6.54344   2
  -7  -6   0 84.2984 7.64183   2
  -7  -6   0 53.8220 7.04575   2
   7   6   0 64.0305 7.85845   2
   8   6   0 45.9732 6.22646   2
  -8  -6   0 59.9571 7.31627   2
   8  -6   0 59.9743 5.92029   2
   8  -6   0 66.6118 5.83011   2
  -8  -6   0 58.8601 6.57927   2
   9  -6   0 392.216 32.8701   2
   9   6   0 403.449 33.6227   2
   9  -6   0 408.529 32.8743   2
  -9  -6   0 423.365 33.4159   2
  -9  -6   0 433.496 33.4560   2
  10  -6   0 99.4347 8.79575   2
  10   6   0 97.8410 11.0528   2
 -10  -6   0 106.961 10.2995   2
 -10  -6   0 98.9216 10.3583   2
  10  -6   0 102.367 8.79270   2
  11  -6   0 5.61115 1.96673   2
 -11  -6   0 4.27483 3.93351   2
  11  -6   0 2.43727 2.05080   2
  11   6   0 3.77110 4.56556   2
  12   6   0 48.4213 6.69721   2
 -13  -6   0 136.120 12.9906   2
  13   6   0 139.180 14.1433   2
 -14  -6   0 4.50939 3.60916   2
   0   7   0 3.92219 2.65999   2
   0  -7   0 2.68965 2.70041   2
  -1  -7   0 -2.4104 2.72849   2
  -1   7   0 4.91264 2.54593   2
  -1  -7   0 -2.1453 2.92205   2
   1   7   0 3.77614 2.83031   2
   1  -7   0 4.03735 2.60933   2
   2  -7   0 149.243 12.4786   2
  -2  -7   0 139.609 12.9233   2
   2  -7   0 141.513 12.5700   2
  -2   7   0 156.366 12.4168   2
   2   7   0 150.926 12.7848   2
  -2  -7   0 136.609 12.6640   2
  -3  -7   0 53.2095 7.18340   2
   3  -7   0 67.9988 6.62483   2
   3   7   0 59.2301 7.30566   2
  -3   7   0 62.6030 6.34373   2
  -3  -7   0 57.9825 6.98554   2
   3  -7   0 69.0856 6.46669   2
   4  -7   0 762.736 63.1703   2
   4   7   0 796.962 63.4079   2
  -4  -7   0 786.735 63.3740   2
   4  -7   0 795.412 63.2030   2
  -4   7   0 805.267 63.1371   2
  -4  -7   0 822.968 63.4308   2
   5  -7   0 259.021 21.0105   2
  -5  -7   0 273.942 21.5374   2
  -5  -7   0 248.369 22.0095   2
   5   7   0 261.022 21.4640   2
   5  -7   0 251.481 21.0173   2
  -6  -7   0 351.301 29.1766   2
   6  -7   0 338.567 28.8483   2
   6   7   0 368.271 29.3790   2
  -6  -7   0 366.039 29.3384   2
   6  -7   0 373.301 28.8619   2
  -7  -7   0 -1.8248 3.35510   2
   7  -7   0 3.78487 2.90034   2
   7  -7   0 4.78437 2.43399   2
   7   7   0 2.00815 3.62395   2
   8   7   0 101.443 11.7926   2
   8  -7   0 97.7108 9.31389   2
  -8  -7   0 110.959 10.5686   2
   8  -7   0 110.133 9.23802   2
  -8  -7   0 101.108 10.4032   2
   9  -7   0 3.99995 2.51846   2
   9  -7   0 11.2332 2.59301   2
   9   7   0 5.55106 4.33447   2
  -9  -7   0 8.56431 4.31656   2
 -10  -7   0 12.0501 4.67911   2
  10  -7   0 11.4320 2.55415   2
  10   7   0 6.60543 4.57683   2
 -10  -7   0 13.8288 4.75827   2
  10  -7   0 11.5620 2.62091   2
  11   7   0 34.5671 6.36196   2
  11  -7   0 48.8864 4.59157   2
 -11  -7   0 31.3053 5.50596   2
  11  -7   0 37.2703 4.64351   2
  12   7   0 76.4633 8.57599   2
 -12  -7   0 70.7932 7.75849   2
 -13  -7   0 4.30855 4.32338   2
  13   7   0 8.84027 5.76031   2
  14   7   0 -1.6446 5.92386   2
   0  -8   0 195.275 17.0510   2
   0  -8   0 210.411 17.2868   2
   0   8   0 208.522 17.0941   2
   1  -8   0 465.752 38.1678   2
  -1  -8   0 473.980 38.1732   2
  -1   8   0 488.611 38.1028   2
   1  -8   0 465.554 38.1127   2
  -1  -8   0 473.074 38.2251   2
   1   8   0 482.999 38.1709   2
  -2  -8   0 -2.2336 3.01717   2
   2  -8   0 6.43325 2.90684   2
   2   8   0 0.43334 3.01665   2
  -2  -8   0 2.44823 3.36413   2
   2  -8   0 3.97054 2.65336   2
   3  -8   0 320.721 26.7443   2
  -3   8   0 336.314 26.6473   2
   3  -8   0 317.177 26.6496   2
   3   8   0 346.196 26.9894   2
  -3  -8   0 339.173 27.0753   2
  -3  -8   0 321.784 26.8976   2
   4  -8   0 40.0817 4.33684   2
  -4  -8   0 33.1731 4.94695   2
  -4   8   0 41.4267 4.15388   2
  -4  -8   0 34.2532 4.70218   2
   4   8   0 36.5684 4.77065   2
   4  -8   0 37.5742 4.17818   2
  -5  -8   0 454.121 37.0310   2
   5  -8   0 454.536 36.6560   2
   5  -8   0 449.294 36.6529   2
   5   8   0 484.886 37.0906   2
  -5  -8   0 445.636 36.9690   2
   6  -8   0 24.4066 3.31122   2
   6   8   0 18.0185 4.26146   2
  -6  -8   0 18.6618 4.47252   2
   6  -8   0 18.2217 3.31966   2
  -6  -8   0 21.0700 4.08898   2
  -7  -8   0 8.37652 4.11541   2
  -7  -8   0 12.2081 3.94885   2
   7  -8   0 7.08984 2.83164   2
   7   8   0 14.7442 4.24179   2
   7  -8   0 -1.7612 2.77916   2
  -8  -8   0 48.2617 6.16289   2
   8  -8   0 48.7508 6.28218   2
   8   8   0 63.9389 6.58630   2
   8  -8   0 52.5756 6.15646   2
  -9  -8   0 450.716 37.1789   2
   9  -8   0 454.457 36.5018   2
   9   8   0 448.598 37.3109   2
  -9  -8   0 467.355 37.1794   2
 -10  -8   0 62.5391 7.24255   2
  10  -8   0 76.5053 6.61629   2
  10  -8   0 57.0158 6.82881   2
  10   8   0 50.5847 7.47921   2
  11  -8   0 25.8273 3.39082   2
  11  -8   0 28.5852 3.28743   2
 -11  -8   0 24.5970 5.23584   2
  11   8   0 33.0517 6.41730   2
  12   8   0 8.00795 5.41951   2
 -12  -8   0 -1.7035 4.46688   2
  13   8   0 68.7320 9.52477   2
 -13  -8   0 88.9108 9.85496   2
   0   9   0 0.78647 3.08755   2
   0  -9   0 -1.7220 3.38186   2
   0  -9   0 0.46615 2.99877   2
  -1  -9   0 7.62586 3.72768   2
  -1  -9   0 15.8830 3.57119   2
   1   9   0 16.9364 3.54056   2
   1  -9   0 22.1466 3.79598   2
   1  -9   0 12.7560 3.41657   2
  -1   9   0 15.3445 3.39191   2
   2   9   0 1.52851 3.32601   2
   2  -9   0 6.47997 2.97211   2
  -2  -9   0 3.50131 3.58599   2
  -2  -9   0 0.13666 3.27924   2
  -2   9   0 -0.1083 2.88653   2
   2  -9   0 6.95420 3.21266   2
  -3  -9   0 99.1001 10.2691   2
  -3  -9   0 115.629 9.90901   2
  -3   9   0 97.3845 9.26284   2
   3   9   0 104.771 10.0564   2
   3  -9   0 101.956 9.57296   2
   3  -9   0 84.1384 9.29301   2
   4  -9   0 53.9623 6.56623   2
   4   9   0 50.5204 6.09397   2
  -4   9   0 58.7905 6.21899   2
  -4  -9   0 55.2700 6.06135   2
  -4  -9   0 51.4509 6.23842   2
   4  -9   0 55.6529 6.79730   2
   5   9   0 -0.7031 3.95944   2
  -5  -9   0 2.00379 4.25230   2
   5  -9   0 -1.5866 2.88744   2
   5  -9   0 0.22219 2.99946   2
  -5  -9   0 4.84241 3.81244   2
  -5   9   0 3.03847 2.61387   2
   6  -9   0 52.0207 6.04790   2
  -6  -9   0 40.5840 5.90906   2
  -6  -9   0 39.4400 5.51541   2
   6   9   0 34.8924 5.59474   2
   6  -9   0 44.4331 4.76600   2
  -7  -9   0 18.5400 4.58305   2
   7  -9   0 20.0166 3.51693   2
   7   9   0 19.2236 4.84820   2
  -7  -9   0 15.7493 5.02903   2
   7  -9   0 15.4586 3.42915   2
   8  -9   0 24.2979 3.66794   2
  -8  -9   0 19.5353 4.99997   2
   8   9   0 20.2426 5.22363   2
   9   9   0 4.66156 4.93985   2
   9  -9   0 5.65207 3.09583   2
  -9  -9   0 7.40890 4.93075   2
   9  -9   0 2.26819 2.99776   2
  10   9   0 17.8463 5.78996   2
  10  -9   0 27.5848 3.59466   2
 -10  -9   0 17.0010 5.59450   2
  10  -9   0 23.7786 3.66378   2
 -11  -9   0 4.70055 5.04308   2
  11  -9   0 -1.8469 2.69955   2
  11  -9   0 0.31079 2.72813   2
  11   9   0 -1.9625 6.63672   2
 -12  -9   0 -4.5954 4.75723   2
  12  -9   0 6.68020 2.32798   2
  12   9   0 3.66233 6.30980   2
  12  -9   0 7.76826 2.20343   2
  13   9   0 5.42602 6.02382   2
   0  10   0 1587.45 124.933   2
   0 -10   0 1590.40 124.944   2
   0 -10   0 1541.71 124.949   2
   1  10   0 214.557 19.0887   2
   1 -10   0 223.611 19.0809   2
  -1 -10   0 236.141 19.3790   2
   1 -10   0 237.370 19.2240   2
  -1 -10   0 213.682 19.2076   2
  -1  10   0 233.885 18.9567   2
   2 -10   0 500.633 39.7469   2
   2 -10   0 480.160 39.8189   2
  -2  10   0 486.272 39.6484   2
  -2 -10   0 491.420 39.8683   2
   2  10   0 495.722 39.8959   2
  -2 -10   0 507.389 40.0104   2
   3 -10   0 94.8018 9.32522   2
  -3  10   0 88.4532 8.85572   2
  -3 -10   0 89.7062 9.59732   2
   3 -10   0 86.8317 9.06681   2
   3  10   0 95.1243 9.93215   2
  -4  10   0 53.3710 6.81363   2
   4  10   0 57.9478 6.57204   2
   4 -10   0 63.3578 7.32268   2
   4 -10   0 59.9473 7.45604   2
   5 -10   0 553.436 43.0307   2
   5 -10   0 535.502 43.0824   2
  -5  10   0 519.100 42.8320   2
   5  10   0 565.024 43.5770   2
  -5 -10   0 528.299 43.6312   2
  -5 -10   0 514.588 43.3174   2
  -6 -10   0 48.2248 6.94252   2
   6 -10   0 64.0845 7.03746   2
   6 -10   0 58.6545 6.92390   2
   6  10   0 43.3684 6.60886   2
  -6 -10   0 55.2513 6.56402   2
  -7 -10   0 126.965 12.2006   2
   7 -10   0 99.3301 10.7705   2
  -7 -10   0 126.386 12.7587   2
   7  10   0 122.723 12.7171   2
  -8 -10   0 10.2008 5.01400   2
  -8 -10   0 18.1118 5.38034   2
   8 -10   0 11.5715 3.61047   2
   8  10   0 6.92321 5.32776   2
   8 -10   0 12.4214 3.57040   2
   9 -10   0 130.969 11.6770   2
   9  10   0 121.392 14.0966   2
   9 -10   0 127.368 11.6661   2
 -10 -10   0 -1.6121 5.25386   2
  10 -10   0 5.29635 3.22142   2
  10 -10   0 1.12704 3.20529   2
  10  10   0 3.63894 5.74889   2
  11 -10   0 20.7316 3.67811   2
 -11 -10   0 20.4935 6.08424   2
  11 -10   0 20.2692 4.27961   2
  11  10   0 19.9003 6.52540   2
 -12 -10   0 4.71606 5.10068   2
  12 -10   0 2.72125 2.83631   2
  12  10   0 -5.2029 5.93854   2
  12 -10   0 4.55190 2.44858   2
   0 -11   0 5.35628 4.17349   2
   0  11   0 2.75293 3.75352   2
  -1 -11   0 85.2354 9.58185   2
   1 -11   0 88.8590 9.42284   2
   1  11   0 89.5037 9.59611   2
   1 -11   0 91.2510 9.62063   2
  -1  11   0 78.3373 8.93557   2
  -1 -11   0 79.9157 10.1095   2
  -2 -11   0 47.8719 6.35036   2
   2 -11   0 52.0697 5.84181   2
  -2 -11   0 50.6675 6.14063   2
   2 -11   0 54.0726 6.10855   2
   2  11   0 40.2101 6.04119   2
  -2  11   0 59.4700 6.78385   2
   3 -11   0 17.4750 4.20478   2
   3 -11   0 14.5899 4.24714   2
  -3  11   0 20.1983 3.91439   2
  -3 -11   0 25.9942 4.74554   2
  -3 -11   0 19.9078 5.06826   2
   3  11   0 12.3712 4.53096   2
   4  11   0 75.1663 9.19901   2
  -4 -11   0 88.6725 10.7734   2
  -4  11   0 92.4226 9.07633   2
   4 -11   0 91.4480 9.80963   2
  -4 -11   0 106.122 10.3409   2
   4 -11   0 88.7443 9.51929   2
  -5  11   0 41.8107 5.06300   2
   5 -11   0 44.0068 5.52713   2
   5 -11   0 41.6743 5.52150   2
  -5 -11   0 43.7818 6.23862   2
   5  11   0 51.5297 6.40820   2
  -5 -11   0 59.0074 7.51671   2
   6  11   0 11.8176 5.17211   2
  -6 -11   0 10.2541 4.96121   2
  -6 -11   0 15.3386 5.76580   2
   6 -11   0 10.7445 4.49197   2
   6 -11   0 11.7177 3.86412   2
   7 -11   0 38.8658 5.46187   2
   7  11   0 52.0763 6.97862   2
   7 -11   0 44.7059 5.37815   2
  -7 -11   0 46.2258 6.56407   2
  -7 -11   0 45.8444 7.12743   2
   8  11   0 72.4945 8.54207   2
   8 -11   0 69.5092 8.19386   2
  -8 -11   0 59.5469 8.06686   2
  -8 -11   0 68.1711 8.50823   2
   8 -11   0 70.3251 8.18404   2
   9 -11   0 15.8268 4.00046   2
   9  11   0 23.9962 6.24241   2
  -9 -11   0 20.7158 6.14063   2
   9 -11   0 16.7486 4.03059   2
  10 -11   0 1.90569 3.48799   2
  10 -11   0 1.38183 3.46209   2
  10  11   0 6.89537 6.47016   2
  11 -11   0 6.21738 3.49085   2
  11  11   0 -4.5946 6.36685   2
  12 -11   0 46.3387 4.91957   2
  12 -11   0 40.9841 5.20476   2
  12  11   0 51.9623 8.69093   2
 -12 -11   0 52.5693 7.30531   2
   0 -12   0 211.281 18.0985   2
   0 -12   0 192.221 17.6853   2
   0  12   0 198.795 17.5576   2
   1 -12   0 24.8580 5.21669   2
  -1 -12   0 25.5227 5.15779   2
   1  12   0 27.5061 5.00391   2
  -1  12   0 25.0383 4.65326   2
   1 -12   0 24.2186 4.82506   2
  -1 -12   0 23.4377 5.58524   2
   2 -12   0 34.4290 5.52301   2
  -2  12   0 37.3059 5.02112   2
   2  12   0 43.5603 5.77592   2
  -2 -12   0 31.2787 5.75034   2
  -2 -12   0 27.0189 6.08366   2
   3  12   0 14.3594 4.83463   2
   3 -12   0 2.40168 4.30602   2
  -3 -12   0 14.6307 5.16250   2
  -3 -12   0 16.0394 5.48604   2
  -3  12   0 16.6859 3.97768   2
   3 -12   0 3.54392 4.05294   2
   4  12   0 22.7059 5.32054   2
  -4 -12   0 29.3269 5.58568   2
  -4 -12   0 17.5555 5.92021   2
  -4  12   0 20.3042 5.17867   2
   4 -12   0 17.9383 4.65808   2
   4 -12   0 13.1162 4.46893   2
   5  12   0 55.0075 7.27148   2
  -5 -12   0 57.6863 7.34724   2
  -5  12   0 52.8160 5.74663   2
   5 -12   0 52.0481 6.32092   2
  -5 -12   0 49.4399 7.73363   2
   5 -12   0 54.2583 6.28269   2
  -6 -12   0 52.9572 7.61429   2
   6 -12   0 53.5302 6.19440   2
  -6 -12   0 58.5315 7.35477   2
   6 -12   0 45.2323 6.29171   2
   6  12   0 61.7130 9.71510   2
   7  12   0 168.946 16.8228   2
   7 -12   0 161.835 14.6762   2
  -7 -12   0 158.206 16.6230   2
   7 -12   0 166.296 14.6953   2
  -7 -12   0 155.283 17.1849   2
   8  12   0 4.04078 6.07678   2
   8 -12   0 3.82674 3.95289   2
   8 -12   0 6.30094 4.15456   2
  -8 -12   0 3.49365 6.40693   2
  -9 -12   0 25.9090 6.76777   2
   9 -12   0 16.7168 4.49796   2
   9  12   0 24.6345 7.13404   2
   9 -12   0 25.5555 4.49661   2
  10 -12   0 0.80540 3.79224   2
  10 -12   0 -1.0052 3.85833   2
  10  12   0 -0.9195 6.94224   2
  11  12   0 64.6471 8.79249   2
  11 -12   0 45.4170 5.72696   2
 -11 -12   0 23.8386 8.32317   2
  11 -12   0 43.3242 5.45212   2
  12 -12   0 20.0400 3.77281   2
  12 -12   0 28.0319 4.62010   2
   0  13   0 1.12594 4.43779   2
   0 -13   0 -4.5743 5.15551   2
   0 -13   0 2.75621 4.67667   2
  -1 -13   0 -0.8698 4.71299   2
  -1 -13   0 8.83977 5.51642   2
   1 -13   0 2.51543 4.89025   2
   1  13   0 10.5997 4.85293   2
  -1  13   0 -3.3556 4.25910   2
   1 -13   0 6.12782 4.68302   2
  -2 -13   0 18.8602 5.98182   2
   2 -13   0 13.4061 4.83179   2
   2 -13   0 14.0550 5.03038   2
  -2 -13   0 12.0366 5.15286   2
   2  13   0 15.0270 5.05142   2
  -3  13   0 1.12396 3.94715   2
  -3 -13   0 1.66793 5.84529   2
   3 -13   0 8.14473 6.17296   2
   3  13   0 3.81271 5.37016   2
   3 -13   0 3.22476 4.39947   2
  -3 -13   0 4.23095 5.07928   2
   4 -13   0 22.9959 4.93212   2
  -4 -13   0 13.5891 5.83479   2
   4  13   0 21.1479 5.93595   2
   4 -13   0 17.4930 4.96578   2
  -4  13   0 25.4024 4.46945   2
  -4 -13   0 22.5399 6.30352   2
   5 -13   0 -7.1372 4.19449   2
  -5 -13   0 4.12356 6.53012   2
  -5 -13   0 1.45286 5.66286   2
   5 -13   0 3.19704 4.33138   2
   5  13   0 -1.4927 5.42580   2
   6  13   0 -4.6350 5.77311   2
  -6 -13   0 0.29002 6.13101   2
   6 -13   0 -4.9896 4.22609   2
   6 -13   0 -4.0106 4.35169   2
  -6 -13   0 0.16800 5.77521   2
  -7 -13   0 19.6445 6.72735   2
   7 -13   0 23.0349 4.99015   2
  -7 -13   0 17.2864 7.46836   2
   7  13   0 17.6726 6.61916   2
   7 -13   0 17.7212 4.83684   2
  -8 -13   0 88.4623 10.9602   2
   8 -13   0 98.4778 10.3001   2
   8 -13   0 97.6123 10.2904   2
   8  13   0 91.5657 10.9703   2
   9 -13   0 -10.286 3.88238   2
   9  13   0 -0.6804 7.99248   2
  -9 -13   0 -6.2993 6.75336   2
   9 -13   0 1.15404 4.19274   2
  10  13   0 7.30410 9.25756   2
  10 -13   0 7.32459 4.38615   2
 -10 -13   0 5.16451 7.16345   2
  10 -13   0 2.86320 4.19544   2
  11 -13   0 6.29748 4.60950   2
  11 -13   0 8.23596 3.93316   2
  12 -13   0 5.00948 3.68924   2
   0 -14   0 76.6472 8.64379   2
   0  14   0 82.1244 10.0042   2
   0 -14   0 80.4489 9.16883   2
  -1 -14   0 75.8188 8.78219   2
   1 -14   0 67.6592 8.80963   2
   1 -14   0 75.6943 8.55946   2
   1  14   0 84.0266 8.77612   2
  -1 -14   0 81.0966 9.29169   2
  -1  14   0 73.0080 8.32458   2
  -2 -14   0 -0.3865 5.45973   2
   2  14   0 6.32972 5.35953   2
  -2 -14   0 0.69095 6.12804   2
   2 -14   0 3.32254 5.21891   2
   2 -14   0 6.21772 5.52691   2
  -2  14   0 -7.9318 4.35173   2
   3 -14   0 28.1034 5.33002   2
   3  14   0 21.8206 5.83595   2
  -3 -14   0 15.9620 6.52256   2
   3 -14   0 14.5212 5.52470   2
  -3 -14   0 16.6160 6.27557   2
   4 -14   0 69.0904 8.09494   2
  -4 -14   0 63.7748 8.91079   2
   4  14   0 72.4813 8.75996   2
  -4 -14   0 68.2439 8.72769   2
   4 -14   0 63.0933 7.76505   2
   5 -14   0 7.13873 4.90320   2
  -5 -14   0 7.64126 6.22288   2
   5  14   0 -0.5123 6.02307   2
   5 -14   0 4.64305 4.79210   2
  -5 -14   0 -4.9975 6.96394   2
   6 -14   0 16.6271 5.26879   2
  -6 -14   0 38.5239 7.14779   2
   6  14   0 18.6912 6.96072   2
  -6 -14   0 27.2842 7.44924   2
   6 -14   0 18.1709 5.13189   2
  -7 -14   0 -2.2265 7.67288   2
   7 -14   0 -2.1462 4.48909   2
   7 -14   0 -1.4267 4.60656   2
   7  14   0 -4.4321 6.58650   2
   8 -14   0 53.9057 6.75772   2
   8 -14   0 59.1329 6.94221   2
   8  14   0 49.6218 8.85377   2
   9 -14   0 12.6997 4.72806   2
   9 -14   0 18.4376 4.90948   2
   9  14   0 18.5495 7.82182   2
  -9 -14   0 11.4638 7.59451   2
 -10 -14   0 12.7789 7.91990   2
  10 -14   0 20.1561 5.03677   2
  10 -14   0 11.1136 4.88721   2
  11 -14   0 0.28560 4.17431   2
  12 -14   0 6.46117 3.83305   2
   0 -15   0 -6.3327 5.54635   2
  -1 -15   0 9.26629 6.79844   2
  -1 -15   0 21.0148 6.55249   2
   1 -15   0 19.1294 6.60074   2
   1  15   0 19.7765 6.08804   2
   1 -15   0 10.2920 5.90198   2
   2  15   0 8.26075 6.10565   2
   2 -15   0 6.42233 6.17623   2
   2 -15   0 11.0527 5.78487   2
  -2 -15   0 13.1556 6.35881   2
  -2 -15   0 10.3835 7.01706   2
   3 -15   0 -1.1635 5.17739   2
   3  15   0 1.46327 7.02149   2
  -3 -15   0 3.47517 6.37188   2
   3 -15   0 9.06791 6.20609   2
  -3 -15   0 1.21965 6.92070   2
  -4 -15   0 1.59133 7.48802   2
   4 -15   0 -0.2660 5.42192   2
  -4 -15   0 -0.3849 6.29926   2
   4  15   0 0.78990 7.11005   2
   4 -15   0 -0.0365 5.84740   2
   5  15   0 23.7082 7.36610   2
  -5 -15   0 11.9430 7.90421   2
   5 -15   0 11.5056 5.56093   2
   5 -15   0 16.0137 5.62622   2
  -5 -15   0 17.6100 6.91036   2
   6 -15   0 -5.5423 4.88064   2
   6 -15   0 0.96290 5.29432   2
  -6 -15   0 1.12188 6.91193   2
  -6 -15   0 -2.0212 8.04873   2
   6  15   0 5.64001 6.76723   2
  -7 -15   0 6.85953 8.30086   2
   7  15   0 2.17014 7.01080   2
   7 -15   0 12.3037 6.03656   2
   7 -15   0 7.29539 4.99798   2
  -8 -15   0 8.54544 8.70566   2
   8 -15   0 13.7211 5.66206   2
   8  15   0 -14.080 7.20083   2
   8 -15   0 6.78728 4.89675   2
   9 -15   0 -4.4029 5.28213   2
   9  15   0 -0.8668 7.58197   2
   9 -15   0 -1.7979 4.78903   2
  10 -15   0 10.8632 5.53020   2
  11 -15   0 7.05242 4.57300   2
   0 -16   0 105.750 11.4058   2
   0 -16   0 110.600 11.9197   2
   1 -16   0 12.8252 6.58213   2
  -1 -16   0 15.0008 7.64643   2
   1 -16   0 7.29970 6.90602   2
  -1 -16   0 17.1970 7.30690   2
   2 -16   0 1.15557 6.63944   2
   2 -16   0 4.80486 5.83235   2
  -2 -16   0 3.62887 6.85934   2
   3 -16   0 14.4349 6.01093   2
  -3 -16   0 5.66701 7.76824   2
   3 -16   0 3.99917 6.24447   2
  -3 -16   0 2.16828 6.65906   2
   4  16   0 200.115 21.0526   2
  -4 -16   0 193.362 21.0623   2
  -4 -16   0 175.738 20.2004   2
   4 -16   0 199.691 18.4740   2
   4 -16   0 190.887 18.0331   2
   5 -16   0 8.50568 5.91334   2
  -5 -16   0 6.16738 7.88904   2
  -5 -16   0 6.82568 8.44972   2
   5 -16   0 7.06438 6.41539   2
   5  16   0 12.6266 7.09468   2
  -6 -16   0 12.2849 8.71082   2
   6 -16   0 9.12005 5.48167   2
   6  16   0 -2.0981 7.48921   2
   7 -16   0 -7.6260 6.26246   2
   7  16   0 7.08301 8.00855   2
   7 -16   0 -2.4699 5.56429   2
  -7 -16   0 0.43114 9.04433   2
   8  16   0 -0.3008 7.76493   2
   8 -16   0 1.12033 5.06506   2
  -8 -16   0 22.1984 9.27177   2
   9 -16   0 6.80130 5.27098   2
   0 -17   0 1.53792 6.69503   2
   0 -17   0 0.55910 7.46781   2
   1 -17   0 1.42442 6.55767   2
   1 -17   0 -4.4826 7.48825   2
  -1 -17   0 8.25355 7.49173   2
  -1 -17   0 5.79054 7.35112   2
   2 -17   0 8.63047 7.27000   2
  -2 -17   0 6.56759 7.82461   2
  -2 -17   0 5.00005 8.31549   2
   2 -17   0 6.30521 7.12954   2
   3 -17   0 4.17192 6.75053   2
   3 -17   0 -3.2653 6.90724   2
  -3 -17   0 9.68763 8.16833   2
  -3 -17   0 -4.2092 7.54808   2
   4 -17   0 68.0177 10.8881   2
   4 -17   0 60.7593 9.52003   2
   5 -17   0 6.09730 6.63563   2
  -5 -17   0 -0.8114 8.84354   2
   5 -17   0 -7.7146 6.37496   2
   6 -17   0 8.11979 6.62996   2
  -6 -17   0 12.9505 9.55095   2
   6 -17   0 10.2389 6.30461   2
  -7 -17   0 5.19042 9.62012   2
  -8 -17   0 -5.3787 10.0418   2
   0 -18   0 16.1679 8.68253   2
   1 -18   0 -1.3713 7.59003   2
  -1 -18   0 -3.0433 8.57409   2
  -1 -18   0 9.21966 7.80751   2
   1 -18   0 -3.4257 7.15505   2
  -2 -18   0 -7.6130 7.53452   2
  -2 -18   0 -1.1066 8.86287   2
   2 -18   0 8.18945 9.67260   2
   2 -18   0 7.17166 7.13587   2
  -3 -18   0 19.1717 10.2617   2
   3 -18   0 15.4591 7.22343   2
   3 -18   0 11.2680 8.91909   2
  -3 -18   0 -0.2578 8.42370   2
   4 -18   0 -0.5980 7.02012   2
  -4 -18   0 12.5104 9.53156   2
  -5 -18   0 23.6662 10.6036   2
  -6 -18   0 3.04671 10.7480   2
  -7 -18   0 11.9836 10.1854   2
   1 -19   0 2.89368 8.26487   2
  -1 -19   0 13.6692 10.3606   2
  -2 -19   0 9.03861 9.78852   2
   2 -19   0 8.98058 9.54687   2
  -3 -19   0 1.53752 10.6958   2
  -4 -19   0 13.3283 10.7830   2
  -5 -19   0 -5.6600 10.4822   2
  -6 -19   0 -5.9366 11.2490   2
   0 -20   0 1.82350 9.81907   2
  -1 -20   0 -6.1014 10.4004   2
  -2 -20   0 8.06421 11.2772   2
  -4 -20   0 0.09789 11.5832   2
  -5 -20   0 17.2656 12.2287   2
   2   0  -1 325.572 26.7779   2
   2   0   1 341.037 26.8220   2
  -2   0   1 341.201 26.7941   2
   2   0  -1 328.009 26.7730   2
  -2   0  -1 366.252 26.8238   2
  -2   0   1 324.840 26.7659   2
  -3   0  -1 1.63672 1.53444   2
   3   0  -1 9.35833 1.40954   2
  -3   0   1 9.25335 1.28496   2
  -3   0   1 6.90494 1.23368   2
   3   0   1 8.62782 1.62278   2
  -4   0   1 350.829 28.6362   2
   4   0   1 360.621 28.7376   2
  -4   0   1 369.108 28.6497   2
   4   0  -1 356.748 28.6999   2
  -4   0  -1 366.358 28.7145   2
  -5   0   1 219.101 17.4038   2
  -5   0  -1 215.715 17.4506   2
  -5   0   1 216.847 17.3948   2
   5   0  -1 223.803 17.5372   2
   5   0   1 208.833 17.5706   2
  -5   0  -1 222.720 17.5018   2
  -6   0  -1 1383.78 107.078   2
  -6   0   1 1318.44 107.020   2
  -6   0  -1 1289.20 107.052   2
   6   0   1 1409.87 107.144   2
  -6   0   1 1335.86 107.032   2
   6   0  -1 1378.22 107.113   2
  -7   0   1 83.6708 6.43106   2
  -7   0   1 84.5648 6.43650   2
   7   0   1 84.3632 7.22165   2
  -7   0  -1 66.7807 6.67930   2
   7   0  -1 91.5433 7.12308   2
  -7   0  -1 65.2176 6.74916   2
   8   0  -1 362.957 28.4634   2
  -8   0  -1 353.839 28.2223   2
   8   0   1 360.798 28.5051   2
  -8   0  -1 344.020 28.2080   2
   9   0   1 16.7381 3.14638   2
   9   0  -1 13.5393 2.91862   2
  10   0  -1 29.0473 3.72338   2
  11   0   1 13.6496 3.48201   2
  11   0  -1 13.3587 3.25648   2
  12   0   1 362.084 29.2324   2
  12   0  -1 354.093 29.0561   2
  13   0   1 20.6399 4.08655   2
  13   0  -1 22.7612 4.41143   2
  14   0   1 6.18006 4.04584   2
  14   0  -1 2.45554 3.93582   2
  15   0  -1 6.55940 4.04046   2
  16   0  -1 0.42542 4.16382   2
  16   0   1 -11.602 4.14253   2
   2   1  -1 1382.87 105.152   2
   2   1  -1 1376.01 105.149   2
  -2  -1   1 1276.34 105.147   2
  -2  -1   1 1286.49 105.142   2
   2   1   1 1320.56 105.164   2
  -3  -1  -1 1840.07 146.740   2
   3   1  -1 1837.04 146.733   2
   3  -1   1 2013.23 146.707   2
  -3  -1   1 1733.90 146.715   2
   3   1   1 1782.42 146.744   2
   3  -1  -1 1916.84 146.658   2
   4   1  -1 436.448 31.9893   2
   4  -1   1 437.677 31.9164   2
  -4  -1  -1 443.592 31.9974   2
  -4  -1  -1 420.163 31.9579   2
  -4  -1   1 379.653 31.9313   2
  -4   1  -1 354.142 31.8215   2
   4   1   1 391.297 32.0012   2
  -4  -1   1 396.449 31.9495   2
   4  -1  -1 358.371 31.8404   2
   5  -1   1 417.301 30.7283   2
   5   1  -1 389.384 30.7991   2
  -5  -1  -1 392.792 30.7574   2
  -5  -1  -1 395.812 30.7884   2
  -5   1  -1 367.763 30.5727   2
  -5   1  -1 376.957 30.5843   2
  -5  -1   1 372.614 30.7281   2
   5   1   1 391.310 30.8318   2
   5  -1  -1 388.407 30.6629   2
  -5  -1   1 368.367 30.7371   2
  -6  -1  -1 13.7366 2.68124   2
  -6  -1  -1 21.6591 2.63444   2
   6   1  -1 19.0298 2.77773   2
   6  -1   1 21.9508 2.56195   2
  -6  -1   1 33.7302 3.36473   2
   6  -1  -1 28.4492 3.10317   2
   6   1   1 37.0542 4.03300   2
  -6  -1   1 18.5976 2.49270   2
   7  -1   1 1226.45 92.8013   2
  -7  -1  -1 1258.76 92.8198   2
   7   1  -1 1215.37 92.8557   2
  -7  -1  -1 1165.64 92.7856   2
   7   1   1 1073.94 92.8500   2
  -7  -1   1 1121.28 92.7729   2
   7  -1  -1 1135.99 92.7624   2
   8  -1   1 69.6089 7.54344   2
   8   1  -1 93.9366 7.88261   2
  -8  -1  -1 77.1338 7.46594   2
  -8  -1  -1 78.7789 7.38065   2
  -8  -1   1 97.0339 7.31583   2
   8   1   1 79.4462 7.98875   2
  -8  -1   1 89.8616 7.32372   2
   8  -1  -1 87.3764 7.71475   2
   9   1  -1 183.094 15.1096   2
  -9  -1  -1 175.188 14.7645   2
  -9  -1  -1 188.427 14.7046   2
   9  -1   1 160.594 14.8888   2
   9  -1  -1 183.065 14.8640   2
  -9  -1   1 181.378 14.5679   2
   9   1   1 193.036 15.1801   2
 -10  -1  -1 96.7537 8.00839   2
  10   1  -1 98.6647 9.17272   2
 -10  -1  -1 103.926 7.97496   2
  10  -1   1 99.3925 8.77760   2
  10   1   1 78.2070 10.5782   2
  10  -1  -1 78.8937 8.59516   2
  11  -1   1 382.661 30.5979   2
  11   1  -1 369.698 30.6938   2
  11  -1  -1 385.052 30.5225   2
  12   1  -1 97.6150 9.59199   2
  12  -1   1 89.7893 9.08176   2
  12   1   1 88.6041 9.70228   2
  12  -1  -1 103.147 9.05300   2
  13  -1   1 12.7759 3.70106   2
  13   1  -1 14.1020 3.91327   2
  13  -1  -1 12.1152 3.43503   2
  13   1   1 13.6251 4.13441   2
  14  -1   1 28.2266 4.59237   2
  14   1  -1 28.1015 4.98568   2
  14   1   1 25.9441 5.29074   2
  15  -1   1 49.9055 5.88178   2
  15   1   1 42.5474 6.42407   2
  15  -1  -1 50.3215 5.60052   2
  16  -1   1 17.7569 4.37613   2
  16   1  -1 16.9645 4.86981   2
  16  -1  -1 8.75330 3.95817   2
  16   1   1 8.10797 5.39715   2
  17   1   1 -0.1028 5.07924   2
   0  -2   1 2742.87 222.811   1
   0   2   1 2735.11 222.493   1
   0   2  -1 2816.53 222.766   1
   0  -2  -1 2864.93 222.618   1
  -1   2   1 816.731 62.3446   2
   1   2  -1 781.387 62.4015   2
  -1  -2  -1 857.541 62.4047   2
   1  -2   1 834.878 62.3592   2
   1   2  -1 819.501 62.3928   2
   1  -2   1 836.295 62.3724   2
  -1   2  -1 753.837 62.3643   2
   1  -2  -1 750.152 62.3424   2
   1   2   1 708.189 62.3885   2
  -1  -2   1 722.931 62.3922   2
  -1  -2   1 778.939 62.3886   2
   2   2  -1 490.758 36.5109   2
   2   2  -1 513.950 36.5343   2
   2  -2   1 518.183 36.4344   2
   2  -2   1 494.584 36.4221   2
   2  -2  -1 431.462 36.3671   2
  -2   2  -1 402.311 36.3835   2
   2   2   1 437.646 36.5216   2
   2  -2  -1 419.667 36.3786   2
  -2  -2   1 425.729 36.4961   2
   3   2  -1 711.204 53.2591   2
  -3  -2  -1 684.063 53.2411   2
   3  -2   1 723.414 53.1571   2
  -3   2  -1 622.328 53.0922   2
  -3  -2   1 655.392 53.2327   2
   3  -2  -1 634.784 53.0925   2
   3   2   1 666.075 53.2676   2
  -4  -2  -1 665.356 54.2130   2
  -4  -2  -1 673.718 54.2364   2
   4  -2   1 689.600 54.1210   2
   4   2  -1 676.108 54.2316   2
  -4  -2   1 653.946 54.2939   2
  -4  -2   1 696.125 54.2116   2
   4  -2  -1 717.240 54.0614   2
   4   2   1 688.198 54.2576   2
   5   2  -1 528.238 38.7968   2
  -5  -2  -1 543.592 38.8033   2
  -5  -2  -1 544.157 38.7710   2
  -5  -2   1 435.945 38.7214   2
   5  -2  -1 465.443 38.5736   2
  -5  -2   1 440.057 38.7388   2
   5   2   1 450.549 38.7994   2
   6  -2   1 238.890 18.3371   2
  -6  -2  -1 228.213 18.4866   2
   6   2  -1 242.167 18.6064   2
  -6  -2  -1 250.202 18.5576   2
  -6  -2   1 213.287 18.4516   2
  -6  -2   1 237.836 18.5028   2
   6   2   1 207.447 18.6023   2
   6  -2  -1 209.935 18.2323   2
  -7  -2  -1 172.702 14.0381   2
   7  -2   1 161.412 13.8300   2
  -7  -2  -1 171.755 13.9754   2
   7   2  -1 168.799 14.1400   2
   7   2   1 160.041 14.1883   2
  -7  -2   1 174.644 13.9379   2
  -7  -2   1 177.166 13.9750   2
  -8  -2  -1 151.005 12.9795   2
   8  -2   1 160.603 12.8461   2
  -8  -2  -1 160.029 13.0642   2
   8   2  -1 159.712 13.2282   2
   8   2   1 154.597 13.2924   2
  -8  -2   1 154.843 12.9229   2
   8  -2  -1 151.913 12.9215   2
  -8  -2   1 154.904 13.0089   2
  -9  -2  -1 16.2657 2.60818   2
   9   2  -1 7.33456 3.04465   2
   9  -2   1 10.5498 2.41608   2
  -9  -2  -1 11.0457 2.73471   2
  -9  -2   1 9.12417 2.57519   2
  -9  -2   1 11.3710 2.50786   2
   9  -2  -1 12.7944 2.23342   2
   9   2   1 15.7988 3.17441   2
 -10  -2  -1 26.0451 3.46143   2
  10  -2   1 22.5129 3.47658   2
  10   2  -1 22.8952 4.13998   2
  10   2   1 27.7835 4.17146   2
 -10  -2   1 38.2458 3.45084   2
  10  -2  -1 30.0845 3.34238   2
 -10  -2   1 35.2999 4.19712   2
  11   2  -1 49.7709 5.26695   2
 -11  -2  -1 48.9611 4.96356   2
 -11  -2   1 38.4200 4.22273   2
  11  -2  -1 42.9939 5.23383   2
 -11  -2   1 41.5618 4.27804   2
  12   2  -1 15.8394 4.10430   2
  12  -2   1 18.6868 3.23519   2
  12  -2  -1 13.4885 2.97267   2
  12   2   1 13.6859 4.12703   2
  13   2  -1 11.7612 4.51303   2
  13  -2   1 16.4784 3.46158   2
  13   2   1 19.5729 4.64928   2
  13  -2  -1 16.7240 3.21894   2
  14   2  -1 23.8293 4.94519   2
  14  -2  -1 23.0122 3.52559   2
  14   2   1 12.7059 4.71763   2
  15   2  -1 13.7306 4.95875   2
  15  -2   1 16.0130 3.68049   2
  15   2   1 12.2674 5.06986   2
  15  -2  -1 20.9420 3.51509   2
  16   2  -1 7.52739 5.27404   2
  16   2   1 8.25984 5.84640   2
   0   3  -1 243.299 17.0926   2
   0  -3   1 212.414 17.1646   2
   0   3   1 207.115 17.1356   2
   0  -3  -1 202.654 17.1138   2
   0   3  -1 211.867 17.1653   2
   0  -3   1 199.018 17.1331   2
   0  -3  -1 210.554 17.1565   2
   1   3  -1 2381.52 177.942   2
   1   3  -1 2393.35 177.939   2
  -1  -3  -1 2459.81 177.951   2
   1  -3  -1 2131.89 177.885   2
  -1  -3   1 2126.86 177.929   2
  -1  -3   1 2081.18 177.928   2
   1   3   1 2162.77 177.936   2
  -2  -3  -1 589.085 43.8460   2
   2  -3   1 590.576 43.7618   2
  -2  -3  -1 581.676 43.8431   2
  -2   3   1 594.262 43.7160   2
   2   3  -1 563.594 43.8399   2
   2  -3   1 581.582 43.7419   2
   2   3  -1 558.839 43.8475   2
  -2  -3   1 530.662 43.8100   2
  -2   3  -1 474.818 43.7177   2
  -2  -3   1 529.582 43.8321   2
   2  -3  -1 524.406 43.7081   2
  -2   3  -1 542.244 43.7426   2
   2  -3  -1 504.271 43.7155   2
   3  -3   1 829.964 66.8185   2
   3   3  -1 813.374 66.9201   2
   3  -3   1 828.342 66.8073   2
  -3  -3  -1 774.616 66.8944   2
  -3   3  -1 879.667 66.7569   2
  -3  -3   1 817.711 66.9049   2
   3  -3  -1 898.294 66.7713   2
   3  -3  -1 869.628 66.7836   2
   3   3   1 873.840 66.9319   2
   4  -3   1 969.926 76.7368   2
   4   3  -1 929.244 76.8511   2
   4  -3   1 965.475 76.7255   2
  -4  -3  -1 936.288 76.8347   2
   4  -3  -1 1003.03 76.6919   2
   4   3   1 989.757 76.8740   2
  -4  -3   1 998.822 76.8376   2
   4  -3  -1 955.414 76.6798   2
  -5  -3  -1 1668.80 129.544   2
   5  -3   1 1726.13 129.414   2
  -5  -3  -1 1630.69 129.521   2
   5   3  -1 1662.54 129.550   2
  -5  -3   1 1590.05 129.510   2
   5   3   1 1609.99 129.552   2
  -5  -3   1 1534.39 129.602   2
   5  -3  -1 1654.19 129.370   2
  -6  -3  -1 49.1122 5.23735   2
   6   3  -1 47.1930 5.53741   2
  -6  -3  -1 50.5118 5.45054   2
   6  -3   1 53.6529 4.55415   2
   6   3   1 48.1568 5.59589   2
   6  -3  -1 37.7830 4.21723   2
  -6  -3   1 45.2117 5.31467   2
  -6  -3   1 40.1757 5.17283   2
  -7  -3  -1 101.418 8.25933   2
   7   3  -1 101.873 8.53054   2
  -7  -3  -1 98.5741 8.36884   2
  -7  -3   1 81.4800 8.14888   2
  -7  -3   1 84.8869 8.28386   2
   7   3   1 80.4229 8.50009   2
   7  -3  -1 86.2325 7.65079   2
  -8  -3  -1 63.1211 7.30172   2
  -8  -3  -1 61.7952 7.15866   2
   8   3  -1 58.8302 7.50400   2
  -8  -3   1 83.3215 7.28518   2
   8  -3  -1 79.6321 6.40152   2
  -8  -3   1 84.5911 7.10145   2
   8   3   1 73.9828 7.59519   2
  -9  -3  -1 96.1989 9.26064   2
  -9  -3  -1 98.8298 9.45255   2
   9   3  -1 91.8120 9.87968   2
   9  -3   1 98.8598 8.88247   2
  -9  -3   1 115.426 9.36663   2
   9   3   1 102.745 9.79552   2
   9  -3  -1 108.049 8.70224   2
  -9  -3   1 105.027 9.27554   2
  10   3  -1 34.6342 4.73641   2
 -10  -3  -1 29.7118 4.27478   2
 -10  -3  -1 31.8207 4.39719   2
  10  -3   1 31.8251 3.90432   2
 -10  -3   1 51.2461 5.53664   2
 -10  -3   1 45.4930 5.30284   2
  10   3   1 45.2771 4.88715   2
  10  -3  -1 46.5366 4.42385   2
 -11  -3  -1 69.4704 8.22775   2
  11   3  -1 79.9056 9.17044   2
  11  -3   1 81.8978 7.89518   2
 -11  -3  -1 64.3614 7.98072   2
  11   3   1 102.789 9.54763   2
 -11  -3   1 81.0517 7.87731   2
 -11  -3   1 92.1354 8.02372   2
  11  -3  -1 99.1836 7.54865   2
  12   3  -1 8.45024 4.47564   2
  12  -3   1 11.0365 2.85547   2
 -12  -3  -1 3.39375 2.72106   2
 -12  -3   1 7.00019 2.98272   2
  12  -3  -1 7.90509 2.35694   2
 -12  -3   1 3.52663 2.31924   2
  12   3   1 5.35965 5.51089   2
  13  -3   1 75.5919 7.08453   2
  13   3  -1 62.2470 7.31709   2
  13   3   1 60.0639 7.32875   2
  14  -3   1 61.1077 6.59021   2
  14   3  -1 67.8259 7.28180   2
  14  -3  -1 52.6957 5.95506   2
  14  -3  -1 64.8246 5.93440   2
  14   3   1 64.5753 7.28134   2
  15  -3   1 10.3758 2.89112   2
  15   3  -1 6.43632 5.41926   2
  15   3   1 8.67781 4.97760   2
  16   3   1 -8.0155 5.38053   2
   0   4  -1 1428.40 111.513   2
   0   4   1 1418.09 111.504   2
   0   4  -1 1450.71 111.497   2
   0  -4  -1 1396.08 111.495   2
   0  -4  -1 1354.61 111.502   2
   0  -4   1 1417.69 111.524   2
   0  -4   1 1387.22 111.514   2
  -1  -4  -1 3377.57 267.415   2
  -1  -4  -1 3349.54 267.404   2
   1   4  -1 3348.96 267.417   2
   1   4  -1 3424.80 267.410   2
  -1  -4   1 3400.02 267.420   2
  -1  -4   1 3336.02 267.409   2
   1   4   1 3416.79 267.415   2
  -2  -4  -1 70.0901 6.53445   2
  -2   4   1 68.3553 5.88375   2
   2  -4   1 70.2967 5.99013   2
   2   4  -1 66.9856 6.34057   2
   2  -4   1 72.2951 6.07634   2
  -2  -4  -1 69.7412 6.29525   2
   2  -4  -1 58.8604 5.94266   2
   2  -4  -1 56.5245 5.88647   2
  -2  -4   1 61.7993 6.35009   2
   2   4   1 55.1889 6.41108   2
  -2  -4   1 63.7731 6.27340   2
  -2   4  -1 56.3088 5.99779   2
   3   4  -1 195.468 14.6749   2
  -3  -4  -1 193.046 14.3645   2
   3  -4   1 204.273 14.1363   2
   3  -4   1 194.099 14.1737   2
   3  -4  -1 152.952 14.0462   2
   3  -4  -1 150.663 14.0753   2
  -3   4  -1 155.887 14.0808   2
  -3  -4   1 175.487 14.4128   2
  -3  -4   1 146.215 14.3755   2
   4   4  -1 71.8043 7.40345   2
  -4  -4  -1 54.9803 7.22035   2
   4  -4   1 56.7727 6.76119   2
   4  -4   1 73.8065 6.75649   2
  -4  -4   1 94.2704 7.24194   2
   4   4   1 80.2916 7.34228   2
   4  -4  -1 93.8531 6.61779   2
   5  -4   1 146.657 12.4815   2
  -5  -4  -1 131.792 12.8083   2
   5   4  -1 149.615 12.9554   2
   5  -4   1 135.164 12.4750   2
  -5  -4   1 132.627 13.6860   2
  -5  -4   1 172.050 12.8897   2
   5   4   1 158.130 12.9754   2
   5  -4  -1 165.760 12.3765   2
   5  -4  -1 166.758 12.3699   2
   6   4  -1 162.797 14.5348   2
  -6  -4  -1 160.209 14.4437   2
   6  -4   1 162.944 14.0018   2
   6  -4   1 156.224 14.0065   2
   6  -4  -1 193.664 13.9113   2
   6   4   1 195.862 14.5383   2
  -7  -4  -1 32.7274 3.99901   2
  -7  -4  -1 32.2740 3.84057   2
   7   4  -1 27.0284 3.93291   2
   7  -4   1 31.3362 3.28328   2
   7   4   1 26.6832 4.00101   2
   7  -4  -1 27.8808 3.23521   2
  -7  -4   1 34.2553 3.99110   2
   7  -4  -1 41.5522 3.60731   2
  -7  -4   1 32.1989 3.80566   2
   8   4  -1 80.1126 7.85703   2
  -8  -4  -1 81.5973 7.55685   2
  -8  -4  -1 90.2454 7.45055   2
   8  -4   1 78.9428 6.56181   2
   8  -4   1 79.6774 6.68903   2
  -8  -4   1 62.3006 7.32997   2
  -8  -4   1 67.7034 7.48700   2
   8  -4  -1 64.2771 6.34949   2
   8  -4  -1 60.0126 6.34533   2
   8   4   1 76.7525 7.93724   2
   9  -4   1 87.0753 9.29609   2
  -9  -4  -1 95.2228 10.1688   2
   9   4  -1 110.158 10.4125   2
  -9  -4  -1 97.1572 9.95086   2
  -9  -4   1 128.243 10.0344   2
   9  -4  -1 112.180 9.12921   2
  -9  -4   1 117.098 10.0190   2
   9   4   1 95.8226 10.4723   2
   9  -4  -1 125.436 9.09455   2
 -10  -4  -1 57.1762 6.69826   2
  10  -4   1 62.9297 5.43407   2
  10   4  -1 73.2910 7.45894   2
 -10  -4   1 40.0714 5.32565   2
  10  -4  -1 48.1831 5.04626   2
  10   4   1 40.2971 5.78621   2
  10  -4  -1 49.6599 4.98966   2
  11   4  -1 8.30550 4.22692   2
 -11  -4  -1 5.81845 3.48620   2
  11  -4   1 14.4948 2.69190   2
  11  -4   1 9.79045 2.84194   2
 -11  -4  -1 6.46166 3.76595   2
  11  -4  -1 17.3720 2.73778   2
  11  -4  -1 19.9973 2.30414   2
 -11  -4   1 15.5426 3.53422   2
  11   4   1 27.2869 4.50287   2
  12  -4   1 61.6676 5.52432   2
  12   4  -1 42.7514 5.95957   2
  12  -4   1 57.1267 5.43811   2
 -12  -4  -1 55.3545 6.45375   2
  12  -4  -1 40.6931 4.81242   2
  12   4   1 43.1180 6.11708   2
  12  -4  -1 44.3953 4.72994   2
 -12  -4   1 40.3659 5.08987   2
  13  -4   1 3.66753 2.68494   2
 -13  -4  -1 3.76269 3.32386   2
  13   4   1 9.08716 5.07155   2
  14   4  -1 34.1124 6.23191   2
  14  -4   1 38.1939 4.65636   2
  14  -4   1 39.0733 4.63465   2
  14   4   1 37.6000 6.56676   2
  15   4  -1 1.40169 5.45767   2
  15   4   1 6.81265 5.37784   2
   0  -5  -1 1194.57 92.8033   2
   0  -5   1 1160.97 92.8052   2
   0  -5  -1 1170.25 92.9006   2
   0   5  -1 1161.01 92.7960   2
   0   5   1 1176.53 92.7910   2
   0  -5   1 1157.21 92.9263   2
  -1   5   1 611.278 44.6558   2
   1  -5   1 624.320 44.6828   2
  -1  -5  -1 607.472 44.7488   2
  -1  -5  -1 622.881 44.7323   2
   1   5  -1 585.292 44.7294   2
   1  -5   1 644.501 44.7239   2
   1  -5  -1 513.223 44.6461   2
  -1   5  -1 517.518 44.6513   2
   1  -5  -1 491.337 44.6439   2
   1   5   1 480.068 44.6853   2
  -1  -5   1 534.702 44.7271   2
  -1  -5   1 501.781 44.7226   2
   2  -5   1 600.060 50.1602   2
  -2  -5  -1 602.113 50.2470   2
   2  -5   1 574.795 50.1851   2
  -2   5   1 590.923 50.1346   2
  -2  -5  -1 614.504 50.2805   2
   2   5  -1 610.524 50.2635   2
   2  -5  -1 659.155 50.1653   2
  -2  -5   1 670.654 50.2757   2
   2   5   1 680.309 50.2898   2
  -2  -5   1 653.171 50.3071   2
   2  -5  -1 628.570 50.1682   2
  -2   5  -1 688.505 50.1786   2
  -3  -5  -1 37.0314 4.11654   2
   3   5  -1 32.9121 4.17925   2
   3  -5   1 31.5915 3.76362   2
  -3  -5  -1 33.4086 4.19878   2
   3  -5   1 33.0576 3.83135   2
  -3   5   1 32.1977 4.29290   2
   3  -5  -1 40.6611 4.55722   2
  -3  -5   1 50.3176 5.55881   2
  -3  -5   1 40.2906 4.15787   2
  -3   5  -1 49.5665 4.46810   2
   3   5   1 44.7529 4.23418   2
   3  -5  -1 42.5105 4.44710   2
   4  -5   1 1643.40 133.971   2
   4   5  -1 1613.54 134.106   2
   4  -5   1 1535.02 133.970   2
  -4  -5  -1 1603.25 134.109   2
  -4  -5  -1 1637.26 134.091   2
  -4  -5   1 1780.76 134.123   2
   4  -5  -1 1757.34 133.966   2
  -4  -5   1 1787.04 134.114   2
   4  -5  -1 1743.31 133.953   2
   4   5   1 1818.82 134.157   2
   5   5  -1 880.241 68.8746   2
  -5  -5  -1 907.484 68.8214   2
   5  -5   1 931.101 68.6548   2
   5  -5   1 907.410 68.6413   2
   5  -5  -1 843.276 68.5961   2
   5  -5  -1 823.105 68.5992   2
  -5  -5   1 813.446 68.7896   2
   5   5   1 808.128 69.6095   2
  -6  -5  -1 233.762 19.2830   2
   6  -5   1 214.207 18.8623   2
   6   5  -1 220.101 19.2874   2
   6  -5   1 219.865 18.8856   2
  -6  -5   1 228.848 19.4967   2
  -6  -5   1 265.670 19.2523   2
   6   5   1 239.168 19.3424   2
   6  -5  -1 239.107 18.9420   2
   6  -5  -1 243.947 18.7982   2
  -7  -5  -1 24.9026 3.93043   2
   7   5  -1 28.1488 3.75485   2
   7  -5   1 33.4213 3.74203   2
  -7  -5  -1 30.9831 3.66271   2
   7  -5   1 20.2565 2.79923   2
   7  -5  -1 19.3368 2.64739   2
   7   5   1 19.0748 3.74259   2
   7  -5  -1 20.1033 2.60735   2
  -7  -5   1 18.0423 3.52634   2
   8  -5   1 368.174 28.5247   2
   8  -5   1 358.432 28.5225   2
  -8  -5  -1 351.012 28.9070   2
  -8  -5  -1 329.993 28.9411   2
   8   5  -1 345.102 28.9884   2
  -8  -5   1 347.812 28.9030   2
  -8  -5   1 360.923 28.8842   2
   8   5   1 374.514 29.1210   2
   8  -5  -1 362.077 28.4251   2
   8  -5  -1 361.275 28.4288   2
   9  -5   1 603.935 47.3737   2
   9   5  -1 578.535 47.8560   2
  -9  -5  -1 602.075 47.7561   2
  -9  -5  -1 612.336 47.7288   2
   9  -5   1 606.916 47.3831   2
   9   5   1 604.001 47.8433   2
  -9  -5   1 577.907 47.6912   2
   9  -5  -1 589.595 47.2935   2
  -9  -5   1 595.025 47.7544   2
   9  -5  -1 585.307 47.2901   2
  10   5  -1 108.218 12.6910   2
 -10  -5  -1 121.830 12.1538   2
  10  -5   1 127.991 11.3681   2
  10  -5   1 116.231 11.3534   2
 -10  -5  -1 118.669 12.4221   2
 -10  -5   1 154.106 12.2734   2
  10   5   1 139.315 12.8468   2
  10  -5  -1 137.806 11.1162   2
 -10  -5   1 155.684 12.2713   2
  10  -5  -1 157.626 11.1197   2
  11  -5   1 111.900 9.86508   2
 -11  -5  -1 110.157 11.1198   2
  11  -5   1 103.820 9.77110   2
  11   5  -1 102.752 11.5952   2
  11   5   1 126.033 11.7986   2
  11  -5  -1 122.478 9.44718   2
 -11  -5   1 120.535 11.0169   2
 -12  -5  -1 40.2488 5.28039   2
  12  -5   1 35.9075 4.76890   2
  12  -5   1 38.4724 4.86344   2
  12   5  -1 41.9317 5.87945   2
  12   5   1 48.6674 6.13580   2
 -12  -5   1 41.6309 5.09672   2
 -13  -5  -1 83.7693 8.87213   2
  13  -5   1 95.7730 7.44537   2
  13  -5   1 90.9059 7.54083   2
 -13  -5   1 65.5910 8.82492   2
  13   5   1 72.8461 8.91151   2
  14   5  -1 13.1645 5.92040   2
  14   5   1 7.25415 6.50677   2
  15   5  -1 8.63312 6.14396   2
  15   5   1 4.91797 6.22343   2
   0  -6  -1 1389.58 108.505   2
   0  -6   1 1373.96 108.521   2
   0   6   1 1382.64 108.498   2
   0  -6  -1 1354.91 108.505   2
   0   6  -1 1359.33 108.502   2
   0  -6   1 1348.97 108.496   2
   1   6  -1 285.109 24.0678   2
  -1  -6  -1 279.570 24.0625   2
  -1  -6  -1 295.302 24.1072   2
   1  -6   1 275.323 23.9945   2
   1  -6   1 269.812 24.3139   2
  -1   6   1 260.378 23.9340   2
   1  -6  -1 310.513 23.9655   2
  -1  -6   1 331.743 24.1347   2
   1   6   1 336.929 24.1178   2
  -1  -6   1 323.872 24.1668   2
  -1   6  -1 299.118 23.9851   2
  -2  -6  -1 187.225 17.1042   2
  -2  -6  -1 182.460 17.0057   2
   2   6  -1 186.519 17.0653   2
   2  -6   1 189.095 16.8176   2
  -2   6   1 173.027 16.7426   2
   2  -6   1 190.125 16.9174   2
  -2   6  -1 227.107 16.8396   2
  -2  -6   1 223.552 17.1091   2
   2  -6  -1 241.834 16.8817   2
   2   6   1 227.727 17.1332   2
  -2  -6   1 216.525 17.0383   2
   2  -6  -1 219.891 16.9105   2
   3   6  -1 176.702 15.4884   2
   3  -6   1 157.346 15.0834   2
  -3   6   1 179.979 15.0262   2
  -3  -6  -1 184.963 15.4626   2
   3  -6   1 169.058 15.2084   2
  -3  -6  -1 180.302 15.4933   2
   3  -6  -1 195.749 15.0887   2
  -3  -6   1 191.010 15.5789   2
  -3  -6   1 196.001 15.4470   2
   3   6   1 198.794 15.4447   2
   3  -6  -1 175.296 15.1046   2
  -3   6  -1 197.736 15.0950   2
  -4  -6  -1 75.1357 7.73273   2
   4  -6   1 85.1785 7.30955   2
   4  -6   1 79.0773 7.24775   2
   4   6  -1 72.3241 7.83171   2
  -4  -6  -1 82.7671 8.07526   2
  -4   6   1 79.3012 6.91140   2
  -4  -6   1 76.5909 7.90088   2
   4   6   1 77.1486 7.86354   2
  -4  -6   1 72.8518 7.73648   2
   4  -6  -1 81.5623 7.13762   2
   4  -6  -1 70.3285 7.20429   2
  -4   6  -1 79.6538 7.07107   2
   5  -6   1 64.0833 6.84280   2
   5   6  -1 56.4846 6.73750   2
   5  -6   1 65.4112 6.83869   2
  -5  -6  -1 75.6999 7.71208   2
  -5  -6  -1 69.7519 7.58914   2
  -5  -6   1 77.5095 7.49707   2
   5  -6  -1 81.4197 6.66442   2
   5   6   1 79.0627 7.62878   2
   5  -6  -1 80.4957 6.72874   2
  -6  -6  -1 125.392 11.8002   2
   6   6  -1 119.887 11.7734   2
   6  -6   1 126.754 11.2067   2
   6  -6   1 131.674 11.2123   2
   6  -6  -1 139.772 11.1033   2
   6  -6  -1 134.875 11.0841   2
   6   6   1 139.797 11.9694   2
  -6  -6   1 138.438 11.8234   2
   7  -6   1 29.1638 3.27723   2
  -7  -6  -1 31.7885 4.10937   2
   7   6  -1 28.0273 4.30027   2
   7  -6   1 29.0830 3.32621   2
  -7  -6   1 21.5389 4.12839   2
  -7  -6   1 24.3242 3.98991   2
   7  -6  -1 27.6954 3.12322   2
   7  -6  -1 23.2492 3.30666   2
   7   6   1 30.6742 4.37517   2
  -8  -6  -1 29.0900 4.55265   2
   8  -6   1 31.0246 3.63692   2
   8  -6   1 26.6217 3.63705   2
   8   6  -1 36.9217 4.81381   2
  -8  -6   1 45.8160 4.89114   2
   8   6   1 42.4485 4.80802   2
   9   6  -1 67.9166 7.95526   2
  -9  -6  -1 52.6956 6.14907   2
   9  -6   1 62.5516 5.91583   2
   9  -6   1 61.9777 5.87703   2
  -9  -6  -1 54.7061 6.32030   2
   9   6   1 43.8488 6.43132   2
  -9  -6   1 56.4816 6.30952   2
   9  -6  -1 65.0090 5.59131   2
  -9  -6   1 49.6042 6.09038   2
   9  -6  -1 55.7542 5.63251   2
  10  -6   1 168.608 13.4073   2
  10   6  -1 166.371 14.9078   2
 -10  -6  -1 154.441 14.4696   2
 -10  -6  -1 166.030 14.4501   2
  10  -6   1 164.337 13.3794   2
 -10  -6   1 152.982 14.4037   2
  10  -6  -1 164.691 13.2061   2
  10   6   1 165.645 15.0202   2
  10  -6  -1 152.297 13.1926   2
 -10  -6   1 156.272 14.4215   2
 -11  -6  -1 40.9619 5.51945   2
  11  -6   1 44.9419 4.22292   2
  11  -6   1 44.6326 4.92974   2
  11   6  -1 39.8141 6.06981   2
 -11  -6   1 35.3477 5.43029   2
  11   6   1 41.3954 6.04197   2
  11  -6  -1 43.2633 4.13728   2
  12   6  -1 13.2705 5.16279   2
  12  -6   1 12.8849 2.43739   2
  12   6   1 11.2795 4.96645   2
 -12  -6   1 12.1532 4.36120   2
  13   6  -1 34.4289 6.18865   2
 -13  -6  -1 26.0488 5.06174   2
  13   6   1 28.5827 6.07786   2
 -13  -6   1 41.9567 5.03865   2
  14   6  -1 7.43269 5.92320   2
 -14  -6   1 5.15213 3.93941   2
   0   7  -1 217.392 17.4804   2
   0  -7   1 209.119 17.4070   2
   0  -7  -1 200.223 17.4060   2
   0   7   1 221.077 17.3989   2
   0  -7  -1 202.705 17.8667   2
   1  -7   1 47.8213 5.84086   2
   1   7  -1 45.4925 4.99069   2
  -1   7   1 46.9210 5.64743   2
  -1  -7  -1 43.3128 4.91773   2
  -1  -7  -1 45.3634 5.13515   2
   1   7   1 65.5280 6.07630   2
  -2  -7  -1 1199.16 100.958   2
   2   7  -1 1227.92 100.962   2
   2  -7   1 1181.82 100.854   2
   2  -7   1 1155.86 100.873   2
  -2   7   1 1212.32 100.837   2
  -2  -7  -1 1222.73 100.937   2
  -2  -7   1 1379.79 100.976   2
  -2  -7   1 1321.79 100.985   2
   2  -7  -1 1343.83 100.870   2
   2  -7  -1 1298.99 100.881   2
  -2   7  -1 1342.24 100.873   2
   2   7   1 1374.18 100.986   2
  -3  -7  -1 69.7724 8.08849   2
   3  -7   1 81.0594 7.41733   2
   3   7  -1 86.6058 8.10081   2
   3  -7   1 74.8975 7.31526   2
  -3  -7  -1 80.1472 7.77426   2
  -3   7   1 73.4278 7.06504   2
   3   7   1 68.9439 7.82877   2
   3  -7  -1 72.2710 7.23730   2
  -3   7  -1 67.1768 7.17024   2
  -3  -7   1 70.3889 7.95165   2
   3  -7  -1 74.3478 7.35907   2
  -3  -7   1 76.0349 7.86152   2
  -4  -7  -1 148.896 12.9823   2
  -4   7   1 156.621 12.3255   2
  -4  -7  -1 130.569 12.9405   2
   4  -7   1 138.886 12.5328   2
   4   7  -1 140.678 13.0702   2
   4  -7   1 147.855 12.5594   2
  -4  -7   1 156.684 13.0706   2
  -4   7  -1 144.529 12.3950   2
   4   7   1 158.293 13.1575   2
   4  -7  -1 153.913 12.5064   2
   4  -7  -1 157.340 12.4566   2
  -4  -7   1 135.655 12.8354   2
   5  -7   1 102.285 8.72670   2
  -5  -7  -1 82.0988 9.85139   2
   5  -7   1 98.7527 8.73477   2
  -5  -7  -1 100.955 9.45627   2
   5   7  -1 98.3915 9.60667   2
  -5  -7   1 101.005 9.51686   2
   5  -7  -1 102.673 8.58576   2
   5  -7  -1 85.1825 8.58752   2
   5   7   1 81.3745 9.51178   2
  -6  -7  -1 490.819 38.0950   2
  -6  -7  -1 487.343 38.1779   2
   6  -7   1 468.744 37.7893   2
   6   7  -1 481.584 38.1886   2
   6  -7   1 446.142 37.7685   2
   6   7   1 486.755 38.2035   2
  -6  -7   1 491.964 38.1495   2
   6  -7  -1 469.453 37.7380   2
   6  -7  -1 446.133 37.7424   2
  -6  -7   1 463.338 38.0440   2
   7   7  -1 6.17446 3.72974   2
   7  -7   1 8.68284 2.58383   2
  -7  -7  -1 3.42050 3.45289   2
   7  -7   1 8.16934 2.56589   2
  -7  -7   1 -7.3974 3.31775   2
   7  -7  -1 10.2018 3.69371   2
   7  -7  -1 2.12405 2.33770   2
   7   7   1 5.81704 3.67082   2
  -7  -7   1 0.95313 0.97557   2
   8  -7   1 63.3206 6.15278   2
  -8  -7  -1 66.5474 7.67426   2
  -8  -7  -1 48.9763 6.42790   2
   8  -7   1 58.4497 6.11344   2
   8   7   1 53.5108 6.34378   2
  -8  -7   1 63.6816 7.63054   2
  -8  -7   1 52.7300 6.27712   2
   8  -7  -1 56.8902 5.84561   2
   8  -7  -1 49.1282 5.89548   2
   9  -7   1 95.7304 9.27108   2
   9   7  -1 108.838 11.0075   2
   9  -7   1 110.981 9.23706   2
  -9  -7  -1 107.312 10.8579   2
   9   7   1 93.1980 11.2797   2
   9  -7  -1 109.057 9.09405   2
   9  -7  -1 100.383 9.04459   2
  -9  -7   1 95.9190 10.9896   2
 -10  -7  -1 79.0639 9.14951   2
  10  -7   1 78.7211 7.14829   2
 -10  -7  -1 70.4363 8.31321   2
  10  -7   1 90.9779 7.13023   2
  10   7  -1 73.2439 7.97651   2
  10  -7  -1 67.3719 6.75321   2
  10   7   1 62.0978 7.76205   2
 -10  -7   1 64.1229 8.36931   2
  10  -7  -1 64.5655 7.09533   2
 -10  -7   1 73.4375 9.25988   2
  11   7  -1 16.3395 5.35502   2
 -11  -7  -1 17.5634 4.59617   2
  11  -7   1 17.9178 2.97277   2
  11  -7   1 13.2818 2.87872   2
 -11  -7   1 14.8633 4.48678   2
  11  -7  -1 18.4747 2.28362   2
  11  -7  -1 18.1934 2.33446   2
  11   7   1 17.0405 5.05339   2
  12  -7   1 71.0465 6.16723   2
 -12  -7  -1 59.4928 7.30197   2
  12   7  -1 62.4913 7.68970   2
  12  -7   1 68.9744 6.08269   2
  12   7   1 52.0900 7.64573   2
 -12  -7   1 55.0911 7.08703   2
  13   7  -1 30.0043 6.01952   2
 -13  -7  -1 25.4995 5.23879   2
 -13  -7   1 26.9679 5.08932   2
  13   7   1 27.2658 6.28222   2
 -14  -7  -1 5.00949 4.74416   2
  14   7  -1 -15.340 5.75967   2
  14   7   1 -14.481 6.14366   2
   0   8  -1 111.911 10.4139   2
   0  -8  -1 120.351 10.3506   2
   0  -8  -1 103.446 10.4562   2
   0   8   1 125.604 10.3275   2
   0  -8   1 111.003 11.0287   2
   0  -8   1 111.266 10.4627   2
  -1  -8  -1 132.904 11.8147   2
   1  -8   1 130.271 11.7652   2
   1   8  -1 126.775 11.6311   2
  -1  -8  -1 107.059 11.8198   2
  -1   8   1 122.187 11.4396   2
   1  -8   1 102.755 12.2605   2
   1  -8  -1 121.686 11.6967   2
  -1  -8   1 146.031 11.8662   2
   1  -8  -1 138.144 11.5937   2
  -1  -8   1 150.358 11.7742   2
   1   8   1 153.295 11.6727   2
  -1   8  -1 136.478 11.4752   2
   2   8  -1 8.58799 3.13421   2
   2  -8   1 4.72553 3.01540   2
  -2  -8  -1 7.64350 3.38018   2
   2  -8   1 7.35105 2.77957   2
  -2  -8  -1 13.7679 3.20947   2
   2  -8  -1 6.27583 2.75501   2
  -2  -8   1 -2.0286 3.06039   2
  -2  -8   1 -0.2477 3.33459   2
   2  -8  -1 4.62172 2.90227   2
   2   8   1 7.68519 3.20089   2
  -3  -8  -1 232.831 20.8469   2
   3  -8   1 243.005 20.7058   2
  -3  -8  -1 252.465 20.9937   2
   3  -8   1 255.469 20.6533   2
  -3   8   1 248.443 20.5180   2
   3   8  -1 251.373 20.9588   2
  -3  -8   1 235.002 20.8229   2
  -3   8  -1 251.689 20.5517   2
   3   8   1 260.612 20.9377   2
   3  -8  -1 273.509 20.6943   2
  -3  -8   1 267.606 21.0218   2
   3  -8  -1 249.923 20.6033   2
   4  -8   1 44.5256 5.88427   2
  -4   8   1 44.3934 4.77209   2
   4   8  -1 45.2804 5.51722   2
  -4  -8  -1 43.6595 5.50942   2
   4  -8   1 43.9276 5.03205   2
  -4  -8  -1 40.3285 5.37466   2
   4  -8  -1 62.5363 5.89275   2
  -4  -8   1 51.3659 5.65874   2
   4  -8  -1 61.2618 6.04335   2
   4   8   1 54.9915 5.55370   2
  -4  -8   1 46.3967 5.40132   2
  -4   8  -1 59.3332 5.67165   2
   5  -8   1 116.332 9.57164   2
   5  -8   1 112.195 9.57184   2
   5   8  -1 132.044 10.5470   2
  -5  -8  -1 132.224 10.4815   2
  -5  -8  -1 109.692 10.1973   2
   5   8   1 88.5559 10.3243   2
  -5  -8   1 101.406 10.2968   2
   5  -8  -1 91.0345 9.39978   2
   5  -8  -1 83.2623 9.38785   2
  -5  -8   1 83.4224 10.2102   2
  -6  -8  -1 22.0070 4.47417   2
   6  -8   1 31.0205 3.45457   2
  -6  -8  -1 22.2776 4.24213   2
   6   8  -1 25.9891 4.39457   2
   6  -8   1 26.7558 3.41963   2
   6  -8  -1 10.6961 3.23045   2
   6  -8  -1 19.6738 3.26089   2
   6   8   1 16.5169 4.32582   2
  -6  -8   1 21.7550 4.14572   2
  -6  -8   1 16.4151 4.35622   2
   7  -8   1 101.340 9.49178   2
   7  -8   1 110.408 9.49293   2
   7   8  -1 113.562 10.9408   2
  -7  -8  -1 105.829 10.8070   2
  -7  -8  -1 112.064 10.4801   2
   7  -8  -1 87.9106 9.36072   2
   7   8   1 92.3594 10.6684   2
  -7  -8   1 115.081 10.6159   2
  -7  -8   1 98.4377 10.4602   2
   8  -8   1 44.7616 5.64711   2
  -8  -8  -1 47.4440 5.69870   2
   8   8  -1 50.1086 5.92902   2
   8  -8   1 47.1508 4.80180   2
   8   8   1 34.9099 5.83018   2
   8  -8  -1 42.2960 4.62757   2
  -8  -8   1 43.3165 5.65660   2
   8  -8  -1 41.4646 4.53271   2
  -9  -8  -1 31.7516 5.30607   2
  -9  -8  -1 30.8445 5.21514   2
   9   8  -1 27.6192 5.37439   2
   9  -8   1 30.1776 3.86136   2
   9  -8   1 26.9949 4.17414   2
   9  -8  -1 24.8309 3.69422   2
  -9  -8   1 30.1222 6.20403   2
   9   8   1 26.5445 5.39232   2
  -9  -8   1 29.9496 5.12308   2
  10   8  -1 7.24819 5.21457   2
  10  -8   1 0.87617 2.82747   2
  10  -8   1 2.48800 2.78954   2
 -10  -8  -1 8.34187 4.80309   2
  10  -8  -1 7.38145 2.68111   2
  10  -8  -1 5.12894 2.50923   2
 -10  -8   1 11.3871 4.82816   2
  11  -8   1 34.2118 3.66666   2
 -11  -8  -1 26.8289 5.36732   2
  11  -8   1 29.6937 3.60384   2
  11   8  -1 26.0706 5.89663   2
  11   8   1 24.8004 6.00706   2
  11  -8  -1 27.2755 3.24234   2
 -11  -8   1 29.2805 5.46255   2
  11  -8  -1 27.8991 3.27069   2
  12  -8   1 5.07324 2.25475   2
  12  -8   1 2.59359 2.30913   2
 -12  -8  -1 2.93754 4.64323   2
  12   8  -1 0.03957 5.30286   2
  12   8   1 2.47963 6.04095   2
 -12  -8   1 7.98061 4.50473   2
  13   8  -1 13.1795 5.59975   2
 -13  -8  -1 18.7595 5.09557   2
 -13  -8   1 9.38592 4.74500   2
  13   8   1 0.36413 6.08968   2
 -14  -8   1 6.37856 5.27554   2
   0  -9   1 210.277 17.3623   2
   0  -9  -1 206.313 17.1881   2
   0  -9   1 198.106 17.2529   2
   0   9  -1 215.524 17.2029   2
   0  -9  -1 197.131 17.3530   2
   0   9   1 195.789 17.2207   2
  -1  -9  -1 12.6828 4.06958   2
  -1   9   1 17.1380 3.57921   2
   1   9  -1 28.4148 3.94731   2
   1  -9   1 21.9981 3.70982   2
  -1  -9  -1 25.4836 3.99790   2
   1  -9   1 21.0859 4.03325   2
   1   9   1 27.9475 3.85034   2
  -1  -9   1 24.6222 3.96133   2
  -1   9  -1 27.6577 3.75364   2
  -1  -9   1 19.7094 4.13604   2
   1  -9  -1 24.4681 3.92025   2
   2  -9   1 430.885 37.2195   2
  -2  -9  -1 432.906 37.5507   2
  -2  -9  -1 458.369 37.3881   2
   2   9  -1 442.108 37.3607   2
  -2   9   1 449.796 37.1546   2
   2  -9   1 469.863 37.3367   2
  -2  -9   1 494.940 37.4383   2
   2  -9  -1 457.701 37.2252   2
   2   9   1 484.260 37.4316   2
  -2   9  -1 470.522 37.2151   2
  -2  -9   1 484.205 37.4942   2
   2  -9  -1 483.563 37.3103   2
  -3  -9  -1 5.69168 4.60183   2
  -3  -9  -1 11.4176 3.59704   2
   3  -9   1 2.16707 2.98681   2
  -3   9   1 5.21345 2.81963   2
   3   9  -1 10.7068 3.57827   2
   3  -9   1 9.82310 3.25227   2
   3   9   1 2.01495 3.60503   2
  -3  -9   1 2.77079 3.46486   2
  -3   9  -1 1.42591 2.85836   2
   3  -9  -1 2.40163 2.85424   2
  -3  -9   1 7.10542 3.86372   2
   3  -9  -1 1.40727 3.04309   2
   4  -9   1 30.9416 4.71876   2
  -4  -9  -1 41.7056 5.61389   2
   4   9  -1 37.5474 5.30884   2
   4  -9   1 42.0703 4.94229   2
  -4   9   1 43.7732 4.62566   2
  -4  -9  -1 32.8189 5.21077   2
   4   9   1 51.2124 5.39357   2
  -4  -9   1 44.2655 5.66425   2
  -4  -9   1 42.0642 5.33423   2
   4  -9  -1 58.4049 5.94957   2
  -4   9  -1 49.3361 5.62713   2
   4  -9  -1 53.8300 6.22049   2
  -5   9   1 24.7735 3.40031   2
   5  -9   1 22.4692 3.87767   2
  -5  -9  -1 32.8618 4.58986   2
   5   9  -1 32.6144 4.79351   2
  -5  -9  -1 27.0949 4.89354   2
   5  -9   1 19.3878 3.77223   2
  -5   9  -1 28.5553 3.60246   2
   5  -9  -1 37.6848 3.95488   2
   5   9   1 20.1587 4.70487   2
  -5  -9   1 23.7708 4.83467   2
   5  -9  -1 18.2501 3.77238   2
  -5  -9   1 28.0800 4.55378   2
   6  -9   1 279.621 24.0402   2
   6  -9   1 262.809 24.0224   2
   6   9  -1 289.706 24.7595   2
  -6  -9  -1 281.513 24.4728   2
  -6  -9  -1 300.787 24.8633   2
   6  -9  -1 288.941 23.9874   2
  -6  -9   1 317.946 24.8014   2
  -6  -9   1 313.962 24.6018   2
   6  -9  -1 302.716 24.0307   2
   6   9   1 318.773 24.8292   2
   7  -9   1 39.7132 5.06810   2
   7   9  -1 44.5183 6.24851   2
   7  -9   1 41.9333 5.13188   2
  -7  -9  -1 41.3061 6.39176   2
  -7  -9  -1 39.2044 6.05685   2
   7   9   1 63.1427 6.27841   2
  -7  -9   1 58.0203 6.43556   2
  -7  -9   1 63.6893 6.17081   2
  -8  -9  -1 116.082 13.0950   2
   8   9  -1 115.565 13.7139   2
  -8  -9  -1 151.556 13.2560   2
   8  -9   1 109.757 11.9380   2
   8  -9  -1 148.617 11.9105   2
  -8  -9   1 151.992 13.1973   2
   8   9   1 158.076 13.7278   2
   9   9  -1 96.5171 11.8909   2
  -9  -9  -1 110.860 11.3742   2
   9  -9   1 88.2001 9.40375   2
   9  -9   1 86.6262 9.56905   2
   9  -9  -1 101.875 9.36641   2
   9   9   1 97.8594 11.6463   2
   9  -9  -1 103.870 9.30532   2
  -9  -9   1 120.745 11.0978   2
  10   9  -1 71.6116 8.57601   2
  10  -9   1 74.5900 7.98558   2
  10  -9   1 86.7587 7.73700   2
  10  -9  -1 66.4797 7.57290   2
 -10  -9   1 67.8668 8.35305   2
  10  -9  -1 83.7011 7.48833   2
  10   9   1 66.5176 8.40581   2
  11  -9   1 11.2170 3.20595   2
 -11  -9  -1 11.7289 5.14486   2
  11  -9   1 13.5267 3.19579   2
 -11  -9   1 17.8588 5.20924   2
  11  -9  -1 18.5011 2.91518   2
  11   9   1 8.86596 6.29309   2
 -12  -9  -1 43.4559 6.47335   2
  12  -9   1 48.1803 5.35190   2
  12   9  -1 33.4742 7.57842   2
  12  -9   1 46.4336 5.40662   2
  12   9   1 25.9000 7.94387   2
 -12  -9   1 42.1439 6.34776   2
  13   9  -1 24.9497 6.41129   2
  13   9   1 20.3733 6.35919   2
 -13  -9   1 5.84842 6.71176   2
   0 -10   1 0.79039 3.82180   2
   0  10   1 10.2316 3.43790   2
   0 -10   1 -0.3715 3.38434   2
   0  10  -1 1.37919 3.44780   2
   1  10  -1 17.3217 4.04114   2
   1 -10   1 24.1401 4.23017   2
  -1 -10  -1 25.4573 4.34667   2
  -1 -10  -1 21.1266 4.06801   2
  -1  10   1 19.6592 3.69083   2
   1 -10   1 11.6002 3.78307   2
   1 -10  -1 16.2014 3.77142   2
   1  10   1 18.7605 3.97169   2
   1 -10  -1 21.1006 4.05434   2
  -1 -10   1 15.7745 4.27094   2
  -1 -10   1 8.54023 3.90533   2
  -1  10  -1 16.4926 3.68708   2
  -2 -10  -1 32.2690 4.94201   2
   2 -10   1 26.9291 4.53263   2
   2 -10   1 28.3617 4.29646   2
   2  10  -1 22.0348 4.51541   2
  -2  10   1 32.8795 4.11791   2
   2  10   1 25.1043 4.66861   2
   2 -10  -1 30.7420 4.41130   2
  -2 -10   1 27.7882 4.90894   2
  -2 -10   1 26.7378 4.62154   2
  -2  10  -1 29.4604 4.15569   2
   2 -10  -1 32.9813 4.28463   2
   3 -10   1 23.6344 3.98488   2
  -3 -10  -1 26.4101 7.93021   2
   3 -10   1 16.5133 3.69781   2
  -3 -10  -1 11.1883 4.07366   2
   3  10  -1 14.9161 4.26334   2
  -3  10   1 22.0511 3.55035   2
   3  10   1 13.4901 4.22583   2
  -3 -10   1 12.8341 5.61770   2
   3 -10  -1 15.5121 3.80852   2
  -3 -10   1 11.1860 4.11371   2
   3 -10  -1 17.6638 3.60167   2
  -3  10  -1 16.6815 3.60272   2
   4 -10   1 76.4710 8.22322   2
   4 -10   1 81.6801 7.97741   2
  -4  10   1 75.2621 7.47485   2
   4  10  -1 83.6767 9.17742   2
   4  10   1 59.0916 7.35010   2
  -4  10  -1 63.8336 7.46946   2
  -4 -10   1 56.6261 7.87798   2
   4 -10  -1 63.7211 8.17293   2
   4 -10  -1 75.1641 7.82406   2
  -5 -10  -1 117.442 13.0782   2
   5 -10   1 125.005 11.6838   2
   5  10  -1 118.592 12.7342   2
   5 -10   1 132.344 11.9532   2
  -5  10   1 124.199 11.2677   2
  -5 -10  -1 129.074 12.4866   2
   5 -10  -1 143.806 11.7541   2
   5 -10  -1 134.464 11.7859   2
   5  10   1 139.098 12.8729   2
  -5  10  -1 107.542 11.3054   2
  -5 -10   1 128.919 12.5313   2
  -5 -10   1 145.515 12.8129   2
  -6 -10  -1 9.14832 5.06850   2
   6 -10   1 12.3883 3.76614   2
   6  10  -1 -0.3027 4.73277   2
  -6 -10  -1 10.2292 4.76041   2
   6 -10   1 11.2788 3.68498   2
  -6 -10   1 31.5721 5.41805   2
   6 -10  -1 25.5269 3.75307   2
  -6 -10   1 29.0992 4.98657   2
   6  10   1 19.7237 5.07225   2
  -7 -10  -1 46.9095 6.18682   2
   7 -10   1 52.0213 5.60776   2
   7  10  -1 36.5768 6.30387   2
  -7 -10  -1 38.9336 6.50631   2
  -7 -10   1 40.7312 6.63519   2
   7  10   1 45.8128 6.25822   2
   7 -10  -1 35.4566 5.47941   2
  -7 -10   1 40.7056 6.10585   2
  -8 -10  -1 45.2934 6.58729   2
   8  10  -1 34.3655 6.50924   2
   8 -10   1 41.1442 4.98002   2
  -8 -10  -1 39.0203 6.29836   2
   8 -10   1 46.7965 5.06845   2
  -8 -10   1 42.9044 6.32479   2
   8 -10  -1 45.2199 4.94638   2
   8  10   1 49.3929 6.87384   2
  -8 -10   1 36.8134 6.55838   2
   8 -10  -1 39.8791 5.00794   2
   9 -10   1 17.6595 4.10154   2
   9  10  -1 23.1065 6.05386   2
   9 -10   1 23.0081 4.12106   2
   9  10   1 24.6752 6.30459   2
   9 -10  -1 26.4565 4.01973   2
   9 -10  -1 32.8259 4.03160   2
 -10 -10  -1 46.9799 8.15469   2
  10 -10   1 50.6417 5.50843   2
  10 -10   1 56.1935 6.73561   2
  10  10  -1 50.2801 7.56211   2
  10 -10  -1 51.1554 5.42148   2
 -10 -10   1 54.9819 7.53413   2
  10  10   1 44.2401 7.70940   2
  10 -10  -1 56.0390 6.39334   2
  11 -10   1 20.3396 3.87297   2
  11 -10   1 23.9135 3.80209   2
 -11 -10  -1 18.0292 5.91912   2
  11  10  -1 21.2536 6.56088   2
  11  10   1 25.8908 7.25921   2
  11 -10  -1 28.9089 3.82960   2
 -11 -10   1 15.1088 5.85730   2
  12 -10   1 20.0962 3.71449   2
 -12 -10  -1 22.5804 5.63620   2
  12 -10   1 24.0996 3.17924   2
  12  10  -1 8.07116 6.31422   2
  12 -10  -1 18.1726 2.99116   2
  12  10   1 12.7725 6.50700   2
  12 -10  -1 18.7741 2.64862   2
 -12 -10   1 22.1617 5.61730   2
   0 -11   1 775.385 62.7507   2
   0  11  -1 777.581 62.6425   2
   0  11   1 756.899 62.5755   2
   0 -11  -1 780.794 62.7275   2
   0 -11  -1 813.269 62.6946   2
   0 -11   1 792.399 62.6420   2
   1 -11   1 70.2181 9.28919   2
  -1  11   1 64.2653 7.44868   2
  -1 -11  -1 69.9472 8.94391   2
  -1 -11  -1 76.6703 9.69434   2
   1  11  -1 64.1234 7.61795   2
   1 -11   1 72.6829 8.70161   2
   1 -11  -1 87.4980 8.91014   2
   1 -11  -1 92.4748 9.05817   2
  -1 -11   1 78.8527 9.14097   2
  -1 -11   1 89.8929 9.78095   2
   1  11   1 91.1478 9.07781   2
  -1  11  -1 91.6577 8.53476   2
   2 -11   1 172.900 15.4370   2
  -2  11   1 166.157 14.9255   2
  -2 -11  -1 158.777 15.8830   2
   2 -11   1 153.456 15.1337   2
   2  11  -1 145.465 15.3639   2
  -2 -11  -1 160.966 15.5282   2
  -2 -11   1 184.728 16.0132   2
   2 -11  -1 185.180 15.1945   2
   2  11   1 175.305 15.4087   2
  -2  11  -1 187.744 15.0589   2
   2 -11  -1 166.635 15.3151   2
  -2 -11   1 201.534 15.5810   2
   3 -11   1 0.78578 3.97587   2
  -3  11   1 4.66999 3.34578   2
   3  11  -1 6.66843 4.40095   2
  -3 -11  -1 8.88500 4.31283   2
   3 -11   1 4.46997 3.66130   2
  -3 -11  -1 5.14202 4.78531   2
   3 -11  -1 1.20459 3.47051   2
   3 -11  -1 -0.6319 3.81462   2
  -3 -11   1 8.97052 4.25257   2
  -3 -11   1 10.8191 4.90216   2
   3  11   1 -3.8815 4.19112   2
  -3  11  -1 2.55264 3.42199   2
  -4 -11  -1 299.747 23.6744   2
   4  11  -1 283.320 23.6348   2
  -4 -11  -1 276.810 23.9167   2
   4 -11   1 292.338 23.2936   2
  -4  11   1 296.247 22.9167   2
   4 -11   1 274.938 23.1395   2
   4  11   1 244.108 25.2532   2
  -4  11  -1 262.083 22.9070   2
  -4 -11   1 282.476 24.4342   2
   4 -11  -1 258.959 23.0957   2
  -4 -11   1 285.506 23.5768   2
   4 -11  -1 272.760 23.1982   2
   5 -11   1 358.720 29.1938   2
  -5  11   1 355.969 28.9014   2
  -5 -11  -1 363.752 29.9355   2
   5 -11   1 358.853 29.2386   2
  -5 -11  -1 360.344 29.6438   2
   5  11  -1 391.124 29.9919   2
   5 -11  -1 342.039 29.1414   2
  -5 -11   1 346.521 29.7194   2
   5 -11  -1 359.532 29.2452   2
  -5  11  -1 334.029 28.9124   2
   5  11   1 363.408 29.8388   2
   6 -11   1 24.7984 4.94333   2
   6  11  -1 27.3004 5.72652   2
  -6 -11  -1 27.2416 5.49584   2
  -6 -11  -1 25.9612 6.10438   2
   6 -11   1 31.7683 4.41091   2
   6 -11  -1 16.1387 4.71679   2
  -6 -11   1 21.9845 6.04038   2
   6 -11  -1 24.1034 4.33211   2
   6  11   1 14.6441 5.58482   2
  -6 -11   1 15.3036 5.34391   2
  -7 -11  -1 31.4006 6.03780   2
   7 -11   1 35.7389 4.75325   2
   7  11  -1 36.0132 6.08540   2
   7 -11   1 38.4427 6.33893   2
  -7 -11  -1 30.8675 6.72463   2
   7 -11  -1 30.8921 4.86032   2
  -7 -11   1 23.4239 6.21311   2
   7 -11  -1 25.9733 4.61817   2
   7  11   1 26.8032 6.27246   2
  -7 -11   1 31.5507 5.97168   2
   8 -11   1 117.930 12.0358   2
   8  11  -1 136.256 14.4141   2
  -8 -11  -1 131.379 13.8053   2
   8 -11   1 120.456 11.9147   2
  -8 -11  -1 118.082 14.2062   2
  -8 -11   1 136.862 14.7191   2
   8  11   1 149.638 14.4884   2
   8 -11  -1 122.716 11.9574   2
  -8 -11   1 136.412 13.9768   2
   8 -11  -1 135.796 11.9057   2
   9 -11   1 62.0054 6.73758   2
   9  11  -1 54.4453 8.30696   2
  -9 -11  -1 63.5321 8.68996   2
   9 -11   1 67.0408 7.95570   2
  -9 -11   1 78.7295 8.39197   2
   9 -11  -1 61.6794 7.83418   2
   9 -11  -1 63.1050 7.66015   2
   9  11   1 67.0157 8.49048   2
  10  11  -1 30.9062 6.85344   2
  10 -11   1 22.7257 4.33815   2
  10 -11   1 28.3371 4.32247   2
  10 -11  -1 19.6052 4.07829   2
  10  11   1 31.2830 7.16038   2
  10 -11  -1 19.6501 4.16826   2
  11 -11   1 8.38089 3.92864   2
  11  11  -1 4.57467 6.47576   2
  11 -11   1 7.62862 4.38503   2
 -11 -11   1 6.02186 6.48787   2
  11  11   1 8.61008 6.81106   2
  11 -11  -1 7.35986 4.03312   2
  11 -11  -1 5.97573 3.86247   2
 -12 -11  -1 -0.7479 5.57696   2
  12 -11   1 17.9938 3.68036   2
  12 -11   1 7.36118 3.25722   2
  12  11  -1 17.0845 7.39293   2
 -12 -11   1 4.51104 5.66646   2
  12  11   1 7.91995 6.86591   2
  12 -11  -1 3.44372 2.69247   2
   0 -12   1 68.5172 8.34801   2
   0  12  -1 81.7903 9.39439   2
   0 -12  -1 82.8412 9.81008   2
   0 -12   1 73.7605 9.42314   2
   0 -12  -1 89.2148 10.4422   2
   0  12   1 90.7584 9.40890   2
   1 -12   1 55.6727 6.29528   2
   1 -12   1 56.2964 6.40104   2
  -1 -12  -1 45.9959 6.69849   2
  -1 -12  -1 45.4689 6.40393   2
   1  12  -1 52.6408 6.37510   2
  -1  12   1 54.4984 6.09596   2
  -1 -12   1 54.4383 6.82018   2
   1  12   1 47.0119 6.16262   2
   1 -12  -1 52.2726 6.49839   2
   1 -12  -1 47.7033 6.14153   2
  -1  12  -1 47.3967 6.20031   2
  -1 -12   1 49.7574 6.36421   2
   2 -12   1 19.2709 5.55128   2
  -2 -12  -1 22.7028 5.69938   2
   2 -12   1 22.9515 5.08441   2
  -2  12   1 27.4694 4.47033   2
   2  12  -1 24.7903 5.02184   2
  -2 -12  -1 27.9113 5.07887   2
  -2 -12   1 22.3006 5.18245   2
   2  12   1 19.9506 4.98817   2
   2 -12  -1 18.2653 5.10775   2
  -2 -12   1 17.7169 5.46100   2
   2 -12  -1 15.1954 4.82216   2
  -2  12  -1 23.7820 4.49753   2
  -3 -12  -1 15.5024 5.21400   2
   3  12  -1 18.1247 5.29981   2
   3 -12   1 20.9580 5.03108   2
  -3  12   1 26.0036 4.42149   2
   3 -12   1 27.1862 4.92464   2
  -3 -12  -1 29.2942 5.82617   2
   3 -12  -1 21.5935 4.71403   2
   3  12   1 30.4903 5.41504   2
  -3 -12   1 35.0339 6.05768   2
  -3 -12   1 36.0332 7.88872   2
  -3  12  -1 31.8748 4.68341   2
   3 -12  -1 27.6248 4.94694   2
   4 -12   1 89.1060 10.3129   2
   4 -12   1 114.233 9.76258   2
  -4 -12  -1 81.9356 9.43476   2
  -4 -12  -1 107.497 10.6705   2
   4  12  -1 100.799 10.9474   2
  -4  12   1 79.5674 9.80595   2
  -4 -12   1 73.7964 9.45303   2
   4 -12  -1 86.5991 9.85302   2
   4  12   1 95.8439 10.8657   2
  -4  12  -1 73.9805 9.92599   2
  -4 -12   1 80.8727 9.08772   2
   4 -12  -1 80.6284 9.79695   2
   5 -12   1 140.714 12.7867   2
  -5 -12  -1 143.362 14.0974   2
   5 -12   1 137.532 13.1028   2
  -5  12   1 136.006 12.0941   2
   5  12  -1 154.918 14.3330   2
  -5 -12  -1 113.946 14.7171   2
   5 -12  -1 125.129 12.6607   2
  -5 -12   1 119.378 14.6772   2
  -5  12  -1 128.361 12.1232   2
   5 -12  -1 140.384 12.7207   2
  -5 -12   1 135.490 13.7859   2
   5  12   1 138.173 14.2953   2
   6 -12   1 4.22822 4.00086   2
  -6 -12  -1 0.42663 5.30258   2
   6 -12   1 -2.6432 4.03965   2
  -6 -12  -1 2.44706 5.83842   2
  -6 -12   1 4.09359 5.20477   2
  -6 -12   1 0.45152 6.27403   2
   6  12   1 7.14053 5.74175   2
   6 -12  -1 5.10221 3.97582   2
   6 -12  -1 4.33197 4.18061   2
   7  12  -1 -2.3533 5.50970   2
   7 -12   1 2.36954 4.15917   2
  -7 -12  -1 -2.3573 6.37395   2
  -7 -12  -1 6.05569 6.29918   2
   7 -12  -1 10.7771 3.96900   2
  -7 -12   1 -0.8620 6.27877   2
   7  12   1 4.13485 5.86756   2
  -7 -12   1 1.01638 5.68948   2
   7 -12  -1 1.46126 4.00996   2
  -8 -12  -1 11.1735 6.53300   2
   8 -12   1 18.4054 4.28190   2
   8 -12   1 16.9292 4.52110   2
   8  12  -1 16.7889 6.21344   2
   8  12   1 9.29637 6.33395   2
  -8 -12   1 21.0208 6.92762   2
   8 -12  -1 17.8446 4.43388   2
   8 -12  -1 13.0291 4.26448   2
   9 -12   1 14.8054 4.14439   2
   9  12  -1 6.23504 6.48009   2
   9 -12   1 4.96690 4.12167   2
  -9 -12  -1 6.52174 6.67965   2
   9 -12  -1 14.6471 4.07599   2
  -9 -12   1 4.26636 6.78592   2
   9  12   1 5.76200 6.54446   2
   9 -12  -1 12.2753 4.12320   2
  10 -12   1 3.70671 3.97820   2
  10 -12   1 0.48915 3.90274   2
  10  12  -1 0.71399 6.56637   2
  10 -12  -1 2.46685 3.82304   2
  10 -12  -1 0.81035 3.94599   2
  10  12   1 -6.9006 6.80938   2
  11  12  -1 -1.0614 7.57246   2
  11 -12   1 4.03262 3.93068   2
  11 -12  -1 1.12045 3.45689   2
 -11 -12   1 -0.7174 6.12037   2
  11 -12  -1 6.01695 3.98290   2
  11  12   1 -1.6183 7.34207   2
  12 -12   1 16.3350 3.80445   2
  12 -12   1 22.6093 4.87044   2
  12 -12  -1 16.7731 3.32286   2
   0 -13   1 7.17868 4.68972   2
   0 -13  -1 -0.0901 5.06779   2
   0  13   1 10.6435 4.64854   2
   0  13  -1 9.51669 4.70518   2
   0 -13   1 0.77837 5.12740   2
   0 -13  -1 7.06658 4.68308   2
  -1  13   1 6.93564 4.45261   2
  -1 -13  -1 4.15962 5.46843   2
  -1 -13  -1 14.6636 5.20819   2
   1 -13   1 11.1938 4.95914   2
   1  13  -1 12.7830 4.94875   2
   1 -13   1 8.20889 5.08055   2
   1 -13  -1 17.3852 5.40013   2
  -1 -13   1 14.3732 5.19110   2
  -1 -13   1 27.1078 5.77096   2
   1  13   1 26.8453 5.20240   2
   1 -13  -1 22.7694 4.98094   2
  -1  13  -1 23.1258 4.84850   2
  -2 -13  -1 15.5289 5.41624   2
   2  13  -1 10.7680 4.95364   2
  -2  13   1 11.6326 5.43886   2
   2 -13   1 12.5205 4.82288   2
   2 -13   1 11.7919 5.07623   2
  -2 -13  -1 18.4805 5.85367   2
   2  13   1 14.1762 5.01610   2
   2 -13  -1 16.0040 4.75916   2
  -2 -13   1 15.9158 5.39278   2
  -2 -13   1 11.2911 5.96180   2
   2 -13  -1 15.2114 5.14300   2
   3  13  -1 36.8142 6.41857   2
  -3 -13  -1 53.5238 6.65935   2
   3 -13   1 42.5686 6.81589   2
   3 -13   1 41.0326 5.73137   2
  -3  13   1 46.0774 5.38278   2
  -3 -13  -1 41.7159 7.10328   2
  -3  13  -1 34.5423 5.39159   2
  -3 -13   1 25.4424 6.17744   2
   3 -13  -1 31.3698 5.61818   2
   3  13   1 29.4705 6.20817   2
  -3 -13   1 25.1692 7.00848   2
  -4 -13  -1 118.883 14.2708   2
   4 -13   1 104.991 12.8462   2
  -4  13   1 115.158 12.3003   2
  -4 -13  -1 136.117 14.4781   2
   4  13  -1 116.285 14.2565   2
   4 -13   1 102.921 13.0514   2
  -4 -13   1 151.060 14.2480   2
   4 -13  -1 148.838 13.0542   2
   4  13   1 152.882 14.3433   2
  -4  13  -1 135.465 12.3176   2
  -4 -13   1 173.033 15.0816   2
   4 -13  -1 150.156 13.0632   2
   5 -13   1 86.8967 10.4901   2
   5  13  -1 79.1390 9.49233   2
  -5 -13  -1 81.4899 10.2169   2
  -5 -13  -1 96.4311 9.88740   2
   5 -13   1 87.9123 10.3339   2
   5  13   1 90.9930 9.82249   2
   5 -13  -1 74.8927 10.1180   2
  -5 -13   1 94.8951 9.68204   2
  -5 -13   1 107.889 12.3959   2
   5 -13  -1 88.0201 10.2060   2
  -6 -13  -1 5.32514 5.89838   2
   6 -13   1 2.54003 4.50469   2
  -6 -13  -1 4.54779 6.67973   2
   6  13  -1 4.84441 6.07357   2
   6 -13   1 10.0728 4.59918   2
  -6 -13   1 14.9756 6.15010   2
   6 -13  -1 7.94153 4.35227   2
  -6 -13   1 13.8485 6.95043   2
   6 -13  -1 1.21109 4.31802   2
   6  13   1 12.5496 6.37554   2
   7 -13   1 29.3682 5.75064   2
  -7 -13  -1 29.3841 7.53744   2
   7  13  -1 35.4287 7.66954   2
  -7 -13   1 39.8692 8.55076   2
   7  13   1 51.7803 7.50031   2
   7 -13  -1 44.9909 5.70142   2
   7 -13  -1 46.7126 5.92715   2
  -7 -13   1 50.6113 7.72671   2
   8 -13   1 12.0540 4.73130   2
   8 -13   1 18.7638 4.69674   2
  -8 -13  -1 23.7563 7.26347   2
   8  13  -1 7.35530 6.59734   2
   8 -13  -1 14.5868 4.55551   2
  -8 -13   1 18.7538 7.88716   2
   8 -13  -1 14.8698 4.67378   2
   8  13   1 20.7839 7.25491   2
   9 -13   1 -3.9412 4.31660   2
   9 -13   1 4.88425 4.37456   2
  -9 -13  -1 6.45507 6.83659   2
   9 -13  -1 2.47253 4.35953   2
   9  13   1 17.3187 7.67038   2
   9 -13  -1 -1.2798 3.86615   2
  -9 -13   1 -9.9840 6.87207   2
  10 -13   1 19.9388 4.56623   2
  10  13  -1 30.1591 8.26969   2
 -10 -13  -1 19.6315 7.51600   2
  10 -13   1 15.7388 4.64086   2
 -10 -13   1 5.77484 6.82296   2
  10 -13  -1 19.6795 4.64950   2
  10 -13  -1 -0.1682 4.26774   2
  11 -13   1 -13.630 3.64431   2
  11 -13   1 1.20545 4.27997   2
  11 -13  -1 1.61854 4.15531   2
  11 -13  -1 2.90370 3.73972   2
  12 -13   1 9.77400 3.87450   2
  12 -13  -1 1.85702 3.55081   2
  13 -13   1 0.72080 2.90638   2
   0 -14  -1 -3.0161 5.82271   2
   0  14  -1 6.85736 5.48602   2
   0  14   1 6.21821 4.83860   2
   0 -14  -1 7.21594 5.34545   2
   0 -14   1 7.20949 5.37434   2
   0 -14   1 7.02871 5.82868   2
   1 -14   1 55.9464 7.64835   2
  -1 -14  -1 54.5171 8.18665   2
  -1  14   1 66.7375 7.63111   2
   1  14  -1 62.2881 7.62037   2
   1 -14   1 58.6942 8.08631   2
  -1 -14  -1 51.0825 7.73687   2
   1  14   1 62.0720 7.95151   2
  -1 -14   1 58.4073 8.29060   2
   1 -14  -1 65.3251 8.08501   2
   1 -14  -1 66.0969 7.67832   2
  -1  14  -1 68.9589 7.38305   2
  -1 -14   1 63.3067 7.97497   2
   2  14  -1 12.4554 5.40359   2
  -2  14   1 8.47773 4.65581   2
   2 -14   1 20.5055 6.27908   2
  -2 -14  -1 11.0501 6.40300   2
   2 -14   1 11.3448 5.24123   2
  -2 -14  -1 9.23911 5.72414   2
  -2  14  -1 7.85251 4.78173   2
   2 -14  -1 7.40252 5.55119   2
  -2 -14   1 6.08351 6.27056   2
   2 -14  -1 8.17201 5.07579   2
  -2 -14   1 10.2698 6.32794   2
   2  14   1 10.3091 5.44461   2
  -3 -14  -1 24.7618 6.56665   2
   3 -14   1 8.83489 5.46716   2
   3 -14   1 18.1731 5.58723   2
  -3 -14  -1 23.4366 6.22719   2
   3  14  -1 15.0679 6.13991   2
   3 -14  -1 21.9022 5.61829   2
   3 -14  -1 15.6831 5.45774   2
  -3 -14   1 13.8209 7.07935   2
  -3 -14   1 11.6661 6.18753   2
   3  14   1 19.2768 6.18263   2
  -4 -14  -1 39.1925 8.07665   2
   4 -14   1 32.8270 6.12945   2
   4  14  -1 35.6273 7.04981   2
   4 -14   1 32.8375 5.92302   2
  -4 -14  -1 31.3650 7.19841   2
   4 -14  -1 39.3409 6.35680   2
  -4 -14   1 47.6137 8.05266   2
   4  14   1 43.2589 7.08827   2
  -4 -14   1 39.8231 7.27774   2
   4 -14  -1 41.1177 5.94262   2
   5 -14   1 31.0235 5.98303   2
  -5 -14  -1 29.7925 7.56474   2
   5  14  -1 28.6848 6.92626   2
   5 -14   1 34.6045 5.88689   2
  -5 -14  -1 44.4372 7.08536   2
   5 -14  -1 28.1064 5.74416   2
  -5 -14   1 37.6711 8.20454   2
   5  14   1 37.8285 7.20739   2
   5 -14  -1 34.1404 5.94180   2
  -5 -14   1 47.5528 7.64292   2
  -6 -14  -1 2.81521 7.21840   2
   6 -14   1 8.31485 4.82761   2
  -6 -14  -1 3.75380 7.17529   2
   6 -14   1 6.99736 4.80083   2
   6  14  -1 6.21099 6.43172   2
   6  14   1 -0.0564 6.67464   2
  -6 -14   1 2.37309 7.32293   2
   6 -14  -1 0.65812 4.68729   2
  -6 -14   1 -4.6599 6.19767   2
   6 -14  -1 -3.8739 4.73745   2
   7  14  -1 15.5678 6.88754   2
   7 -14   1 9.60886 4.87714   2
  -7 -14  -1 15.8909 7.74176   2
   7  14   1 0.00061 6.86539   2
   7 -14  -1 11.2800 5.08913   2
  -7 -14   1 4.00964 7.88482   2
   7 -14  -1 15.3983 5.54163   2
   8 -14   1 3.91199 4.46291   2
   8  14  -1 6.17425 6.80467   2
   8 -14   1 6.16090 4.70370   2
  -8 -14   1 13.5216 9.51734   2
   8 -14  -1 7.21429 4.92416   2
   8 -14  -1 6.43023 4.67001   2
   8  14   1 5.80117 7.25662   2
  -9 -14  -1 4.44863 7.66959   2
   9  14  -1 3.24544 7.62921   2
   9 -14   1 7.38295 4.62729   2
   9 -14   1 9.41822 4.75269   2
  -9 -14   1 -4.7994 7.32485   2
   9  14   1 7.05267 7.58669   2
   9 -14  -1 9.31812 5.07799   2
   9 -14  -1 7.80695 4.51584   2
  10 -14   1 22.7949 5.43382   2
 -10 -14  -1 26.5155 8.16163   2
  10 -14   1 24.3911 5.25121   2
  10 -14  -1 29.1891 5.56261   2
 -10 -14   1 19.1369 8.28980   2
  10 -14  -1 27.0122 5.62882   2
  11 -14   1 2.95277 4.15287   2
  11 -14  -1 -0.2104 4.07877   2
  12 -14   1 -4.5573 3.73902   2
  12 -14  -1 -13.440 3.66725   2
   0 -15  -1 0.46833 5.67003   2
   0 -15   1 9.86927 5.91556   2
   0 -15  -1 6.73147 9.19709   2
   1 -15   1 42.3827 6.77566   2
  -1 -15  -1 40.6307 7.30050   2
  -1 -15  -1 41.0570 7.78469   2
   1  15  -1 35.6490 6.89740   2
   1 -15   1 36.0103 7.38948   2
   1 -15  -1 37.3765 6.93963   2
  -1 -15   1 40.1331 7.78976   2
   1  15   1 42.3737 6.83925   2
   1 -15  -1 41.4683 7.40582   2
  -1 -15   1 50.4643 7.57356   2
   2  15  -1 2.24371 5.99841   2
  -2 -15  -1 11.8544 6.66701   2
   2 -15   1 10.9043 6.07293   2
   2 -15   1 5.99619 5.43233   2
  -2 -15  -1 5.82156 5.86135   2
  -2 -15   1 -1.5985 6.76504   2
  -2 -15   1 4.83828 6.35665   2
   2 -15  -1 10.2094 5.71977   2
   2 -15  -1 -0.8118 6.15118   2
   2  15   1 0.68002 5.82530   2
  -3 -15  -1 93.8519 11.0868   2
   3 -15   1 99.8692 12.0050   2
  -3 -15  -1 101.528 10.6312   2
   3  15  -1 94.9909 11.5950   2
   3  15   1 86.3177 10.5027   2
  -3 -15   1 90.2438 10.3702   2
  -3 -15   1 92.1418 10.6312   2
   3 -15  -1 89.6416 11.2104   2
   3 -15  -1 75.0642 9.71985   2
   4 -15   1 55.8651 7.54855   2
   4 -15   1 59.0637 7.62951   2
  -4 -15  -1 48.6010 8.75937   2
  -4 -15  -1 57.5149 9.67593   2
   4  15  -1 54.7354 8.99775   2
   4 -15  -1 55.5011 7.10109   2
  -4 -15   1 45.9254 8.41458   2
   4 -15  -1 56.8862 7.54046   2
  -4 -15   1 55.8749 9.34033   2
   5  15  -1 9.56685 7.15772   2
  -5 -15  -1 3.30669 7.61279   2
   5 -15   1 -0.5923 5.09743   2
  -5 -15  -1 -1.5670 7.01836   2
   5 -15   1 -0.5235 5.38159   2
  -5 -15   1 -2.4336 7.87996   2
   5  15   1 -0.6967 6.83865   2
   5 -15  -1 1.90999 5.16713   2
   5 -15  -1 3.03933 5.56889   2
  -5 -15   1 10.0164 7.73491   2
  -6 -15  -1 10.4162 7.54230   2
   6 -15   1 5.64674 5.00356   2
   6 -15   1 6.83011 5.33407   2
   6  15  -1 12.3826 7.08577   2
  -6 -15  -1 7.71267 6.79145   2
   6  15   1 9.76998 7.19499   2
  -6 -15   1 5.25749 8.06526   2
   6 -15  -1 -6.9104 4.85412   2
   6 -15  -1 5.76357 5.25608   2
  -6 -15   1 3.52580 7.65914   2
   7 -15   1 55.4891 8.59002   2
  -7 -15  -1 47.1599 10.1215   2
   7  15  -1 49.7356 8.94943   2
   7  15   1 61.2868 9.41254   2
  -7 -15   1 61.5771 9.51530   2
   7 -15  -1 48.1631 7.68891   2
   7 -15  -1 54.4357 8.57171   2
   8 -15   1 1.41816 4.78221   2
  -8 -15  -1 11.4389 8.27229   2
   8 -15   1 8.60792 5.52323   2
   8 -15  -1 7.45857 5.45299   2
   8 -15  -1 -0.3077 4.63032   2
  -8 -15   1 -9.5310 8.33433   2
   8  15   1 -2.5755 7.20188   2
   9 -15   1 6.74818 5.82757   2
   9 -15   1 5.57484 4.80207   2
   9  15   1 16.4722 8.37010   2
   9 -15  -1 4.06219 5.07822   2
   9 -15  -1 10.6137 5.52160   2
  10 -15   1 3.32355 4.83988   2
  11 -15   1 24.3833 5.13746   2
  11 -15  -1 14.1088 4.97374   2
   0 -16   1 4.02113 6.57462   2
   0 -16  -1 9.63274 6.99688   2
   0 -16  -1 -0.3614 6.44325   2
   0 -16   1 5.30412 7.34268   2
   1 -16   1 1.28318 6.71399   2
   1 -16   1 11.0804 6.46933   2
  -1 -16  -1 2.53398 7.00171   2
  -1 -16  -1 -1.3925 6.33043   2
   1 -16  -1 5.79409 6.97369   2
  -1 -16   1 6.81991 8.77539   2
  -1 -16   1 8.80712 6.88334   2
   1 -16  -1 2.17377 6.08558   2
   2 -16   1 0.80512 6.56280   2
  -2 -16  -1 -4.7825 6.58348   2
   2 -16   1 0.48367 5.74464   2
   2 -16  -1 7.42078 6.63797   2
  -2 -16   1 7.74649 6.71487   2
   2 -16  -1 4.30911 6.01345   2
  -3 -16  -1 32.2617 8.78976   2
   3 -16   1 37.1932 7.10061   2
   3 -16   1 32.0740 6.59347   2
  -3 -16  -1 18.4168 7.61380   2
   3 -16  -1 22.7050 6.76108   2
  -3 -16   1 33.5798 8.60112   2
  -3 -16   1 20.8407 8.01151   2
   4  16  -1 11.7335 7.46609   2
   4 -16   1 8.35627 5.80550   2
  -4 -16  -1 7.68108 7.76029   2
   4 -16   1 8.11803 6.07602   2
  -4 -16  -1 11.3816 7.49422   2
  -4 -16   1 10.1678 7.22738   2
  -4 -16   1 12.7647 7.84730   2
   4  16   1 9.73636 7.75843   2
   4 -16  -1 3.13601 6.01111   2
   4 -16  -1 6.03580 5.53810   2
  -5 -16  -1 9.14704 8.75110   2
   5  16  -1 5.82515 7.32058   2
  -5 -16  -1 -0.8996 7.42802   2
   5 -16   1 8.97410 6.23403   2
   5 -16   1 0.94444 5.80798   2
  -5 -16   1 7.64399 8.33037   2
  -5 -16   1 8.13264 8.17140   2
   5 -16  -1 -5.3016 5.67254   2
   5  16   1 2.55556 7.28815   2
   5 -16  -1 1.09144 5.85414   2
   6 -16   1 13.7230 5.68182   2
   6  16  -1 22.6559 8.07185   2
  -6 -16  -1 26.5610 9.37231   2
   6 -16  -1 10.2025 5.71468   2
   6  16   1 22.3564 7.68979   2
  -6 -16   1 24.0135 8.64312   2
   7 -16   1 14.3901 6.23066   2
  -7 -16  -1 16.5072 9.19285   2
   7  16  -1 8.91525 8.01170   2
   7 -16   1 12.9784 5.71214   2
   7 -16  -1 0.81886 5.59100   2
  -7 -16   1 7.83882 9.02057   2
   7  16   1 6.95437 7.57259   2
   8 -16   1 -0.7535 4.87610   2
  -8 -16  -1 17.3870 8.99047   2
  -8 -16   1 8.55391 9.02761   2
   8 -16  -1 6.01099 5.38519   2
   8  16   1 -1.3281 8.31847   2
   9 -16   1 2.78826 5.36417   2
   9 -16  -1 5.88757 5.16273   2
   0 -17   1 -0.0267 6.97327   2
   0 -17  -1 2.59919 7.83351   2
   0 -17  -1 3.33167 7.08626   2
   0 -17   1 -1.3066 7.41420   2
   1 -17   1 -0.1960 7.21345   2
  -1 -17  -1 12.8505 7.71495   2
   1 -17   1 2.05910 6.56681   2
  -1 -17  -1 8.39936 7.47137   2
   1 -17  -1 2.20990 6.84996   2
   1 -17  -1 7.38507 7.12498   2
  -1 -17   1 4.64373 7.72652   2
  -1 -17   1 12.9488 7.16259   2
  -2 -17  -1 -4.6787 7.41336   2
   2 -17   1 6.20360 7.10603   2
   2 -17   1 6.52554 6.67722   2
  -2 -17  -1 14.2859 8.46137   2
   2 -17  -1 11.4028 7.23073   2
  -2 -17   1 2.32281 7.24547   2
  -2 -17   1 9.64669 9.02365   2
   2 -17  -1 12.5244 6.64835   2
   3 -17   1 23.1441 7.24326   2
  -3 -17  -1 22.3192 7.75474   2
   3 -17   1 14.7956 6.57683   2
  -3 -17  -1 22.1664 9.26630   2
   3 -17  -1 20.8025 7.14927   2
   3 -17  -1 21.1838 6.78762   2
  -3 -17   1 29.1891 8.91146   2
  -3 -17   1 26.0171 7.83796   2
   4 -17   1 4.35971 5.90602   2
   4 -17   1 -0.8972 7.76151   2
  -4 -17   1 12.5468 10.2118   2
   4 -17  -1 -1.0724 6.20723   2
   5 -17   1 12.6166 7.05844   2
   5 -17   1 -5.6036 5.78929   2
  -5 -17  -1 3.92112 9.05316   2
   5 -17  -1 5.96523 6.71323   2
  -5 -17   1 9.52043 9.10623   2
   5 -17  -1 -6.9396 6.08253   2
  -6 -17  -1 -1.4745 9.08754   2
   6 -17   1 0.80224 6.05183   2
   6 -17   1 0.15910 5.66847   2
   6 -17  -1 -0.5200 6.21102   2
  -6 -17   1 24.6391 9.76843   2
   6 -17  -1 -0.9562 6.01688   2
  -7 -17  -1 10.8641 9.80434   2
  -7 -17   1 0.51676 9.69119   2
  -8 -17  -1 -6.1687 9.84136   2
  -8 -17   1 -6.0065 10.0998   2
   0 -18   1 14.8948 8.55043   2
   0 -18  -1 15.2905 8.11184   2
   0 -18  -1 12.0312 8.41084   2
   1 -18   1 20.2348 8.30145   2
   1 -18   1 9.98221 7.81453   2
  -1 -18  -1 5.20326 7.63940   2
  -1 -18  -1 9.35563 9.06857   2
   1 -18  -1 20.3221 8.18344   2
   1 -18  -1 18.4177 7.86487   2
  -1 -18   1 13.3048 8.24459   2
  -1 -18   1 28.8888 7.89338   2
   2 -18   1 2.98860 8.32310   2
  -2 -18  -1 -1.7225 7.47844   2
  -2 -18  -1 0.54131 9.04331   2
   2 -18   1 7.73134 7.87311   2
  -2 -18   1 3.68441 8.29383   2
  -2 -18   1 -3.7858 7.29149   2
   2 -18  -1 16.6445 7.27131   2
   2 -18  -1 1.85887 8.73688   2
  -3 -18  -1 -3.7227 8.46822   2
   3 -18   1 15.8610 8.52090   2
  -3 -18  -1 6.31348 8.67097   2
   3 -18   1 8.77096 7.63870   2
  -3 -18   1 24.7014 10.4713   2
   3 -18  -1 22.1289 7.52426   2
   3 -18  -1 28.0365 7.33876   2
  -3 -18   1 14.4525 9.51851   2
  -4 -18  -1 -3.0548 10.1902   2
  -4 -18  -1 11.7057 8.53354   2
   4 -18   1 9.81620 7.21719   2
   4 -18  -1 15.8119 7.07130   2
  -4 -18   1 2.46893 9.79127   2
  -5 -18  -1 23.3110 9.64979   2
  -5 -18   1 17.5356 10.3813   2
  -6 -18  -1 -2.4606 10.5255   2
  -6 -18   1 22.0095 11.7713   2
  -7 -18  -1 5.74001 10.6145   2
  -7 -18   1 7.39694 10.9141   2
  -1 -19  -1 6.82328 9.34048   2
   1 -19  -1 -1.9187 8.82918   2
  -1 -19   1 12.1774 9.17909   2
   2 -19   1 7.93358 8.05552   2
  -2 -19  -1 0.67997 10.3536   2
  -2 -19   1 12.3382 9.63829   2
   2 -19  -1 14.9694 7.96175   2
  -3 -19  -1 -10.963 8.93762   2
  -3 -19   1 3.68236 10.1528   2
  -4 -19  -1 5.94233 10.3619   2
  -4 -19   1 -3.0747 10.3608   2
  -5 -19  -1 -7.1186 10.4270   2
  -5 -19   1 6.31025 10.6891   2
  -6 -19  -1 13.3130 11.0368   2
  -6 -19   1 -11.396 11.1230   2
   0 -20  -1 8.52308 9.83852   2
   0 -20   1 16.6683 10.5985   2
  -1 -20  -1 -10.509 9.64498   2
  -1 -20   1 1.37477 10.0276   2
  -2 -20  -1 -4.4272 9.33102   2
  -2 -20   1 -10.532 11.4943   2
  -4 -20  -1 1.94474 12.0557   2
  -4 -20   1 1.82130 12.4072   2
  -5 -20  -1 0.79194 10.4312   2
  -5 -20   1 13.0036 12.5393   2
  -2   0   2 664.672 52.0970   2
  -2   0  -2 674.839 52.1603   2
   2   0  -2 667.501 52.1071   2
  -2   0   2 658.859 52.0914   2
   2   0  -2 621.266 52.0993   2
   2   0   2 662.161 52.1610   2
  -3   0   2 757.194 59.8965   2
  -3   0   2 766.742 59.8937   2
   3   0   2 763.504 59.9764   2
  -3   0  -2 775.818 59.9775   2
   3   0  -2 704.759 59.9122   2
   3   0  -2 772.092 59.9198   2
  -4   0  -2 4725.90 390.217   1
   4   0   2 4970.41 390.564   1
   4   0  -2 5100.30 389.516   1
   4   0  -2 4813.27 389.441   1
  -5   0   2 1803.47 137.323   2
  -5   0   2 1709.35 137.316   2
   5   0  -2 1733.79 137.377   2
  -5   0  -2 1752.89 137.397   2
   5   0   2 1678.40 137.419   2
  -6   0   2 526.684 42.8322   2
   6   0  -2 552.197 42.9830   2
  -6   0  -2 534.520 42.9342   2
  -6   0   2 512.137 42.8284   2
  -6   0  -2 572.757 42.9734   2
   6   0   2 548.768 43.0392   2
  -7   0  -2 32.9933 4.21614   2
   7   0   2 45.9261 4.70112   2
  -7   0  -2 43.7337 4.14151   2
   7   0  -2 36.5268 4.43987   2
  -8   0  -2 651.930 53.2313   2
  -8   0  -2 687.086 53.2590   2
   8   0  -2 654.426 53.3623   2
   8   0   2 692.980 53.4511   2
   9   0   2 6.04768 2.65604   2
   9   0  -2 3.09769 2.38140   2
  -9   0  -2 1.90089 1.06447   2
  -9   0  -2 1.03668 1.08935   2
  10   0   2 251.151 20.1735   2
  10   0  -2 239.371 20.0288   2
  11   0  -2 25.7566 3.69294   2
  11   0   2 25.9024 3.99581   2
  12   0   2 76.3939 8.65310   2
  12   0  -2 79.6569 8.15612   2
  13   0  -2 8.77113 3.58529   2
  13   0   2 11.2010 3.90829   2
  14   0  -2 77.9114 9.23401   2
  14   0   2 97.6619 9.72731   2
  15   0  -2 30.1353 4.88031   2
  16   0   2 -8.8454 4.54374   2
  16   0  -2 1.44297 4.59340   2
   1   1  -2 1882.14 169.031   1
   1  -1   2 2351.93 169.104   1
   1  -1  -2 2093.04 168.137   1
   1   1   2 2146.79 169.390   1
   2   1  -2 162.074 14.5896   2
   2   1  -2 184.993 14.5825   2
   2  -1   2 165.791 14.5558   2
  -2  -1   2 187.381 14.5785   2
  -2  -1   2 193.845 14.5845   2
   2   1   2 190.789 14.6463   2
  -2   1  -2 186.521 14.6099   2
   3   1  -2 482.365 40.1085   2
  -3  -1  -2 461.480 40.1388   2
   3   1  -2 472.037 40.1034   2
   3  -1   2 509.819 40.1047   2
  -3  -1   2 534.939 40.1051   2
   3   1   2 529.153 40.1630   2
  -3   1  -2 545.560 40.0656   2
   4  -1   2 231.325 19.0819   2
   4   1  -2 241.078 19.1372   2
  -4  -1  -2 215.488 19.1456   2
  -4  -1   2 254.941 19.0886   2
  -4  -1   2 252.835 19.0782   2
   4   1   2 225.523 19.1905   2
   4  -1  -2 246.584 18.9150   2
  -4   1  -2 233.518 18.9945   2
   5  -1   2 1094.76 78.8967   2
   5   1  -2 972.691 78.8976   2
  -5  -1  -2 975.416 78.8829   2
  -5  -1  -2 1033.77 78.9238   2
  -5  -1   2 973.185 78.8640   2
   5  -1  -2 998.482 78.8006   2
  -5   1  -2 993.183 78.8115   2
  -5  -1   2 954.716 78.8587   2
   5   1   2 962.324 78.9354   2
   6  -1   2 254.050 19.6368   2
  -6  -1  -2 258.949 19.6855   2
   6   1  -2 266.321 19.6892   2
  -6  -1  -2 260.593 19.6216   2
   6   1   2 221.568 19.7559   2
  -6  -1   2 240.984 19.5715   2
   6  -1  -2 226.447 19.4875   2
  -6  -1   2 222.451 19.5438   2
  -7  -1  -2 214.862 18.2850   2
   7  -1   2 211.304 18.2691   2
   7   1  -2 230.695 18.3438   2
  -7  -1  -2 214.423 18.2326   2
   7   1   2 216.416 18.4167   2
   7  -1  -2 229.279 18.1480   2
  -7  -1   2 260.443 18.1712   2
   8   1   2 21.8160 3.21458   2
  -8  -1   2 22.3787 2.47377   2
   8  -1  -2 17.8632 2.63004   2
  -8  -1   2 28.1223 3.12771   2
  -9  -1  -2 86.0760 7.29205   2
   9   1  -2 80.0100 7.86141   2
  -9  -1  -2 77.3628 7.38889   2
   9  -1   2 76.8026 7.66280   2
   9  -1  -2 80.1324 7.43866   2
   9   1   2 88.4440 8.12187   2
  -9  -1   2 79.5050 6.91187   2
  -9  -1   2 85.0983 6.81758   2
  10   1  -2 84.9276 9.05030   2
  10  -1   2 85.1598 8.87672   2
 -10  -1  -2 99.5422 8.25065   2
 -10  -1  -2 89.9343 8.21125   2
  10   1   2 115.271 9.33584   2
  10  -1  -2 103.971 8.63096   2
  11  -1   2 160.371 13.8648   2
  11   1  -2 171.946 13.9674   2
  11   1   2 147.197 15.6090   2
  11  -1  -2 158.339 13.5722   2
  12  -1   2 37.7436 4.63817   2
  12   1  -2 34.4542 4.76466   2
  12   1   2 43.3714 5.06717   2
  12  -1  -2 34.4561 4.35103   2
  13   1  -2 11.0151 3.81178   2
  13  -1   2 8.63591 3.60712   2
  13  -1  -2 10.4827 3.20913   2
  13   1   2 14.5119 4.20905   2
  14  -1   2 40.3797 5.21788   2
  14   1  -2 48.1391 5.38253   2
  14   1   2 30.7698 5.57767   2
  15  -1   2 11.3729 4.35291   2
  15  -1  -2 19.9146 3.91719   2
  15   1   2 17.4616 4.89865   2
  16   1  -2 -1.1173 4.23386   2
  16  -1   2 9.41120 4.28859   2
  16  -1  -2 1.24902 3.63683   2
  16   1   2 -13.643 4.83961   2
  17  -1   2 5.79645 4.73702   2
   0  -2   2 2448.98 195.852   1
   0  -2  -2 2372.67 195.408   1
   0   2   2 2464.68 195.528   1
   0   2  -2 2497.50 195.950   1
   1  -2   2 123.080 9.62880   2
   1   2  -2 108.692 9.66329   2
  -1   2   2 118.625 9.47467   2
  -1   2  -2 99.8737 9.59004   2
  -1  -2   2 143.220 9.63738   2
   1  -2  -2 110.361 9.48089   2
   2   2  -2 201.616 16.8705   2
   2  -2   2 222.551 16.7879   2
   2   2  -2 202.970 16.8805   2
   2  -2   2 208.395 16.7778   2
   3   2   2 193.501 16.5008   2
   3  -2  -2 224.620 16.1275   2
  -3  -2   2 192.089 16.4515   2
  -3  -2   2 213.040 16.4359   2
  -3   2  -2 188.902 16.2282   2
  -4  -2  -2 409.154 27.8029   2
   4   2  -2 398.471 27.7637   2
  -4  -2   2 308.460 27.6985   2
  -4   2  -2 310.764 27.5105   2
   4  -2  -2 331.898 27.4617   2
   4   2   2 328.650 27.7918   2
  -5  -2  -2 213.287 16.5919   2
   5   2  -2 211.137 16.5306   2
  -5  -2  -2 193.237 16.4655   2
   5  -2  -2 216.293 16.1390   2
   5   2   2 201.667 16.5973   2
  -5  -2   2 196.626 16.4493   2
  -5  -2   2 183.718 16.4414   2
   6   2  -2 1001.41 78.7987   2
  -6  -2  -2 1058.06 78.8098   2
   6  -2   2 1071.21 78.7172   2
  -6  -2  -2 976.140 78.7634   2
   6   2   2 931.100 78.8125   2
  -6  -2   2 927.797 78.7332   2
  -6  -2   2 996.535 78.7563   2
   6  -2  -2 981.984 78.6132   2
   7   2  -2 540.926 46.5988   2
  -7  -2  -2 559.086 46.5913   2
  -7  -2  -2 538.161 46.5390   2
   7  -2   2 549.438 46.4855   2
   7  -2  -2 593.634 46.3885   2
   7   2   2 620.130 46.6643   2
  -7  -2   2 660.951 46.5609   2
  -7  -2   2 617.372 46.5295   2
  -8  -2  -2 435.793 31.4854   2
  -8  -2  -2 418.525 31.4056   2
   8   2  -2 432.419 31.5348   2
  -8  -2   2 365.119 31.3688   2
   8  -2  -2 368.440 31.2124   2
   8   2   2 357.409 31.5485   2
  -8  -2   2 371.506 31.3439   2
  -9  -2  -2 15.3582 2.64117   2
   9  -2   2 14.8481 2.55812   2
   9   2  -2 8.17136 2.99919   2
  -9  -2  -2 11.5024 2.76547   2
  -9  -2   2 8.35905 2.51591   2
   9  -2  -2 7.27778 2.07274   2
   9   2   2 8.76937 3.12833   2
  -9  -2   2 7.27634 2.40197   2
 -10  -2  -2 89.4286 8.54701   2
  10  -2   2 97.7800 8.64720   2
 -10  -2  -2 84.0506 8.85999   2
  10   2  -2 91.6813 9.15312   2
  10  -2  -2 98.5687 8.26026   2
 -10  -2   2 91.8784 8.33240   2
  10   2   2 99.4102 9.45117   2
 -10  -2   2 97.4531 8.22267   2
  11   2  -2 252.552 20.5569   2
 -11  -2  -2 251.295 20.2383   2
 -11  -2  -2 254.869 19.8307   2
  11  -2   2 265.360 20.1014   2
  11  -2  -2 226.735 19.7776   2
  11   2   2 210.940 20.4554   2
  12  -2   2 45.4804 4.79388   2
  12   2  -2 45.8418 5.29394   2
  12   2   2 28.1313 6.63921   2
  13  -2   2 10.8302 3.46629   2
  13   2  -2 7.05256 4.13662   2
  13   2   2 13.8279 4.62035   2
  13  -2  -2 11.8408 2.91757   2
  14   2  -2 56.3495 6.82651   2
  14  -2  -2 61.5119 6.20917   2
  14   2   2 51.5389 6.74024   2
  15   2  -2 15.7217 5.52990   2
  15  -2   2 16.5335 4.32664   2
  15   2   2 13.8739 5.20366   2
  15  -2  -2 25.5528 3.41364   2
  16  -2   2 -6.4008 3.93996   2
  16   2  -2 1.38063 4.67207   2
   0   3  -2 5415.99 416.038   1
   0  -3   2 5133.53 415.874   1
   0   3   2 4925.98 416.736   1
   0  -3  -2 5397.60 415.718   1
  -1  -3  -2 159.742 12.6871   2
  -1   3   2 156.497 12.4943   2
   1   3  -2 150.983 12.6496   2
   1  -3   2 166.322 12.5719   2
   1   3  -2 128.834 12.6611   2
   1  -3   2 158.685 12.6032   2
  -1  -3   2 145.891 12.6461   2
   1  -3  -2 158.580 12.5149   2
   1   3   2 148.007 12.6413   2
  -1   3  -2 167.790 12.6242   2
  -1  -3   2 146.813 12.6302   2
   2  -3   2 1811.82 148.037   2
  -2  -3  -2 1800.78 148.097   2
   2   3  -2 1714.88 148.078   2
   2   3  -2 1776.58 148.087   2
  -2  -3   2 2033.30 148.101   2
  -2  -3   2 1980.43 148.099   2
  -2   3  -2 1902.13 148.165   2
   2   3   2 1943.89 148.122   2
   3  -3   2 253.678 18.9945   2
   3  -3   2 258.435 18.9816   2
   3   3  -2 253.283 19.1106   2
   3   3  -2 268.012 19.1647   2
   3  -3  -2 241.309 18.8319   2
  -3   3  -2 209.031 18.8696   2
   3  -3  -2 214.423 18.8480   2
  -3  -3   2 223.215 19.0982   2
   3   3   2 207.357 19.1897   2
  -4  -3  -2 92.0521 8.34139   2
   4  -3   2 85.8000 8.21940   2
   4   3  -2 102.796 8.41323   2
   4  -3   2 98.4149 8.03601   2
   4   3   2 90.9616 8.50868   2
  -4  -3   2 95.6605 8.29512   2
   4  -3  -2 105.022 7.69540   2
  -4   3  -2 94.9926 7.72769   2
  -4  -3   2 72.2424 8.74403   2
   4  -3  -2 91.3109 7.73803   2
  -5  -3  -2 207.132 18.8400   2
   5  -3   2 241.255 18.6416   2
   5   3  -2 229.367 18.9126   2
  -5  -3  -2 212.344 18.9133   2
   5  -3  -2 253.433 18.4456   2
  -5  -3   2 229.356 18.8313   2
   5   3   2 229.522 18.9427   2
   5  -3  -2 240.102 18.4469   2
   6   3  -2 7.05395 2.65114   2
  -6  -3  -2 8.25549 2.67146   2
   6  -3   2 7.61717 2.09040   2
  -6  -3  -2 7.68497 2.50434   2
  -6  -3   2 19.0470 2.56633   2
  -6  -3   2 18.4106 2.52739   2
   7   3  -2 172.379 13.2076   2
  -7  -3  -2 158.284 13.1173   2
   7  -3   2 151.128 12.7208   2
  -7  -3  -2 156.540 12.9988   2
  -7  -3   2 152.907 12.9418   2
   7   3   2 139.537 13.1445   2
   7  -3  -2 149.993 12.5094   2
  -7  -3   2 159.149 13.0149   2
   8  -3   2 275.874 22.5685   2
  -8  -3  -2 275.400 22.6632   2
  -8  -3  -2 282.050 22.7175   2
   8   3  -2 277.685 22.8029   2
   8   3   2 276.283 22.8503   2
  -8  -3   2 280.025 22.6012   2
  -8  -3   2 277.547 22.6303   2
   8  -3  -2 286.715 22.2696   2
  -9  -3  -2 343.549 26.5034   2
  -9  -3  -2 353.825 26.6041   2
   9  -3   2 304.176 26.3066   2
   9   3  -2 309.863 26.6636   2
   9  -3  -2 320.697 26.1232   2
  -9  -3   2 328.773 26.4358   2
   9   3   2 312.937 26.7507   2
  -9  -3   2 348.275 26.4707   2
 -10  -3  -2 267.615 21.9077   2
  10   3  -2 284.116 22.2297   2
  10  -3   2 290.523 21.7758   2
 -10  -3  -2 282.006 22.0402   2
 -10  -3   2 253.043 21.8553   2
  10   3   2 237.188 22.2419   2
  10  -3  -2 275.480 21.5201   2
 -10  -3   2 253.612 21.8161   2
  11   3  -2 194.942 16.8678   2
 -11  -3  -2 165.715 16.3938   2
  11  -3   2 187.115 16.2539   2
  11  -3  -2 209.679 15.8667   2
 -11  -3   2 212.417 16.2327   2
 -11  -3   2 202.152 16.1742   2
  11   3   2 187.490 17.0912   2
 -12  -3  -2 57.0000 6.45450   2
  12  -3   2 56.1876 6.53565   2
  12  -3  -2 56.1498 5.52058   2
 -12  -3   2 57.9031 5.49657   2
 -12  -3   2 51.5331 5.37648   2
  13  -3   2 36.5662 3.83358   2
  13   3  -2 19.7413 4.96503   2
  13  -3  -2 20.2643 3.36384   2
  13   3   2 20.8347 5.08307   2
  14   3  -2 17.3407 4.84744   2
  14  -3   2 14.5881 3.52908   2
  14   3   2 4.05695 5.02341   2
  15  -3   2 10.0417 3.33779   2
  15  -3   2 8.35766 3.01275   2
  15   3  -2 9.11986 5.55641   2
  15   3   2 2.89382 5.20484   2
   0  -4   2 47.5286 5.66969   2
   0   4  -2 58.0594 5.60877   2
   0  -4  -2 58.4271 5.60192   2
   0   4   2 54.7406 5.48056   2
  -1   4   2 286.357 22.6897   2
   1   4  -2 280.595 22.8222   2
   1  -4   2 276.236 22.7374   2
   1  -4   2 288.692 22.7792   2
  -2   4   2 1761.11 135.563   2
   2   4  -2 1820.24 135.669   2
   2  -4   2 1839.29 135.610   2
   2  -4   2 1730.56 135.615   2
  -2  -4  -2 1781.43 135.672   2
   2   4  -2 1803.54 135.675   2
  -2   4  -2 1708.32 135.605   2
  -2  -4   2 1656.00 135.645   2
  -2   4  -2 1489.88 135.566   2
   2   4   2 1679.17 135.660   2
   2  -4  -2 1682.94 135.564   2
   2  -4  -2 1640.14 135.570   2
  -2  -4   2 1672.15 135.659   2
  -3  -4  -2 1002.70 81.8475   2
   3  -4   2 1040.51 81.7770   2
  -3  -4  -2 1053.56 81.8848   2
   3   4  -2 999.661 82.4122   2
  -3   4   2 1063.10 81.6891   2
   3   4  -2 1013.22 81.8477   2
   3  -4   2 1011.95 81.7586   2
  -3  -4   2 1056.63 81.8527   2
   3  -4  -2 1031.66 81.7194   2
  -3  -4   2 1021.27 81.8492   2
   3  -4  -2 1066.54 81.7120   2
  -3   4  -2 1020.85 81.7148   2
   3   4   2 1024.92 81.8680   2
   4  -4   2 193.949 15.6391   2
  -4  -4  -2 188.343 15.8389   2
   4   4  -2 209.357 15.9453   2
  -4  -4  -2 204.933 15.7653   2
  -4  -4   2 172.094 15.8111   2
   4  -4  -2 174.036 15.4655   2
   4  -4  -2 216.919 15.4532   2
  -4   4  -2 193.810 15.4137   2
   4   4   2 169.121 16.1097   2
   5   4  -2 785.419 64.4452   2
   5  -4   2 785.775 64.2925   2
  -5  -4  -2 778.576 64.4232   2
   5  -4   2 748.851 64.2867   2
   5   4   2 848.763 64.4907   2
   5  -4  -2 853.583 64.2093   2
  -5  -4   2 864.366 64.4388   2
   5  -4  -2 834.010 64.2092   2
  -5  -4   2 794.021 64.4544   2
   6  -4   2 512.326 38.7501   2
   6  -4   2 494.938 38.7459   2
   6   4  -2 456.309 38.9515   2
  -6  -4  -2 456.383 38.9564   2
   6   4   2 474.792 38.9928   2
   6  -4  -2 503.255 38.6925   2
  -6  -4   2 489.750 39.5643   2
   6  -4  -2 501.188 38.6275   2
   7  -4   2 221.191 17.6025   2
  -7  -4  -2 213.380 17.9027   2
   7   4  -2 194.352 17.9546   2
  -7  -4  -2 212.409 17.9918   2
   7  -4  -2 217.803 17.3727   2
   7   4   2 223.989 18.0262   2
   7  -4  -2 220.908 17.3678   2
  -7  -4   2 229.332 17.8852   2
  -7  -4   2 216.749 17.9235   2
  -8  -4  -2 158.605 13.2056   2
  -8  -4  -2 138.367 13.1354   2
   8  -4   2 139.279 12.6865   2
   8   4  -2 150.721 13.3368   2
   8   4   2 158.075 13.4295   2
  -8  -4   2 145.412 13.0582   2
   8  -4  -2 157.291 12.4006   2
  -8  -4   2 159.729 13.1428   2
   8  -4  -2 164.677 12.3750   2
  -9  -4  -2 17.9722 3.83092   2
   9   4  -2 20.8967 3.93762   2
  -9  -4  -2 25.9085 3.65425   2
   9  -4   2 22.8092 2.96955   2
   9  -4  -2 23.7563 2.88185   2
  -9  -4   2 23.7993 3.67426   2
   9  -4  -2 18.5198 2.46803   2
   9   4   2 22.7260 4.05764   2
  -9  -4   2 23.3266 3.50501   2
  10   4  -2 17.7679 4.30648   2
 -10  -4  -2 18.1264 4.03705   2
  10  -4   2 18.3843 3.09032   2
 -10  -4   2 22.4318 3.83262   2
  10   4   2 32.0672 4.48755   2
  10  -4  -2 27.5188 3.02496   2
  10  -4  -2 25.7040 2.59461   2
 -11  -4  -2 111.734 11.4109   2
  11  -4   2 120.388 10.5878   2
 -11  -4  -2 116.579 11.1748   2
  11   4  -2 105.226 11.7541   2
 -11  -4   2 123.951 11.1780   2
  11  -4  -2 126.741 9.90323   2
  11  -4  -2 119.343 9.98975   2
 -11  -4   2 120.551 11.1154   2
  11   4   2 142.568 12.0862   2
 -12  -4  -2 68.4564 7.98401   2
  12  -4   2 79.0548 7.31026   2
  12   4  -2 62.8442 8.06522   2
  12  -4   2 87.3960 7.42496   2
  12   4   2 73.5281 7.88586   2
 -12  -4   2 70.6210 7.76753   2
  13  -4   2 18.7290 3.16893   2
  13   4  -2 10.6056 4.81238   2
 -13  -4  -2 13.5208 3.43073   2
 -13  -4   2 13.6989 3.17466   2
  13   4   2 17.9325 6.23661   2
  14  -4   2 15.1330 3.04837   2
  14   4  -2 5.08566 5.07602   2
  14  -4   2 17.8489 3.08120   2
  14   4   2 8.24190 5.00063   2
  15   4  -2 6.86147 5.28686   2
  15   4   2 3.91329 5.57093   2
   0  -5  -2 359.865 28.7813   2
   0  -5  -2 350.562 28.7926   2
   0  -5   2 355.320 28.8159   2
   0   5   2 345.924 28.7779   2
   0   5  -2 374.279 28.7775   2
   0  -5   2 363.753 28.8310   2
   0   5  -2 361.917 28.8182   2
  -1  -5  -2 1241.04 93.3625   2
   1  -5   2 1253.76 93.3168   2
  -1   5   2 1241.66 93.2898   2
   1  -5   2 1258.69 93.3430   2
  -1  -5  -2 1247.00 93.3399   2
   1   5  -2 1298.88 93.3554   2
   1   5  -2 1249.07 93.3647   2
   1   5   2 1068.99 93.3210   2
   1  -5  -2 1098.32 93.2725   2
   1  -5  -2 1054.13 93.2801   2
  -1  -5   2 1064.40 93.3379   2
  -1  -5   2 1118.57 93.3284   2
  -1   5  -2 1105.94 93.3011   2
   2  -5   2 662.853 53.1850   2
   2   5  -2 683.227 53.2766   2
   2  -5   2 677.196 53.2226   2
   2   5  -2 691.902 53.2890   2
  -2  -5  -2 659.625 53.2521   2
  -2  -5  -2 677.697 53.2997   2
  -2   5   2 659.655 53.1338   2
  -2  -5   2 642.632 53.2811   2
   2  -5  -2 694.286 53.1520   2
  -2   5  -2 665.367 53.1559   2
   2   5   2 681.841 53.2920   2
  -2   5  -2 693.028 53.2040   2
   2  -5  -2 626.700 53.1627   2
  -2  -5   2 651.072 53.2520   2
  -3   5   2 192.564 15.3564   2
  -3  -5  -2 200.981 15.7764   2
   3  -5   2 196.790 15.5233   2
   3   5  -2 193.008 15.8238   2
   3  -5   2 188.058 15.5578   2
  -3  -5  -2 192.395 15.8078   2
   3  -5  -2 180.851 15.3950   2
  -3   5  -2 179.147 15.3680   2
   3   5   2 192.539 15.7983   2
  -3  -5   2 175.534 15.6588   2
  -3   5  -2 203.588 15.4714   2
   3  -5  -2 180.671 15.4375   2
  -3  -5   2 186.805 15.7823   2
  -4  -5  -2 82.5620 6.69684   2
   4  -5   2 69.6966 6.21150   2
  -4  -5  -2 66.3647 6.96636   2
   4   5  -2 69.7617 6.89310   2
   4  -5   2 66.5929 6.22011   2
  -4  -5   2 65.5589 6.54826   2
   4  -5  -2 45.9377 5.91668   2
   4   5   2 69.2700 7.08345   2
   4  -5  -2 52.2520 5.86104   2
  -5  -5  -2 58.6960 6.92007   2
   5   5  -2 64.3570 7.07741   2
   5  -5   2 51.5119 6.25917   2
   5  -5   2 47.5538 6.24446   2
   5  -5  -2 69.2817 5.99933   2
  -5  -5   2 88.5445 6.85711   2
   5  -5  -2 73.5168 6.00550   2
   5   5   2 75.6964 7.05435   2
   6  -5   2 122.542 10.1764   2
   6   5  -2 133.539 10.8059   2
   6  -5   2 119.372 10.1679   2
  -6  -5  -2 109.409 10.7181   2
  -6  -5   2 116.601 10.6767   2
   6   5   2 91.3977 10.7647   2
  -6  -5   2 124.889 10.6846   2
   6  -5  -2 130.076 9.93643   2
   7  -5   2 23.4977 3.21159   2
  -7  -5  -2 23.5145 3.57666   2
  -7  -5  -2 24.2799 3.76048   2
   7  -5   2 23.0159 2.89549   2
   7   5  -2 27.6959 3.78445   2
   7  -5  -2 19.0294 2.45994   2
   7   5   2 21.7576 3.76316   2
  -7  -5   2 14.6790 3.43672   2
  -7  -5   2 16.6784 3.59544   2
   7  -5  -2 21.7900 2.45507   2
   8   5  -2 33.0692 4.80492   2
   8  -5   2 46.7387 4.83800   2
   8  -5   2 37.0104 4.10976   2
  -8  -5  -2 37.0710 4.83998   2
  -8  -5  -2 52.6942 6.02466   2
   8  -5  -2 37.1413 4.11191   2
  -8  -5   2 39.1809 4.59388   2
   8  -5  -2 45.5062 4.13960   2
  -8  -5   2 34.7886 4.82012   2
   8   5   2 38.1499 5.00007   2
   9  -5   2 20.3521 3.13190   2
  -9  -5  -2 19.1397 3.93814   2
  -9  -5  -2 24.7868 4.14574   2
   9   5  -2 16.5247 4.14145   2
   9  -5   2 21.8840 3.11791   2
   9  -5  -2 30.5745 3.15281   2
   9   5   2 25.3856 4.34193   2
  -9  -5   2 22.0373 3.88856   2
   9  -5  -2 21.5982 2.52674   2
  -9  -5   2 25.4319 4.07403   2
 -10  -5  -2 33.8514 5.00329   2
  10  -5   2 40.4119 4.91800   2
  10   5  -2 43.5467 5.20774   2
  10  -5   2 41.0231 4.95226   2
 -10  -5  -2 36.2263 4.84491   2
  10  -5  -2 41.9208 3.77822   2
 -10  -5   2 36.9740 4.79219   2
  10   5   2 24.8315 5.23128   2
 -10  -5   2 34.6613 4.82183   2
  10  -5  -2 34.8011 3.72434   2
  11   5  -2 22.4788 4.98568   2
  11  -5   2 31.1946 3.43152   2
  11  -5   2 31.0304 3.54787   2
 -11  -5  -2 21.0157 4.54118   2
  11   5   2 26.5090 5.19251   2
 -11  -5   2 25.8452 4.29020   2
  12  -5   2 10.9921 2.96288   2
 -12  -5  -2 10.6962 4.08012   2
  12  -5   2 11.6036 2.72650   2
  12   5  -2 12.5342 4.62302   2
 -12  -5   2 11.6437 3.67814   2
  12   5   2 2.95885 4.69159   2
  13  -5   2 9.62115 2.67558   2
 -13  -5  -2 2.74137 3.57272   2
  13  -5   2 9.17097 2.58340   2
  13   5   2 11.8274 5.00866   2
 -13  -5   2 4.62264 3.35553   2
  14   5  -2 -1.4906 4.89578   2
  15   5  -2 15.8457 6.10333   2
  15   5   2 -5.4348 6.39070   2
   0  -6  -2 195.756 16.9137   2
   0  -6   2 200.636 16.9888   2
   0  -6  -2 208.812 17.0043   2
   0   6   2 215.140 16.9532   2
   0   6  -2 196.588 16.9007   2
   0  -6   2 205.377 16.9226   2
   0   6  -2 213.935 16.9460   2
   1  -6   2 1261.65 98.0610   2
   1   6  -2 1270.71 98.1080   2
   1  -6   2 1213.46 98.1450   2
  -1   6   2 1232.75 98.0297   2
  -1  -6  -2 1277.52 98.1255   2
   1   6  -2 1224.37 98.0832   2
  -1  -6  -2 1264.84 98.0925   2
   1   6   2 1240.23 98.0825   2
  -1   6  -2 1188.53 98.0457   2
   1  -6  -2 1245.09 98.0379   2
  -1  -6   2 1227.48 98.0887   2
  -1  -6   2 1187.91 98.1007   2
   2  -6   2 779.531 70.7154   2
  -2   6   2 791.551 70.6794   2
  -2  -6  -2 819.848 70.8363   2
  -2  -6  -2 826.512 70.8205   2
   2   6  -2 810.383 70.8059   2
   2  -6   2 785.545 70.7431   2
  -2   6  -2 982.861 70.7626   2
  -2  -6   2 995.847 70.8776   2
   2  -6  -2 887.978 70.8564   2
  -2  -6   2 1001.75 70.8595   2
   2  -6  -2 1000.56 70.7371   2
   2   6   2 989.087 70.8632   2
  -2   6  -2 912.006 70.6964   2
   3  -6   2 217.208 16.6527   2
  -3   6   2 220.812 16.4459   2
   3   6  -2 230.332 16.9991   2
   3  -6   2 213.584 16.5954   2
  -3  -6  -2 216.067 16.8188   2
   3  -6  -2 182.368 16.5353   2
  -3   6  -2 194.643 16.5444   2
  -3  -6   2 194.283 16.8855   2
   3  -6  -2 189.391 16.5069   2
  -3  -6   2 182.280 16.7591   2
   3   6   2 181.903 16.8462   2
  -4  -6  -2 54.2351 5.97103   2
   4   6  -2 43.7587 4.72969   2
  -4  -6  -2 52.6097 5.73814   2
  -4   6   2 45.0393 4.45689   2
   4  -6   2 49.0404 5.15012   2
   4  -6   2 50.5622 5.18375   2
   4   6   2 38.7229 4.73561   2
   4  -6  -2 38.8318 4.87829   2
  -4  -6   2 39.7931 4.59852   2
   4  -6  -2 35.0462 4.08470   2
  -4  -6   2 35.6506 4.68061   2
   5  -6   2 465.145 34.3529   2
  -5  -6  -2 474.204 34.5715   2
   5  -6   2 451.989 34.3448   2
  -5  -6  -2 481.861 34.6561   2
   5   6  -2 457.018 34.6446   2
  -5  -6   2 392.052 34.5077   2
   5  -6  -2 393.183 34.2398   2
   5  -6  -2 385.950 34.2282   2
   5   6   2 400.480 34.5822   2
  -5  -6   2 398.491 34.5375   2
   6  -6   2 463.674 36.4224   2
   6  -6   2 472.903 36.4302   2
   6   6  -2 441.529 36.9422   2
  -6  -6  -2 455.373 36.6931   2
  -6  -6  -2 503.892 36.6373   2
   6   6   2 438.028 36.7671   2
   6  -6  -2 436.274 36.3199   2
  -6  -6   2 433.441 36.6467   2
   7   6  -2 110.194 9.99644   2
   7  -6   2 110.632 8.98213   2
   7  -6   2 109.403 9.28364   2
  -7  -6  -2 113.014 9.82153   2
  -7  -6   2 82.0671 9.67986   2
   7  -6  -2 97.5822 8.65955   2
   7  -6  -2 94.5412 8.68673   2
  -7  -6   2 93.0018 9.85647   2
   8  -6   2 77.3739 7.34755   2
  -8  -6  -2 71.4768 8.19768   2
   8  -6   2 77.9128 7.34485   2
  -8  -6  -2 79.2839 8.47158   2
   8   6  -2 87.5343 8.76276   2
  -8  -6   2 76.7281 8.32677   2
  -8  -6   2 66.9731 8.36673   2
   8  -6  -2 80.2546 6.91747   2
   8   6   2 74.9458 8.87589   2
   8  -6  -2 79.2868 6.99934   2
   9   6  -2 191.975 17.5413   2
   9  -6   2 183.154 16.5213   2
  -9  -6  -2 203.925 17.2375   2
  -9  -6  -2 193.411 17.3566   2
   9  -6   2 183.103 16.5150   2
   9  -6  -2 205.487 16.2507   2
  -9  -6   2 222.563 17.2199   2
   9   6   2 207.893 17.6633   2
   9  -6  -2 202.655 16.2800   2
  -9  -6   2 226.522 17.2771   2
 -10  -6  -2 29.4940 4.96877   2
 -10  -6  -2 23.0507 4.94538   2
  10   6  -2 28.6934 5.29568   2
  10  -6   2 33.1808 3.79523   2
 -10  -6   2 31.1782 5.04235   2
 -10  -6   2 30.0918 4.81266   2
  10   6   2 25.2889 5.32057   2
  10  -6  -2 42.8680 3.70132   2
  10  -6  -2 39.4151 3.67260   2
  11  -6   2 6.26515 2.51431   2
  11   6  -2 13.4745 4.73167   2
  11  -6   2 5.52438 2.68842   2
 -11  -6  -2 7.42161 4.09627   2
  11   6   2 9.84911 4.52352   2
 -11  -6   2 9.45720 3.89559   2
  12   6  -2 41.1250 6.35669   2
  12  -6   2 50.0802 5.28032   2
  12  -6   2 42.9278 5.19421   2
 -12  -6  -2 43.7931 6.45015   2
 -12  -6   2 38.4763 5.60150   2
  12   6   2 43.4525 6.70738   2
  13  -6   2 50.5631 5.05717   2
  13   6  -2 33.3404 6.50790   2
  13  -6   2 42.7181 4.71930   2
 -13  -6  -2 42.4345 5.69008   2
 -13  -6   2 35.1599 5.37050   2
  13   6   2 32.7295 6.50241   2
  14   6  -2 1.49350 6.19695   2
  14   6   2 -0.2682 5.37404   2
   0   7  -2 365.303 28.8896   2
   0  -7  -2 367.957 28.9120   2
   0  -7   2 348.771 28.8674   2
   0  -7  -2 344.834 28.8931   2
   0   7   2 361.064 28.8209   2
  -1   7   2 12.1734 2.86581   2
   1   7  -2 11.2923 3.12590   2
  -1  -7  -2 10.9283 3.29903   2
   1  -7   2 10.8992 3.64531   2
   1  -7   2 5.63975 2.92482   2
  -1  -7  -2 9.29317 3.06448   2
  -1  -7   2 22.3646 3.26156   2
   1   7   2 25.0304 3.23165   2
   1  -7  -2 24.8078 3.48926   2
  -1  -7   2 19.5455 3.42545   2
   2  -7   2 32.8594 4.17529   2
   2  -7   2 37.6053 4.38020   2
   2   7  -2 30.5352 4.45007   2
  -2  -7  -2 24.2810 4.38070   2
  -2   7   2 40.9013 4.90199   2
  -2  -7   2 42.1346 4.64316   2
   2  -7  -2 45.1002 5.31834   2
   2   7   2 53.2777 5.90204   2
  -2  -7   2 49.3034 5.65202   2
   2  -7  -2 45.5332 5.29136   2
  -2   7  -2 49.1373 5.13449   2
   3   7  -2 107.571 10.6401   2
  -3  -7  -2 114.257 10.5767   2
   3  -7   2 106.015 10.3235   2
   3  -7   2 119.828 10.2552   2
  -3  -7  -2 115.529 10.7785   2
  -3   7   2 105.115 9.95503   2
   3  -7  -2 128.541 10.2189   2
  -3  -7   2 118.422 10.5404   2
   3   7   2 119.543 10.6585   2
  -3  -7   2 119.437 10.6851   2
   3  -7  -2 121.119 10.1665   2
  -3   7  -2 115.432 10.1526   2
  -4  -7  -2 55.0072 7.40756   2
   4  -7   2 60.0125 6.98399   2
  -4  -7  -2 76.1919 7.77101   2
   4  -7   2 64.8948 7.06192   2
   4   7  -2 52.4390 6.65522   2
  -4   7   2 62.8612 6.47647   2
  -4  -7   2 79.1251 7.61281   2
  -4   7  -2 70.8810 6.71975   2
  -4  -7   2 89.7493 7.73539   2
   4  -7  -2 78.9023 6.86600   2
   4  -7  -2 76.0321 6.79088   2
   4   7   2 83.6063 7.69550   2
   5   7  -2 48.8700 5.25377   2
   5  -7   2 41.8312 4.73294   2
   5  -7   2 48.2249 5.64318   2
  -5  -7  -2 34.7985 5.28910   2
  -5  -7  -2 39.5515 5.34939   2
   5  -7  -2 49.2867 5.36629   2
   5   7   2 51.6017 5.31481   2
   5  -7  -2 58.8368 5.42439   2
  -5  -7   2 63.9236 6.56773   2
   6  -7   2 204.515 15.1359   2
   6  -7   2 216.818 15.1834   2
  -6  -7  -2 214.231 15.7142   2
   6   7  -2 204.426 15.8415   2
   6  -7  -2 153.780 14.9544   2
  -6  -7   2 149.812 15.5381   2
   6  -7  -2 151.614 14.9511   2
  -6  -7   2 170.900 15.5204   2
   6   7   2 179.499 15.7182   2
   7  -7   2 27.0106 3.39202   2
   7   7  -2 20.9138 4.33951   2
   7  -7   2 34.7952 3.84710   2
  -7  -7  -2 27.5913 4.17370   2
   7   7   2 17.2727 4.23924   2
   7  -7  -2 23.2637 3.02581   2
  -7  -7   2 10.5323 3.98213   2
   7  -7  -2 20.9819 3.03183   2
  -8  -7  -2 37.4216 4.90108   2
  -8  -7  -2 16.7012 6.38872   2
   8   7  -2 28.6502 5.15649   2
   8  -7   2 36.2044 4.02694   2
   8  -7   2 33.0734 4.03956   2
   8  -7  -2 35.3373 3.67860   2
  -8  -7   2 38.0707 4.96008   2
   8  -7  -2 35.0320 3.79349   2
   8   7   2 44.4340 5.24640   2
  -8  -7   2 31.7396 5.08206   2
   9  -7   2 306.306 25.3801   2
  -9  -7  -2 302.380 26.2686   2
   9   7  -2 348.441 26.2140   2
   9  -7   2 321.742 25.3932   2
   9  -7  -2 319.109 25.1755   2
  -9  -7   2 304.178 27.0241   2
   9   7   2 288.305 26.1574   2
  -9  -7   2 323.079 26.1116   2
   9  -7  -2 308.090 25.1652   2
 -10  -7  -2 30.6179 5.68453   2
  10  -7   2 36.8344 4.00000   2
  10  -7   2 32.7605 3.92191   2
  10   7  -2 32.2921 5.68362   2
 -10  -7  -2 34.8777 5.28339   2
 -10  -7   2 28.3479 5.27951   2
 -10  -7   2 37.2967 6.08764   2
  10   7   2 31.8678 5.66715   2
  10  -7  -2 30.2967 3.31629   2
  11  -7   2 78.7660 7.09281   2
  11  -7   2 73.2684 6.95373   2
 -11  -7  -2 69.4588 7.52484   2
  11   7  -2 66.9719 7.83356   2
  11   7   2 71.7554 8.32147   2
 -11  -7   2 59.2502 7.38956   2
 -12  -7  -2 13.5180 4.75211   2
  12  -7   2 11.9440 2.94240   2
  12   7  -2 12.0066 5.47425   2
 -12  -7   2 9.46312 4.54030   2
  12   7   2 14.7763 5.69767   2
  13   7  -2 32.1385 6.68720   2
 -13  -7  -2 40.7972 6.14248   2
  13   7   2 38.4504 6.67072   2
 -13  -7   2 50.2658 5.86490   2
  14   7  -2 -5.9914 5.94098   2
 -14  -7  -2 8.30595 4.26097   2
  14   7   2 10.4846 6.54284   2
   0   8  -2 8.17074 2.96425   2
   0  -8   2 10.2806 3.06918   2
   0  -8  -2 5.61204 2.94997   2
   0  -8  -2 0.21786 3.09700   2
   0   8   2 11.4830 2.93876   2
   0  -8   2 7.17662 3.60724   2
  -1   8   2 479.460 37.8192   2
   1   8  -2 482.248 37.9209   2
   1  -8   2 491.900 37.9651   2
  -1  -8  -2 454.633 37.9676   2
  -1  -8  -2 461.691 37.9060   2
  -1  -8   2 445.185 38.0910   2
   1   8   2 491.347 37.9173   2
   1  -8  -2 470.773 37.8299   2
   1  -8  -2 458.572 37.8743   2
  -1  -8   2 472.312 37.9256   2
  -1   8  -2 479.073 37.8553   2
  -2  -8  -2 22.2142 3.73370   2
  -2  -8  -2 23.5376 4.05473   2
   2   8  -2 28.5673 3.82403   2
   2  -8   2 21.1529 3.59708   2
   2  -8   2 23.0708 3.42921   2
   2   8   2 19.6208 3.69106   2
   2  -8  -2 19.5100 3.31829   2
  -2  -8   2 22.2347 3.94537   2
   2  -8  -2 25.7519 3.58069   2
  -2  -8   2 17.5766 3.63835   2
  -3  -8  -2 179.306 14.4409   2
   3  -8   2 178.009 13.8671   2
  -3   8   2 168.208 13.6376   2
   3   8  -2 168.892 14.2450   2
  -3  -8  -2 168.489 14.1648   2
   3  -8   2 168.801 14.0162   2
  -3  -8   2 145.714 14.0956   2
   3  -8  -2 151.756 13.8694   2
   3   8   2 151.393 14.1795   2
  -3  -8   2 165.445 14.4273   2
   3  -8  -2 156.102 13.8009   2
  -3   8  -2 155.865 13.7963   2
   4  -8   2 18.3406 3.57388   2
   4   8  -2 26.4866 4.16911   2
   4  -8   2 19.6142 3.51399   2
  -4  -8  -2 16.6683 3.91532   2
  -4   8   2 26.1842 3.27760   2
  -4  -8  -2 18.4219 4.23898   2
  -4  -8   2 27.1682 4.02549   2
  -4  -8   2 33.3672 4.33882   2
   4  -8  -2 26.6198 3.46365   2
   4   8   2 19.6131 4.12088   2
  -4   8  -2 27.6045 3.40553   2
   4  -8  -2 30.4564 3.46446   2
   5  -8   2 345.485 29.9230   2
  -5   8   2 382.822 29.7051   2
   5   8  -2 372.507 30.3181   2
   5  -8   2 387.813 29.9734   2
  -5  -8  -2 376.503 30.2968   2
  -5  -8  -2 378.531 30.3416   2
  -5  -8   2 357.839 30.1939   2
  -5  -8   2 358.666 30.3301   2
   5   8   2 387.908 30.3568   2
   5  -8  -2 380.077 29.8663   2
   5  -8  -2 354.244 29.8606   2
   6   8  -2 130.148 12.3502   2
  -6  -8  -2 116.848 11.8459   2
   6  -8   2 111.347 11.1048   2
   6  -8   2 130.327 11.1720   2
  -6  -8  -2 124.351 12.2936   2
  -6  -8   2 126.496 11.7958   2
   6  -8  -2 117.515 11.0113   2
   6   8   2 132.722 12.0793   2
  -6  -8   2 119.646 12.1417   2
   6  -8  -2 148.788 11.0061   2
  -7  -8  -2 82.0216 9.58727   2
  -7  -8  -2 85.0098 9.36426   2
   7  -8   2 76.5572 9.88976   2
   7   8  -2 89.3175 9.96034   2
   7  -8   2 76.4116 8.26355   2
   7  -8  -2 84.4688 8.05263   2
   7  -8  -2 85.7406 8.05331   2
  -7  -8   2 98.0645 9.35962   2
   7   8   2 90.9769 9.58751   2
   8  -8   2 78.6844 8.68543   2
   8   8  -2 91.2073 10.4775   2
  -8  -8  -2 70.5347 8.70650   2
   8  -8   2 82.2451 8.57931   2
   8   8   2 93.6357 10.2585   2
   8  -8  -2 98.9997 8.37212   2
   8  -8  -2 110.353 8.43481   2
  -8  -8   2 99.6207 10.0671   2
   9  -8   2 265.802 22.4605   2
  -9  -8  -2 274.583 23.2878   2
   9   8  -2 265.970 23.3470   2
  -9  -8  -2 255.328 23.2932   2
   9  -8   2 265.534 22.4209   2
   9   8   2 276.054 23.5470   2
   9  -8  -2 293.858 22.2844   2
  -9  -8   2 300.565 23.3754   2
  10  -8   2 6.72114 3.30607   2
  10   8  -2 17.9299 5.13301   2
 -10  -8  -2 9.93744 5.04844   2
  10  -8  -2 23.6195 2.82218   2
  10   8   2 20.6234 6.08289   2
 -10  -8   2 26.7493 5.13204   2
  10  -8  -2 20.2723 2.93075   2
  11  -8   2 1.07803 2.78161   2
  11   8  -2 -5.0440 5.19802   2
 -11  -8  -2 2.87872 4.58533   2
  11  -8   2 4.05316 2.75593   2
 -11  -8   2 -1.1844 4.54556   2
  11   8   2 -0.3900 5.05097   2
  11  -8  -2 2.02018 1.88719   2
 -12  -8  -2 13.4495 5.06381   2
  12   8  -2 0.07630 5.56839   2
  12  -8   2 13.0772 2.90942   2
  12  -8   2 16.5889 2.97870   2
 -12  -8   2 10.7530 4.84277   2
  12   8   2 16.2449 6.15203   2
 -13  -8  -2 53.3626 6.84239   2
  13   8  -2 31.8226 7.33190   2
  13   8   2 36.7153 7.52451   2
 -13  -8   2 52.6041 6.29211   2
   0  -9   2 64.1021 7.61531   2
   0   9   2 63.0225 8.10034   2
   0  -9   2 78.0087 8.07956   2
   0  -9  -2 64.0484 7.75445   2
   0  -9  -2 63.7288 7.37339   2
   0   9  -2 58.1460 7.38862   2
   1   9  -2 41.2651 4.46777   2
   1  -9   2 35.5029 4.44626   2
  -1  -9  -2 32.1475 4.61641   2
  -1  -9  -2 40.9504 4.42716   2
   1  -9   2 32.5138 4.12525   2
  -1   9   2 39.9914 4.17572   2
  -1  -9   2 20.0154 4.49622   2
  -1  -9   2 24.6252 4.29667   2
   1  -9  -2 29.2774 4.35179   2
   1   9   2 29.3692 4.23791   2
  -1   9  -2 22.0606 4.05614   2
   1  -9  -2 19.4083 6.04343   2
  -2  -9  -2 109.551 11.2535   2
  -2  -9  -2 109.554 12.4411   2
   2  -9   2 102.455 11.0028   2
   2  -9   2 121.552 11.2917   2
   2   9  -2 121.021 11.3170   2
  -2   9   2 116.142 10.6876   2
  -2   9  -2 123.062 10.8006   2
   2   9   2 121.741 11.2864   2
   2  -9  -2 121.377 10.8605   2
  -2  -9   2 134.036 11.2953   2
  -2  -9   2 127.253 11.6328   2
   2  -9  -2 135.627 11.0633   2
   3  -9   2 42.8595 4.87244   2
  -3   9   2 43.6014 4.46822   2
  -3  -9  -2 45.7665 5.05473   2
   3   9  -2 41.8711 5.05153   2
   3  -9   2 45.5904 4.71400   2
  -3   9  -2 40.3424 4.61422   2
   3  -9  -2 36.1335 4.65602   2
   3  -9  -2 31.7994 4.52436   2
  -3  -9   2 33.8968 4.95696   2
   3   9   2 41.8328 5.05292   2
  -3  -9   2 35.9737 5.27403   2
   4   9  -2 4.49099 3.70163   2
   4  -9   2 5.76211 3.03922   2
  -4  -9  -2 5.36890 4.07499   2
  -4   9   2 4.65687 2.70693   2
   4  -9   2 6.46297 3.21904   2
  -4  -9  -2 7.72215 3.71547   2
  -4  -9   2 6.37157 4.08626   2
   4  -9  -2 6.71529 2.98796   2
   4   9   2 12.2338 3.87302   2
  -4  -9   2 0.74684 3.57833   2
  -4   9  -2 3.79271 2.84928   2
   4  -9  -2 4.82428 3.08541   2
  -5  -9  -2 109.944 11.6411   2
   5   9  -2 130.229 11.4679   2
  -5   9   2 111.959 9.94781   2
   5  -9   2 104.424 10.5647   2
  -5  -9  -2 119.967 11.1850   2
   5  -9   2 103.427 10.4661   2
   5  -9  -2 122.882 10.3840   2
   5   9   2 116.029 11.3771   2
  -5  -9   2 125.736 11.1951   2
   5  -9  -2 102.661 10.3215   2
  -5  -9   2 113.224 11.4086   2
   6   9  -2 12.2346 4.35892   2
   6  -9   2 5.21767 3.22561   2
  -6  -9  -2 13.5173 4.01609   2
  -6  -9  -2 5.03381 4.57396   2
   6  -9   2 9.04054 3.14216   2
   6  -9  -2 2.59565 2.96206   2
  -6  -9   2 3.68276 4.37666   2
   6  -9  -2 4.40420 2.97262   2
   6   9   2 1.63145 4.14979   2
  -6  -9   2 4.65187 3.97987   2
  -7  -9  -2 26.2326 5.00503   2
   7   9  -2 15.3817 5.05546   2
   7  -9   2 22.0807 3.86650   2
  -7  -9  -2 24.8229 5.27704   2
   7  -9  -2 27.3514 3.67720   2
   7  -9  -2 33.2644 5.15290   2
   7   9   2 28.0605 5.13714   2
  -7  -9   2 24.8663 4.95610   2
  -7  -9   2 16.4871 5.20325   2
  -8  -9  -2 9.22576 4.59620   2
   8   9  -2 10.5806 4.87656   2
   8  -9   2 8.48012 3.42291   2
   8  -9   2 3.82391 3.68629   2
  -8  -9  -2 14.2871 4.95003   2
   8  -9  -2 8.63354 3.05258   2
  -8  -9   2 2.18519 4.93251   2
   8   9   2 7.72753 4.93349   2
   9  -9   2 49.6287 5.63527   2
   9   9  -2 50.8398 7.12181   2
   9  -9   2 56.2044 5.75432   2
  -9  -9  -2 45.8166 6.74218   2
  -9  -9   2 46.9553 7.65097   2
   9   9   2 39.6490 7.00495   2
   9  -9  -2 67.8118 6.59517   2
   9  -9  -2 74.3842 6.27754   2
  -9  -9   2 56.4918 6.92302   2
  10  -9   2 55.3739 6.60519   2
  10   9  -2 51.9285 7.27294   2
  10  -9   2 51.4308 5.65181   2
  10  -9  -2 59.3431 6.02886   2
  10  -9  -2 61.5589 6.08753   2
 -10  -9   2 42.8392 7.05612   2
  10   9   2 51.6117 7.44502   2
  11   9  -2 0.58689 6.75908   2
  11  -9   2 11.2183 3.20659   2
  11  -9   2 9.49098 3.12441   2
 -11  -9  -2 5.54422 5.01631   2
  11   9   2 8.29002 5.75540   2
  11  -9  -2 9.25513 2.57340   2
 -11  -9   2 7.10302 5.10306   2
  12  -9   2 7.77088 2.93578   2
  12   9  -2 8.69234 5.86511   2
 -12  -9  -2 9.78615 5.33002   2
  12  -9   2 2.40066 2.73864   2
  12   9   2 -0.0448 6.47760   2
 -12  -9   2 4.29178 5.09694   2
 -13  -9  -2 6.40434 6.16655   2
  13   9  -2 5.75916 6.03450   2
  13   9   2 13.3816 6.27063   2
 -13  -9   2 -0.3160 5.00676   2
   0 -10  -2 184.985 14.6766   2
   0 -10   2 157.774 14.6310   2
   0  10   2 162.419 14.3575   2
   0 -10  -2 166.267 14.6136   2
   0 -10   2 150.698 14.8608   2
   0  10  -2 166.807 14.4910   2
   1 -10   2 169.630 16.2998   2
  -1  10   2 159.858 15.9322   2
   1 -10   2 169.717 16.0804   2
  -1 -10  -2 180.806 16.4328   2
  -1 -10  -2 193.317 16.3266   2
   1  10  -2 173.108 16.3274   2
  -1 -10   2 202.630 16.4715   2
  -1  10  -2 192.240 16.0735   2
   1 -10  -2 212.357 16.3483   2
   1 -10  -2 198.795 16.1674   2
  -1 -10   2 200.672 16.6018   2
   1  10   2 207.473 16.3000   2
  -2 -10  -2 91.4417 9.99689   2
  -2  10   2 96.2632 8.97513   2
   2  10  -2 76.1731 9.54693   2
  -2 -10  -2 94.6626 9.84675   2
   2 -10   2 92.2111 9.61703   2
   2 -10   2 83.8625 9.31786   2
   2  10   2 90.7400 10.8212   2
  -2  10  -2 109.905 9.14137   2
   2 -10  -2 89.1352 9.38322   2
  -2 -10   2 77.8470 9.99470   2
  -2 -10   2 98.7618 9.95516   2
   2 -10  -2 91.3691 9.20987   2
   3  10  -2 229.587 17.8102   2
   3 -10   2 186.991 17.4075   2
  -3 -10  -2 218.651 18.4925   2
  -3 -10  -2 193.399 17.7176   2
   3 -10   2 210.883 17.5585   2
  -3  10   2 205.922 17.1794   2
   3 -10  -2 191.417 17.3058   2
   3 -10  -2 189.403 17.4358   2
  -3  10  -2 218.155 17.3270   2
  -3 -10   2 191.170 18.0449   2
  -3 -10   2 217.832 17.8873   2
   3  10   2 216.487 17.8498   2
   4 -10   2 140.673 12.4835   2
   4 -10   2 127.771 12.2884   2
   4  10  -2 154.989 13.0863   2
  -4 -10  -2 145.474 16.2064   2
  -4  10   2 130.503 11.9098   2
  -4 -10  -2 136.196 13.3623   2
   4  10   2 118.906 12.9823   2
   4 -10  -2 141.993 12.1506   2
  -4 -10   2 133.231 14.3335   2
  -4 -10   2 126.657 12.9463   2
   4 -10  -2 138.089 12.2996   2
  -4  10  -2 137.449 12.0082   2
  -5 -10  -2 441.946 35.5540   2
   5 -10   2 429.464 35.1283   2
  -5  10   2 412.436 34.8634   2
   5 -10   2 412.444 35.1671   2
  -5 -10  -2 408.878 35.6298   2
   5  10  -2 429.254 35.6872   2
   5 -10  -2 465.326 35.1099   2
  -5 -10   2 450.901 35.5136   2
   5  10   2 449.887 35.6738   2
  -5 -10   2 436.800 35.7413   2
   5 -10  -2 448.310 35.1337   2
  -5  10  -2 432.642 34.9612   2
   6  10  -2 43.2578 6.18984   2
  -6 -10  -2 54.0566 6.56697   2
   6 -10   2 57.3194 5.29653   2
   6 -10   2 52.9082 5.26399   2
  -6 -10  -2 54.7916 6.08951   2
   6  10   2 37.6417 6.13260   2
  -6 -10   2 42.0036 6.05563   2
   6 -10  -2 31.8416 4.96490   2
  -6 -10   2 33.0742 6.47206   2
   6 -10  -2 36.0848 5.01288   2
   7  10  -2 90.2046 11.6990   2
  -7 -10  -2 91.4137 12.1089   2
  -7 -10  -2 89.9977 11.6048   2
   7  10   2 129.337 11.8663   2
  -7 -10   2 125.608 11.6695   2
  -7 -10   2 107.990 12.2118   2
  -8 -10  -2 4.70011 5.42269   2
   8  10  -2 5.35864 5.21763   2
  -8 -10  -2 5.07136 4.92987   2
   8 -10   2 8.05508 3.51542   2
   8 -10   2 14.3636 3.66209   2
   8  10   2 7.17110 5.30137   2
   8 -10  -2 10.5504 3.41993   2
  -8 -10   2 12.6396 4.97792   2
   8 -10  -2 6.74876 3.26682   2
  -8 -10   2 15.0451 5.49922   2
   9 -10   2 33.1110 4.56579   2
   9 -10   2 27.2219 4.56471   2
   9  10  -2 28.5025 6.28659   2
   9  10   2 25.2567 6.37043   2
   9 -10  -2 39.6291 4.29180   2
   9 -10  -2 35.2012 4.37371   2
  10 -10   2 4.35139 3.35422   2
  10  10  -2 11.8568 5.85344   2
  10 -10   2 10.2144 3.64116   2
 -10 -10   2 -1.0668 5.39093   2
  10 -10  -2 12.2032 3.11737   2
  10  10   2 2.75882 5.97963   2
  10 -10  -2 5.61343 3.08139   2
 -11 -10  -2 27.8618 6.08528   2
  11  10  -2 28.8054 6.58575   2
  11 -10   2 24.9980 4.06034   2
  11 -10   2 20.9805 3.82514   2
  11  10   2 22.7954 6.77694   2
  11 -10  -2 22.8340 3.55847   2
  11 -10  -2 21.2023 3.99398   2
 -11 -10   2 19.8388 6.00041   2
 -12 -10  -2 -3.5477 5.29282   2
  12  10  -2 -6.2699 5.99777   2
  12 -10   2 -1.8603 2.95608   2
  12 -10   2 -2.6690 3.11348   2
 -12 -10   2 -2.0227 5.19760   2
  12  10   2 0.03501 7.19048   2
  13 -10   2 9.84163 2.31599   2
  13 -10   2 13.2659 2.82304   2
   0  11   2 8.32896 4.00293   2
   0  11  -2 13.9861 3.97391   2
   0 -11   2 15.8949 4.21699   2
   0 -11  -2 14.8137 4.51921   2
   0 -11   2 17.4663 4.58854   2
   1 -11   2 33.0557 5.57189   2
  -1 -11  -2 36.6977 5.66907   2
   1 -11   2 37.0060 5.28131   2
   1  11  -2 31.9915 5.32596   2
  -1 -11  -2 36.3063 5.27382   2
  -1  11   2 30.9938 4.96578   2
  -1  11  -2 46.7911 5.15876   2
   1 -11  -2 40.0060 5.10468   2
   1 -11  -2 45.5722 5.48098   2
   1  11   2 43.6966 5.43199   2
  -1 -11   2 41.9259 5.48982   2
  -1 -11   2 45.7874 5.67666   2
  -2 -11  -2 153.951 14.0866   2
   2  11  -2 162.512 14.1019   2
   2 -11   2 145.682 13.9307   2
   2 -11   2 129.728 14.1288   2
  -2  11   2 143.395 13.3820   2
  -2 -11  -2 152.202 14.4814   2
   2 -11  -2 140.828 13.7579   2
  -2 -11   2 166.756 14.3591   2
   2  11   2 162.166 14.1327   2
  -2 -11   2 151.163 14.0448   2
  -2  11  -2 142.291 13.4472   2
   2 -11  -2 159.605 13.6424   2
   3  11  -2 61.1630 7.29672   2
  -3 -11  -2 78.7609 8.64253   2
   3 -11   2 73.5996 8.34241   2
  -3  11   2 72.2786 7.27349   2
   3 -11   2 74.1927 8.06253   2
  -3 -11  -2 80.8292 9.21409   2
  -3  11  -2 54.2327 6.40260   2
   3  11   2 51.9834 6.93239   2
   3 -11  -2 49.5355 6.41685   2
  -3 -11   2 53.3947 7.21159   2
  -3 -11   2 61.8112 6.91212   2
   3 -11  -2 66.9518 8.12039   2
  -4  11   2 9.51460 3.39248   2
  -4 -11  -2 16.3678 5.26408   2
   4 -11   2 9.05653 3.94707   2
  -4 -11  -2 8.21287 4.43919   2
   4 -11   2 14.7712 4.11734   2
   4  11  -2 4.18361 4.62059   2
   4 -11  -2 10.6690 3.70856   2
   4 -11  -2 11.4240 3.81477   2
  -4 -11   2 12.2560 4.70806   2
  -4  11  -2 10.4175 3.63190   2
  -5  11   2 18.4762 3.48562   2
  -5 -11  -2 10.5307 4.90143   2
   5 -11   2 22.7625 4.50472   2
   5 -11   2 13.7586 4.16325   2
   5  11  -2 17.1714 5.18590   2
  -5 -11  -2 25.4966 5.57793   2
  -5  11  -2 12.8764 3.59317   2
   5 -11  -2 12.6957 4.06994   2
  -5 -11   2 25.4421 4.98829   2
   5 -11  -2 16.4021 4.07769   2
   5  11   2 25.5988 5.36218   2
  -6 -11  -2 53.2529 7.41652   2
   6  11  -2 51.6546 6.80862   2
  -6 -11  -2 66.2767 7.00198   2
   6 -11   2 49.2114 6.35901   2
   6 -11   2 64.7663 7.32165   2
  -6 -11   2 54.1667 7.33189   2
   6  11   2 50.7473 7.05218   2
  -6 -11   2 41.7191 6.61371   2
   6 -11  -2 46.0452 5.67721   2
   6 -11  -2 39.2056 5.94943   2
  -7 -11  -2 50.3601 7.37461   2
  -7 -11  -2 41.3047 7.71917   2
   7 -11   2 58.8366 6.39888   2
   7  11  -2 57.7143 7.42273   2
  -7 -11   2 67.7206 7.95581   2
   7  11   2 59.0436 7.78423   2
   7 -11  -2 64.7933 7.43594   2
  -7 -11   2 65.6873 7.30047   2
  -8 -11  -2 30.7104 6.86537   2
   8 -11   2 31.1895 4.90292   2
  -8 -11  -2 31.2756 6.53630   2
   8 -11   2 30.4100 5.10984   2
   8  11  -2 26.2212 6.66239   2
   8  11   2 45.3466 6.64396   2
  -8 -11   2 35.6565 6.80023   2
  -8 -11   2 39.7887 6.44106   2
   8 -11  -2 44.3362 4.79151   2
   8 -11  -2 39.0902 4.81302   2
  -9 -11  -2 4.56432 5.95440   2
   9 -11   2 1.39921 3.77457   2
   9 -11   2 1.41108 3.64054   2
   9  11  -2 7.48480 5.95884   2
   9 -11  -2 8.56791 3.58902   2
   9 -11  -2 2.61623 3.56014   2
   9  11   2 0.58376 6.25059   2
  10 -11   2 4.55801 3.82210   2
  10  11  -2 11.4440 6.25716   2
  10 -11   2 2.17452 3.65018   2
  10 -11  -2 1.30103 3.37784   2
  10 -11  -2 4.72204 3.59674   2
  10  11   2 3.40685 6.57511   2
  11  11  -2 45.2890 7.96293   2
  11 -11   2 39.8215 5.39718   2
 -11 -11  -2 43.6027 8.61837   2
  11 -11   2 43.9001 5.43962   2
  11 -11  -2 47.8281 5.01526   2
  11  11   2 35.0001 8.08979   2
 -11 -11   2 39.4491 7.43169   2
  11 -11  -2 60.1165 6.20341   2
  12 -11   2 11.5867 3.57167   2
  12  11  -2 20.6793 7.16689   2
 -12 -11  -2 10.1425 5.83237   2
  12 -11   2 9.81764 3.89346   2
 -12 -11   2 11.7689 6.14542   2
  12  11   2 7.98400 7.16611   2
  12 -11  -2 16.1031 2.63199   2
  13 -11   2 5.61810 2.77722   2
  13 -11   2 21.9592 3.44612   2
   0  12  -2 12.0083 4.20107   2
   0 -12  -2 7.07244 4.82842   2
   0 -12   2 7.61954 4.48580   2
   0 -12  -2 10.2979 4.42393   2
   0  12   2 11.5930 4.29184   2
   0 -12   2 12.2765 4.84676   2
  -1 -12  -2 83.1096 11.0300   2
   1  12  -2 77.8240 10.0933   2
  -1  12   2 76.8638 9.71526   2
   1 -12   2 85.3528 10.7823   2
   1 -12   2 98.0697 10.3814   2
  -1 -12  -2 83.7601 10.2226   2
   1 -12  -2 106.950 10.1264   2
  -1  12  -2 95.0113 9.88860   2
  -1 -12   2 96.0895 11.1930   2
   1 -12  -2 108.842 10.8451   2
  -1 -12   2 94.9690 10.3883   2
   1  12   2 101.610 10.4010   2
  -2 -12  -2 116.108 13.1346   2
   2 -12   2 125.027 12.3020   2
  -2 -12  -2 128.565 12.7247   2
  -2  12   2 131.910 11.9246   2
   2  12  -2 119.597 12.7734   2
   2 -12   2 123.386 12.6879   2
  -2  12  -2 121.240 11.8564   2
  -2 -12   2 127.801 12.6592   2
   2 -12  -2 117.522 12.1231   2
   2  12   2 126.830 12.6899   2
  -2 -12   2 130.549 13.3738   2
   2 -12  -2 132.555 12.5261   2
  -3 -12  -2 179.593 16.2197   2
   3  12  -2 164.389 16.2750   2
   3 -12   2 175.818 15.8479   2
  -3 -12  -2 180.492 16.6248   2
  -3  12   2 173.018 15.2984   2
   3 -12   2 174.482 15.9929   2
  -3 -12   2 200.084 16.9001   2
   3 -12  -2 173.764 15.9039   2
   3 -12  -2 157.082 15.4938   2
  -3  12  -2 177.327 15.5380   2
   3  12   2 179.658 16.1459   2
  -4 -12  -2 10.3373 5.07027   2
   4  12  -2 15.8203 5.20340   2
   4 -12   2 4.96870 4.12757   2
  -4  12   2 8.86442 4.16912   2
   4 -12   2 14.8606 4.60798   2
  -4 -12  -2 11.5039 5.59740   2
   4 -12  -2 10.0283 4.32431   2
  -4  12  -2 11.6487 4.52634   2
   4 -12  -2 7.06080 4.01934   2
  -4 -12   2 9.99242 5.67609   2
  -4 -12   2 7.55225 5.03847   2
   4  12   2 6.12150 4.93192   2
  -5  12   2 11.5653 3.50921   2
   5 -12   2 13.6683 4.56842   2
   5  12  -2 8.62400 5.34316   2
  -5 -12  -2 13.1223 5.26659   2
   5 -12   2 7.43446 4.23319   2
  -5 -12  -2 10.5767 6.06671   2
  -5 -12   2 23.0997 6.33132   2
   5 -12  -2 20.6154 4.38498   2
  -5 -12   2 17.4062 5.40918   2
   5  12   2 11.1157 5.42779   2
   5 -12  -2 9.00394 4.26670   2
  -5  12  -2 7.75256 3.57879   2
  -6 -12  -2 53.5998 9.59226   2
  -6 -12  -2 75.5310 7.83182   2
   6  12  -2 65.7110 11.4310   2
   6 -12   2 59.3711 6.57779   2
   6 -12   2 55.4186 6.60637   2
   6  12   2 61.5890 7.95600   2
  -6 -12   2 53.8416 8.67512   2
   6 -12  -2 53.8490 6.48874   2
   6 -12  -2 55.0186 6.47702   2
  -6 -12   2 56.6512 7.65918   2
   7 -12   2 80.5321 8.50519   2
  -7 -12  -2 83.4125 9.02955   2
  -7 -12  -2 73.9577 9.63220   2
   7  12  -2 57.6432 7.98986   2
  -7 -12   2 53.6884 7.86887   2
  -7 -12   2 45.0487 8.37814   2
   7  12   2 63.6063 10.5359   2
   7 -12  -2 58.3504 6.70994   2
   8 -12   2 27.4334 5.08378   2
  -8 -12  -2 29.0820 7.26901   2
   8  12  -2 40.5884 7.44420   2
   8 -12   2 36.7756 5.60194   2
   8 -12  -2 41.5057 5.28705   2
   8  12   2 33.5865 7.20344   2
  -8 -12   2 34.4576 7.53361   2
   8 -12  -2 36.0386 5.10644   2
   9 -12   2 9.80058 4.39342   2
  -9 -12  -2 13.4229 6.81796   2
   9 -12   2 8.74540 4.39087   2
   9  12  -2 11.3149 6.90979   2
  -9 -12   2 8.89874 6.50933   2
   9 -12  -2 14.8583 4.08048   2
   9 -12  -2 14.0084 4.10610   2
   9  12   2 7.70680 6.78798   2
  10 -12   2 8.72680 3.98486   2
 -10 -12  -2 13.4288 6.87541   2
  10 -12   2 16.7597 4.41946   2
  10  12  -2 14.1389 7.23664   2
  10  12   2 4.26035 6.71676   2
  10 -12  -2 8.15961 3.95906   2
  10 -12  -2 6.58299 4.22600   2
 -10 -12   2 17.5217 5.48666   2
  11  12  -2 9.06363 7.42825   2
  11 -12   2 13.0299 4.18715   2
 -11 -12   2 8.30956 6.31266   2
  11 -12  -2 14.2845 3.61221   2
  11  12   2 12.3734 7.49986   2
  11 -12  -2 11.9662 4.54606   2
  12 -12   2 3.87953 3.60501   2
  12 -12   2 4.56370 4.51426   2
  12 -12  -2 2.81470 2.83893   2
  12 -12  -2 -1.6911 3.25318   2
   0 -13   2 0.18226 4.79345   2
   0  13   2 3.63903 4.41187   2
   0  13  -2 6.87692 4.60073   2
   0 -13  -2 5.38669 4.75596   2
   0 -13  -2 0.43730 4.93225   2
   0 -13   2 2.50105 5.16243   2
  -1 -13  -2 35.8479 5.71767   2
   1 -13   2 29.2014 5.93401   2
   1 -13   2 27.9477 5.62406   2
   1  13  -2 20.0043 5.51022   2
  -1  13   2 31.7491 5.17953   2
  -1 -13  -2 27.2401 6.01717   2
   1  13   2 35.6917 5.81371   2
  -1  13  -2 27.3167 5.32935   2
   1 -13  -2 34.9902 5.96881   2
   1 -13  -2 32.3306 5.47112   2
  -1 -13   2 38.1740 6.20679   2
  -1 -13   2 26.7162 5.81305   2
  -2 -13  -2 57.9197 7.10924   2
  -2 -13  -2 63.8756 7.49160   2
   2 -13   2 52.9220 6.82538   2
  -2  13   2 52.2246 6.89607   2
   2  13  -2 56.5041 6.94134   2
   2 -13   2 52.2786 6.89967   2
   2  13   2 37.7090 6.63742   2
   2 -13  -2 41.5493 6.79642   2
  -2 -13   2 62.3496 7.23373   2
  -2 -13   2 62.3788 7.61188   2
   2 -13  -2 49.1100 6.60824   2
   3 -13   2 -4.0413 4.43184   2
   3  13  -2 1.37801 5.22409   2
   3 -13   2 8.68422 5.60814   2
  -3  13   2 8.55501 3.99166   2
  -3 -13  -2 4.98141 5.25294   2
  -3 -13  -2 7.48890 5.64328   2
  -3 -13   2 2.16199 5.70960   2
  -3  13  -2 9.61006 4.23190   2
  -3 -13   2 6.16602 5.40237   2
   3  13   2 2.72746 5.00012   2
   3 -13  -2 8.86655 4.46938   2
   4  13  -2 24.5233 6.36253   2
  -4 -13  -2 40.6933 6.95758   2
  -4 -13  -2 34.8881 6.42698   2
  -4  13   2 28.6415 4.81542   2
   4 -13   2 28.6384 5.62321   2
   4 -13   2 22.3364 5.42570   2
  -4 -13   2 33.2880 7.09409   2
  -4 -13   2 29.7711 6.21901   2
  -4  13  -2 30.2724 4.92791   2
   4 -13  -2 43.8326 5.69493   2
   4 -13  -2 31.5464 5.43119   2
   4  13   2 31.7692 6.43980   2
   5 -13   2 23.6119 4.94945   2
   5  13  -2 17.9480 6.23261   2
  -5 -13  -2 27.6484 6.81369   2
  -5 -13  -2 22.0468 6.12394   2
   5 -13   2 23.9231 5.28659   2
   5 -13  -2 15.9474 4.86929   2
  -5 -13   2 16.6412 6.73950   2
   5  13   2 18.4497 6.14351   2
  -5 -13   2 18.9875 5.94554   2
   5 -13  -2 19.5142 5.02261   2
   6 -13   2 36.5294 5.92460   2
   6 -13   2 46.0974 6.17168   2
  -6 -13  -2 35.7370 7.23338   2
   6  13  -2 39.2765 7.06365   2
  -6 -13  -2 44.7900 8.19622   2
  -6 -13   2 52.0866 8.36933   2
  -6 -13   2 44.7263 7.52508   2
   6 -13  -2 45.2316 5.93333   2
   6 -13  -2 51.0714 6.21773   2
   6  13   2 48.5840 7.23797   2
   7  13  -2 52.8130 7.43862   2
  -7 -13  -2 42.7663 7.64944   2
   7 -13   2 38.6088 5.98461   2
  -7 -13   2 36.8319 7.56929   2
   7 -13  -2 40.7928 5.74310   2
   7  13   2 44.5905 7.74002   2
  -7 -13   2 29.4418 8.11827   2
   8 -13   2 27.4432 5.49674   2
  -8 -13  -2 20.1594 9.02057   2
   8  13  -2 25.8956 7.18037   2
   8 -13   2 36.8941 5.26852   2
  -8 -13   2 25.1778 8.02187   2
   8 -13  -2 20.9155 4.81846   2
   8 -13  -2 30.0749 5.22183   2
   8  13   2 23.3628 7.56890   2
   9 -13   2 4.48369 4.57826   2
   9 -13   2 -1.3445 4.40845   2
  -9 -13  -2 -3.7084 7.26747   2
   9 -13  -2 3.56276 4.12684   2
   9 -13  -2 4.10126 4.20757   2
  -9 -13   2 -0.7714 6.73635   2
   9  13   2 2.67651 7.24232   2
  10 -13   2 -0.2465 4.40919   2
  10  13  -2 4.69668 7.52091   2
  10 -13   2 4.46313 4.30681   2
 -10 -13  -2 4.73161 7.31719   2
  10 -13  -2 5.28372 4.30268   2
  10 -13  -2 -8.0998 3.89694   2
 -10 -13   2 6.09678 6.93347   2
  11 -13   2 -1.3572 4.70749   2
  11 -13   2 25.3731 4.77286   2
  11 -13  -2 20.8423 4.70107   2
  11 -13  -2 15.7950 4.01362   2
  12 -13   2 8.69268 3.95026   2
  12 -13  -2 10.3797 3.53988   2
  13 -13   2 2.41460 3.47332   2
   0  14  -2 46.4498 7.15055   2
   0 -14   2 46.7653 7.13857   2
   0 -14   2 42.2223 6.77694   2
   0  14   2 38.0148 6.23149   2
   0 -14  -2 41.9039 6.63072   2
   0 -14  -2 34.9070 6.77809   2
  -1 -14  -2 31.3963 6.71395   2
   1  14  -2 21.6656 5.87555   2
  -1 -14  -2 30.7993 5.93733   2
  -1  14   2 28.2175 5.39389   2
   1 -14   2 35.8866 6.14570   2
   1 -14   2 21.6597 5.95025   2
  -1  14  -2 33.7174 5.59748   2
  -1 -14   2 28.5207 6.26188   2
  -1 -14   2 19.0841 6.62289   2
   1 -14  -2 18.7459 6.18926   2
   1 -14  -2 22.2014 5.71630   2
  -2  14   2 51.1750 6.61427   2
   2 -14   2 44.8214 7.48912   2
   2 -14   2 45.4829 6.75590   2
  -2 -14  -2 56.1912 7.82764   2
   2  14  -2 51.0676 7.30111   2
  -2 -14  -2 39.3013 7.12200   2
   2 -14  -2 41.2241 7.01180   2
  -2  14  -2 44.9142 6.38740   2
  -2 -14   2 45.8543 8.08999   2
   2  14   2 50.9962 7.06762   2
   2 -14  -2 52.6723 6.82364   2
  -3 -14  -2 62.7621 7.73688   2
   3 -14   2 60.8109 7.11721   2
  -3 -14  -2 54.8426 8.38711   2
   3 -14   2 56.1808 6.91470   2
   3  14  -2 51.3164 7.54323   2
  -3 -14   2 37.3478 7.47197   2
   3 -14  -2 36.9178 7.06816   2
   3 -14  -2 54.3482 6.75299   2
  -3 -14   2 39.7765 8.05846   2
   3  14   2 48.9110 7.50051   2
  -4 -14  -2 148.854 16.7120   2
  -4 -14  -2 155.987 15.9489   2
   4 -14   2 156.353 15.0750   2
   4  14  -2 171.605 16.0259   2
   4 -14   2 145.564 14.6373   2
  -4 -14   2 145.849 15.8323   2
  -4 -14   2 157.191 17.2172   2
   4  14   2 143.376 15.7837   2
   4 -14  -2 144.389 15.0159   2
   4 -14  -2 130.651 14.5677   2
   5 -14   2 43.6706 6.49751   2
   5 -14   2 49.3797 6.62339   2
  -5 -14  -2 39.8023 7.44355   2
   5  14  -2 54.1546 8.06391   2
  -5 -14  -2 54.4933 8.73078   2
   5 -14  -2 38.2716 6.51697   2
  -5 -14   2 43.2367 7.84161   2
   5 -14  -2 49.9490 6.47414   2
   5  14   2 44.5475 7.95727   2
  -5 -14   2 30.0821 8.43635   2
   6  14  -2 22.2365 6.55128   2
   6 -14   2 17.3315 5.25917   2
  -6 -14  -2 24.2310 6.69002   2
   6 -14   2 14.8251 4.97905   2
  -6 -14  -2 11.3714 7.59330   2
   6 -14  -2 6.85563 5.01850   2
  -6 -14   2 15.4853 6.87927   2
   6 -14  -2 14.4145 5.02752   2
  -6 -14   2 14.0318 7.78573   2
   6  14   2 16.8019 6.90110   2
  -7 -14  -2 2.16483 7.11504   2
   7 -14   2 5.24162 4.81704   2
   7  14  -2 4.16647 6.55991   2
   7  14   2 -1.9466 6.44462   2
  -7 -14   2 2.28484 7.53677   2
   7 -14  -2 8.07308 4.75030   2
  -8 -14  -2 4.85685 8.49678   2
   8 -14   2 9.85117 4.94672   2
   8 -14   2 11.7856 4.97192   2
   8  14  -2 2.43152 7.26297   2
   8 -14  -2 9.65959 4.87743   2
  -8 -14   2 27.5707 7.69635   2
   8  14   2 13.1087 7.60467   2
   8 -14  -2 15.6416 4.73234   2
   9 -14   2 5.28771 4.64726   2
   9  14  -2 -7.2738 7.74805   2
   9 -14   2 -1.3176 4.66936   2
   9  14   2 12.6695 7.77958   2
  -9 -14   2 1.29602 7.52821   2
   9 -14  -2 -0.5542 4.40639   2
   9 -14  -2 -2.1520 4.49056   2
 -10 -14  -2 14.2885 8.04053   2
  10 -14   2 9.93337 4.99233   2
  10 -14   2 10.0885 4.93494   2
  10 -14  -2 10.7237 5.11746   2
  10 -14  -2 12.2912 4.56223   2
 -10 -14   2 13.9187 7.85553   2
  11 -14   2 5.56769 4.53619   2
  11 -14  -2 -3.0370 3.86901   2
  12 -14   2 2.31053 4.04234   2
  12 -14  -2 1.62520 4.54355   2
   0  15  -2 48.3823 8.32109   2
   0 -15   2 35.0248 7.22300   2
   0 -15  -2 48.2926 8.44767   2
   0 -15  -2 47.1803 7.16420   2
  -1 -15  -2 8.05493 6.00411   2
   1  15  -2 15.3856 5.87056   2
  -1 -15  -2 17.3086 7.04409   2
   1 -15   2 15.5348 6.58084   2
   1 -15   2 12.9791 6.07317   2
   1 -15  -2 19.2313 6.33042   2
  -1 -15   2 6.29316 6.84133   2
   1 -15  -2 10.1614 5.79819   2
   1  15   2 17.2052 5.79667   2
  -1 -15   2 10.3756 6.52051   2
   2  15  -2 8.93672 5.94711   2
   2 -15   2 5.61822 5.43549   2
  -2 -15  -2 11.8433 6.09694   2
   2 -15   2 -3.3558 5.79000   2
  -2 -15  -2 4.34678 6.73626   2
  -2 -15   2 5.66479 6.59690   2
   2 -15  -2 -4.1451 5.74037   2
   2  15   2 8.87823 5.83742   2
   2 -15  -2 -0.2978 5.57043   2
  -2 -15   2 -5.8545 6.18076   2
  -3 -15  -2 20.5164 7.31983   2
   3 -15   2 24.4597 6.14590   2
   3  15  -2 31.1724 8.24961   2
  -3 -15  -2 26.9749 6.59512   2
   3 -15  -2 19.2343 6.14163   2
  -3 -15   2 16.8219 6.94878   2
  -3 -15   2 22.2480 7.78956   2
   3 -15  -2 23.2261 6.01902   2
   3  15   2 14.3019 6.64145   2
  -4 -15  -2 12.2243 7.73508   2
   4 -15   2 -0.4457 5.83749   2
   4 -15   2 4.43668 5.38003   2
  -4 -15  -2 9.07666 6.61644   2
   4  15  -2 13.4577 7.17680   2
  -4 -15   2 13.9418 7.54970   2
   4 -15  -2 12.0379 5.82941   2
   4 -15  -2 0.91588 5.05333   2
  -4 -15   2 13.4005 6.89987   2
  -5 -15  -2 13.1138 6.97864   2
   5  15  -2 0.33416 6.97697   2
   5 -15   2 12.1701 5.54592   2
  -5 -15  -2 11.0197 7.88537   2
   5 -15   2 18.0639 5.62357   2
  -5 -15   2 10.2779 7.90609   2
  -5 -15   2 19.0838 8.70471   2
   5 -15  -2 2.98949 5.55967   2
   5 -15  -2 14.1048 5.55695   2
   5  15   2 9.91922 6.93285   2
  -6 -15  -2 9.28812 7.91282   2
   6 -15   2 13.9289 5.09018   2
  -6 -15  -2 0.94130 7.04001   2
   6 -15   2 -0.6927 5.30114   2
   6  15  -2 5.67650 6.81962   2
   6  15   2 2.15091 7.10536   2
   6 -15  -2 0.99247 5.35334   2
   6 -15  -2 -5.2577 5.02716   2
  -6 -15   2 6.70498 8.01941   2
  -6 -15   2 8.87990 7.59015   2
   7 -15   2 1.62309 6.04701   2
  -7 -15  -2 2.60129 8.41545   2
   7  15  -2 -3.6336 6.90934   2
   7  15   2 7.94247 7.32205   2
  -7 -15   2 11.1997 8.66896   2
   7 -15  -2 7.64219 6.69270   2
  -8 -15  -2 13.3455 8.80173   2
   8 -15   2 14.5069 5.43561   2
   8 -15   2 6.80460 5.07616   2
   8  15   2 13.0721 7.50213   2
  -8 -15   2 17.7762 8.72760   2
   8 -15  -2 8.66468 5.33269   2
   8 -15  -2 8.10917 4.79716   2
   9  15  -2 0.67714 8.34290   2
   9 -15   2 2.74460 4.95574   2
  -9 -15  -2 -2.7794 9.53723   2
   9 -15  -2 -0.0701 4.93098   2
   9  15   2 2.69941 8.09315   2
  -9 -15   2 1.54645 8.53288   2
  10 -15   2 2.17478 5.01613   2
  11 -15   2 0.97441 4.80927   2
  11 -15  -2 0.88728 4.33122   2
   0 -16  -2 30.6403 7.70699   2
   0 -16  -2 32.0891 7.46220   2
   0 -16   2 26.8870 7.17352   2
   0 -16   2 32.7382 7.81173   2
  -1 -16  -2 13.5924 7.11202   2
   1 -16   2 28.7964 7.35908   2
   1 -16   2 23.6568 7.01072   2
  -1 -16  -2 20.8673 7.50373   2
  -1 -16   2 34.4347 8.02983   2
   1 -16  -2 37.6366 6.95909   2
   1 -16  -2 37.6127 7.73650   2
  -2 -16  -2 23.3037 9.58679   2
   2 -16   2 21.8253 6.61209   2
   2 -16   2 35.3910 7.28496   2
  -2 -16  -2 24.0294 7.00557   2
   2 -16  -2 32.5640 7.33426   2
  -2 -16   2 27.0708 7.59951   2
   2 -16  -2 21.2119 6.66344   2
  -2 -16   2 34.4256 9.97704   2
  -3 -16  -2 26.2435 8.63357   2
   3 -16   2 21.9737 6.38532   2
  -3 -16  -2 25.4206 7.74318   2
   3 -16   2 31.9741 6.97817   2
   3 -16  -2 25.8488 6.86078   2
  -3 -16   2 26.2417 8.53955   2
  -3 -16   2 23.8711 7.63522   2
  -4 -16  -2 34.3702 8.08830   2
  -4 -16  -2 24.8456 8.72262   2
   4 -16   2 28.1716 6.33060   2
   4  16  -2 21.9182 7.77264   2
   4 -16   2 23.6970 7.52512   2
  -4 -16   2 37.2920 9.07060   2
  -4 -16   2 30.4502 8.34964   2
   4 -16  -2 28.4881 6.20656   2
   4 -16  -2 34.4876 7.22691   2
  -5 -16  -2 -1.2421 7.95380   2
  -5 -16  -2 -0.1372 7.76107   2
   5  16  -2 3.09835 7.65616   2
   5 -16   2 5.65149 5.75468   2
   5 -16   2 2.89026 6.02758   2
  -5 -16   2 5.38209 8.43268   2
   5  16   2 4.59510 7.29248   2
   5 -16  -2 -3.0858 5.54148   2
   5 -16  -2 3.23924 6.06538   2
  -5 -16   2 3.24081 7.43651   2
   6  16  -2 0.97968 7.20581   2
   6 -16   2 -3.3427 5.22850   2
  -6 -16  -2 -4.7893 8.87982   2
   6 -16  -2 -2.2103 5.28730   2
   6 -16  -2 -3.5623 7.02958   2
  -6 -16   2 -4.9355 8.30053   2
   6  16   2 -3.6546 7.40358   2
  -7 -16  -2 -3.1791 8.04319   2
   7 -16   2 0.59398 5.57619   2
   7  16  -2 -7.4415 8.21469   2
   7  16   2 10.7490 7.71102   2
  -7 -16   2 3.32152 8.86452   2
   7 -16  -2 3.51764 5.54820   2
   8  16  -2 24.3206 8.96176   2
  -8 -16  -2 19.5737 9.45223   2
   8 -16   2 13.9037 5.71286   2
   8  16   2 15.1634 8.93207   2
  -8 -16   2 25.7750 10.1619   2
   8 -16  -2 19.7406 5.71017   2
   9 -16   2 -7.7004 5.36724   2
   9 -16  -2 0.63131 5.06237   2
   0 -17   2 5.95850 7.20998   2
   0 -17   2 11.0033 7.05686   2
   0 -17  -2 10.9247 7.33732   2
   0 -17  -2 0.79031 7.11346   2
  -1 -17  -2 23.3501 7.66241   2
  -1 -17  -2 9.76994 7.94963   2
   1 -17   2 15.0747 7.49669   2
   1 -17   2 13.2130 7.21968   2
  -1 -17   2 9.03749 7.71523   2
  -1 -17   2 18.3665 7.90361   2
   1 -17  -2 23.0403 7.67943   2
   1 -17  -2 20.5906 7.00857   2
  -2 -17  -2 -1.6314 7.40469   2
  -2 -17  -2 -1.0179 8.25037   2
   2 -17   2 -2.6314 6.31336   2
   2 -17   2 -1.7535 6.91003   2
  -2 -17   2 1.50602 7.94809   2
   2 -17  -2 -1.7015 6.18342   2
   2 -17  -2 -5.3877 6.72601   2
  -2 -17   2 -3.3497 6.98137   2
   3 -17   2 3.10718 7.49246   2
   3 -17   2 7.65828 6.38461   2
  -3 -17  -2 -2.7543 7.37197   2
  -3 -17  -2 -3.5244 8.55934   2
   3 -17  -2 1.78600 6.20293   2
   3 -17  -2 1.89473 6.60442   2
  -3 -17   2 10.4633 8.57043   2
  -3 -17   2 5.65922 7.62806   2
   4 -17   2 22.0268 8.14226   2
   4 -17   2 14.5233 6.31366   2
  -4 -17  -2 -2.5628 9.12014   2
   4 -17  -2 10.4329 6.15540   2
  -4 -17   2 10.9942 8.70745   2
   5 -17   2 -6.9310 5.62588   2
  -5 -17  -2 -5.3732 8.40695   2
   5 -17   2 0.94011 6.94096   2
   5 -17  -2 -9.3913 5.94225   2
   5 -17  -2 -8.4968 6.20355   2
  -5 -17   2 -10.469 8.30224   2
   6 -17   2 5.46900 6.22472   2
  -6 -17  -2 16.8479 10.1079   2
   6 -17   2 10.3602 6.84086   2
   6 -17  -2 17.5920 6.16193   2
  -6 -17   2 20.8977 9.11064   2
   6 -17  -2 3.25679 6.24889   2
  -7 -17  -2 -6.7605 9.47123   2
   7 -17  -2 9.03881 6.41204   2
  -7 -17   2 3.93981 9.48238   2
  -8 -17  -2 -3.5795 10.1874   2
  -8 -17   2 0.53803 10.0929   2
   0 -18   2 -0.7539 8.93509   2
   0 -18  -2 -1.0431 8.27034   2
   0 -18  -2 3.44240 8.49581   2
   1 -18   2 4.64562 7.32086   2
  -1 -18  -2 -2.1365 7.92175   2
   1 -18   2 14.5942 7.98291   2
  -1 -18  -2 -2.2927 8.90883   2
  -1 -18   2 14.5776 8.04071   2
  -1 -18   2 10.8298 8.61696   2
   1 -18  -2 9.03128 7.98639   2
   1 -18  -2 13.7133 7.45061   2
   2 -18   2 17.3495 8.34407   2
  -2 -18  -2 18.6846 8.55385   2
   2 -18   2 13.8828 7.61337   2
  -2 -18  -2 29.0533 8.57780   2
   2 -18  -2 18.4910 9.06858   2
   2 -18  -2 18.5419 7.41006   2
  -2 -18   2 -2.0221 7.74625   2
  -2 -18   2 5.11608 9.35855   2
  -3 -18  -2 -16.572 8.22971   2
  -3 -18  -2 4.56326 9.12511   2
   3 -18   2 10.0347 7.11572   2
   3 -18   2 5.69691 7.28331   2
  -3 -18   2 29.0293 9.68812   2
   3 -18  -2 21.3016 7.33470   2
   3 -18  -2 25.3613 8.20889   2
   4 -18   2 7.01815 7.38962   2
  -4 -18  -2 5.74575 8.70803   2
  -4 -18  -2 -0.0567 8.71794   2
  -4 -18   2 4.37337 9.89043   2
   4 -18  -2 -1.5438 7.72833   2
  -5 -18  -2 -4.1994 9.04558   2
  -5 -18   2 1.70325 9.63912   2
  -6 -18  -2 4.14384 10.3011   2
  -7 -18   2 -0.6224 10.4241   2
  -1 -19  -2 16.9487 9.30983   2
   1 -19   2 2.76283 8.97166   2
  -1 -19   2 15.2833 9.44822   2
   1 -19  -2 15.5687 8.98849   2
  -2 -19  -2 14.6164 9.08372   2
   2 -19   2 8.62633 8.58644   2
  -2 -19   2 3.50129 10.0058   2
   2 -19  -2 11.9244 8.34321   2
  -3 -19  -2 2.81828 10.0741   2
  -3 -19   2 5.61368 10.4019   2
  -4 -19  -2 -2.9966 10.3573   2
  -4 -19   2 2.54247 10.6399   2
  -5 -19  -2 2.40579 10.7858   2
  -5 -19   2 -0.4940 10.6022   2
  -6 -19  -2 17.1450 11.0322   2
  -6 -19   2 8.52165 11.5336   2
   0 -20   2 5.18472 9.76324   2
   0 -20  -2 4.68361 9.81926   2
  -1 -20  -2 -7.2340 10.3363   2
  -1 -20   2 -0.8090 9.01956   2
  -2 -20  -2 1.37600 10.6600   2
  -2 -20   2 0.33622 11.6128   2
  -4 -20  -2 5.67088 12.3484   2
  -4 -20   2 -9.8925 10.7684   2
  -5 -20  -2 -4.6054 10.1535   2
  -5 -20   2 -0.7307 13.4712   2
   1   0  -3 -1.2155 0.67634   2
   2   0  -3 1438.77 111.499   2
   2   0   3 1442.92 111.553   2
  -2   0   3 1372.67 111.483   2
  -2   0  -3 1371.92 111.552   2
   2   0  -3 1356.90 111.493   2
  -2   0   3 1471.93 111.491   2
   3   0  -3 1789.81 152.594   2
  -3   0   3 2040.83 152.581   2
   3   0  -3 1915.88 152.597   2
  -3   0   3 1916.06 152.574   2
   3   0   3 1936.77 152.666   2
  -3   0  -3 1973.76 152.756   2
   4   0   3 518.224 40.9528   2
  -4   0   3 505.334 40.7947   2
   4   0  -3 497.042 40.8494   2
  -4   0   3 532.803 40.7921   2
   4   0  -3 511.350 40.8484   2
  -4   0  -3 524.989 40.9266   2
  -5   0  -3 441.361 33.4972   2
   5   0   3 421.206 33.5215   2
  -5   0   3 419.604 33.3083   2
   5   0  -3 410.708 33.4197   2
  -5   0   3 409.710 33.3060   2
   6   0   3 293.430 23.6036   2
  -6   0  -3 306.648 23.5242   2
   6   0  -3 280.859 23.4793   2
   7   0   3 400.153 31.9413   2
   7   0  -3 417.408 31.8484   2
  -7   0  -3 405.965 31.8317   2
  -7   0  -3 373.349 31.8721   2
   8   0   3 10.6419 2.70100   2
  -8   0  -3 13.7960 2.01739   2
  -8   0  -3 11.4174 2.14884   2
   8   0  -3 14.9979 2.39109   2
  -9   0  -3 151.275 12.2945   2
   9   0  -3 141.296 12.7227   2
   9   0   3 163.422 12.9943   2
  10   0   3 116.485 10.9094   2
  10   0  -3 121.553 10.4507   2
  11   0   3 212.803 18.7274   2
  11   0  -3 231.709 18.4279   2
  12   0  -3 7.72225 3.16673   2
  12   0   3 8.68574 3.66793   2
  13   0   3 42.1096 5.27110   2
  13   0  -3 39.3486 4.89400   2
  14   0  -3 18.1016 4.32696   2
  14   0   3 16.0046 4.71766   2
  15   0  -3 27.7385 4.67499   2
  16   0   3 10.8964 4.91166   2
  16   0  -3 12.9771 5.19794   2
   0  -1   3 34.2884 11.8931   1
  -1  -1   3 40.1494 3.83190   2
   1   1   3 41.8576 3.87594   2
   1  -1  -3 41.6932 3.49992   2
  -2   1   3 3803.43 277.983   1
   2  -1   3 3566.41 279.557   1
   2   1  -3 3381.14 279.506   1
   2   1   3 3333.06 280.055   1
  -2   1  -3 3590.20 279.573   1
   2  -1  -3 3369.60 277.887   1
   3   1  -3 1480.69 119.007   2
  -3  -1  -3 1529.22 119.046   2
   3   1  -3 1470.11 119.008   2
   3  -1   3 1603.75 119.029   2
  -3   1  -3 1505.02 118.998   2
  -3  -1   3 1402.28 119.040   2
   3   1   3 1515.45 119.054   2
  -3  -1   3 1520.78 119.004   2
   4   1  -3 396.780 35.3306   2
   4  -1   3 413.546 35.3498   2
   4   1  -3 381.393 35.3201   2
   4  -1  -3 469.122 35.1903   2
  -4  -1   3 484.445 35.3220   2
   4   1   3 478.305 35.4240   2
   4  -1  -3 435.349 35.1911   2
  -4  -1   3 477.235 35.3162   2
  -4   1  -3 461.455 35.3031   2
   5  -1   3 269.453 18.7653   2
  -5  -1  -3 264.173 18.8335   2
   5   1  -3 241.453 18.7507   2
   5   1   3 206.690 18.8257   2
  -5   1  -3 215.514 18.6275   2
   5  -1  -3 224.419 18.5277   2
  -5  -1   3 219.735 18.6772   2
  -5  -1   3 222.089 18.6550   2
   6  -1   3 421.082 35.1408   2
  -6  -1  -3 420.774 35.1823   2
   6   1  -3 427.368 35.1448   2
  -6  -1  -3 376.988 35.1113   2
  -6  -1   3 472.607 35.0667   2
  -6  -1   3 468.706 35.0765   2
   6  -1  -3 481.637 35.0201   2
   6   1   3 443.643 35.2355   2
  -6   1  -3 451.862 35.0325   2
  -7  -1  -3 514.196 35.7880   2
  -7  -1  -3 468.547 35.7131   2
   7  -1   3 490.739 35.7657   2
   7   1  -3 459.758 35.7550   2
  -7   1  -3 428.702 35.5412   2
  -7   1  -3 420.880 35.5634   2
   7   1   3 430.445 35.8361   2
   7  -1  -3 388.541 35.6435   2
  -7  -1   3 435.818 35.6201   2
   8  -1   3 196.901 17.1532   2
  -8  -1  -3 197.760 17.0564   2
   8   1  -3 214.699 17.2286   2
  -8  -1  -3 202.971 17.1499   2
   8  -1  -3 209.468 16.9910   2
   8   1   3 216.033 17.3475   2
  -8  -1   3 220.489 16.8790   2
  -8  -1   3 219.535 16.8640   2
  -9  -1  -3 223.561 16.7770   2
   9   1  -3 209.701 16.9242   2
  -9  -1  -3 220.394 16.7052   2
   9  -1  -3 189.783 16.6726   2
   9   1   3 179.699 17.0392   2
  10  -1   3 202.520 16.0748   2
 -10  -1  -3 184.765 15.6623   2
 -10  -1  -3 195.438 15.6024   2
  10   1  -3 204.343 16.2735   2
  10  -1  -3 191.980 15.7112   2
  10   1   3 168.670 16.2116   2
  11  -1   3 72.2246 8.36516   2
  11   1  -3 66.0513 8.27005   2
  11   1   3 93.9339 9.04416   2
  11  -1  -3 96.9058 7.82144   2
  12   1  -3 173.240 14.0423   2
  12  -1   3 176.891 14.0292   2
  12   1   3 149.639 14.3137   2
  12  -1  -3 145.842 13.5502   2
  13   1  -3 17.5597 4.12266   2
  13  -1   3 15.6325 4.06938   2
  13   1   3 17.1403 4.47826   2
  13  -1  -3 16.4373 3.47005   2
  14   1  -3 15.6734 4.36081   2
  14  -1   3 19.0967 4.20273   2
  14  -1  -3 14.2054 4.32327   2
  14   1   3 8.89764 4.54074   2
  15  -1   3 16.3813 4.38571   2
  15  -1  -3 8.45434 3.82524   2
  15   1   3 15.3845 5.45078   2
  16   1  -3 3.65807 5.19742   2
  16  -1   3 20.1826 5.02511   2
  16   1   3 12.7833 5.35597   2
   0   2  -3 686.703 56.7038   2
   0   2  -3 753.917 56.6982   2
   0   2   3 726.732 56.6869   2
   0  -2  -3 715.759 56.6771   2
   0  -2   3 674.209 56.6995   2
   0  -2   3 733.846 56.7133   2
   1  -2   3 395.178 34.5209   2
   1   2  -3 418.601 34.5401   2
  -1   2   3 398.399 34.4504   2
  -1  -2  -3 420.875 34.5536   2
   1   2  -3 403.558 34.5465   2
   1  -2   3 425.536 34.5316   2
  -1  -2   3 474.138 34.5551   2
   1   2   3 441.850 34.7065   2
   1  -2  -3 486.070 34.4666   2
  -1   2  -3 479.746 34.5402   2
   2  -2   3 540.305 44.1515   2
  -2   2   3 583.039 44.0222   2
  -2  -2  -3 516.695 44.1649   2
   2  -2   3 582.028 44.1602   2
   2   2  -3 563.253 44.1920   2
   2   2  -3 526.717 44.1826   2
   2   2   3 567.265 44.2243   2
  -2  -2   3 583.090 44.1926   2
   2  -2  -3 552.076 44.0488   2
  -2   2  -3 546.486 44.1319   2
   3  -2   3 40.2464 4.16313   2
   3   2  -3 37.0548 4.46164   2
   3   2  -3 33.8835 4.32434   2
   3   2   3 35.2692 3.85860   2
  -3  -2   3 33.8504 4.32389   2
  -3   2  -3 42.3170 3.95807   2
  -3  -2   3 38.7662 4.38065   2
   3  -2  -3 41.8621 3.27873   2
   4  -2   3 383.778 29.3144   2
  -4  -2  -3 395.467 29.4619   2
   4   2  -3 384.922 29.3994   2
   4   2  -3 395.322 29.3923   2
  -4  -2   3 331.925 29.3511   2
   4   2   3 314.591 29.4203   2
   5  -2   3 160.065 11.5759   2
  -5  -2  -3 146.483 13.0130   2
   5   2  -3 148.256 11.6989   2
  -5  -2   3 126.985 11.6249   2
  -5  -2   3 129.051 11.6411   2
   5   2   3 143.178 11.8826   2
  -5   2  -3 130.358 11.2986   2
   6  -2   3 96.8617 7.76403   2
   6   2  -3 94.5412 7.98905   2
  -6  -2  -3 88.1742 7.90248   2
  -6  -2  -3 98.5643 8.03962   2
   6   2   3 89.0919 8.18634   2
   6  -2  -3 81.3095 7.27642   2
  -6  -2   3 86.6836 7.77438   2
  -6  -2   3 94.4692 7.76420   2
  -6   2  -3 78.9943 7.16101   2
  -7  -2  -3 13.4469 2.72521   2
   7   2  -3 15.6746 2.83650   2
   7  -2   3 19.0382 2.62636   2
  -7  -2  -3 15.3966 2.91659   2
  -7  -2   3 26.9393 2.66512   2
   8  -2   3 204.859 18.4196   2
  -8  -2  -3 230.535 18.4304   2
  -8  -2  -3 223.565 18.3187   2
   8   2  -3 226.396 18.4356   2
   8  -2  -3 222.597 18.0019   2
   8   2   3 221.996 18.5490   2
  -8  -2   3 234.621 18.2317   2
  -8  -2   3 230.614 18.2475   2
   9   2  -3 58.3623 6.53038   2
  -9  -2  -3 51.2410 6.38256   2
  -9  -2  -3 65.7605 6.01455   2
  -9  -2   3 54.2362 5.63141   2
   9  -2  -3 56.4336 5.31972   2
   9   2   3 59.6592 6.86180   2
  -9  -2   3 50.5975 5.70738   2
 -10  -2  -3 135.873 11.7508   2
  10  -2   3 144.358 11.6980   2
  10   2  -3 141.717 12.0157   2
 -10  -2  -3 136.598 11.5946   2
 -10  -2   3 130.882 11.2395   2
 -10  -2   3 126.097 11.2869   2
  10  -2  -3 134.005 11.2802   2
  10   2   3 139.309 12.3636   2
 -11  -2  -3 69.4073 7.46634   2
 -11  -2  -3 65.5883 7.63919   2
  11  -2   3 77.3084 7.96299   2
  11  -2  -3 95.7624 7.30807   2
  11   2   3 87.9024 8.96563   2
 -12  -2  -3 11.3444 2.31173   2
  12   2  -3 12.2151 3.94448   2
 -12  -2  -3 12.9133 2.28368   2
  12  -2   3 12.0742 3.35506   2
  12  -2  -3 18.5337 2.72508   2
  13  -2   3 13.8743 3.55931   2
  13   2  -3 3.58491 4.09713   2
  13  -2  -3 5.43409 2.83957   2
  13   2   3 14.4276 4.50266   2
  14  -2   3 72.2800 7.88466   2
  14   2  -3 58.2077 7.83638   2
  14   2   3 67.5126 7.49962   2
  14  -2  -3 73.5851 6.98002   2
  15  -2   3 12.6727 4.11205   2
  15   2  -3 16.6732 5.09799   2
  15   2   3 7.70469 4.80287   2
  16   2  -3 2.88453 5.32727   2
  16  -2   3 12.4122 4.32659   2
   0   3  -3 1791.77 148.800   2
   0   3   3 1861.04 148.791   2
   0  -3   3 1868.42 148.823   2
   0   3  -3 1920.37 148.822   2
   0  -3  -3 1886.47 148.801   2
   0  -3   3 1950.72 148.828   2
  -1  -3  -3 6430.31 498.072   1
   1  -3   3 6722.20 497.905   1
  -1   3   3 6212.17 501.102   1
   1   3  -3 6208.30 498.043   1
  -1  -3   3 6116.43 498.126   1
   1  -3  -3 6012.38 496.813   1
   1   3   3 6069.20 497.891   1
   2   3  -3 103.539 7.84209   2
   2   3  -3 92.7086 7.82812   2
   2  -3   3 90.7265 7.67298   2
  -2   3   3 100.910 7.32709   2
   2  -3   3 87.4467 7.70680   2
   2  -3  -3 77.2195 7.37639   2
   2   3   3 77.4366 7.87527   2
  -2   3  -3 80.7818 7.59428   2
  -2  -3   3 77.1840 7.80975   2
  -3  -3  -3 745.140 53.4423   2
   3  -3   3 762.461 53.3837   2
   3   3  -3 715.951 53.4385   2
   3  -3   3 743.529 53.3737   2
   3   3  -3 738.465 53.4589   2
   3   3   3 586.849 53.4392   2
  -3   3  -3 577.875 53.2981   2
  -3  -3   3 608.231 53.4080   2
   3  -3  -3 577.517 53.2495   2
   4   3  -3 282.396 19.0403   2
   4   3   3 239.760 19.0745   2
   4  -3  -3 225.763 18.6021   2
  -4  -3   3 237.241 18.9407   2
  -4  -3   3 224.622 19.0106   2
   4  -3  -3 218.125 18.5841   2
  -4   3  -3 217.383 18.6923   2
  -5  -3  -3 760.284 52.7698   2
   5   3  -3 735.648 52.7199   2
  -5  -3   3 577.424 52.9156   2
   5  -3  -3 656.491 52.4332   2
   5  -3  -3 649.497 52.4289   2
   5   3   3 652.833 52.7460   2
  -5  -3   3 644.376 52.6682   2
  -5   3  -3 623.020 52.4547   2
  -6  -3  -3 86.0624 7.59640   2
  -6  -3  -3 86.5921 7.77278   2
   6  -3   3 79.9674 7.21586   2
   6   3  -3 96.8120 7.68967   2
  -6  -3   3 81.8942 7.45716   2
  -6  -3   3 82.9616 7.47450   2
   6   3   3 77.4788 7.78366   2
   6  -3  -3 70.3159 6.59589   2
  -7  -3  -3 306.253 25.7833   2
  -7  -3  -3 309.696 25.7440   2
   7  -3   3 327.552 25.5941   2
   7   3  -3 296.980 25.7798   2
  -7  -3   3 313.847 25.6898   2
   7   3   3 336.643 25.8991   2
   7  -3  -3 333.805 25.3340   2
  -7  -3   3 324.601 25.7063   2
  -8  -3  -3 279.614 21.7273   2
   8  -3   3 259.953 21.4526   2
  -8  -3  -3 276.978 21.6553   2
   8   3  -3 249.831 21.7279   2
  -8  -3   3 268.794 21.5774   2
   8  -3  -3 256.988 21.1518   2
  -8  -3   3 270.601 21.5623   2
   8   3   3 264.562 21.8166   2
  -9  -3  -3 195.214 15.3786   2
   9   3  -3 194.290 15.6576   2
   9  -3   3 201.847 15.2239   2
  -9  -3  -3 210.825 15.5348   2
   9  -3  -3 175.340 14.7749   2
  -9  -3   3 176.908 15.3091   2
   9   3   3 153.851 15.7561   2
  -9  -3   3 163.501 15.2739   2
 -10  -3  -3 96.2635 8.84264   2
  10   3  -3 97.6976 9.04177   2
 -10  -3  -3 96.5423 8.49761   2
  10  -3   3 95.6355 8.19702   2
  10  -3  -3 82.5322 7.48294   2
  10   3   3 85.8557 9.23175   2
 -10  -3   3 81.3678 8.35648   2
 -10  -3   3 79.6536 8.22510   2
  11  -3   3 70.2528 6.56010   2
  11   3  -3 70.0293 7.70742   2
 -11  -3  -3 62.7216 6.39128   2
 -11  -3  -3 60.0838 6.25429   2
  11  -3  -3 53.2281 5.07391   2
 -11  -3   3 44.6205 5.13618   2
 -11  -3   3 46.5694 6.02452   2
  11   3   3 45.0153 6.05104   2
 -12  -3  -3 31.4511 4.22224   2
  12  -3   3 27.9068 4.23346   2
  12   3  -3 32.9181 5.90207   2
  12  -3  -3 40.5768 3.94114   2
  12   3   3 32.0591 5.68788   2
  13   3  -3 80.2522 9.37247   2
  13  -3   3 88.8315 8.34591   2
  13   3   3 74.3893 8.86089   2
  14   3  -3 20.2794 4.88641   2
  14  -3   3 17.6373 3.89232   2
  14   3   3 13.2883 5.14551   2
  15  -3   3 6.79134 3.84265   2
  15  -3   3 7.79239 3.35554   2
  15   3  -3 8.64662 5.20391   2
  15   3   3 8.67459 5.29457   2
  16   3  -3 9.96731 5.31389   2
  16   3   3 -3.2873 5.59450   2
   0   4  -3 41.4751 4.79859   2
   0   4  -3 43.2913 4.72855   2
   0  -4  -3 44.6337 4.75066   2
   0  -4   3 33.6333 4.22921   2
   0   4   3 45.4425 4.68315   2
   0  -4   3 34.5572 3.99828   2
   1   4  -3 2958.48 229.113   2
   1  -4   3 2886.92 229.086   2
   1  -4   3 2891.19 229.101   2
   1   4  -3 2761.26 229.108   2
  -1  -4  -3 2936.20 229.114   2
  -1  -4   3 2889.90 229.119   2
  -1   4  -3 3011.86 229.100   2
   1   4   3 2907.51 229.105   2
  -1  -4   3 2808.03 229.103   2
  -2   4   3 11.5866 1.82043   2
   2   4  -3 8.29490 2.45842   2
   2   4  -3 10.9813 2.39762   2
   2  -4   3 10.3370 2.16631   2
  -2  -4  -3 8.93198 2.51151   2
   2  -4   3 6.77822 2.25856   2
   2  -4  -3 6.87267 1.87887   2
  -2  -4   3 4.06280 2.38079   2
  -2   4  -3 2.46351 2.13886   2
  -2   4  -3 6.51745 1.95048   2
   2   4   3 5.60710 2.40636   2
  -2  -4   3 5.44544 2.33514   2
   3  -4   3 29.0543 3.30952   2
   3   4  -3 33.7098 3.59272   2
  -3   4   3 35.0748 3.29357   2
   3  -4   3 33.0639 3.26171   2
  -3  -4  -3 36.0318 3.62491   2
   3  -4  -3 25.5290 2.96394   2
  -3   4  -3 26.5726 3.05784   2
   3   4   3 31.1950 3.57336   2
  -3  -4   3 23.1610 3.40963   2
   4  -4   3 1008.42 87.4098   2
  -4  -4  -3 1078.36 87.4321   2
   4   4  -3 1080.65 87.4562   2
   4  -4   3 1046.01 87.3413   2
   4  -4  -3 1167.80 87.2668   2
   4  -4  -3 1193.97 87.2568   2
  -4   4  -3 1105.50 87.2724   2
  -4  -4   3 1131.97 87.4378   2
   5  -4   3 640.959 56.4321   2
  -5  -4  -3 613.433 56.5393   2
   5  -4   3 626.671 56.4367   2
   5   4  -3 660.088 56.5741   2
  -5  -4   3 788.110 56.5756   2
  -5   4  -3 694.606 56.3044   2
   5  -4  -3 787.883 56.3171   2
   5   4   3 741.544 56.6409   2
   5  -4  -3 764.257 56.3239   2
  -5  -4   3 789.501 56.5907   2
  -6  -4  -3 280.132 23.2228   2
   6   4  -3 248.823 23.2239   2
   6  -4   3 299.802 22.9598   2
   6  -4   3 289.078 22.9735   2
  -6  -4   3 283.528 23.3128   2
   6   4   3 292.782 23.2853   2
   6  -4  -3 300.724 22.7328   2
   6  -4  -3 304.572 22.7354   2
  -6  -4   3 260.763 23.1732   2
  -7  -4  -3 34.8309 4.56174   2
   7  -4   3 30.6343 4.00318   2
   7   4  -3 30.0876 4.39295   2
  -7  -4  -3 36.9413 4.36406   2
  -7  -4   3 41.7277 4.36370   2
  -7  -4   3 45.9942 5.37483   2
   7  -4  -3 48.3357 3.73325   2
   7   4   3 50.8529 5.74801   2
   7  -4  -3 42.2960 3.71658   2
  -8  -4  -3 86.3250 8.59713   2
   8   4  -3 84.8673 8.76907   2
  -8  -4  -3 90.7215 8.67111   2
   8  -4  -3 80.7782 7.28298   2
  -8  -4   3 96.5864 8.56812   2
   8   4   3 92.3553 9.01250   2
   8  -4  -3 90.6888 7.31132   2
  -8  -4   3 96.0894 8.43746   2
   9   4  -3 250.230 20.5401   2
  -9  -4  -3 230.806 20.4952   2
  -9  -4  -3 238.471 20.3288   2
   9  -4   3 228.835 20.0162   2
   9  -4  -3 258.802 19.6703   2
  -9  -4   3 256.910 20.3205   2
  -9  -4   3 268.223 20.3194   2
   9   4   3 237.299 20.6347   2
  10   4  -3 176.728 16.6773   2
 -10  -4  -3 183.609 16.5783   2
  10  -4   3 188.661 16.0695   2
 -10  -4   3 216.166 16.4340   2
  10   4   3 205.827 16.9123   2
  11  -4   3 70.7603 6.75604   2
  11   4  -3 71.6827 8.28561   2
 -11  -4  -3 73.7272 7.95246   2
 -11  -4  -3 69.7467 7.44714   2
 -11  -4   3 63.2841 7.29674   2
 -11  -4   3 61.1095 7.13815   2
  11   4   3 49.0044 7.02002   2
  12  -4   3 6.57276 2.94985   2
 -12  -4  -3 0.71285 3.37875   2
  12  -4   3 5.27323 2.95435   2
  12   4   3 5.85257 4.39414   2
 -12  -4   3 3.82524 2.99441   2
  13  -4   3 62.6337 7.42941   2
 -13  -4  -3 67.0878 7.70139   2
  13  -4   3 84.9489 7.55750   2
  13   4  -3 81.3435 9.55673   2
  14   4  -3 46.5079 7.03498   2
  14  -4   3 63.3209 6.33742   2
  14  -4   3 51.8246 5.39831   2
  14   4   3 41.5695 6.77336   2
  15  -4   3 -1.1417 2.37458   2
  15  -4   3 4.89017 2.90326   2
  15   4  -3 4.01265 5.21081   2
  15   4   3 2.38427 5.78503   2
   0  -5   3 801.255 61.2016   2
   0   5  -3 814.436 61.1625   2
   0  -5  -3 734.919 61.1321   2
   0   5  -3 766.125 61.1644   2
   0  -5   3 752.760 61.1559   2
   0   5   3 747.373 61.1169   2
   1  -5   3 527.120 43.3659   2
  -1  -5  -3 528.099 43.3817   2
  -1   5   3 539.431 43.2919   2
   1   5  -3 532.748 43.3728   2
   1   5  -3 536.476 43.3780   2
   1  -5   3 540.404 43.3211   2
  -1  -5   3 568.637 43.4002   2
   1  -5  -3 543.511 43.3016   2
   1   5   3 545.633 43.3590   2
  -1  -5   3 554.707 43.4073   2
  -1   5  -3 564.319 43.3440   2
  -2   5   3 336.075 32.2270   2
   2   5  -3 358.309 32.4480   2
  -2  -5  -3 350.246 32.4243   2
   2  -5   3 350.650 32.3697   2
   2   5  -3 354.290 32.4234   2
  -2   5  -3 472.934 32.3814   2
  -2  -5   3 465.347 32.4595   2
   2  -5  -3 413.719 32.4257   2
   2  -5  -3 459.988 32.2910   2
  -2  -5   3 454.574 32.5226   2
  -2   5  -3 433.855 32.3155   2
   3   5  -3 566.980 43.9949   2
   3  -5   3 598.794 43.8741   2
  -3   5   3 583.954 43.7407   2
  -3  -5  -3 589.578 44.0175   2
   3   5  -3 587.677 44.0119   2
   3  -5   3 578.392 43.8717   2
  -3  -5   3 503.920 43.9455   2
   3  -5  -3 522.005 43.7685   2
  -3   5  -3 551.579 43.8250   2
  -3  -5   3 512.279 43.9573   2
  -3   5  -3 518.420 43.7714   2
   3  -5  -3 519.723 43.7597   2
   3   5   3 524.750 43.9697   2
   4  -5   3 739.008 56.3670   2
  -4  -5  -3 756.529 56.4943   2
   4   5  -3 745.068 56.4986   2
  -4  -5  -3 737.350 56.5125   2
   4  -5   3 751.528 56.3655   2
   4  -5  -3 698.513 56.2626   2
   4   5   3 683.643 56.4938   2
  -4  -5   3 709.570 56.4738   2
  -4  -5   3 687.288 56.4530   2
   4  -5  -3 633.647 56.2532   2
  -4   5  -3 662.346 56.2494   2
   5  -5   3 151.952 12.9333   2
  -5  -5  -3 178.759 13.2218   2
   5   5  -3 139.123 13.3217   2
   5  -5   3 144.011 12.9372   2
  -5  -5  -3 137.081 13.2789   2
  -5  -5   3 154.794 13.2345   2
   5   5   3 153.161 13.3355   2
   5  -5  -3 155.312 12.6855   2
   5  -5  -3 177.793 12.6845   2
   6  -5   3 259.137 19.4359   2
   6   5  -3 248.671 19.7707   2
  -6  -5  -3 252.946 19.7644   2
   6  -5   3 239.854 19.4189   2
   6  -5  -3 219.191 19.2019   2
   6  -5  -3 238.556 19.1963   2
  -6  -5   3 238.972 19.6586   2
  -6  -5   3 242.748 19.7063   2
   6   5   3 217.977 19.7745   2
   7  -5   3 19.9118 3.81286   2
   7  -5   3 25.3776 3.32764   2
  -7  -5  -3 22.7428 3.84301   2
   7   5  -3 19.5179 3.91307   2
  -7  -5  -3 29.6215 4.08257   2
  -7  -5   3 32.9437 3.86259   2
   7  -5  -3 32.3159 3.35042   2
   7   5   3 36.3483 4.15637   2
   7  -5  -3 36.9105 3.35853   2
  -7  -5   3 25.1308 4.03326   2
   8  -5   3 346.725 30.2778   2
   8  -5   3 339.582 30.3605   2
  -8  -5  -3 365.025 30.6770   2
   8   5  -3 334.915 30.6727   2
  -8  -5  -3 379.837 30.6514   2
   8  -5  -3 410.372 30.0466   2
   8  -5  -3 391.056 30.0647   2
  -8  -5   3 380.799 30.5845   2
   8   5   3 414.755 30.7929   2
  -8  -5   3 413.703 30.5924   2
   9   5  -3 66.0794 8.15237   2
  -9  -5  -3 74.0961 7.77232   2
   9  -5   3 73.7337 6.70954   2
   9  -5   3 67.9042 6.78887   2
  -9  -5  -3 78.7113 7.72324   2
   9  -5  -3 66.8482 5.69903   2
  -9  -5   3 65.6038 7.59583   2
   9   5   3 57.3981 6.88301   2
  -9  -5   3 57.7258 7.54215   2
  10   5  -3 90.3502 9.36726   2
  10  -5   3 87.2310 8.02259   2
 -10  -5  -3 86.6439 9.09008   2
 -10  -5  -3 82.7456 8.82580   2
  10  -5   3 89.1683 7.95130   2
  10   5   3 67.1784 9.26529   2
 -10  -5   3 82.2167 8.82745   2
 -10  -5   3 79.0057 8.75944   2
  11   5  -3 28.0893 5.22355   2
  11  -5   3 35.3142 3.69712   2
 -11  -5  -3 25.0146 4.78027   2
  11  -5   3 29.4577 3.81717   2
  11   5   3 27.3217 5.35458   2
 -11  -5   3 29.0913 4.51990   2
  12  -5   3 104.896 9.31842   2
  12   5  -3 89.7068 10.9336   2
 -12  -5  -3 110.732 10.5290   2
  12  -5   3 109.046 9.29463   2
  12   5   3 88.5526 11.2562   2
 -12  -5   3 90.3180 9.82306   2
  13  -5   3 27.3583 3.52683   2
 -13  -5  -3 20.2698 4.12164   2
  13   5   3 12.7576 5.24968   2
 -13  -5   3 16.3475 3.86297   2
 -14  -5  -3 26.1363 4.58157   2
  14   5  -3 25.2224 5.79121   2
  14  -5   3 32.3420 3.81206   2
  14  -5   3 28.2957 3.53509   2
  14   5   3 22.0660 6.39159   2
  15   5  -3 7.21362 5.74647   2
  15   5   3 -9.0928 5.42243   2
   0   6  -3 10.8376 2.81595   2
   0  -6   3 7.24565 2.89549   2
   0  -6   3 7.10320 2.73363   2
   0  -6  -3 13.2004 2.79190   2
   0   6   3 10.5025 2.67742   2
   0  -6  -3 9.21208 3.09526   2
   0   6  -3 12.9348 2.74546   2
   1  -6   3 448.971 37.8437   2
   1  -6   3 430.313 37.8982   2
   1   6  -3 458.493 37.8952   2
   1   6  -3 448.414 37.8817   2
  -1  -6  -3 455.327 37.8545   2
  -1  -6  -3 450.645 37.8945   2
  -1   6   3 434.491 37.7594   2
  -1   6  -3 493.166 37.8530   2
   1  -6  -3 504.594 37.8112   2
   1   6   3 515.681 37.8829   2
  -1  -6   3 512.642 37.9066   2
  -1  -6   3 525.497 37.9722   2
   2   6  -3 649.241 46.1989   2
   2   6  -3 663.108 46.2195   2
  -2   6   3 622.431 46.0203   2
   2  -6   3 615.953 46.0946   2
   2  -6   3 617.268 46.1268   2
  -2  -6  -3 645.785 46.1722   2
  -2  -6  -3 647.308 46.2264   2
   2  -6  -3 500.991 46.0149   2
  -2  -6   3 490.698 46.1630   2
  -2   6  -3 487.036 46.0480   2
  -2  -6   3 512.155 46.1577   2
   2   6   3 488.755 46.1524   2
   3  -6   3 105.933 9.88043   2
  -3  -6  -3 103.619 10.0268   2
   3  -6   3 109.886 9.76447   2
  -3   6   3 112.707 9.42744   2
   3   6  -3 103.130 10.0970   2
  -3  -6  -3 118.877 10.2003   2
  -3   6  -3 107.344 9.56719   2
   3  -6  -3 112.961 9.61717   2
  -3  -6   3 106.685 10.1254   2
   3   6   3 113.322 10.1854   2
   3  -6  -3 118.465 9.60559   2
  -3   6  -3 121.213 9.69752   2
  -3  -6   3 103.349 10.1383   2
  -4  -6  -3 122.305 9.80467   2
   4  -6   3 96.2164 9.25937   2
   4   6  -3 110.212 9.84929   2
  -4   6   3 103.095 8.77547   2
   4  -6   3 101.896 9.25792   2
  -4  -6  -3 116.111 9.75004   2
   4  -6  -3 94.3727 8.97846   2
   4  -6  -3 95.6536 8.99493   2
  -4  -6   3 93.9316 9.76663   2
  -4  -6   3 109.552 9.68100   2
   4   6   3 114.910 9.72725   2
  -5  -6  -3 258.219 20.9617   2
   5  -6   3 276.696 20.6370   2
  -5  -6  -3 258.172 20.9235   2
   5   6  -3 250.798 20.9083   2
   5  -6   3 273.266 20.6319   2
   5  -6  -3 253.477 20.4699   2
  -5  -6   3 242.899 20.8327   2
   5  -6  -3 258.996 20.4504   2
  -5  -6   3 225.101 20.8094   2
   5   6   3 235.740 20.9406   2
  -6  -6  -3 270.643 23.9287   2
  -6  -6  -3 336.268 23.9239   2
   6  -6   3 282.257 23.6290   2
   6  -6   3 271.252 23.6687   2
  -6  -6   3 306.297 23.9135   2
   6  -6  -3 304.253 23.4625   2
   6   6   3 276.957 24.0026   2
  -7  -6  -3 130.094 11.5041   2
   7   6  -3 119.827 11.6555   2
   7  -6   3 125.074 10.8807   2
   7   6   3 129.644 12.2394   2
   7  -6  -3 128.620 10.5267   2
  -7  -6   3 119.196 11.5766   2
   7  -6  -3 134.415 10.5166   2
  -7  -6   3 115.295 11.3602   2
   8  -6   3 10.1577 2.73112   2
   8   6  -3 16.5866 3.81891   2
  -8  -6  -3 14.7985 4.00088   2
   8  -6   3 4.01164 2.67553   2
  -8  -6  -3 12.1917 3.69709   2
   8  -6  -3 9.89146 1.95578   2
  -8  -6   3 9.10184 3.57562   2
  -8  -6   3 12.3720 3.60742   2
   8   6   3 7.80414 3.80571   2
   8  -6  -3 7.18847 1.98945   2
   9  -6   3 144.015 11.1463   2
   9  -6   3 138.074 11.2124   2
  -9  -6  -3 135.124 11.9237   2
   9   6  -3 148.084 12.2860   2
  -9  -6  -3 141.026 12.2090   2
  -9  -6   3 114.921 11.9719   2
   9  -6  -3 132.037 10.4900   2
  -9  -6   3 114.030 11.8297   2
   9   6   3 109.926 12.5250   2
   9  -6  -3 109.154 10.5258   2
  10  -6   3 80.6646 7.17213   2
 -10  -6  -3 72.6113 8.74684   2
 -10  -6  -3 72.6758 8.51777   2
  10  -6   3 85.9121 8.18869   2
  10   6  -3 83.2355 9.00632   2
  10   6   3 56.8783 7.60480   2
 -10  -6   3 72.6015 8.42842   2
 -10  -6   3 61.7166 7.24331   2
  11   6  -3 25.8821 5.54756   2
 -11  -6  -3 28.7064 5.18277   2
  11  -6   3 38.8211 4.13684   2
  11  -6   3 30.8685 4.36486   2
  11   6   3 52.9155 6.02146   2
 -11  -6   3 52.8112 5.28941   2
  12  -6   3 4.75203 2.64145   2
 -12  -6  -3 1.05190 4.08606   2
  12   6  -3 3.63981 4.74430   2
  12  -6   3 5.02336 2.88483   2
 -12  -6   3 2.30596 3.84614   2
  12   6   3 3.91207 4.96439   2
  13  -6   3 24.2157 3.04057   2
 -13  -6  -3 16.3784 4.57674   2
  13   6  -3 14.2909 6.39890   2
  13  -6   3 18.4684 3.18708   2
  13   6   3 11.2875 5.54095   2
 -13  -6   3 9.78141 4.19672   2
  14   6   3 30.9506 6.31951   2
   0   7  -3 1155.54 92.7477   2
   0   7  -3 1182.26 92.7771   2
   0  -7  -3 1172.05 92.7465   2
   0  -7  -3 1147.66 92.7754   2
   0  -7   3 1153.14 92.7706   2
   0   7   3 1198.99 92.7596   2
  -1  -7  -3 450.868 40.3470   2
  -1   7   3 458.665 40.2486   2
   1   7  -3 478.430 40.3845   2
  -1  -7  -3 455.596 40.4230   2
   1   7  -3 448.826 40.3456   2
   1  -7   3 433.114 40.4600   2
  -1   7  -3 572.841 40.3783   2
   1   7   3 545.065 40.3819   2
  -1  -7   3 553.163 40.4428   2
   1  -7  -3 547.111 40.3594   2
  -1  -7   3 540.360 40.4647   2
   1  -7  -3 563.923 40.3300   2
  -2   7   3 947.954 71.3909   2
  -2  -7  -3 929.096 71.5502   2
   2  -7   3 924.529 71.4530   2
  -2  -7  -3 951.725 71.5286   2
   2  -7   3 925.181 71.4748   2
   2   7  -3 990.056 71.5760   2
  -2  -7   3 882.589 71.5073   2
   2  -7  -3 823.301 71.3982   2
   2   7   3 889.424 71.5170   2
  -2   7  -3 863.233 71.4338   2
  -2   7  -3 805.118 71.3713   2
  -2  -7   3 901.029 71.5720   2
   2  -7  -3 853.870 71.3878   2
   3   7  -3 459.112 39.2436   2
   3  -7   3 448.959 39.1166   2
  -3  -7  -3 462.931 39.2143   2
  -3   7   3 453.333 38.9751   2
  -3  -7  -3 444.922 39.2560   2
   3  -7   3 440.439 39.0546   2
  -3  -7   3 526.448 39.3242   2
   3  -7  -3 531.677 39.0673   2
  -3   7  -3 520.637 39.0835   2
  -3  -7   3 516.533 39.2477   2
   3   7   3 528.313 39.3175   2
   3  -7  -3 533.107 39.0776   2
   4   7  -3 233.072 19.0775   2
   4  -7   3 230.359 18.7068   2
  -4   7   3 235.523 18.4713   2
  -4  -7  -3 223.801 19.1374   2
  -4  -7  -3 226.424 18.9287   2
   4  -7   3 240.656 18.7775   2
   4  -7  -3 211.774 18.5478   2
   4  -7  -3 220.078 18.5965   2
   4   7   3 228.237 19.1113   2
  -4   7  -3 231.167 18.5898   2
  -4  -7   3 217.586 18.9035   2
  -4  -7   3 236.316 19.1294   2
  -5  -7  -3 97.8640 10.7295   2
   5  -7   3 118.866 10.2371   2
   5  -7   3 108.857 10.1996   2
   5   7  -3 108.132 10.7818   2
  -5  -7  -3 94.3954 10.7579   2
  -5  -7   3 112.462 11.2692   2
   5  -7  -3 117.293 9.92907   2
   5   7   3 117.453 10.9325   2
  -5  -7   3 137.073 10.9005   2
   5  -7  -3 127.575 9.96633   2
  -6  -7  -3 338.476 26.8409   2
  -6  -7  -3 321.592 26.7078   2
   6   7  -3 308.258 26.8394   2
   6  -7   3 314.039 26.3585   2
   6  -7   3 304.601 26.3737   2
  -6  -7   3 328.762 26.6765   2
   6   7   3 353.714 26.8448   2
   6  -7  -3 322.649 26.2187   2
  -6  -7   3 351.075 26.6949   2
  -7  -7  -3 43.6492 5.02094   2
   7   7  -3 40.5671 5.16367   2
   7  -7   3 46.0071 4.40810   2
  -7  -7   3 32.3616 4.90476   2
   7  -7  -3 41.0054 4.82417   2
   7   7   3 36.3861 5.22175   2
   7  -7  -3 36.5287 4.02116   2
   8   7  -3 100.172 10.4721   2
   8  -7   3 78.9251 9.06618   2
   8  -7   3 97.2930 9.13265   2
  -8  -7  -3 100.445 10.1418   2
   8  -7  -3 101.114 8.82172   2
   8  -7  -3 102.850 8.62448   2
  -8  -7   3 107.393 10.1733   2
  -8  -7   3 104.427 10.2628   2
   8   7   3 104.822 10.4303   2
  -9  -7  -3 10.2836 7.80631   2
   9  -7   3 17.0184 3.48566   2
   9  -7   3 23.0176 3.50653   2
   9   7  -3 18.2954 4.88512   2
   9  -7  -3 26.6516 2.80519   2
  -9  -7   3 19.7987 4.74159   2
  -9  -7   3 16.9912 5.06370   2
   9  -7  -3 29.0375 2.92712   2
   9   7   3 17.2203 5.70728   2
  10   7  -3 175.938 15.8039   2
  10  -7   3 175.970 14.1999   2
  10  -7   3 166.356 14.1819   2
 -10  -7  -3 160.310 15.1647   2
 -10  -7  -3 167.475 16.3030   2
  10  -7  -3 176.154 13.6253   2
 -10  -7   3 153.834 15.1622   2
  10   7   3 159.468 15.5576   2
  10  -7  -3 164.958 13.5874   2
 -11  -7  -3 16.3750 4.74506   2
  11  -7   3 12.3664 3.08105   2
  11  -7   3 16.5831 3.19105   2
  11   7  -3 11.4460 4.94133   2
  11   7   3 18.4415 5.21961   2
 -11  -7   3 15.5224 4.41175   2
 -12  -7  -3 47.2278 6.21632   2
  12   7  -3 41.0165 6.77676   2
  12  -7   3 45.3720 4.78284   2
  12  -7   3 44.2322 4.77056   2
  12   7   3 43.7416 6.71475   2
  13  -7   3 14.4674 2.86452   2
  13  -7   3 14.2548 2.65067   2
 -13  -7  -3 4.17456 4.78699   2
  13   7  -3 12.1157 5.72649   2
 -13  -7   3 10.3057 4.37506   2
  13   7   3 4.77895 5.78720   2
 -14  -7  -3 2.34973 4.24902   2
  14   7  -3 -9.1968 5.93749   2
 -14  -7   3 4.53457 4.27387   2
  14   7   3 -0.1091 6.02802   2
   0   8  -3 827.049 63.7391   2
   0  -8   3 806.636 63.7127   2
   0   8   3 823.132 63.7024   2
   0  -8  -3 767.674 63.7169   2
   0  -8   3 742.951 64.6666   2
   0  -8  -3 822.349 63.7268   2
  -1  -8  -3 56.2094 7.15744   2
   1   8  -3 52.9381 6.86959   2
  -1   8   3 52.7546 6.55969   2
  -1  -8  -3 50.4511 6.13000   2
   1  -8   3 49.3198 5.88325   2
   1  -8   3 63.6690 7.03307   2
   1  -8  -3 62.5446 6.90960   2
   1   8   3 82.0082 7.04482   2
   1  -8  -3 64.5346 6.78590   2
  -1  -8   3 72.4216 7.21697   2
  -1   8  -3 70.0724 6.80030   2
  -1  -8   3 63.0875 6.54625   2
   2   8  -3 550.099 44.2450   2
   2  -8   3 503.356 44.1465   2
  -2  -8  -3 513.925 44.5362   2
  -2  -8  -3 537.049 44.2038   2
  -2   8   3 525.624 44.1899   2
   2  -8   3 503.129 44.0945   2
   2  -8  -3 584.120 44.1238   2
  -2  -8   3 562.671 44.2930   2
   2  -8  -3 587.764 44.0830   2
   2   8   3 591.621 44.2236   2
  -2  -8   3 603.781 44.2517   2
  -3  -8  -3 160.634 14.0322   2
   3  -8   3 148.397 13.7412   2
   3   8  -3 170.028 14.1134   2
   3  -8   3 174.601 13.8477   2
  -3   8   3 171.133 13.5186   2
  -3  -8  -3 151.134 14.1381   2
   3  -8  -3 168.976 13.6890   2
  -3   8  -3 151.218 13.6922   2
   3  -8  -3 161.003 13.7032   2
  -3  -8   3 149.824 14.0152   2
  -3  -8   3 154.350 14.1751   2
   3   8   3 170.100 14.1041   2
   4   8  -3 269.418 20.9706   2
  -4   8   3 239.328 20.3537   2
   4  -8   3 244.779 20.6507   2
   4  -8   3 239.531 20.6073   2
  -4  -8  -3 233.913 20.8382   2
  -4  -8  -3 244.730 21.0800   2
   4  -8  -3 240.971 20.4480   2
  -4  -8   3 257.892 20.8229   2
  -4  -8   3 260.780 20.9965   2
  -4   8  -3 263.786 20.4751   2
   4   8   3 261.453 20.9490   2
   4  -8  -3 254.658 20.5003   2
   5  -8   3 75.6447 7.45784   2
  -5  -8  -3 87.9105 8.48480   2
  -5  -8  -3 75.8604 8.05375   2
   5   8  -3 58.8644 6.96100   2
  -5   8   3 67.9936 6.51830   2
   5  -8   3 71.4519 7.44704   2
   5   8   3 66.7839 8.26525   2
  -5  -8   3 72.9603 7.97549   2
  -5  -8   3 68.8904 8.28717   2
   5  -8  -3 61.2822 7.08583   2
   5  -8  -3 75.1488 7.07366   2
  -6  -8  -3 178.918 17.3886   2
   6   8  -3 203.841 17.6705   2
   6  -8   3 201.671 16.9044   2
  -6  -8  -3 190.502 17.5197   2
   6  -8   3 190.109 16.8932   2
  -6  -8   3 210.157 17.4000   2
   6  -8  -3 218.297 16.6836   2
  -6  -8   3 218.773 17.5711   2
   6   8   3 210.291 17.6622   2
   6  -8  -3 197.409 16.7282   2
   7   8  -3 50.1649 6.22357   2
  -7  -8  -3 51.5794 6.28312   2
  -7  -8  -3 48.5334 6.16163   2
   7  -8   3 59.1045 6.51451   2
  -7  -8   3 56.0236 6.14951   2
   7  -8  -3 58.5075 5.96509   2
   7  -8  -3 58.3453 6.00326   2
   7   8   3 45.4651 6.29973   2
   8  -8   3 6.14749 3.06053   2
   8  -8   3 1.20277 3.08239   2
  -8  -8  -3 7.40032 4.23842   2
   8   8  -3 12.4316 4.37680   2
   8  -8  -3 3.44350 2.54031   2
   8  -8  -3 4.70141 2.54003   2
  -8  -8   3 7.92042 4.10871   2
   8   8   3 4.35962 4.37683   2
   9   8  -3 17.8316 5.38704   2
  -9  -8  -3 16.2493 4.64595   2
   9  -8   3 12.0342 3.25580   2
  -9  -8  -3 14.7077 4.86997   2
   9  -8   3 15.3158 3.33710   2
   9  -8  -3 8.24292 2.71997   2
  -9  -8   3 9.32808 5.41381   2
  -9  -8   3 15.4710 4.48075   2
   9   8   3 11.9718 4.93695   2
  10  -8   3 5.52819 3.15607   2
 -10  -8  -3 12.7220 4.80587   2
  10   8  -3 21.2760 5.15032   2
  10  -8   3 11.8096 3.19315   2
 -10  -8   3 1.34696 4.71249   2
  10   8   3 7.43835 5.01113   2
  10  -8  -3 6.26556 2.23194   2
  10  -8  -3 5.61085 2.19771   2
  11   8  -3 22.6032 5.64003   2
 -11  -8  -3 21.6209 5.22177   2
  11  -8   3 25.6077 3.87088   2
  11  -8   3 28.4988 3.81675   2
  11   8   3 23.1262 5.79818   2
 -11  -8   3 26.5400 5.22764   2
  12  -8   3 29.6200 3.94641   2
  12   8  -3 19.6277 6.02450   2
 -12  -8  -3 25.7803 5.49501   2
  12   8   3 39.5798 6.93827   2
 -12  -8   3 34.0807 5.43429   2
  13  -8   3 7.27067 2.52246   2
  13  -8   3 8.91798 2.44745   2
  13   8  -3 8.28021 6.06494   2
  13   8   3 3.67244 6.04698   2
 -13  -8   3 6.45397 4.61045   2
   0  -9   3 291.917 23.7945   2
   0  -9  -3 296.456 23.6259   2
   0  -9  -3 277.625 23.7684   2
   0   9  -3 292.737 23.6577   2
   0  -9   3 279.516 23.6943   2
  -1   9   3 48.9481 4.55839   2
  -1  -9  -3 44.3924 5.01269   2
  -1  -9  -3 43.3955 4.75114   2
   1  -9   3 43.4366 4.68087   2
   1   9  -3 51.5917 4.90148   2
   1  -9   3 47.1601 4.91776   2
  -1  -9   3 29.3248 4.66682   2
   1  -9  -3 31.4044 4.68616   2
  -1   9  -3 29.4589 4.50031   2
   1   9   3 32.8865 4.64011   2
   1  -9  -3 26.8252 4.81595   2
  -1  -9   3 29.8784 4.94084   2
   2   9  -3 192.862 16.8206   2
   2  -9   3 195.185 16.8159   2
  -2  -9  -3 167.412 16.7920   2
  -2   9   3 182.528 16.4546   2
   2  -9   3 181.636 16.6399   2
   2  -9  -3 208.019 16.5789   2
   2  -9  -3 219.768 16.7279   2
  -2  -9   3 202.882 16.8387   2
  -2  -9   3 195.071 17.0447   2
   2   9   3 204.670 16.8140   2
  -2   9  -3 217.270 16.6136   2
   3  -9   3 36.0860 4.18186   2
   3   9  -3 30.0062 4.59952   2
  -3   9   3 36.2792 3.90888   2
  -3  -9  -3 26.3919 4.51262   2
   3  -9   3 29.8027 4.27498   2
  -3  -9   3 27.3853 4.52054   2
   3   9   3 29.9531 4.59911   2
  -3   9  -3 33.5770 4.13732   2
  -3  -9   3 32.6593 4.86946   2
   3  -9  -3 29.0277 4.06181   2
   3  -9  -3 29.9245 4.09131   2
  -4  -9  -3 376.586 30.6471   2
  -4  -9  -3 377.436 30.4860   2
   4   9  -3 365.672 30.5099   2
  -4   9   3 363.385 29.9733   2
   4  -9   3 353.866 30.1610   2
   4  -9   3 361.440 30.2476   2
   4  -9  -3 369.543 30.1220   2
  -4  -9   3 407.257 30.5960   2
   4   9   3 388.535 30.5644   2
   4  -9  -3 370.219 30.0817   2
  -4   9  -3 368.345 30.0624   2
  -4  -9   3 375.366 30.5188   2
  -5   9   3 89.4161 8.12515   2
   5  -9   3 91.7024 8.94108   2
   5  -9   3 92.6093 8.87094   2
   5   9  -3 94.3173 9.91703   2
  -5  -9  -3 104.827 10.4114   2
  -5  -9  -3 94.3070 9.66568   2
   5   9   3 89.6222 10.0781   2
  -5  -9   3 86.5070 9.61964   2
   5  -9  -3 81.0788 8.61895   2
   5  -9  -3 76.1259 8.59361   2
  -5  -9   3 89.6809 10.1647   2
   6  -9   3 239.040 23.6228   2
  -6  -9  -3 256.519 24.4107   2
   6  -9   3 245.540 23.6487   2
  -6  -9  -3 250.577 24.0373   2
   6   9  -3 255.292 24.3119   2
  -6  -9   3 318.834 24.1773   2
   6   9   3 347.436 24.4623   2
  -6  -9   3 328.788 24.3444   2
   6  -9  -3 335.126 23.5670   2
   6  -9  -3 316.374 23.5900   2
  -7  -9  -3 6.59964 4.68924   2
   7   9  -3 7.51583 4.59920   2
   7  -9   3 19.2826 4.15323   2
  -7  -9  -3 9.86292 4.34231   2
   7  -9   3 15.8831 3.49413   2
   7  -9  -3 6.65634 3.01138   2
   7  -9  -3 20.0244 3.26239   2
   7   9   3 16.0820 4.91607   2
  -7  -9   3 3.01238 4.61894   2
  -7  -9   3 3.78068 4.31730   2
   8  -9   3 -3.5097 3.35201   2
  -8  -9  -3 -1.8482 4.33775   2
   8  -9   3 3.66006 3.36843   2
  -8  -9  -3 -3.4880 4.69208   2
   8   9  -3 -0.3881 4.65008   2
   8  -9  -3 9.03424 2.95849   2
   8   9   3 15.8317 4.88364   2
  -8  -9   3 2.91078 3.36232   2
  -8  -9   3 18.1406 7.19921   2
  -9  -9  -3 4.60878 4.67963   2
   9  -9   3 -1.1126 3.23255   2
   9  -9   3 10.0851 3.39029   2
  -9  -9  -3 3.59364 1.70664   2
   9   9  -3 5.35073 5.00661   2
   9   9   3 8.67585 5.24661   2
  -9  -9   3 9.96495 4.75999   2
   9  -9  -3 15.9004 2.86023   2
  -9  -9   3 9.15923 4.85607   2
   9  -9  -3 6.75341 2.89138   2
  10   9  -3 60.7181 8.40233   2
  10  -9   3 68.1131 7.94084   2
  10  -9   3 62.9649 8.06116   2
 -10  -9  -3 70.5158 8.73117   2
 -10  -9   3 76.2629 8.41864   2
  10  -9  -3 84.3938 7.33919   2
  10  -9  -3 81.1147 7.34332   2
  10   9   3 85.3430 8.79435   2
  11   9  -3 1.58258 5.57034   2
  11  -9   3 -0.5154 3.34898   2
 -11  -9  -3 0.93890 4.90001   2
  11  -9   3 -1.0807 3.16484   2
  11  -9  -3 6.33065 2.15247   2
  11   9   3 5.13268 5.75999   2
 -11  -9   3 -0.5132 4.89967   2
  11  -9  -3 5.49789 2.02410   2
 -12  -9  -3 46.7457 7.05232   2
  12   9  -3 40.2349 7.30712   2
  12  -9   3 51.6414 5.32957   2
  12  -9   3 52.1546 6.20951   2
 -12  -9   3 55.1090 6.76737   2
 -13  -9  -3 7.37937 5.47805   2
  13  -9   3 5.20502 2.42208   2
  13   9  -3 2.23050 6.92474   2
 -13  -9   3 5.20886 4.89183   2
  13   9   3 4.52936 7.38588   2
   0 -10  -3 152.448 13.0709   2
   0 -10   3 143.505 13.3592   2
   0  10   3 140.935 12.7539   2
   0  10  -3 138.435 12.9237   2
   0 -10  -3 145.117 13.2152   2
   0 -10   3 137.904 13.1137   2
  -1 -10  -3 95.4831 9.04760   2
   1 -10   3 80.9413 9.15381   2
  -1 -10  -3 79.3764 9.23153   2
  -1  10   3 66.0751 8.21305   2
   1 -10   3 70.7773 8.72468   2
   1  10  -3 75.4699 9.47911   2
  -1 -10   3 68.9454 8.80050   2
   1 -10  -3 80.5164 8.59017   2
  -1  10  -3 90.9514 8.44639   2
   1 -10  -3 80.8968 8.70470   2
  -1 -10   3 85.6506 9.39985   2
   1  10   3 84.3389 8.83033   2
  -2 -10  -3 24.4837 5.05336   2
   2 -10   3 28.8351 4.78097   2
  -2 -10  -3 31.3218 4.94891   2
   2  10  -3 33.2449 4.86002   2
  -2  10   3 31.6563 4.36435   2
   2 -10   3 36.3443 4.70061   2
   2 -10  -3 38.4745 4.69137   2
  -2  10  -3 42.3525 4.59822   2
  -2 -10   3 35.1533 4.86026   2
   2 -10  -3 36.1949 4.52549   2
  -2 -10   3 34.0065 5.37935   2
   3  10  -3 76.3364 8.56955   2
  -3  10   3 63.6888 7.39195   2
  -3 -10  -3 57.8464 7.09506   2
   3 -10   3 73.1180 8.39039   2
   3 -10   3 70.4633 7.91554   2
  -3 -10  -3 70.8654 8.89755   2
   3 -10  -3 79.1350 7.89776   2
   3 -10  -3 63.4477 6.81277   2
  -3 -10   3 68.4790 7.62817   2
   3  10   3 66.3715 7.27157   2
  -3 -10   3 96.2592 8.71730   2
  -3  10  -3 71.8123 7.73061   2
  -4 -10  -3 34.5218 5.52893   2
   4 -10   3 22.0772 4.43159   2
   4  10  -3 28.3352 4.93985   2
  -4  10   3 27.2810 3.95566   2
  -4 -10  -3 22.4086 5.21723   2
   4 -10   3 27.6607 4.30260   2
  -4 -10   3 32.0250 4.95876   2
   4 -10  -3 31.7681 4.29157   2
  -4 -10   3 37.7495 5.61262   2
   4 -10  -3 32.5203 4.25578   2
  -4  10  -3 32.5393 4.12695   2
   4  10   3 20.1044 4.94606   2
   5 -10   3 380.271 30.1343   2
  -5 -10  -3 413.720 30.5947   2
   5  10  -3 423.914 30.6727   2
  -5  10   3 382.719 29.7964   2
   5 -10   3 365.974 30.0972   2
  -5 -10  -3 395.403 30.8610   2
  -5 -10   3 358.913 30.6346   2
   5  10   3 351.439 30.5729   2
   5 -10  -3 345.142 29.9778   2
   5 -10  -3 351.836 30.0357   2
  -5  10  -3 334.975 29.9053   2
  -5 -10   3 348.510 30.4382   2
   6 -10   3 46.4360 5.40757   2
   6 -10   3 41.7776 5.31523   2
   6  10  -3 38.4629 6.21962   2
  -6 -10  -3 46.9498 6.15298   2
  -6 -10  -3 38.3723 6.56362   2
   6 -10  -3 47.7136 5.12703   2
   6 -10  -3 51.3874 5.22624   2
  -6 -10   3 43.8422 6.50765   2
   6  10   3 47.9137 6.26538   2
  -6 -10   3 51.8188 6.10287   2
  -7 -10  -3 4.25912 4.53764   2
   7 -10   3 -1.5096 3.61242   2
   7 -10   3 2.49787 4.06194   2
   7  10  -3 6.43776 4.92788   2
  -7 -10  -3 3.34582 5.08436   2
  -7 -10   3 3.76053 5.04496   2
  -7 -10   3 5.57504 4.50720   2
   7  10   3 3.83256 4.89836   2
   7 -10  -3 3.50624 3.58244   2
  -8 -10  -3 34.6889 6.91945   2
   8  10  -3 48.9908 7.03326   2
   8 -10   3 47.7333 5.52786   2
   8 -10   3 52.4511 5.57615   2
  -8 -10  -3 43.3053 6.81871   2
   8  10   3 54.9717 7.02522   2
   8 -10  -3 51.4930 5.25645   2
   8 -10  -3 44.9825 5.28344   2
  -8 -10   3 51.6545 6.76235   2
  -8 -10   3 55.8483 7.24759   2
   9  10  -3 72.9641 8.33347   2
   9 -10   3 60.3790 7.98178   2
   9 -10   3 58.2597 6.68896   2
   9 -10  -3 71.0733 7.46560   2
   9  10   3 68.0927 8.39874   2
   9 -10  -3 77.3033 7.25259   2
  10 -10   3 10.9024 3.79828   2
  10 -10   3 9.59096 3.56720   2
  10  10  -3 10.9368 6.30346   2
  10 -10  -3 13.0245 3.21952   2
 -10 -10   3 7.27510 6.56827   2
  10  10   3 4.91806 5.88367   2
  10 -10  -3 6.43504 3.07931   2
  11 -10   3 3.76092 3.72274   2
  11  10  -3 5.30569 6.24162   2
  11 -10   3 -1.2176 3.24559   2
 -11 -10  -3 2.84014 5.21504   2
  11 -10  -3 4.84231 2.80632   2
  11 -10  -3 6.72944 2.55950   2
 -11 -10   3 1.90592 5.50461   2
  11  10   3 12.7072 6.26546   2
  12 -10   3 14.7417 3.49268   2
 -12 -10  -3 8.47220 5.34110   2
  12 -10   3 16.0893 4.02222   2
  12  10  -3 7.31733 6.72838   2
  12  10   3 12.2001 6.91547   2
 -12 -10   3 3.19345 5.59418   2
  13 -10   3 15.5747 2.85405   2
  13 -10   3 1.50090 3.16404   2
   0 -11  -3 126.932 12.8120   2
   0 -11   3 135.294 12.8048   2
   0  11   3 126.405 12.2068   2
   0 -11  -3 138.297 12.5651   2
   0 -11   3 138.499 12.6145   2
   0  11  -3 121.375 12.3343   2
   1  11  -3 37.7400 5.66863   2
  -1  11   3 26.7547 5.19634   2
   1 -11   3 45.1493 5.93399   2
   1 -11   3 34.0112 5.55072   2
  -1 -11  -3 37.8801 5.94456   2
  -1 -11  -3 39.0473 5.67333   2
  -1 -11   3 58.5703 5.93234   2
   1  11   3 58.2752 5.76377   2
   1 -11  -3 45.1009 5.53455   2
  -1  11  -3 57.7977 5.60338   2
   1 -11  -3 56.0777 5.91807   2
  -1 -11   3 54.2628 6.15926   2
  -2  11   3 58.6208 7.64505   2
  -2 -11  -3 49.9329 7.19990   2
   2  11  -3 49.2396 6.96230   2
  -2 -11  -3 54.3860 7.05868   2
   2 -11   3 58.8508 7.01167   2
  -2 -11   3 79.1467 8.70778   2
   2  11   3 80.3348 8.47579   2
   2 -11  -3 69.4575 6.93506   2
  -2 -11   3 90.1057 9.57752   2
   2 -11  -3 77.7868 8.07453   2
  -2  11  -3 83.3178 7.76691   2
  -3 -11  -3 3.01134 4.72618   2
  -3 -11  -3 8.02002 4.36591   2
   3 -11   3 -0.2342 3.94079   2
   3 -11   3 7.40627 3.70272   2
   3  11  -3 6.78197 4.96754   2
  -3  11   3 -0.0289 3.24419   2
   3 -11  -3 6.12583 3.65810   2
   3  11   3 9.36448 4.33342   2
  -3 -11   3 16.0376 4.43178   2
  -3 -11   3 11.5129 4.98608   2
  -3  11  -3 8.04792 3.65325   2
   3 -11  -3 20.3961 4.00793   2
   4 -11   3 134.261 13.0978   2
  -4  11   3 143.839 12.4261   2
  -4 -11  -3 121.909 13.6138   2
   4  11  -3 119.538 13.5381   2
   4 -11   3 141.935 12.8994   2
  -4 -11  -3 131.483 14.0520   2
   4 -11  -3 151.578 12.7353   2
   4 -11  -3 141.751 12.8424   2
  -4  11  -3 145.960 12.5395   2
  -4 -11   3 147.108 13.5929   2
  -5  11   3 179.114 15.1467   2
   5  11  -3 185.479 16.5879   2
   5 -11   3 179.151 15.7312   2
  -5 -11  -3 184.315 16.5416   2
  -5 -11  -3 181.814 17.1706   2
   5 -11   3 192.377 15.8828   2
  -5 -11   3 194.884 16.6070   2
   5 -11  -3 168.872 15.5489   2
   5 -11  -3 164.829 15.5825   2
  -5  11  -3 172.318 15.3714   2
   5  11   3 174.563 16.8343   2
  -6 -11  -3 41.3590 6.90162   2
  -6 -11  -3 50.0665 6.13986   2
   6 -11   3 42.4009 5.08543   2
   6  11  -3 30.4621 6.11396   2
   6 -11   3 49.2921 5.54202   2
   6  11   3 29.4290 6.15424   2
  -6 -11   3 39.7021 6.63957   2
   6 -11  -3 29.9598 4.81708   2
   6 -11  -3 30.0176 4.89433   2
  -6 -11   3 32.5888 6.09944   2
   7  11  -3 34.9406 6.09766   2
  -7 -11  -3 35.3071 5.79392   2
   7 -11   3 28.1980 4.73579   2
   7 -11   3 30.2294 4.75853   2
  -7 -11  -3 25.0337 6.31729   2
   7  11   3 15.8746 5.96212   2
   7 -11  -3 26.5966 5.98727   2
   7 -11  -3 29.0756 4.42997   2
  -7 -11   3 29.8748 6.43368   2
  -7 -11   3 34.0458 6.07624   2
   8  11  -3 34.4771 6.76695   2
  -8 -11  -3 42.8667 6.64221   2
  -8 -11  -3 34.8901 6.88103   2
   8 -11   3 42.6955 5.14569   2
   8 -11   3 38.4657 5.23543   2
  -8 -11   3 33.0561 6.88690   2
   8  11   3 40.5012 6.75120   2
  -8 -11   3 33.7660 6.62648   2
   8 -11  -3 37.4341 4.90651   2
   8 -11  -3 32.7517 4.78442   2
   9 -11   3 16.9806 4.27052   2
  -9 -11  -3 10.5193 6.35483   2
   9 -11   3 27.9166 4.57713   2
   9  11  -3 21.4342 6.36651   2
   9  11   3 32.1894 6.33195   2
   9 -11  -3 20.3413 4.05969   2
   9 -11  -3 18.1331 3.99893   2
  10  11  -3 56.3293 8.11116   2
  10 -11   3 52.9904 6.06923   2
  10 -11   3 47.6565 6.05314   2
  10 -11  -3 59.2267 6.83091   2
  10 -11  -3 52.4218 5.68850   2
  10  11   3 55.5521 8.27195   2
  11 -11   3 5.82451 3.83512   2
  11 -11   3 -2.3630 3.76469   2
  11  11  -3 2.64216 6.48100   2
 -11 -11  -3 -2.6056 5.51822   2
 -11 -11   3 0.96167 5.79957   2
  11 -11  -3 2.07742 3.16382   2
  11 -11  -3 -0.6808 2.93018   2
  11  11   3 -1.9563 6.68098   2
 -12 -11  -3 39.9022 7.30002   2
  12  11  -3 55.9948 8.45240   2
  12 -11   3 50.9667 5.70762   2
  12 -11   3 50.1414 5.40776   2
  12  11   3 46.7997 8.80172   2
 -12 -11   3 41.1551 7.41458   2
  13 -11   3 0.05724 3.88674   2
  13 -11   3 2.36213 2.81303   2
   0  12   3 92.5271 10.0169   2
   0 -12   3 92.9876 10.7423   2
   0 -12  -3 100.974 10.4409   2
   0 -12   3 94.6311 10.5438   2
   0 -12  -3 76.1227 10.5246   2
   0  12  -3 93.1260 10.1725   2
  -1 -12  -3 87.1597 10.5946   2
   1 -12   3 90.9739 10.3932   2
  -1 -12  -3 85.0044 10.0725   2
   1  12  -3 85.2232 9.87000   2
   1 -12   3 102.548 10.0050   2
  -1  12   3 86.7421 9.23960   2
   1 -12  -3 78.4675 9.61840   2
  -1 -12   3 96.5358 10.4863   2
  -1 -12   3 64.1755 8.38144   2
   1  12   3 70.5220 8.29304   2
   1 -12  -3 89.3006 10.1969   2
  -1  12  -3 85.4027 9.31061   2
  -2  12   3 -1.0867 3.64672   2
  -2 -12  -3 -0.4319 4.45584   2
   2 -12   3 -0.5180 4.13670   2
   2  12  -3 -0.4096 4.44090   2
   2 -12   3 5.97722 4.68560   2
  -2 -12  -3 -0.9950 4.93366   2
  -2 -12   3 10.9026 5.24570   2
  -2 -12   3 0.90685 4.60212   2
   2 -12  -3 4.15205 4.34171   2
  -2  12  -3 -1.1647 3.86635   2
   2 -12  -3 1.79980 4.00928   2
   2  12   3 3.68651 4.53343   2
  -3 -12  -3 2.20792 4.75678   2
  -3 -12  -3 3.69822 5.21467   2
  -3  12   3 -0.4381 3.54841   2
   3 -12   3 -0.8748 4.07757   2
   3 -12   3 9.71254 4.50459   2
   3  12  -3 1.77831 4.61254   2
   3 -12  -3 -3.9007 3.95671   2
   3 -12  -3 3.67427 4.16812   2
   3  12   3 -0.9238 4.46460   2
  -3 -12   3 8.86902 5.41120   2
  -3  12  -3 4.26169 3.84389   2
  -3 -12   3 -0.6305 5.71072   2
  -4 -12  -3 40.9417 6.43417   2
  -4 -12  -3 34.8848 6.78736   2
   4 -12   3 32.9357 5.57085   2
   4 -12   3 34.4234 5.97725   2
  -4  12   3 42.6402 5.63372   2
   4  12  -3 50.1657 6.63325   2
  -4 -12   3 45.7957 6.97484   2
   4  12   3 53.3362 6.42598   2
   4 -12  -3 49.1975 5.54991   2
   4 -12  -3 45.2882 5.79090   2
  -4  12  -3 40.3374 5.96806   2
  -4 -12   3 50.8658 6.59823   2
  -5  12   3 57.4828 6.58719   2
  -5 -12  -3 58.1697 6.97021   2
   5 -12   3 62.8510 6.39232   2
   5  12  -3 59.1291 7.21912   2
  -5 -12  -3 63.8709 7.81657   2
   5 -12   3 54.6078 6.13845   2
   5  12   3 42.5199 6.97749   2
  -5 -12   3 47.9391 7.46200   2
  -5  12  -3 47.6560 5.60876   2
   5 -12  -3 39.4129 5.95353   2
   5 -12  -3 39.2942 5.97452   2
  -5 -12   3 41.4523 6.81285   2
   6  12  -3 47.1569 7.74140   2
   6 -12   3 30.2733 5.51992   2
   6 -12   3 44.0617 5.46974   2
  -6 -12  -3 45.8862 6.75864   2
   6 -12  -3 40.6554 5.25043   2
   6  12   3 40.2460 6.81879   2
  -6 -12   3 41.7471 6.73322   2
   6 -12  -3 32.2609 5.25631   2
   7 -12   3 19.5248 4.59975   2
  -7 -12  -3 15.5900 7.69615   2
   7 -12   3 23.2263 4.55683   2
   7  12  -3 12.2113 5.78737   2
   7 -12  -3 19.2786 4.30276   2
  -7 -12   3 17.2087 6.28195   2
  -7 -12   3 18.0386 6.50624   2
  -8 -12  -3 15.4174 6.81430   2
   8 -12   3 14.2727 4.62612   2
   8  12  -3 21.8074 6.38606   2
   8 -12   3 13.3119 4.44776   2
   8  12   3 15.4870 6.25551   2
   8 -12  -3 15.9200 4.21129   2
   8 -12  -3 15.6936 4.25528   2
  -8 -12   3 11.6588 6.53484   2
  -9 -12  -3 25.6631 7.73842   2
   9 -12   3 26.5601 4.79473   2
   9  12  -3 24.2636 6.76397   2
   9 -12   3 28.9754 4.95834   2
   9 -12  -3 28.4129 4.72496   2
   9  12   3 24.3224 7.35309   2
  -9 -12   3 17.6380 6.79040   2
   9 -12  -3 31.2907 4.56032   2
  10  12  -3 4.83456 6.75811   2
  10 -12   3 -0.6142 4.17035   2
  10 -12   3 -2.2681 4.01764   2
 -10 -12  -3 -7.0945 6.06787   2
  10 -12  -3 -0.3200 3.66135   2
  10 -12  -3 -2.1355 3.73415   2
  10  12   3 -5.6891 6.97209   2
  11 -12   3 4.65293 4.13044   2
  11 -12   3 -6.4269 3.89376   2
  11  12  -3 10.7617 7.12432   2
  11 -12  -3 0.79746 4.40391   2
 -11 -12   3 5.94610 7.29815   2
  11 -12  -3 -3.9148 3.15284   2
  11  12   3 -4.8540 7.31063   2
  12 -12   3 3.37779 3.79796   2
  12 -12   3 5.77929 4.58887   2
  12 -12  -3 12.7229 2.64396   2
  13 -12   3 3.78943 3.59329   2
   0  13  -3 62.0858 7.42054   2
   0 -13   3 70.8295 7.77206   2
   0 -13  -3 61.0550 7.36233   2
   0 -13  -3 53.3872 7.69782   2
   0 -13   3 61.7767 7.76846   2
   0  13   3 71.9082 7.27814   2
   1  13  -3 35.6086 5.96733   2
  -1 -13  -3 44.5317 6.15109   2
  -1  13   3 40.5654 5.55821   2
   1 -13   3 37.9191 5.93792   2
   1 -13   3 37.2410 6.20096   2
  -1 -13  -3 43.0598 6.62148   2
   1 -13  -3 32.1766 6.11303   2
   1  13   3 28.0587 5.92873   2
  -1 -13   3 40.3360 6.30975   2
  -1  13  -3 38.6447 5.70104   2
  -1 -13   3 34.6722 6.59644   2
   2  13  -3 4.97281 4.93010   2
  -2 -13  -3 6.04939 5.58631   2
  -2  13   3 14.4365 4.48726   2
   2 -13   3 9.31209 5.10376   2
   2 -13   3 11.0440 4.77522   2
  -2 -13  -3 7.62459 4.97520   2
  -2 -13   3 9.48801 5.19816   2
  -2 -13   3 12.9218 5.88109   2
   2  13   3 9.14246 4.99540   2
   2 -13  -3 6.78331 4.92193   2
   3 -13   3 48.2787 6.35966   2
  -3 -13  -3 45.9567 6.97114   2
  -3  13   3 50.6279 5.94567   2
  -3 -13  -3 39.0304 7.17037   2
   3 -13   3 57.5721 7.62139   2
   3  13  -3 47.9836 7.01832   2
   3 -13  -3 41.1983 6.07155   2
  -3 -13   3 41.1258 7.27431   2
  -3 -13   3 48.9359 6.92857   2
  -3  13  -3 49.5710 5.96947   2
   3  13   3 52.6461 6.77524   2
   4 -13   3 38.3791 6.48639   2
  -4  13   3 41.0306 5.58955   2
   4  13  -3 46.4483 7.09684   2
   4 -13   3 49.6818 6.48321   2
  -4 -13  -3 49.6577 7.47499   2
   4 -13  -3 49.6038 6.38021   2
  -4  13  -3 45.7360 5.73654   2
   4 -13  -3 46.4044 6.13357   2
   4  13   3 50.9488 6.92988   2
  -4 -13   3 42.7641 6.99498   2
  -4 -13   3 44.7502 7.73751   2
   5  13  -3 9.40846 5.91758   2
  -5 -13  -3 9.82508 6.80805   2
   5 -13   3 7.66227 4.85543   2
   5 -13   3 2.70585 4.65126   2
  -5 -13  -3 15.2628 5.89877   2
   5 -13  -3 15.5189 4.67227   2
  -5 -13   3 17.7985 6.03024   2
  -5 -13   3 24.3535 7.02110   2
   5  13   3 16.8551 6.07856   2
   5 -13  -3 17.0294 4.83342   2
   6  13  -3 27.2481 7.33567   2
   6 -13   3 39.9465 5.88435   2
  -6 -13  -3 32.4829 7.54793   2
  -6 -13  -3 35.9052 7.32007   2
   6 -13   3 37.3473 6.10338   2
  -6 -13   3 40.0307 7.67217   2
   6 -13  -3 64.0423 6.12977   2
   6  13   3 39.7391 7.31239   2
  -6 -13   3 49.6727 7.42038   2
   6 -13  -3 54.2615 5.93668   2
   7 -13   3 19.4127 5.05058   2
   7 -13   3 17.1577 4.94277   2
   7  13  -3 25.3339 7.13826   2
  -7 -13  -3 25.9700 6.70269   2
  -7 -13  -3 11.3367 7.56455   2
   7 -13  -3 30.1064 4.98953   2
   7  13   3 24.9145 7.03372   2
  -7 -13   3 25.7891 8.36783   2
  -7 -13   3 29.6643 7.12386   2
   8 -13   3 19.7733 4.99680   2
   8 -13   3 16.0633 4.83072   2
   8  13  -3 14.9286 7.07270   2
  -8 -13   3 15.2380 7.60494   2
   8 -13  -3 16.8412 4.58852   2
   8 -13  -3 17.1971 4.42057   2
   8  13   3 20.9762 7.22878   2
   9 -13   3 19.9603 4.70828   2
   9 -13   3 10.8771 4.86918   2
  -9 -13  -3 16.5223 7.71993   2
   9 -13  -3 17.6306 4.29156   2
   9 -13  -3 22.1692 5.04719   2
   9  13   3 14.0803 7.46409   2
  -9 -13   3 22.1518 7.37145   2
  10  13  -3 9.97548 7.59712   2
 -10 -13  -3 7.15176 7.32524   2
  10 -13   3 19.2229 4.77640   2
  10 -13   3 8.22157 4.41750   2
  10  13   3 10.7770 7.81288   2
  10 -13  -3 -6.0827 3.96183   2
  10 -13  -3 12.1849 4.28873   2
 -10 -13   3 10.9811 6.68048   2
  11 -13   3 11.9182 4.86254   2
 -11 -13  -3 24.5350 6.58570   2
  11 -13  -3 4.36706 3.82961   2
  11 -13  -3 14.6207 4.97829   2
  12 -13   3 -12.719 3.68713   2
  12 -13  -3 -0.6272 3.10394   2
   0 -14   3 3.10854 5.37102   2
   0  14  -3 1.92850 5.59692   2
   0 -14  -3 13.0852 5.92414   2
   0 -14  -3 -4.0565 5.13245   2
   0 -14   3 4.48828 5.77279   2
   0  14   3 -2.8776 4.86472   2
  -1 -14  -3 11.1334 6.06505   2
  -1 -14  -3 4.35709 5.48640   2
   1 -14   3 8.41779 5.34008   2
   1 -14   3 9.42590 5.85338   2
  -1  14   3 12.5293 4.75023   2
   1  14  -3 12.0371 5.55734   2
   1 -14  -3 16.9181 5.35256   2
  -1 -14   3 10.1613 5.57517   2
   1 -14  -3 16.3131 5.92772   2
  -1 -14   3 12.9394 6.29321   2
  -1  14  -3 14.9440 5.04230   2
   2  14  -3 7.88168 5.40495   2
  -2 -14  -3 -1.7242 5.51419   2
   2 -14   3 9.51179 5.27785   2
  -2 -14  -3 9.16891 6.11403   2
   2 -14   3 6.48171 6.15934   2
  -2  14   3 5.26852 4.99582   2
   2 -14  -3 8.51430 4.99181   2
   2  14   3 0.03947 5.26824   2
   2 -14  -3 5.08485 5.34807   2
  -2 -14   3 0.32929 6.06762   2
  -2  14  -3 9.49664 4.63707   2
  -3 -14  -3 15.8036 6.32433   2
   3  14  -3 12.0904 6.07525   2
  -3 -14  -3 22.4014 6.97367   2
   3 -14   3 16.9366 5.77830   2
   3 -14   3 17.2803 6.05145   2
  -3 -14   3 31.9533 6.61376   2
   3 -14  -3 35.8814 5.77140   2
   3  14   3 23.5906 5.91533   2
  -3 -14   3 15.3864 7.08359   2
   3 -14  -3 28.0241 5.56853   2
   4 -14   3 146.264 15.6256   2
   4 -14   3 162.471 16.0603   2
  -4 -14  -3 162.630 18.1022   2
  -4 -14  -3 164.392 16.8990   2
   4  14  -3 179.810 16.7614   2
  -4 -14   3 177.040 17.0216   2
   4 -14  -3 166.094 15.9756   2
   4  14   3 175.143 16.7272   2
   4 -14  -3 160.497 15.5636   2
  -4 -14   3 182.364 17.2652   2
  -5 -14  -3 14.8466 6.79322   2
  -5 -14  -3 11.4127 7.44251   2
   5 -14   3 11.9032 5.05136   2
   5  14  -3 26.0969 6.62750   2
   5 -14   3 13.0047 5.30053   2
  -5 -14   3 22.0755 6.99253   2
  -5 -14   3 26.8448 7.62701   2
   5 -14  -3 15.1515 5.19147   2
   5 -14  -3 16.5067 5.08440   2
   5  14   3 24.0606 6.86151   2
  -6 -14  -3 -0.7678 7.63709   2
   6 -14   3 3.78303 4.79835   2
  -6 -14  -3 4.07624 7.64120   2
   6  14  -3 16.0294 6.84198   2
   6 -14   3 2.56094 5.04347   2
  -6 -14   3 -2.1912 6.73112   2
   6 -14  -3 3.14460 4.81691   2
   6  14   3 1.28136 6.65888   2
  -6 -14   3 -1.7062 7.49008   2
   6 -14  -3 0.90183 4.90642   2
   7 -14   3 2.12641 4.87931   2
   7 -14   3 4.14394 4.63277   2
  -7 -14  -3 -0.1501 7.43754   2
   7  14  -3 7.24527 6.74113   2
  -7 -14   3 -2.7586 6.96018   2
   7 -14  -3 3.89909 4.75226   2
   7  14   3 -1.4019 6.73503   2
   8 -14   3 29.5444 5.78664   2
  -8 -14  -3 27.5688 8.18332   2
   8  14  -3 17.9559 7.39081   2
   8 -14   3 25.0161 5.60498   2
   8 -14  -3 24.1554 5.40981   2
  -8 -14   3 22.6470 9.24257   2
   8  14   3 31.8784 7.98211   2
   8 -14  -3 28.5726 5.25966   2
   9 -14   3 10.1191 4.88273   2
   9  14  -3 26.0581 8.42030   2
   9 -14   3 3.30589 4.82875   2
  -9 -14   3 12.3620 7.98158   2
   9  14   3 16.1268 7.91839   2
   9 -14  -3 11.5093 4.77621   2
   9 -14  -3 1.01753 4.33554   2
 -10 -14  -3 46.5859 9.19143   2
  10 -14   3 35.5306 6.57210   2
  10 -14   3 45.0243 6.17872   2
 -10 -14   3 31.6695 8.61517   2
  10 -14  -3 50.2328 6.49134   2
  11 -14   3 -5.6651 4.32487   2
  11 -14  -3 -7.1156 3.75096   2
  12 -14   3 -2.9127 4.16953   2
   0 -15  -3 22.1231 6.21619   2
   0 -15   3 19.5853 6.35635   2
   0  15  -3 25.0178 7.48399   2
   0 -15  -3 28.9393 7.01683   2
   1 -15   3 -3.1126 5.66613   2
  -1 -15  -3 -0.8587 6.46515   2
  -1 -15  -3 -4.3824 5.61041   2
   1  15  -3 0.47867 5.85476   2
   1 -15   3 3.69528 6.32074   2
  -1 -15   3 8.44142 6.23941   2
   1 -15  -3 -3.9376 5.93710   2
  -1 -15   3 4.10188 6.71976   2
   1 -15  -3 12.6930 5.75494   2
   1  15   3 13.7063 5.67241   2
  -2 -15  -3 4.37940 7.06470   2
   2 -15   3 0.25284 5.79324   2
  -2 -15  -3 14.5262 7.86897   2
   2  15  -3 3.88404 5.99315   2
   2 -15   3 7.61059 5.65929   2
  -2 -15   3 7.00232 7.01690   2
  -2 -15   3 0.42190 6.36053   2
   2 -15  -3 0.80511 5.79194   2
   2 -15  -3 6.71857 5.39189   2
   2  15   3 -0.9240 5.64698   2
  -3 -15  -3 12.2720 7.29065   2
   3 -15   3 22.8332 6.03183   2
   3  15  -3 12.8998 9.37951   2
   3 -15   3 11.5930 5.86541   2
  -3 -15  -3 15.6708 6.86286   2
   3 -15  -3 13.5902 5.98610   2
   3  15   3 16.5233 6.66598   2
  -3 -15   3 16.0832 6.93175   2
  -3 -15   3 22.6668 7.86520   2
   3 -15  -3 21.9465 5.92018   2
  -4 -15  -3 29.4959 7.70817   2
  -4 -15  -3 36.2518 7.64856   2
   4 -15   3 30.7788 6.00887   2
   4 -15   3 22.9999 6.60481   2
   4  15  -3 42.5286 7.85261   2
  -4 -15   3 21.4219 8.24412   2
   4 -15  -3 19.1747 6.23348   2
  -4 -15   3 23.1876 7.32982   2
   4 -15  -3 25.6957 6.16645   2
  -5 -15  -3 25.3747 8.25818   2
   5 -15   3 13.6433 5.99956   2
   5 -15   3 16.7598 5.67686   2
   5  15  -3 12.8810 7.39517   2
  -5 -15  -3 15.1202 6.85267   2
   5 -15  -3 22.6625 5.38633   2
   5 -15  -3 21.5192 5.70259   2
  -5 -15   3 12.6953 7.41067   2
   5  15   3 20.3613 7.50508   2
   6 -15   3 14.7180 5.56469   2
   6  15  -3 17.2107 7.50068   2
  -6 -15  -3 16.8628 7.51023   2
  -6 -15  -3 20.2050 8.73767   2
   6 -15   3 19.1301 5.81156   2
   6 -15  -3 23.7926 5.77234   2
  -6 -15   3 19.7691 8.40180   2
   6 -15  -3 10.4852 5.28385   2
   6  15   3 31.6942 7.32303   2
  -7 -15  -3 24.4174 8.80960   2
   7  15  -3 16.0614 7.90661   2
   7 -15   3 16.4288 6.44328   2
   7 -15   3 28.1520 6.07096   2
  -7 -15   3 34.1068 8.87426   2
   7 -15  -3 23.1714 6.66235   2
   7  15   3 26.9641 7.98807   2
   8 -15   3 12.1339 5.18126   2
   8  15  -3 -11.137 7.45035   2
   8 -15   3 23.0981 5.57897   2
  -8 -15  -3 23.6438 8.06160   2
   8  15   3 19.9618 7.50956   2
   8 -15  -3 28.5036 5.86511   2
  -8 -15   3 19.5183 8.83832   2
   8 -15  -3 19.9461 5.27373   2
  -9 -15  -3 -7.2768 8.40302   2
   9 -15   3 -2.2989 4.94949   2
   9  15  -3 -3.7126 7.93980   2
   9 -15  -3 -4.7240 4.66793   2
   9  15   3 7.12641 8.42594   2
  -9 -15   3 8.74718 8.86132   2
   9 -15  -3 2.31505 5.87655   2
  10 -15   3 0.68122 4.80279   2
  11 -15   3 -0.8073 4.67176   2
  11 -15  -3 5.68141 4.30050   2
   0 -16   3 9.60925 7.17759   2
   0 -16  -3 6.66659 6.98142   2
   0 -16  -3 16.9083 6.32998   2
   0 -16   3 16.8145 6.55839   2
   1 -16   3 -1.6868 6.35453   2
   1 -16   3 4.23160 6.76007   2
  -1 -16  -3 7.71881 7.65278   2
  -1 -16  -3 -4.7313 6.00259   2
  -1 -16   3 0.37229 7.54384   2
  -1 -16   3 -7.5389 8.71827   2
   1 -16  -3 8.63857 6.91035   2
   1 -16  -3 8.10382 6.31480   2
  -2 -16  -3 11.4414 8.47496   2
  -2 -16  -3 14.8403 7.14318   2
   2 -16   3 14.3410 6.92347   2
   2 -16   3 14.5923 6.16153   2
   2 -16  -3 7.61060 6.91547   2
  -2 -16   3 7.90840 6.78619   2
   2 -16  -3 -1.6728 5.80588   2
  -2 -16   3 11.2103 9.90338   2
  -3 -16  -3 17.9506 7.37063   2
  -3 -16  -3 18.6840 8.34192   2
   3 -16   3 20.1659 6.60655   2
   3 -16   3 18.4066 6.35039   2
  -3 -16   3 18.3941 7.78891   2
   3 -16  -3 15.3979 7.10202   2
  -3 -16   3 25.4038 8.43731   2
   3 -16  -3 16.2782 6.21934   2
   4 -16   3 19.1280 6.65341   2
  -4 -16  -3 2.04336 7.54843   2
   4 -16   3 3.22992 5.64397   2
   4  16  -3 7.74240 7.24318   2
  -4 -16  -3 1.61519 7.23927   2
  -4 -16   3 2.63655 7.21393   2
   4 -16  -3 0.90019 6.00762   2
  -4 -16   3 7.96013 8.10912   2
   4 -16  -3 7.02303 5.97468   2
  -5 -16  -3 -6.8257 8.23902   2
   5  16  -3 5.70931 7.06726   2
   5 -16   3 2.12761 5.77949   2
   5 -16   3 -0.4147 5.68781   2
  -5 -16  -3 0.55184 7.41788   2
  -5 -16   3 2.40555 8.36869   2
  -5 -16   3 13.8941 8.36858   2
   5 -16  -3 -3.4549 6.07160   2
   5 -16  -3 -0.9135 5.71458   2
   5  16   3 0.37285 7.82288   2
  -6 -16  -3 0.30979 8.92537   2
   6 -16   3 0.80135 5.49139   2
   6  16  -3 3.98169 7.75356   2
   6 -16   3 0.96778 7.19682   2
   6 -16  -3 2.55807 5.43026   2
  -6 -16   3 15.3711 8.86777   2
   6  16   3 5.84051 7.52447   2
   6 -16  -3 6.92134 6.00248   2
  -7 -16  -3 11.3491 9.00683   2
   7 -16   3 0.03649 5.57029   2
   7 -16   3 14.2220 7.44052   2
   7  16  -3 15.3379 9.28409   2
  -7 -16   3 6.02964 9.13439   2
   7 -16  -3 1.60060 5.35144   2
   7  16   3 7.77114 8.07981   2
   7 -16  -3 6.66893 5.52021   2
  -8 -16  -3 20.5868 9.61581   2
   8 -16   3 11.0763 5.70073   2
   8 -16  -3 11.1148 5.48982   2
  -8 -16   3 12.0555 9.80137   2
   8  16   3 2.90708 8.54591   2
   9 -16   3 -14.256 5.42183   2
   9 -16  -3 -1.1549 5.08772   2
   0 -17  -3 3.89204 7.49314   2
   0 -17   3 -2.9838 6.85660   2
   0 -17   3 -3.1943 7.51230   2
   0 -17  -3 -2.0182 6.88512   2
  -1 -17  -3 21.4301 8.52398   2
   1 -17   3 21.4424 8.14124   2
  -1 -17  -3 14.3887 8.27244   2
   1 -17   3 15.9235 7.71320   2
  -1 -17   3 7.83806 8.18156   2
   1 -17  -3 24.9677 7.26008   2
  -1 -17   3 15.0094 7.62120   2
   1 -17  -3 29.9677 7.88117   2
  -2 -17  -3 -0.7291 7.41815   2
   2 -17   3 10.1584 7.54064   2
   2 -17   3 -4.3756 6.71517   2
  -2 -17  -3 -6.8127 8.13279   2
  -2 -17   3 24.4726 7.71014   2
  -2 -17   3 1.22184 7.80431   2
   2 -17  -3 12.8954 6.65964   2
   2 -17  -3 -8.3024 6.51944   2
   3 -17   3 21.5035 6.95893   2
   3 -17   3 23.1397 7.47438   2
  -3 -17  -3 29.1143 7.70302   2
  -3 -17  -3 19.1349 9.04172   2
  -3 -17   3 14.7446 8.41671   2
   3 -17  -3 14.4601 6.61704   2
   3 -17  -3 22.2039 7.04799   2
  -3 -17   3 18.1695 8.33394   2
   4 -17   3 2.54213 7.06302   2
   4 -17   3 13.6237 6.34713   2
  -4 -17  -3 1.59849 8.25959   2
  -4 -17   3 -1.9511 8.01725   2
   4 -17  -3 -1.2476 5.84041   2
  -5 -17  -3 25.4326 10.1600   2
   5 -17   3 29.0012 7.57649   2
   5 -17   3 18.1363 6.90485   2
   5 -17  -3 16.3832 7.04306   2
  -5 -17   3 29.1733 9.11181   2
   5 -17  -3 11.3339 6.41954   2
   6 -17   3 -1.8516 6.37578   2
   6 -17   3 -3.3374 6.20331   2
  -6 -17  -3 -6.8063 9.16221   2
   6 -17  -3 -9.8868 5.78354   2
  -6 -17   3 -7.2434 8.45824   2
   6 -17  -3 -0.8341 6.00100   2
  -7 -17  -3 15.6602 9.87132   2
   7 -17  -3 18.8180 6.88099   2
  -7 -17   3 33.5543 10.3411   2
  -8 -17  -3 2.15760 10.2756   2
  -8 -17   3 -2.8052 10.1268   2
   0 -18  -3 7.37371 8.31557   2
   0 -18   3 -1.2171 8.10235   2
   0 -18   3 3.59586 7.77460   2
   0 -18  -3 15.5797 7.91298   2
   1 -18   3 11.3851 8.40590   2
   1 -18   3 16.3241 8.12162   2
  -1 -18  -3 9.14590 8.74892   2
  -1 -18  -3 7.46069 8.68861   2
  -1 -18   3 8.81346 8.94891   2
   1 -18  -3 10.9158 7.80963   2
   1 -18  -3 -1.3034 7.52073   2
  -1 -18   3 6.31958 7.53985   2
  -2 -18  -3 22.6002 8.66279   2
   2 -18   3 7.75178 7.97340   2
   2 -18   3 7.61250 7.76749   2
  -2 -18  -3 17.7432 8.65339   2
  -2 -18   3 -5.3377 8.41511   2
   2 -18  -3 16.3801 7.39209   2
   2 -18  -3 12.0830 9.68282   2
  -2 -18   3 5.86764 8.83254   2
  -3 -18  -3 9.50722 9.61219   2
   3 -18   3 2.36147 7.38468   2
   3 -18   3 5.24023 8.04063   2
   3 -18  -3 4.64093 6.84411   2
  -3 -18   3 -1.8246 8.96939   2
   3 -18  -3 -6.6911 6.87287   2
  -4 -18  -3 35.6080 10.2665   2
  -4 -18  -3 62.6439 11.0387   2
   4 -18   3 39.4389 9.27252   2
  -4 -18   3 50.6833 11.1052   2
   4 -18  -3 38.7008 9.09663   2
  -5 -18  -3 7.94096 10.0039   2
  -5 -18   3 1.01052 9.73384   2
  -6 -18  -3 5.36129 10.1760   2
  -7 -18   3 2.65162 10.3578   2
  -1 -19  -3 0.72939 9.32061   2
   1 -19   3 -0.7370 8.93831   2
   1 -19  -3 2.47687 8.94417   2
  -1 -19   3 -10.276 9.14016   2
   2 -19   3 3.58837 8.77807   2
  -2 -19  -3 2.09395 9.38792   2
   2 -19  -3 18.9234 8.48840   2
  -2 -19   3 6.58121 9.56638   2
  -3 -19  -3 11.6704 10.1359   2
  -3 -19   3 8.10890 10.1510   2
  -4 -19  -3 11.9772 11.5350   2
  -4 -19   3 6.05332 11.2300   2
  -5 -19  -3 2.12785 10.7349   2
  -5 -19   3 14.3470 11.0156   2
  -6 -19  -3 17.2823 10.7814   2
  -6 -19   3 19.5646 10.3555   2
   0 -20   3 14.4107 9.84162   2
  -1 -20  -3 14.6686 9.32094   2
  -1 -20   3 14.5624 10.4757   2
  -2 -20  -3 -2.2017 10.1951   2
  -2 -20   3 8.95779 11.5033   2
  -4 -20   3 6.58965 11.0660   2
  -5 -20  -3 7.46372 10.2998   2
   0   0  -4 -0.7357 1.34152   2
  -1   0   4 510.388 38.1445   2
   1   0   4 459.691 38.1910   2
   1   0  -4 472.958 38.1429   2
  -2   0   4 324.740 23.0065   2
   2   0   4 280.781 23.1305   2
   2   0  -4 307.417 23.0290   2
  -2   0   4 245.821 23.0226   2
   2   0  -4 287.477 23.0166   2
   3   0  -4 43.4766 4.11466   2
   3   0  -4 48.6458 4.03851   2
  -3   0   4 47.1667 3.91058   2
  -3   0   4 36.6271 3.83562   2
   3   0   4 43.5101 4.60278   2
  -4   0   4 411.308 32.3534   2
   4   0   4 425.597 32.5736   2
   4   0  -4 394.041 32.4289   2
  -4   0   4 395.821 32.3584   2
   4   0  -4 397.982 32.4236   2
  -4   0  -4 426.079 32.5473   2
  -5   0  -4 1178.51 91.9442   2
   5   0  -4 1172.06 91.8720   2
  -5   0   4 1177.90 91.7830   2
  -5   0   4 1175.22 91.7832   2
   5   0   4 1168.01 91.9679   2
   5   0  -4 1089.19 91.8653   2
  -6   0  -4 388.289 31.3715   2
   6   0  -4 382.729 31.3037   2
   6   0   4 408.648 31.4640   2
  -7   0  -4 67.6191 6.39512   2
   7   0   4 77.1219 6.84958   2
  -7   0  -4 70.3911 6.52873   2
   7   0  -4 71.6888 6.48212   2
   8   0   4 175.675 14.3420   2
  -8   0  -4 175.097 14.0327   2
   8   0  -4 146.146 14.6751   2
  -8   0  -4 182.288 13.9910   2
  -9   0  -4 17.2405 2.48224   2
   9   0   4 19.2104 3.18635   2
  -9   0  -4 16.7547 2.32121   2
 -10   0  -4 189.285 15.2298   2
  10   0  -4 191.108 15.7303   2
  11   0   4 25.1066 4.01359   2
  11   0  -4 21.1191 3.43298   2
  12   0  -4 118.440 10.5136   2
  12   0   4 113.914 11.4486   2
  13   0   4 21.0580 4.35872   2
  13   0  -4 21.9135 4.01695   2
  14   0   4 -4.5671 4.20469   2
  14   0  -4 7.06088 3.44760   2
  15   0  -4 14.6946 4.02003   2
  15   0   4 11.6049 5.03274   2
  16   0   4 0.57130 4.93499   2
  16   0  -4 9.12524 4.82586   2
  17   0   4 12.2222 5.54588   2
   0  -1   4 2672.77 210.286   1
   0  -1  -4 2533.92 209.861   1
   0   1   4 2685.11 209.938   1
   1   1  -4 67.9386 5.36318   2
   1   1  -4 62.0339 5.36277   2
  -1   1   4 67.7563 5.14500   2
   1  -1   4 68.6160 5.39064   2
   1   1   4 47.8793 5.43534   2
  -1  -1   4 51.7578 5.39442   2
   1  -1  -4 60.9457 5.13129   2
   2   1  -4 517.255 40.8670   2
   2   1  -4 498.322 40.8587   2
   2  -1   4 506.408 40.8855   2
   2  -1  -4 571.912 40.7658   2
   2   1   4 503.621 40.9102   2
  -2   1  -4 508.259 40.8721   2
  -2  -1   4 520.640 40.8595   2
  -2  -1   4 489.323 40.8469   2
   3  -1   4 146.101 13.7296   2
   3   1  -4 144.450 13.6473   2
   3   1  -4 144.161 13.6410   2
   3  -1  -4 170.567 13.3940   2
  -3   1  -4 170.595 13.7014   2
   3  -1  -4 191.801 13.4103   2
  -3  -1   4 172.527 13.6167   2
  -3  -1   4 182.110 13.6486   2
   3   1   4 187.808 13.7979   2
   4  -1   4 766.088 55.9844   2
   4   1  -4 709.557 55.9429   2
   4   1  -4 729.266 55.9410   2
  -4  -1  -4 700.685 55.9984   2
   4  -1  -4 723.820 55.8223   2
   4   1   4 658.800 56.0033   2
  -4   1  -4 696.073 55.9348   2
  -4  -1   4 684.024 55.9181   2
  -4  -1   4 699.538 55.9081   2
   4  -1  -4 683.413 55.8133   2
   5  -1   4 399.793 29.3177   2
   5   1  -4 388.668 29.2857   2
   5   1  -4 370.838 29.2683   2
  -5  -1  -4 424.084 29.3833   2
  -5  -1   4 342.005 29.1890   2
   5   1   4 347.096 29.3693   2
  -5   1  -4 360.876 29.2314   2
  -5  -1   4 333.057 29.2038   2
   5  -1  -4 338.929 29.0950   2
   6  -1   4 8.01276 2.32414   2
   6   1  -4 8.20962 2.11077   2
  -6  -1  -4 7.56708 2.40285   2
   6  -1  -4 8.06085 1.51945   2
   6   1   4 8.79778 2.42143   2
  -6   1  -4 7.88086 1.90286   2
  -6  -1   4 12.2712 1.82816   2
  -6  -1   4 6.66734 1.78478   2
   7  -1   4 673.859 51.8520   2
  -7  -1  -4 711.180 51.8417   2
   7   1  -4 662.929 51.7975   2
  -7  -1  -4 663.485 51.7804   2
  -7   1  -4 590.758 51.6769   2
   7   1   4 615.590 51.8805   2
  -7  -1   4 644.687 51.6742   2
  -8  -1  -4 168.422 14.6744   2
  -8  -1  -4 168.484 14.7538   2
   8  -1   4 166.829 14.7947   2
   8   1  -4 176.495 14.7900   2
   8   1   4 177.721 15.0190   2
  -8  -1   4 196.502 14.3838   2
  -8   1  -4 181.333 14.3945   2
  -8   1  -4 170.864 14.3548   2
  -8  -1   4 195.122 14.4032   2
  -9  -1  -4 37.5683 3.79659   2
  -9  -1  -4 41.3221 4.40969   2
   9  -1   4 36.1728 3.97296   2
   9   1  -4 32.3428 4.13457   2
   9  -1  -4 26.1246 3.37294   2
   9   1   4 29.4398 4.09697   2
 -10  -1  -4 216.903 17.0779   2
 -10  -1  -4 201.434 17.6690   2
  10   1   4 194.488 17.6173   2
  10  -1  -4 218.707 17.0608   2
  11  -1   4 48.7591 5.32192   2
 -11  -1  -4 49.3040 5.08927   2
  11   1  -4 44.4506 5.24665   2
 -11  -1  -4 48.8645 5.02875   2
  11   1   4 47.2826 6.25955   2
  11  -1  -4 64.7647 5.67247   2
  12   1  -4 9.87699 3.63596   2
  12  -1   4 18.2336 3.86613   2
  12   1   4 19.7366 4.15138   2
  12  -1  -4 9.58405 3.02016   2
  13  -1   4 3.57761 3.70414   2
  13   1  -4 11.9448 3.94831   2
  13  -1  -4 9.46297 2.94411   2
  13   1   4 20.1138 4.30074   2
  14  -1   4 64.3733 6.54209   2
  14   1  -4 51.9137 6.01110   2
  14  -1  -4 51.0712 6.20409   2
  14   1   4 45.3693 6.48462   2
  15   1  -4 47.0269 6.45230   2
  15  -1   4 51.9215 6.54681   2
  15   1   4 45.6088 6.87201   2
  15  -1  -4 46.2907 5.44130   2
  16   1  -4 -5.2759 4.59365   2
  16  -1   4 -10.201 4.50468   2
  16   1   4 7.04024 5.50796   2
   0   2  -4 181.956 15.2283   2
   0  -2   4 166.412 15.1948   2
   0   2   4 187.040 15.1518   2
   0  -2  -4 190.859 15.1465   2
   0  -2   4 185.698 15.1979   2
   0   2  -4 216.044 15.2212   2
   1   2  -4 1557.10 126.641   2
   1  -2   4 1504.29 126.630   2
  -1  -2  -4 1494.62 126.634   2
   1   2  -4 1543.09 126.643   2
   1  -2   4 1626.51 126.643   2
  -1  -2   4 1741.07 126.649   2
  -1  -2   4 1729.95 126.657   2
   1   2   4 1600.75 126.645   2
  -2  -2  -4 2250.19 180.695   2
   2   2  -4 2242.05 180.688   2
   2   2  -4 2205.32 180.686   2
  -2   2  -4 2246.85 180.662   2
  -2  -2   4 2411.94 180.696   2
   2   2   4 2341.79 180.715   2
   3  -2   4 742.758 57.0989   2
   3   2  -4 731.185 57.1186   2
   3   2  -4 735.159 57.1224   2
  -3  -2   4 698.760 57.1020   2
  -3   2  -4 692.438 57.0642   2
  -3  -2   4 733.653 57.1227   2
   3   2   4 710.213 57.1687   2
   3  -2  -4 713.027 56.9461   2
   4  -2   4 723.852 52.0395   2
   4   2  -4 675.511 52.0580   2
   4   2  -4 648.096 52.0532   2
  -4  -2  -4 554.318 52.2201   2
  -4  -2   4 611.701 52.0586   2
  -4  -2   4 677.246 52.0437   2
  -4   2  -4 685.726 51.9698   2
   4   2   4 660.052 52.1070   2
  -5  -2  -4 415.432 36.3251   2
   5   2  -4 422.757 36.1860   2
   5  -2   4 408.043 36.1307   2
  -5  -2   4 499.719 36.1604   2
  -5   2  -4 427.648 36.0324   2
  -5  -2   4 511.765 36.1618   2
   5   2   4 489.720 36.2712   2
   6  -2   4 323.670 27.8636   2
   6   2  -4 294.442 27.8888   2
  -6  -2  -4 314.353 27.9333   2
  -6  -2   4 375.601 27.8582   2
  -6   2  -4 372.102 27.6734   2
   6   2   4 378.859 28.0347   2
  -6  -2   4 374.031 27.8333   2
  -7  -2  -4 134.237 10.5430   2
   7  -2   4 106.255 10.2809   2
  -7  -2  -4 131.751 10.3859   2
   7   2  -4 121.073 10.4737   2
  -7  -2   4 119.605 10.2189   2
  -7  -2   4 118.974 10.2183   2
   7   2   4 115.033 10.6365   2
   8  -2   4 486.952 39.9299   2
   8   2  -4 522.549 40.0195   2
  -8  -2  -4 558.822 40.0416   2
  -8  -2  -4 529.737 39.9672   2
  -8  -2   4 480.525 39.8516   2
  -8  -2   4 496.279 39.8647   2
   8  -2  -4 447.250 39.7000   2
   8   2   4 486.725 40.0981   2
  -9  -2  -4 216.216 18.1005   2
   9   2  -4 228.240 18.2643   2
  -9  -2  -4 206.769 18.1500   2
   9  -2   4 198.076 18.1028   2
  -9  -2   4 233.723 17.8842   2
  -9  -2   4 237.384 17.8974   2
   9   2   4 212.777 18.3980   2
   9  -2  -4 225.892 17.7321   2
 -10  -2  -4 493.080 38.5871   2
 -10  -2  -4 491.052 38.5335   2
  10   2  -4 496.897 39.0397   2
  10  -2   4 492.973 38.5512   2
  10  -2  -4 469.107 38.2990   2
 -10  -2   4 471.587 38.2851   2
 -10  -2   4 474.580 38.2679   2
  10   2   4 466.075 38.8571   2
 -11  -2  -4 21.2160 3.22798   2
 -11  -2  -4 18.2575 3.31333   2
  11   2  -4 24.1815 5.00082   2
  11  -2   4 25.1763 3.64935   2
  11   2   4 15.4049 4.16570   2
  11  -2  -4 18.8638 2.72630   2
  12   2  -4 146.935 12.5484   2
 -12  -2  -4 135.940 12.2973   2
  12  -2   4 123.226 12.2676   2
 -12  -2  -4 128.597 11.5691   2
  12   2   4 142.003 12.9805   2
  12  -2  -4 146.910 11.5410   2
  13  -2   4 14.5409 3.89164   2
  13   2  -4 17.7233 4.36413   2
  13   2   4 21.5552 4.89856   2
  14   2  -4 25.3277 5.48477   2
  14  -2   4 36.2989 4.81994   2
  14  -2  -4 30.0956 3.57905   2
  14   2   4 38.4087 6.06960   2
  15  -2   4 9.78842 4.62644   2
  15   2  -4 17.5438 4.62400   2
  15   2   4 8.03356 5.60423   2
  16  -2   4 18.6193 4.46124   2
  16   2  -4 8.39735 5.59273   2
   0   3  -4 1132.28 88.6043   2
   0  -3   4 1114.94 88.6110   2
   0  -3  -4 1116.49 88.5695   2
   0   3   4 1148.37 88.5730   2
   0   3  -4 1077.06 88.5802   2
   1  -3   4 4753.51 359.738   1
   1   3  -4 4405.41 359.837   1
  -1   3   4 4563.32 359.943   1
  -1  -3  -4 4292.75 359.528   1
   1   3   4 4559.67 359.801   1
  -1  -3   4 4527.26 360.006   1
   1  -3  -4 4403.63 358.434   1
   2   3  -4 304.911 23.9415   2
  -2   3   4 291.091 23.6836   2
  -2  -3  -4 309.924 23.9473   2
   2  -3   4 286.827 23.8571   2
   2   3  -4 300.009 23.9178   2
   2  -3   4 302.600 23.8895   2
  -2  -3   4 345.988 23.8802   2
  -2  -3   4 308.826 23.9127   2
   2   3   4 268.326 23.9261   2
   2  -3  -4 293.114 23.7177   2
  -2   3  -4 309.992 23.8649   2
  -2   3  -4 250.747 23.8045   2
   3   3  -4 577.782 49.7231   2
   3   3  -4 571.895 49.7212   2
   3  -3   4 589.696 49.6660   2
  -3  -3  -4 587.344 49.7331   2
   3  -3   4 600.527 49.6740   2
   3  -3  -4 700.858 49.5459   2
  -3   3  -4 653.634 49.6286   2
   3   3   4 640.046 49.9285   2
  -3  -3   4 703.012 49.7492   2
   4   3  -4 330.878 25.3222   2
   4  -3   4 349.394 25.2367   2
  -4  -3   4 306.300 25.2986   2
  -4   3  -4 292.411 25.1143   2
  -4  -3   4 318.785 25.3010   2
   4   3   4 310.611 25.3746   2
   4  -3  -4 298.272 24.9815   2
  -5  -3  -4 850.340 75.0311   2
   5   3  -4 926.068 74.8904   2
   5   3  -4 967.162 74.9015   2
   5  -3   4 1044.39 74.8330   2
  -5  -3   4 938.172 74.8659   2
  -5   3  -4 959.791 74.7187   2
   5   3   4 949.355 74.9346   2
  -5  -3   4 907.804 74.8840   2
   6  -3   4 173.178 12.5626   2
   6   3   4 131.191 12.8872   2
  -6  -3   4 150.685 12.6421   2
  -6  -3   4 144.878 12.6320   2
  -7  -3  -4 689.205 53.3139   2
  -7  -3  -4 692.394 53.2735   2
   7  -3   4 694.931 53.1756   2
   7   3  -4 685.703 53.2833   2
   7   3   4 616.126 53.3168   2
  -7  -3   4 638.225 53.1977   2
  -7  -3   4 664.255 53.2115   2
  -8  -3  -4 50.1963 5.83376   2
  -8  -3  -4 44.8580 5.53313   2
   8   3  -4 48.0344 5.79351   2
  -8  -3   4 42.1486 5.28787   2
   8   3   4 30.6622 4.72405   2
  -8  -3   4 41.7915 5.31270   2
   8  -3  -4 45.3730 3.78472   2
   9   3  -4 100.490 11.8822   2
  -9  -3  -4 109.837 11.8274   2
  -9  -3  -4 103.114 11.6644   2
   9   3   4 155.061 12.1814   2
  -9  -3   4 150.557 11.5457   2
   9  -3  -4 153.985 10.8121   2
  -9  -3   4 144.795 11.5264   2
  10  -3   4 14.7665 3.29995   2
  10   3  -4 27.2447 3.90668   2
 -10  -3  -4 25.5524 3.76426   2
 -10  -3  -4 22.4187 3.57709   2
  10  -3  -4 17.5903 2.20065   2
 -10  -3   4 27.2914 3.28111   2
  10   3   4 23.8731 4.24554   2
 -11  -3  -4 267.530 21.9613   2
  11  -3   4 269.359 21.9490   2
  11   3   4 253.218 22.5931   2
 -11  -3   4 278.494 21.7069   2
  11  -3  -4 267.756 21.3636   2
 -11  -3   4 267.208 21.7338   2
  12   3  -4 15.9185 4.39092   2
 -12  -3  -4 9.23630 3.32180   2
  12  -3   4 23.4294 3.62051   2
  12   3   4 14.3322 4.45169   2
  13  -3   4 41.3592 4.92494   2
  13   3  -4 38.0831 6.00158   2
  14   3  -4 7.12678 4.30265   2
  14   3   4 1.62810 4.85576   2
  15  -3   4 16.5935 4.28144   2
  15  -3   4 21.5187 3.85631   2
  15   3  -4 7.74952 5.17196   2
  15   3   4 4.33813 5.52104   2
  16   3  -4 3.07495 5.04298   2
   0  -4  -4 1501.75 121.570   2
   0   4  -4 1573.33 121.601   2
   0  -4   4 1543.48 121.592   2
   0  -4   4 1505.34 121.599   2
   0   4   4 1520.27 121.562   2
   0   4  -4 1564.32 121.586   2
   1   4  -4 3970.13 322.641   2
   1   4  -4 4164.13 322.645   2
  -1  -4  -4 3978.32 322.630   2
   1   4   4 4178.58 322.638   2
  -1  -4   4 3929.36 322.630   2
  -1  -4   4 4243.20 322.657   2
  -2  -4  -4 202.315 18.3489   2
   2  -4   4 208.529 18.2509   2
   2   4  -4 202.769 18.3485   2
  -2   4  -4 281.509 18.2147   2
   3  -4   4 1165.28 96.5066   2
  -3  -4  -4 1206.67 96.4630   2
   3   4  -4 1222.36 96.4624   2
   3  -4   4 1169.23 96.3746   2
  -3   4   4 1199.39 96.2611   2
  -3  -4   4 1283.44 96.4379   2
   3   4   4 1304.17 96.4831   2
  -3   4  -4 1136.65 96.3330   2
  -3  -4   4 1270.28 96.4454   2
   3  -4  -4 1205.05 96.2959   2
   4   4  -4 230.654 20.3140   2
   4  -4   4 223.622 20.1422   2
  -4  -4  -4 244.804 20.2753   2
   4   4  -4 220.032 20.3363   2
  -4   4  -4 286.776 20.0178   2
  -4  -4   4 285.470 20.3303   2
   5   4  -4 577.803 46.0513   2
   5  -4   4 597.866 45.9369   2
   5  -4   4 594.483 45.9404   2
   5   4   4 569.965 46.1154   2
  -5  -4   4 589.660 46.0483   2
   5  -4  -4 551.572 45.7383   2
  -5  -4   4 582.308 46.0148   2
  -5   4  -4 547.723 45.7830   2
   5  -4  -4 584.471 45.7401   2
   6  -4   4 339.755 27.6754   2
   6   4  -4 291.963 27.8188   2
   6  -4   4 369.980 27.6834   2
  -6  -4  -4 311.657 27.8843   2
   6  -4  -4 355.758 27.4119   2
   6  -4  -4 366.659 27.3940   2
   6   4   4 353.422 27.9495   2
  -6   4  -4 360.754 27.3922   2
  -6  -4   4 359.718 27.8429   2
  -6  -4   4 330.732 27.8134   2
   7  -4   4 163.545 14.4856   2
  -7  -4  -4 176.757 14.8136   2
   7   4  -4 174.455 14.8892   2
  -7  -4  -4 158.427 15.1900   2
  -7  -4   4 174.969 14.7400   2
  -7  -4   4 190.562 14.7520   2
   7   4   4 191.879 14.9859   2
   8   4  -4 272.290 21.9207   2
  -8  -4  -4 255.030 21.8242   2
   8  -4   4 270.688 21.5665   2
  -8  -4  -4 288.483 21.9470   2
  -8  -4   4 268.253 21.7466   2
   8   4   4 251.206 21.9779   2
  -8  -4   4 257.477 21.7456   2
   9   4  -4 136.086 12.0525   2
   9  -4   4 122.167 11.2570   2
  -9  -4  -4 139.075 11.7258   2
  -9  -4  -4 129.103 11.8767   2
   9   4   4 118.857 12.1123   2
  -9  -4   4 136.338 11.6104   2
  -9  -4   4 136.287 11.5758   2
 -10  -4  -4 89.4342 9.19006   2
  10  -4   4 93.2711 8.37347   2
 -10  -4  -4 77.7803 10.0879   2
  10   4  -4 90.7435 9.43624   2
  11   4  -4 30.5379 4.80530   2
 -11  -4  -4 37.8792 4.59638   2
 -11  -4  -4 36.7162 4.70789   2
  11  -4   4 31.5576 3.83082   2
 -11  -4   4 19.7454 3.90220   2
 -11  -4   4 16.2198 3.94371   2
  11   4   4 23.0546 4.95389   2
  12  -4   4 106.552 10.4185   2
  12  -4   4 131.132 10.3579   2
 -12  -4  -4 114.788 10.6607   2
  12   4   4 100.247 11.7048   2
 -12  -4   4 108.430 10.2276   2
  13  -4   4 22.9809 3.77678   2
  13  -4   4 24.2755 3.79288   2
 -13  -4  -4 20.0835 3.97261   2
  13   4  -4 28.2632 5.31052   2
  14  -4   4 53.2662 6.40630   2
  14   4  -4 43.9104 6.41304   2
  14  -4   4 44.7632 5.17095   2
  14   4   4 43.9451 6.57972   2
  15   4  -4 19.2289 5.39623   2
  15  -4   4 6.86508 3.52941   2
  15  -4   4 22.6730 3.80307   2
  15   4   4 16.2241 6.00323   2
   0  -5   4 56.2458 6.39816   2
   0  -5   4 69.6824 6.55417   2
   0   5   4 57.9468 6.12188   2
   0   5  -4 72.2415 6.32426   2
   0   5  -4 58.6286 6.33355   2
   0  -5  -4 60.2848 6.27778   2
   1   5  -4 174.964 13.5740   2
  -1  -5  -4 161.595 13.5500   2
   1   5  -4 179.263 13.5637   2
   1  -5   4 161.777 13.5750   2
   1  -5   4 167.181 13.4395   2
  -1   5   4 167.882 13.3462   2
  -1   5  -4 150.815 13.4242   2
   1   5   4 140.137 13.4604   2
  -1  -5   4 161.278 13.6137   2
  -1  -5   4 166.402 13.5428   2
   1  -5  -4 144.406 13.3723   2
   2   5  -4 1169.58 96.7798   2
  -2   5   4 1115.03 96.6396   2
   2  -5   4 1156.13 96.7464   2
  -2  -5  -4 1147.12 96.7806   2
   2  -5   4 1147.76 96.7132   2
   2   5  -4 1153.16 96.7719   2
  -2  -5   4 1283.83 96.7933   2
   2   5   4 1298.27 96.7953   2
  -2   5  -4 1279.13 96.7058   2
  -2   5  -4 1363.29 96.7567   2
  -2  -5   4 1307.45 96.8037   2
  -3   5   4 318.437 24.3665   2
   3   5  -4 321.960 24.7293   2
   3  -5   4 292.700 24.5888   2
  -3  -5  -4 308.015 24.7450   2
   3   5  -4 324.560 24.7448   2
   3  -5   4 298.578 24.5851   2
  -3  -5   4 291.305 24.6386   2
  -3   5  -4 307.200 24.5253   2
  -3   5  -4 285.650 24.4656   2
   3  -5  -4 296.332 24.4236   2
  -3  -5   4 312.646 24.7440   2
   3   5   4 301.493 24.7230   2
   4  -5   4 228.294 20.3171   2
   4  -5   4 236.750 20.3437   2
  -4  -5  -4 242.262 20.5578   2
   4   5  -4 243.683 20.5742   2
   4   5  -4 239.248 20.5569   2
   4  -5  -4 260.545 20.1525   2
  -4   5  -4 237.772 20.1741   2
   4  -5  -4 268.844 20.1451   2
   4   5   4 274.431 20.6679   2
  -4  -5   4 275.381 20.4924   2
  -5  -5  -4 63.6983 6.17498   2
   5  -5   4 60.6375 5.59805   2
   5   5  -4 61.1480 6.30873   2
   5  -5  -4 45.7219 4.90420   2
   5   5   4 45.6228 5.29226   2
   5  -5  -4 46.7395 4.89131   2
  -5  -5   4 52.2158 6.02219   2
  -6  -5  -4 459.303 38.7080   2
   6  -5   4 455.372 38.5236   2
   6  -5   4 464.500 38.5316   2
   6   5  -4 486.617 38.7226   2
   6  -5  -4 511.902 38.3336   2
   6  -5  -4 507.849 38.3269   2
   6   5   4 400.739 39.3297   2
  -6  -5   4 507.857 38.6971   2
  -6  -5   4 533.433 38.7245   2
   7   5  -4 30.2611 4.17155   2
  -7  -5  -4 27.1409 4.25934   2
   7  -5   4 24.2096 3.58313   2
   7  -5   4 28.5988 3.68507   2
  -7  -5  -4 23.8939 4.12833   2
   7   5   4 33.2640 4.38325   2
  -7  -5   4 31.9935 4.16659   2
   7  -5  -4 41.6296 3.42879   2
   7  -5  -4 38.0740 3.44086   2
  -7  -5   4 35.2660 4.13120   2
   8  -5   4 7.86728 2.70513   2
  -8  -5  -4 8.31829 3.57783   2
  -8  -5  -4 11.2168 3.39145   2
   8   5  -4 7.31036 3.37038   2
   8  -5   4 0.49326 3.37322   2
   8  -5  -4 10.5775 1.43195   2
  -8  -5   4 9.28071 3.21013   2
   8  -5  -4 8.74983 1.46447   2
  -8  -5   4 3.95646 3.29757   2
   8   5   4 14.5709 3.55566   2
  -9  -5  -4 13.1398 3.63914   2
   9   5  -4 10.3066 3.77881   2
   9  -5   4 6.51491 2.87200   2
   9  -5   4 11.4238 2.85948   2
  -9  -5  -4 17.0237 3.81499   2
  -9  -5   4 13.5884 3.52031   2
   9   5   4 6.56631 3.78196   2
  -9  -5   4 11.3195 3.57060   2
  10   5  -4 42.0515 5.84124   2
  10  -5   4 52.7007 4.91042   2
 -10  -5  -4 44.6716 5.53801   2
  10  -5   4 45.9349 5.02436   2
 -10  -5  -4 46.7623 5.69049   2
  10   5   4 51.6959 5.92347   2
 -10  -5   4 46.2532 5.42600   2
 -10  -5   4 50.1797 5.44662   2
  11   5  -4 9.34928 4.30926   2
  11  -5   4 7.74064 2.98816   2
 -11  -5  -4 4.77110 3.92659   2
  11  -5   4 4.72460 2.99289   2
 -11  -5   4 -0.2100 4.18918   2
  11   5   4 16.2881 4.66215   2
  12  -5   4 33.0936 4.12342   2
  12   5  -4 35.4396 5.38535   2
  12  -5   4 35.0715 3.96411   2
  12   5   4 17.8580 5.50605   2
 -12  -5   4 24.4967 4.41045   2
  13  -5   4 12.6259 3.29229   2
  13   5  -4 14.5493 5.16410   2
 -13  -5  -4 17.7508 3.97920   2
  13   5   4 0.18090 4.98800   2
  14  -5   4 13.3167 3.37046   2
 -14  -5  -4 17.0960 3.92500   2
  14   5  -4 5.63220 5.56372   2
  14  -5   4 20.2891 3.44328   2
  14   5   4 4.51702 6.82392   2
  15   5  -4 11.6470 5.60524   2
  15   5   4 -7.8569 6.36361   2
   0  -6   4 211.672 16.4928   2
   0   6   4 186.909 16.2277   2
   0   6  -4 182.801 16.3538   2
   0  -6   4 196.921 16.3364   2
   0  -6  -4 197.743 16.3886   2
   0   6  -4 206.520 16.3385   2
  -1  -6  -4 573.740 51.0754   2
   1  -6   4 549.711 51.1951   2
   1   6  -4 573.990 51.0694   2
  -1   6   4 561.399 50.9657   2
   1   6  -4 587.739 51.0764   2
   1  -6   4 581.745 51.0474   2
   1  -6  -4 714.517 51.1948   2
   1   6   4 741.197 51.1208   2
  -1   6  -4 705.324 51.0839   2
  -1  -6   4 720.436 51.1183   2
  -1  -6   4 742.760 51.1706   2
   2  -6   4 246.010 21.5995   2
   2   6  -4 287.684 21.8178   2
   2  -6   4 252.793 21.7054   2
  -2   6   4 246.398 21.4517   2
  -2  -6  -4 277.523 21.7973   2
   2   6  -4 309.157 21.8641   2
  -2  -6   4 279.712 21.8082   2
  -2  -6   4 293.627 21.7477   2
   2   6   4 287.606 21.7677   2
   2  -6  -4 222.469 22.5527   2
  -2   6  -4 225.939 21.5412   2
  -2   6  -4 261.480 21.6303   2
  -3   6   4 360.606 29.2480   2
  -3  -6  -4 373.184 29.6257   2
   3   6  -4 364.345 29.5875   2
   3  -6   4 352.997 29.4305   2
   3  -6   4 362.314 29.4706   2
   3   6  -4 365.877 29.5857   2
   3   6   4 385.514 29.6418   2
  -3  -6   4 382.683 29.6087   2
  -3   6  -4 334.516 29.3253   2
   3  -6  -4 368.861 29.3166   2
  -3   6  -4 372.607 29.3859   2
  -3  -6   4 378.146 29.5425   2
   3  -6  -4 360.692 29.3150   2
  -4   6   4 662.929 51.2394   2
   4  -6   4 655.659 51.4341   2
   4  -6   4 647.571 51.4072   2
  -4  -6  -4 623.782 51.5725   2
   4   6  -4 646.914 51.5502   2
  -4  -6  -4 603.816 51.5058   2
   4  -6  -4 691.102 51.3181   2
  -4  -6   4 654.452 51.5471   2
   4   6   4 613.793 51.5681   2
   4  -6  -4 669.810 51.3199   2
  -4   6  -4 637.740 51.3083   2
  -4  -6   4 634.698 51.5726   2
  -5  -6  -4 109.564 9.77783   2
   5  -6   4 95.7841 9.35097   2
   5   6  -4 110.030 9.96502   2
  -5  -6  -4 122.544 10.0664   2
   5  -6   4 109.808 9.38730   2
  -5  -6   4 133.602 9.74071   2
  -5  -6   4 87.5207 9.78533   2
   5  -6  -4 97.6437 9.03017   2
   5   6   4 98.2232 10.0231   2
   5  -6  -4 100.931 9.02151   2
   6  -6   4 51.2469 5.53799   2
   6  -6   4 48.0429 5.50286   2
  -6  -6  -4 44.1343 5.13494   2
   6   6   4 47.2350 5.23224   2
  -6  -6   4 51.5723 6.29088   2
   6  -6  -4 33.8176 4.79756   2
   6  -6  -4 54.7064 4.85543   2
  -7  -6  -4 223.934 16.7686   2
   7  -6   4 200.326 16.2386   2
   7   6  -4 189.352 16.8259   2
   7  -6   4 205.055 16.2819   2
   7  -6  -4 184.780 15.8956   2
  -7  -6   4 193.350 16.6633   2
  -7  -6   4 199.481 16.7500   2
   7   6   4 189.214 16.8474   2
   7  -6  -4 189.056 15.8879   2
   8  -6   4 90.6796 7.97523   2
  -8  -6  -4 79.1448 9.04072   2
   8   6  -4 99.2471 9.17390   2
  -8  -6  -4 94.4215 8.93146   2
  -8  -6   4 88.6010 8.70762   2
   8  -6  -4 77.3197 7.17898   2
  -8  -6   4 62.3934 8.76866   2
   8   6   4 76.8969 9.26399   2
   8  -6  -4 82.3127 7.09176   2
   9  -6   4 27.0140 4.27160   2
  -9  -6  -4 33.5074 5.20481   2
   9  -6   4 26.1120 4.21464   2
  -9  -6  -4 33.4416 5.04202   2
   9  -6  -4 45.3880 3.66218   2
  -9  -6   4 45.3458 5.13702   2
  -9  -6   4 43.3593 5.05917   2
   9   6   4 48.9616 5.46411   2
 -10  -6  -4 7.57011 3.98308   2
  10  -6   4 10.4604 3.04477   2
 -10  -6  -4 8.84504 4.23006   2
  10  -6   4 12.4934 2.97922   2
  10   6  -4 11.5982 4.39781   2
 -10  -6   4 3.64061 3.93307   2
  10   6   4 4.47439 4.31289   2
 -10  -6   4 4.73626 3.90995   2
  11  -6   4 33.2915 3.99338   2
  11   6  -4 24.7353 5.39004   2
 -11  -6  -4 28.5966 5.02949   2
  11  -6   4 32.7602 3.85427   2
 -11  -6   4 27.2988 4.61370   2
  11   6   4 22.6510 5.32562   2
 -12  -6  -4 29.9459 5.31744   2
  12   6  -4 24.0543 5.70009   2
  12  -6   4 31.9424 4.11561   2
  12  -6   4 35.5788 4.12639   2
 -12  -6   4 29.2737 4.69446   2
  12   6   4 33.4461 6.11180   2
  13  -6   4 34.2783 4.11194   2
  13   6  -4 18.9351 6.51370   2
  13  -6   4 33.4674 3.86627   2
 -13  -6  -4 25.7486 5.10637   2
  13   6   4 28.4361 6.36536   2
 -13  -6   4 24.3967 4.64493   2
  14  -6   4 20.9061 3.29361   2
  14  -6   4 24.0538 3.41273   2
  14   6   4 11.9579 6.27774   2
  15   6  -4 -1.8444 6.60531   2
   0  -7  -4 462.523 36.1856   2
   0  -7   4 439.071 36.1870   2
   0   7   4 450.944 36.1597   2
   0   7  -4 461.084 36.1892   2
   0  -7  -4 449.533 36.2322   2
   0   7  -4 441.336 36.1687   2
  -1  -7  -4 498.429 37.1949   2
  -1  -7  -4 503.869 37.3373   2
  -1   7   4 488.272 37.0856   2
   1  -7   4 465.652 37.5614   2
   1   7  -4 508.807 37.2442   2
   1   7  -4 511.748 37.2473   2
  -1  -7   4 429.677 37.1929   2
  -1  -7   4 424.928 37.2921   2
   1   7   4 439.720 37.1988   2
  -1   7  -4 420.475 37.1351   2
   1  -7  -4 441.482 37.1071   2
   1  -7  -4 430.275 37.1266   2
  -2  -7  -4 306.557 23.4484   2
   2   7  -4 319.447 23.5148   2
   2  -7   4 305.095 23.3648   2
  -2  -7  -4 324.079 23.5732   2
   2  -7   4 310.038 23.4470   2
  -2   7   4 314.371 23.2061   2
   2   7  -4 303.293 23.4869   2
   2  -7  -4 273.577 23.2686   2
   2   7   4 261.223 23.4267   2
  -2   7  -4 264.079 23.2954   2
  -2  -7   4 264.824 23.4275   2
  -2   7  -4 250.377 23.2631   2
  -2  -7   4 282.905 23.5763   2
   2  -7  -4 245.118 23.2560   2
  -3  -7  -4 76.1198 6.64323   2
   3  -7   4 54.7642 6.28484   2
  -3  -7  -4 54.8185 6.96039   2
   3   7  -4 55.5844 6.79577   2
   3   7  -4 62.8885 6.74515   2
  -3   7   4 50.6221 5.65537   2
   3  -7   4 61.3072 6.42751   2
  -3   7  -4 51.6103 5.96377   2
   3  -7  -4 56.5900 6.04519   2
   3  -7  -4 50.1129 5.92658   2
   3   7   4 52.6442 6.76046   2
  -3  -7   4 48.6623 5.61564   2
  -3   7  -4 54.1060 5.39569   2
  -3  -7   4 55.4345 5.75926   2
   4   7  -4 142.580 12.0614   2
  -4   7   4 129.291 11.1255   2
   4  -7   4 140.659 11.6128   2
  -4  -7  -4 150.314 11.8745   2
   4  -7   4 138.130 11.6052   2
  -4  -7   4 127.002 11.8984   2
  -4   7  -4 126.384 11.2387   2
   4   7   4 149.926 12.0398   2
   4  -7  -4 117.427 11.3043   2
   4  -7  -4 125.047 11.3216   2
  -4   7  -4 115.732 11.4102   2
  -4  -7   4 150.473 12.0253   2
   5   7  -4 263.048 22.6429   2
  -5  -7  -4 228.779 22.6467   2
   5  -7   4 255.550 22.3146   2
   5  -7   4 247.450 22.3299   2
  -5  -7  -4 240.103 22.6227   2
  -5  -7   4 308.895 22.7051   2
   5   7   4 273.873 22.7552   2
   5  -7  -4 303.841 22.1807   2
  -5  -7   4 311.882 22.7591   2
   5  -7  -4 305.639 22.1742   2
   6   7  -4 43.6255 5.57630   2
   6  -7   4 58.1862 6.06505   2
  -6  -7  -4 41.6124 5.52301   2
   6  -7   4 48.5651 6.01131   2
  -6  -7  -4 64.7351 7.34884   2
  -6  -7   4 56.9721 6.84404   2
   6  -7  -4 47.1578 5.44597   2
   6   7   4 67.4909 7.17853   2
  -7  -7  -4 38.4038 5.19687   2
   7   7  -4 34.2027 5.24801   2
   7  -7   4 36.7376 4.59463   2
   7  -7   4 48.1069 4.69437   2
   7  -7  -4 48.6614 4.96459   2
   7   7   4 53.8740 5.57053   2
  -7  -7   4 34.1461 5.14427   2
   7  -7  -4 49.1082 4.89701   2
   8   7  -4 13.0056 4.26475   2
  -8  -7  -4 17.5654 4.17278   2
   8  -7   4 13.7429 3.79285   2
   8  -7   4 13.0937 3.20421   2
   8  -7  -4 14.5985 2.52475   2
   8   7   4 7.35794 4.25597   2
  -8  -7   4 14.1455 4.00065   2
  -8  -7   4 15.5470 4.63866   2
   8  -7  -4 20.4171 2.45139   2
   9  -7   4 228.711 17.9977   2
   9  -7   4 221.393 18.0149   2
   9   7  -4 225.315 18.9753   2
  -9  -7   4 210.608 18.8809   2
   9  -7  -4 212.049 17.5024   2
   9  -7  -4 217.333 17.5317   2
  -9  -7   4 202.608 18.6035   2
 -10  -7  -4 16.5263 4.80457   2
  10  -7   4 23.9381 3.62196   2
 -10  -7  -4 19.6217 6.90505   2
  10  -7   4 22.8638 3.60152   2
  10   7  -4 22.3077 5.08949   2
 -10  -7   4 15.2552 4.60126   2
  10   7   4 20.0162 5.24392   2
  11  -7   4 33.3737 4.01954   2
 -11  -7  -4 25.8057 5.12346   2
  11   7  -4 15.2176 5.31828   2
  11  -7   4 24.8606 3.69652   2
 -11  -7   4 22.4749 4.84716   2
  11   7   4 27.0142 5.52647   2
  12   7  -4 9.86929 5.27252   2
  12  -7   4 14.5681 3.12071   2
 -12  -7  -4 11.3316 4.64629   2
  12  -7   4 7.26909 3.22759   2
  12   7   4 15.4666 5.37992   2
 -13  -7  -4 39.7876 5.95678   2
  13  -7   4 47.2819 5.57602   2
  13  -7   4 37.4560 4.35054   2
  13   7  -4 28.8341 7.02282   2
  13   7   4 41.6458 7.05801   2
 -13  -7   4 43.9197 5.66570   2
 -14  -7  -4 1.12797 4.33663   2
  14   7  -4 -4.4702 6.77533   2
  14   7   4 5.51653 6.31106   2
 -14  -7   4 3.01667 4.01104   2
   0   8   4 19.1331 3.59641   2
   0  -8   4 30.9441 3.72681   2
   0   8  -4 28.5636 3.74996   2
   0  -8  -4 21.3446 3.57699   2
   0   8  -4 23.1822 3.61251   2
   0  -8  -4 15.5352 3.72868   2
   0  -8   4 25.6799 6.58377   2
  -1   8   4 285.936 24.8486   2
   1   8  -4 282.623 25.0069   2
   1   8  -4 289.401 25.0149   2
  -1  -8  -4 260.805 25.4296   2
  -1  -8  -4 302.122 25.0579   2
   1  -8   4 282.181 25.0166   2
   1   8   4 345.461 25.0686   2
  -1  -8   4 310.346 25.4893   2
  -1  -8   4 331.592 25.0757   2
   1  -8  -4 336.247 25.0334   2
  -1   8  -4 331.773 24.9735   2
   1  -8  -4 316.996 24.9256   2
   2  -8   4 23.3838 3.76123   2
   2  -8   4 23.0426 3.48927   2
  -2   8   4 29.6510 3.32236   2
   2   8  -4 33.3361 3.95420   2
  -2  -8  -4 20.6842 3.68993   2
   2  -8  -4 19.2131 3.33913   2
  -2  -8   4 11.2711 3.91606   2
   2  -8  -4 21.3166 3.46852   2
   2   8   4 21.1204 3.72750   2
  -2   8  -4 20.6797 4.70642   2
  -2  -8   4 13.9626 3.69078   2
  -3   8   4 239.169 21.9907   2
   3   8  -4 260.649 22.4520   2
   3  -8   4 222.401 22.2064   2
  -3  -8  -4 250.992 22.3890   2
  -3  -8  -4 232.951 22.4921   2
   3  -8   4 251.490 22.3371   2
   3   8   4 307.127 22.5059   2
  -3  -8   4 316.585 22.5822   2
  -3  -8   4 300.671 22.4602   2
   3  -8  -4 292.486 22.1542   2
  -3   8  -4 299.382 22.2111   2
   3  -8  -4 293.925 22.1728   2
   4   8  -4 119.251 11.3187   2
   4  -8   4 121.063 10.9209   2
   4  -8   4 110.564 10.8091   2
  -4  -8  -4 112.077 11.1407   2
  -4  -8  -4 114.238 11.4342   2
  -4   8   4 112.219 10.3264   2
   4   8   4 133.075 11.3420   2
  -4   8  -4 122.121 10.5714   2
   4  -8  -4 132.330 10.6117   2
  -4  -8   4 131.309 11.4340   2
   4  -8  -4 118.894 10.5618   2
  -4  -8   4 119.466 11.1298   2
  -5  -8  -4 202.139 16.5558   2
  -5   8   4 193.961 15.4404   2
   5   8  -4 194.908 16.5763   2
  -5  -8  -4 191.492 16.3713   2
   5  -8   4 190.891 15.9723   2
   5  -8   4 181.961 15.9773   2
  -5  -8   4 187.888 16.5585   2
   5  -8  -4 172.704 15.7215   2
   5  -8  -4 189.534 15.7592   2
   5   8   4 189.650 16.5481   2
  -5  -8   4 194.782 16.4193   2
   6  -8   4 180.369 14.6666   2
   6  -8   4 186.280 14.7207   2
  -6  -8  -4 170.526 15.2029   2
  -6  -8  -4 179.779 15.5033   2
   6   8  -4 199.955 15.5072   2
   6  -8  -4 164.389 14.3370   2
   6   8   4 158.177 15.3145   2
  -6  -8   4 161.332 15.2844   2
  -6  -8   4 148.052 15.0832   2
   7  -8   4 62.9703 7.56428   2
   7   8  -4 75.1816 9.03580   2
  -7  -8  -4 62.2792 7.21420   2
   7  -8   4 59.2494 7.53551   2
  -7  -8  -4 63.4369 7.42524   2
   7   8   4 76.3003 8.80332   2
  -7  -8   4 80.5829 8.52850   2
   7  -8  -4 79.9176 6.89864   2
   7  -8  -4 75.6038 7.02204   2
   8  -8   4 121.219 11.9017   2
   8   8  -4 106.782 13.1203   2
  -8  -8  -4 153.196 12.3581   2
   8  -8   4 119.415 12.3014   2
  -8  -8  -4 130.761 12.9221   2
  -8  -8   4 126.678 12.8859   2
   8  -8  -4 131.374 11.3770   2
   8   8   4 152.509 13.0525   2
   8  -8  -4 155.073 11.4794   2
   9  -8   4 57.4142 6.26573   2
   9  -8   4 57.7588 6.32566   2
  -9  -8  -4 55.4801 7.19760   2
   9  -8  -4 78.8558 6.63335   2
   9  -8  -4 70.5150 6.46298   2
  -9  -8   4 58.6601 7.15121   2
  -9  -8   4 73.1788 8.76577   2
   9   8   4 64.2990 7.52060   2
  10  -8   4 148.314 12.8765   2
  10  -8   4 160.922 12.8754   2
 -10  -8  -4 128.970 14.0240   2
  10   8  -4 163.148 14.5632   2
 -10  -8   4 137.703 13.9628   2
  10  -8  -4 146.394 12.0638   2
  10  -8  -4 143.868 12.0552   2
  10   8   4 130.563 14.5680   2
 -11  -8  -4 19.1430 5.17848   2
  11  -8   4 24.3795 3.77889   2
  11  -8   4 18.1636 3.95954   2
  11   8  -4 23.0991 6.03574   2
  11   8   4 26.4878 5.87891   2
 -11  -8   4 30.4259 5.17314   2
  12  -8   4 17.8684 3.95327   2
 -12  -8  -4 17.8184 5.16607   2
  12   8  -4 14.0259 5.88993   2
  12  -8   4 23.4597 3.68538   2
 -12  -8   4 14.6749 4.70973   2
  12   8   4 14.8432 6.23954   2
  13   8  -4 14.4145 5.83981   2
  13  -8   4 21.2520 3.46444   2
  13  -8   4 25.4710 3.39467   2
  13   8   4 19.3281 6.78424   2
 -13  -8   4 16.8161 5.00731   2
   0   9  -4 233.023 18.7729   2
   0  -9   4 212.070 18.8110   2
   0  -9  -4 220.628 18.8674   2
   0  -9   4 227.967 18.9705   2
   0  -9  -4 223.310 18.6793   2
  -1   9   4 1.62444 2.84699   2
   1  -9   4 -4.8596 3.14759   2
   1  -9   4 5.08641 3.45666   2
   1   9  -4 -2.0304 3.19213   2
  -1  -9  -4 2.88890 3.16738   2
  -1  -9  -4 3.40291 3.48600   2
  -1   9  -4 5.53275 3.09101   2
   1   9   4 10.0010 3.25831   2
  -1  -9   4 4.14804 3.67376   2
   1  -9  -4 5.28995 3.17639   2
   1  -9  -4 3.91211 3.02161   2
  -1  -9   4 2.49397 3.32127   2
  -2  -9  -4 74.0973 7.55574   2
   2   9  -4 62.7117 7.49604   2
   2  -9   4 68.2777 7.27610   2
  -2   9   4 75.9738 6.81452   2
  -2  -9  -4 65.4417 6.99691   2
   2  -9   4 70.2650 7.53465   2
   2  -9  -4 63.0807 7.36471   2
   2  -9  -4 55.5468 6.95253   2
  -2  -9   4 65.9041 7.60949   2
   2   9   4 58.2390 7.37214   2
  -2  -9   4 49.9134 6.53486   2
  -2   9  -4 47.1735 6.09361   2
   3  -9   4 116.073 10.9547   2
   3   9  -4 112.091 11.4578   2
  -3  -9  -4 124.106 11.5850   2
   3  -9   4 113.590 11.2204   2
  -3   9   4 114.650 10.5189   2
  -3  -9  -4 122.543 11.3061   2
  -3   9  -4 118.090 10.9185   2
   3  -9  -4 124.441 10.9064   2
   3  -9  -4 121.003 10.8119   2
  -3  -9   4 122.330 11.5966   2
   3   9   4 117.697 11.3322   2
  -3  -9   4 131.257 11.5269   2
   4   9  -4 47.5929 5.70536   2
   4  -9   4 39.8691 5.19453   2
   4  -9   4 41.4544 5.33333   2
  -4  -9  -4 43.5524 5.83700   2
  -4   9   4 43.7463 5.64623   2
  -4  -9  -4 48.2338 5.68847   2
   4   9   4 65.0376 7.40962   2
   4  -9  -4 55.1646 6.21115   2
  -4  -9   4 44.1110 5.90757   2
  -4  -9   4 50.0901 6.15288   2
  -4   9  -4 55.4063 6.10779   2
   4  -9  -4 50.8584 6.14675   2
   5  -9   4 271.919 26.8039   2
   5  -9   4 310.188 26.8842   2
  -5  -9  -4 304.402 27.3691   2
  -5  -9  -4 284.584 27.1277   2
   5   9  -4 318.967 27.2919   2
  -5   9   4 314.884 26.4929   2
  -5  -9   4 393.247 27.3434   2
   5   9   4 356.544 27.3086   2
  -5  -9   4 352.628 27.3474   2
   5  -9  -4 369.619 26.7778   2
   5  -9  -4 356.092 26.7467   2
   6  -9   4 36.9989 4.73693   2
   6   9  -4 37.5344 5.60671   2
  -6  -9  -4 33.2390 5.79601   2
   6  -9   4 42.1135 4.75676   2
  -6  -9  -4 42.9689 5.53319   2
  -6  -9   4 39.7088 5.80163   2
  -6  -9   4 36.7529 5.37151   2
   6  -9  -4 41.7812 4.45163   2
   6   9   4 44.1519 5.57701   2
   6  -9  -4 33.5825 4.51622   2
   7  -9   4 56.6054 6.95877   2
  -7  -9  -4 48.3123 6.76709   2
   7  -9   4 59.6125 5.84693   2
   7   9  -4 40.9485 6.65763   2
  -7  -9  -4 58.6741 6.63186   2
  -7  -9   4 47.8077 6.73231   2
  -7  -9   4 49.4055 6.43413   2
   7   9   4 54.7735 6.60718   2
   7  -9  -4 65.5013 6.32915   2
   7  -9  -4 54.7210 6.32716   2
  -8  -9  -4 22.2836 5.12253   2
   8   9  -4 18.3453 5.12889   2
   8  -9   4 24.7313 4.26571   2
   8  -9   4 30.1160 4.03858   2
  -8  -9  -4 14.8398 5.39733   2
   8   9   4 22.9067 5.41737   2
   8  -9  -4 22.0259 3.49947   2
  -9  -9  -4 78.6089 8.99423   2
   9   9  -4 75.1665 9.11105   2
   9  -9   4 92.3796 8.89637   2
   9  -9   4 84.8600 8.95481   2
   9  -9  -4 94.5657 8.14092   2
  -9  -9   4 83.6381 10.7752   2
  -9  -9   4 92.5434 10.2890   2
   9   9   4 80.4607 9.29133   2
   9  -9  -4 90.2977 8.29166   2
  10   9  -4 1.93760 5.66872   2
  10  -9   4 6.42472 3.48985   2
 -10  -9  -4 5.47262 5.20082   2
  10  -9   4 9.64477 3.48812   2
 -10  -9   4 11.9678 5.11206   2
  10  -9  -4 4.84123 2.49473   2
  10   9   4 11.0746 5.61837   2
  10  -9  -4 7.85427 2.53476   2
  11  -9   4 29.4764 4.22475   2
 -11  -9  -4 17.8188 5.70522   2
  11   9  -4 24.0142 6.71894   2
  11  -9   4 35.1760 4.24423   2
 -11  -9   4 23.9819 5.86846   2
  11   9   4 29.7446 6.92355   2
  12  -9   4 35.6571 4.57992   2
 -12  -9  -4 30.7565 5.97691   2
  12   9  -4 20.6680 6.27688   2
 -12  -9   4 33.3429 5.77027   2
 -13  -9  -4 9.17371 5.58813   2
  13   9  -4 23.4777 6.80902   2
  13  -9   4 13.6316 3.07929   2
  13  -9   4 11.7183 3.33288   2
 -13  -9   4 9.88352 5.02198   2
  13   9   4 10.8097 7.05421   2
   0 -10  -4 20.2020 4.02610   2
   0 -10   4 17.1642 4.02337   2
   0 -10   4 15.5518 4.41552   2
   0  10  -4 19.5638 4.03819   2
   0 -10  -4 18.7628 4.20391   2
   0  10   4 24.8849 3.87658   2
   1 -10   4 77.3558 8.32498   2
  -1 -10  -4 86.0582 8.30122   2
  -1  10   4 77.1986 7.85666   2
  -1 -10  -4 89.7215 8.70785   2
   1  10  -4 83.8615 9.06094   2
   1 -10   4 96.8602 8.71214   2
   1 -10  -4 69.9184 8.13304   2
   1  10   4 56.9186 6.98132   2
  -1 -10   4 71.7939 8.58012   2
   1 -10  -4 58.4600 8.05301   2
  -1  10  -4 54.3924 6.80008   2
  -1 -10   4 61.4323 7.32127   2
  -2  10   4 6.95335 3.23784   2
   2  10  -4 15.3270 3.95896   2
  -2 -10  -4 11.1562 4.17083   2
  -2 -10  -4 10.8903 3.92300   2
   2 -10   4 7.88744 3.94002   2
   2 -10   4 13.3984 4.10417   2
   2 -10  -4 17.0543 3.73126   2
  -2 -10   4 12.2441 4.39933   2
  -2 -10   4 11.0087 3.99440   2
  -2  10  -4 8.72367 3.54886   2
   2 -10  -4 12.7433 3.60465   2
  -3 -10  -4 447.208 35.1071   2
  -3  10   4 436.054 34.5702   2
  -3 -10  -4 427.958 34.9197   2
   3 -10   4 439.661 34.7692   2
   3  10  -4 461.852 35.0032   2
   3 -10   4 429.221 34.8255   2
   3  10   4 408.786 34.9386   2
  -3  10  -4 432.422 34.7114   2
   3 -10  -4 390.028 34.6720   2
  -3 -10   4 436.150 34.9640   2
  -3 -10   4 408.586 35.0829   2
   3 -10  -4 435.237 34.6957   2
  -4  10   4 26.3296 3.68033   2
   4 -10   4 16.6883 4.21570   2
   4  10  -4 30.4676 4.84695   2
  -4 -10  -4 27.3604 5.17937   2
   4 -10   4 24.7588 4.21014   2
  -4 -10  -4 31.5361 5.01707   2
  -4  10  -4 24.4813 3.94557   2
   4  10   4 24.6378 4.78768   2
   4 -10  -4 20.9877 3.97135   2
   4 -10  -4 22.1688 4.05330   2
  -4 -10   4 23.1206 5.24367   2
  -4 -10   4 24.8929 4.78401   2
   5  10  -4 42.1896 5.32624   2
  -5 -10  -4 36.9283 5.14268   2
  -5 -10  -4 34.0830 5.43323   2
  -5  10   4 31.7893 3.67766   2
   5 -10   4 33.3715 4.47858   2
   5 -10   4 27.9722 4.52971   2
  -5 -10   4 17.9040 4.92542   2
  -5 -10   4 15.5907 5.22144   2
   5  10   4 24.6753 5.09670   2
   5 -10  -4 19.2562 4.02379   2
   5 -10  -4 24.3293 4.06892   2
  -6 -10  -4 118.973 13.2776   2
   6 -10   4 111.528 11.6179   2
   6  10  -4 120.051 12.7452   2
  -6 -10  -4 131.363 12.5622   2
   6 -10   4 119.983 11.7460   2
  -6 -10   4 135.420 12.5147   2
   6  10   4 134.201 12.9548   2
  -6 -10   4 144.311 12.9050   2
   6 -10  -4 124.913 11.4258   2
   6 -10  -4 123.651 11.4260   2
   7 -10   4 22.3971 5.07452   2
  -7 -10  -4 26.9299 6.06425   2
  -7 -10  -4 33.6397 5.70632   2
   7  10  -4 22.4130 5.86379   2
   7 -10   4 35.5470 4.75410   2
  -7 -10   4 34.1254 6.09260   2
   7 -10  -4 43.4074 4.43283   2
   7  10   4 42.5184 6.08646   2
  -7 -10   4 40.6992 5.95564   2
  -8 -10  -4 1.42263 5.02949   2
  -8 -10  -4 11.7507 6.04636   2
   8  10  -4 9.65243 5.23061   2
   8 -10   4 7.06880 3.72711   2
   8 -10   4 -1.1325 3.57735   2
  -8 -10   4 8.03112 5.26582   2
  -8 -10   4 14.0690 5.05698   2
   8 -10  -4 1.81701 3.16381   2
   8 -10  -4 -0.7472 3.11174   2
   8  10   4 12.0056 5.42037   2
   9  10  -4 16.4756 5.70393   2
   9 -10   4 17.5448 3.93731   2
  -9 -10  -4 27.8263 5.75296   2
   9 -10   4 16.7540 4.06419   2
   9  10   4 7.35584 5.65087   2
   9 -10  -4 14.1111 3.40924   2
   9 -10  -4 8.30436 3.32365   2
  10  10  -4 18.2631 6.06844   2
  10 -10   4 15.1159 4.10872   2
  10 -10   4 11.7545 3.87743   2
  10 -10  -4 16.4656 3.20805   2
  10 -10  -4 13.6650 3.21138   2
  10  10   4 23.6309 6.62418   2
 -11 -10  -4 14.9018 5.70911   2
  11 -10   4 19.3818 3.81197   2
  11  10  -4 13.5164 6.74704   2
  11 -10   4 20.3629 4.04483   2
  11 -10  -4 16.7137 2.82558   2
 -11 -10   4 5.78258 5.56629   2
  11  10   4 13.0608 6.48487   2
  11 -10  -4 15.1121 2.73367   2
 -12 -10  -4 7.86878 5.57595   2
  12 -10   4 6.64842 3.34474   2
 -12 -10   4 6.78471 5.38978   2
  12  10   4 -5.9379 6.30936   2
  13 -10   4 27.3945 4.10288   2
  13 -10   4 12.0493 3.34046   2
   0  11   4 6.07255 3.61431   2
   0  11  -4 -2.1076 3.79710   2
   0 -11   4 3.19654 4.51557   2
   0 -11  -4 7.21550 3.95628   2
   0 -11   4 2.88187 4.05004   2
   0 -11  -4 3.65432 4.15202   2
  -1  11   4 9.59076 3.81774   2
  -1 -11  -4 17.0993 4.41598   2
   1 -11   4 17.8030 4.29224   2
   1 -11   4 22.6355 4.59803   2
  -1 -11  -4 24.1481 4.78921   2
   1  11  -4 14.9806 4.25949   2
   1 -11  -4 9.74231 4.09326   2
  -1 -11   4 16.5989 4.81092   2
  -1  11  -4 19.8895 4.11758   2
  -1 -11   4 20.5246 4.52016   2
   1 -11  -4 20.8891 4.47247   2
   1  11   4 20.9300 4.25719   2
   2  11  -4 69.5388 8.39496   2
  -2 -11  -4 75.5359 8.88379   2
   2 -11   4 69.4987 8.15415   2
  -2 -11  -4 77.8105 8.50345   2
  -2  11   4 74.4911 7.54415   2
   2 -11   4 64.5991 6.86540   2
   2 -11  -4 48.2519 6.39113   2
  -2 -11   4 62.0454 7.09838   2
   2 -11  -4 58.8946 6.63526   2
  -2 -11   4 52.3231 6.76409   2
  -2  11  -4 57.3895 6.53507   2
   2  11   4 55.8918 6.82925   2
  -3  11   4 114.568 10.8082   2
   3  11  -4 128.721 14.8558   2
   3 -11   4 112.426 11.5892   2
  -3 -11  -4 118.970 12.1609   2
   3 -11   4 113.188 11.3990   2
  -3 -11  -4 116.028 11.9358   2
  -3 -11   4 120.712 12.5313   2
   3 -11  -4 111.216 11.0641   2
   3  11   4 107.709 12.1213   2
  -3 -11   4 111.504 11.7069   2
  -3  11  -4 115.344 11.0460   2
   3 -11  -4 114.514 11.2329   2
   4 -11   4 23.2736 4.79264   2
  -4  11   4 23.6692 3.99860   2
   4  11  -4 20.9277 5.25463   2
  -4 -11  -4 18.4756 5.10853   2
   4 -11   4 18.4510 4.52864   2
  -4 -11  -4 15.2929 5.57450   2
  -4 -11   4 22.8878 5.20021   2
   4 -11  -4 42.1216 4.54059   2
  -4 -11   4 29.6884 6.99157   2
   4  11   4 30.7401 5.55703   2
   4 -11  -4 32.6949 4.50191   2
  -4  11  -4 31.3740 4.33087   2
   5 -11   4 51.6804 6.07713   2
  -5  11   4 49.0103 5.35755   2
  -5 -11  -4 56.3771 6.65093   2
  -5 -11  -4 43.7958 8.32964   2
   5 -11   4 48.8519 5.96364   2
   5  11  -4 57.3683 6.91370   2
   5 -11  -4 53.8645 5.85798   2
   5 -11  -4 44.3882 5.82714   2
   5  11   4 63.0847 6.89585   2
  -5 -11   4 52.3710 6.69865   2
  -5 -11   4 53.9116 8.62439   2
  -5  11  -4 50.1500 5.67196   2
   6 -11   4 4.03705 3.98515   2
  -6 -11  -4 4.57504 4.89882   2
   6 -11   4 5.07156 3.86681   2
  -6 -11  -4 -1.0864 6.94131   2
   6  11  -4 3.29777 4.99047   2
   6  11   4 12.1330 5.16656   2
  -6 -11   4 12.6556 5.64974   2
   6 -11  -4 13.0906 3.74385   2
   6 -11  -4 18.3253 3.83662   2
  -6 -11   4 -1.7135 4.91661   2
   7 -11   4 34.9327 4.85366   2
   7  11  -4 38.6051 6.22913   2
  -7 -11  -4 37.0105 6.21633   2
   7 -11   4 36.4460 4.90577   2
  -7 -11  -4 39.3054 6.60818   2
   7 -11  -4 25.6651 4.56713   2
   7 -11  -4 28.4799 4.58247   2
  -7 -11   4 29.9524 6.60381   2
  -7 -11   4 32.3647 6.48973   2
   7  11   4 22.6799 5.95769   2
  -8 -11  -4 9.89318 6.08571   2
  -8 -11  -4 8.10326 5.45212   2
   8 -11   4 8.83589 4.01621   2
   8  11  -4 2.12651 5.34930   2
   8 -11   4 5.10264 4.00866   2
   8 -11  -4 8.45053 3.66921   2
   8 -11  -4 5.42449 3.55213   2
  -8 -11   4 8.51459 6.13162   2
   8  11   4 4.44987 5.68022   2
  -8 -11   4 5.43477 5.51767   2
   9  11  -4 12.3102 5.92166   2
   9 -11   4 5.26685 4.05504   2
  -9 -11  -4 -0.7444 5.89136   2
   9 -11   4 6.83228 3.92882   2
   9  11   4 3.38955 5.94867   2
   9 -11  -4 7.23595 3.55087   2
   9 -11  -4 7.58544 3.44750   2
  10 -11   4 7.85036 4.09976   2
  10  11  -4 3.50725 6.07258   2
  10 -11   4 3.33746 3.81769   2
  10 -11  -4 9.31598 3.32823   2
  10 -11  -4 12.2919 3.54437   2
  10  11   4 4.45594 6.29729   2
  11 -11   4 32.0614 4.79277   2
  11 -11   4 29.5751 4.98817   2
 -11 -11  -4 20.4843 6.33620   2
  11  11  -4 37.4720 7.46656   2
 -11 -11   4 32.1791 6.70803   2
  11  11   4 27.9674 7.62096   2
  11 -11  -4 32.8542 4.15409   2
  11 -11  -4 27.0563 3.79022   2
  12 -11   4 1.21211 4.06740   2
 -12 -11  -4 5.04660 5.68500   2
  12  11  -4 7.49795 7.05933   2
  12 -11   4 1.45831 3.62671   2
  12  11   4 7.65424 7.49556   2
 -12 -11   4 1.34272 5.83456   2
  13 -11   4 3.20934 3.15917   2
   0  12   4 175.217 15.7606   2
   0 -12   4 173.374 16.1545   2
   0 -12  -4 172.496 16.1480   2
   0 -12   4 173.867 16.5441   2
   0 -12  -4 189.270 15.8733   2
   0  12  -4 169.926 15.9485   2
  -1 -12  -4 172.152 17.1033   2
  -1 -12  -4 188.292 16.8979   2
   1 -12   4 183.471 17.2174   2
   1  12  -4 190.675 16.8843   2
  -1  12   4 189.082 16.5484   2
   1 -12   4 176.694 16.8185   2
  -1  12  -4 183.572 16.5260   2
   1  12   4 193.522 16.7636   2
  -1 -12   4 196.083 17.2141   2
   1 -12  -4 174.406 16.6795   2
  -1 -12   4 194.178 17.0516   2
   1 -12  -4 203.972 16.9942   2
   2  12  -4 59.5970 7.50685   2
   2 -12   4 68.8756 7.67600   2
   2 -12   4 64.6763 7.37270   2
  -2  12   4 63.0840 8.22960   2
  -2 -12  -4 81.8416 9.63559   2
  -2 -12  -4 70.1841 7.80770   2
   2  12   4 79.0765 9.21294   2
  -2 -12   4 64.2406 8.05292   2
   2 -12  -4 62.5219 7.22679   2
  -2 -12   4 69.9168 7.71439   2
  -2  12  -4 79.0112 8.72513   2
   2 -12  -4 77.5336 9.21080   2
   3 -12   4 37.2591 5.23963   2
   3  12  -4 24.6424 5.40531   2
  -3 -12  -4 20.9366 5.78800   2
   3 -12   4 24.8222 4.84960   2
  -3  12   4 18.2550 4.14449   2
  -3 -12  -4 24.5295 5.33463   2
  -3 -12   4 13.4016 5.26906   2
   3 -12  -4 15.2247 4.81134   2
   3 -12  -4 25.1540 4.62097   2
  -3  12  -4 22.9052 4.64516   2
  -3 -12   4 38.0800 6.11080   2
   3  12   4 24.1006 5.17867   2
  -4 -12  -4 58.3620 7.75820   2
   4 -12   4 49.2199 7.08169   2
   4  12  -4 63.3468 7.62165   2
  -4 -12  -4 60.4935 7.45156   2
  -4  12   4 48.4245 6.34491   2
   4 -12   4 52.3722 6.78708   2
  -4 -12   4 72.8278 7.64048   2
   4  12   4 75.2772 7.59778   2
  -4 -12   4 74.3244 8.17431   2
  -4  12  -4 71.0934 7.98040   2
   4 -12  -4 78.4693 8.26646   2
   4 -12  -4 70.7492 8.54366   2
   5 -12   4 51.4428 6.48195   2
   5 -12   4 55.3515 6.72359   2
   5  12  -4 64.2424 7.37534   2
  -5  12   4 56.4069 5.85438   2
  -5 -12  -4 53.0863 7.27450   2
  -5 -12  -4 54.1818 7.87599   2
   5 -12  -4 69.9907 7.85795   2
  -5  12  -4 58.2733 7.30270   2
  -5 -12   4 48.9415 7.39394   2
  -5 -12   4 56.2299 8.36915   2
   5 -12  -4 48.3979 6.36673   2
   5  12   4 58.4077 7.41199   2
   6  12  -4 25.4402 6.16597   2
   6 -12   4 29.0552 5.01597   2
   6 -12   4 30.5883 4.80384   2
  -6 -12  -4 34.3037 7.70238   2
  -6 -12  -4 32.3112 6.15102   2
   6  12   4 21.7988 6.35438   2
  -6 -12   4 26.4647 6.01308   2
   6 -12  -4 12.8495 4.59896   2
   6 -12  -4 23.1002 4.60153   2
   7 -12   4 9.91222 4.36817   2
   7 -12   4 13.7137 4.68204   2
   7 -12  -4 19.4389 4.44048   2
   7 -12  -4 25.3113 4.32701   2
  -7 -12   4 13.6377 6.09870   2
  -7 -12   4 17.9095 6.73158   2
   7  12   4 26.1047 7.10374   2
   8  12  -4 30.8486 6.95749   2
   8 -12   4 32.2158 5.27968   2
   8 -12   4 29.7140 5.33766   2
  -8 -12  -4 33.4777 7.47883   2
   8 -12  -4 33.0052 5.01972   2
   8 -12  -4 42.5831 4.90260   2
  -8 -12   4 23.4671 7.39420   2
   8  12   4 36.7913 7.46185   2
   9 -12   4 32.7153 5.33039   2
   9  12  -4 34.4326 7.63575   2
  -9 -12  -4 27.6412 7.61874   2
   9 -12   4 35.1658 5.40359   2
   9 -12  -4 39.2771 4.98358   2
   9 -12  -4 31.6881 4.96016   2
  -9 -12   4 29.4944 8.00527   2
   9  12   4 45.5869 8.15938   2
 -10 -12  -4 21.9812 7.07278   2
  10 -12   4 24.7395 4.84109   2
  10  12  -4 18.2008 7.24201   2
  10 -12   4 19.4993 4.55921   2
  10  12   4 14.8318 7.27347   2
  10 -12  -4 27.5593 4.62840   2
  10 -12  -4 24.4612 4.26681   2
  11  12  -4 17.2906 7.72980   2
  11 -12   4 11.9389 4.48962   2
  11 -12   4 23.1159 4.36626   2
  11 -12  -4 13.2068 3.51639   2
  11 -12  -4 12.7571 4.53297   2
  11  12   4 6.56665 7.25303   2
  12 -12   4 30.7320 4.63939   2
  12 -12  -4 25.9136 3.17546   2
  13 -12   4 -5.0190 3.21487   2
   0  13   4 77.1704 9.14710   2
   0  13  -4 64.9319 7.59496   2
   0 -13   4 60.3296 7.75044   2
   0 -13   4 69.8065 7.96852   2
   0 -13  -4 67.1289 7.64904   2
   0 -13  -4 61.1689 7.82325   2
   1 -13   4 15.4786 5.51237   2
   1 -13   4 22.3136 5.26905   2
  -1 -13  -4 26.6077 5.81818   2
  -1  13   4 17.6929 4.92137   2
   1  13  -4 19.7498 5.36128   2
  -1 -13  -4 13.8532 5.20938   2
   1  13   4 14.0890 5.02117   2
  -1 -13   4 16.3977 5.92845   2
   1 -13  -4 11.3756 5.24443   2
   1 -13  -4 13.6210 4.96460   2
  -1  13  -4 26.9799 5.14276   2
  -1 -13   4 17.6294 5.52323   2
   2  13  -4 23.3127 5.56874   2
   2 -13   4 21.6941 5.30242   2
  -2 -13  -4 22.0535 6.19015   2
  -2  13   4 27.6647 4.76465   2
   2 -13   4 27.6703 5.74701   2
  -2 -13  -4 21.3434 5.51222   2
   2  13   4 23.9209 5.66905   2
   2 -13  -4 21.7471 5.43983   2
  -2 -13   4 27.5849 6.01244   2
  -2 -13   4 22.7422 6.43390   2
  -2  13  -4 31.4363 6.24171   2
  -3 -13  -4 156.398 15.4535   2
   3 -13   4 161.614 15.1273   2
   3 -13   4 145.225 13.9659   2
  -3  13   4 145.230 13.2274   2
  -3 -13  -4 123.871 15.0290   2
   3  13  -4 146.602 14.8860   2
  -3  13  -4 147.482 13.5486   2
  -3 -13   4 134.401 15.2512   2
   3  13   4 150.974 14.9450   2
  -3 -13   4 156.170 14.7322   2
   3 -13  -4 136.965 13.7012   2
   3 -13  -4 122.475 14.7087   2
   4 -13   4 39.9774 6.02477   2
  -4  13   4 42.0672 5.65923   2
   4  13  -4 43.4383 7.04027   2
  -4 -13  -4 38.4922 7.28182   2
   4 -13   4 39.8140 6.39800   2
  -4 -13  -4 38.0057 6.74638   2
  -4 -13   4 50.2098 7.48997   2
   4 -13  -4 46.0351 6.07925   2
  -4  13  -4 52.9303 5.84496   2
  -4 -13   4 45.9205 7.25521   2
   4  13   4 44.5154 7.01593   2
   4 -13  -4 48.2668 6.23505   2
  -5 -13  -4 32.1739 6.97517   2
   5  13  -4 29.3232 6.58003   2
   5 -13   4 25.6060 5.36582   2
   5 -13   4 31.0168 5.51718   2
  -5 -13  -4 27.8322 6.42076   2
  -5 -13   4 27.8330 6.69223   2
   5  13   4 29.5442 6.59729   2
   5 -13  -4 31.5919 5.15313   2
  -5 -13   4 29.7189 6.95235   2
   5 -13  -4 22.3158 5.23993   2
   6  13  -4 18.9135 6.30479   2
  -6 -13  -4 22.0885 7.33265   2
   6 -13   4 16.9741 4.82723   2
   6 -13   4 10.6685 4.92212   2
  -6 -13  -4 7.63788 5.97288   2
   6 -13  -4 2.42459 4.36924   2
   6  13   4 0.76841 6.22730   2
  -6 -13   4 14.7144 6.65705   2
   6 -13  -4 12.5704 4.52934   2
  -6 -13   4 13.7041 6.79249   2
   7 -13   4 30.6929 5.37885   2
  -7 -13  -4 24.5945 7.56250   2
  -7 -13  -4 24.3052 6.77958   2
   7 -13   4 23.2668 5.13658   2
   7  13  -4 28.2728 6.89812   2
   7  13   4 20.7620 7.00230   2
   7 -13  -4 25.9828 5.46145   2
  -7 -13   4 30.0185 7.02906   2
   7 -13  -4 30.8465 5.16247   2
   8 -13   4 4.88208 4.70990   2
   8  13  -4 0.82881 7.04409   2
  -8 -13   4 -5.2672 6.79565   2
   8 -13  -4 4.06410 4.17981   2
   8  13   4 3.84934 6.93219   2
   8 -13  -4 1.67069 4.36930   2
   9 -13   4 17.9451 4.84160   2
   9  13  -4 11.3948 9.01865   2
   9 -13   4 8.99115 4.69430   2
  -9 -13  -4 2.23726 7.12374   2
  -9 -13   4 4.84318 6.87769   2
   9 -13  -4 10.6484 4.61337   2
   9 -13  -4 2.88443 4.02367   2
   9  13   4 14.4834 7.23766   2
  10 -13   4 3.85333 4.44746   2
  10  13  -4 -6.5224 7.60643   2
  10 -13   4 4.60768 4.85047   2
 -10 -13  -4 2.33053 6.91612   2
  10  13   4 8.87446 8.10025   2
  10 -13  -4 -6.2339 3.89943   2
  10 -13  -4 10.9280 4.49032   2
  11 -13   4 15.1962 5.76522   2
  11 -13  -4 25.0669 4.65068   2
  11 -13  -4 10.6377 3.82707   2
  12 -13   4 3.60558 3.99459   2
  12 -13  -4 7.38696 3.49892   2
   0 -14  -4 12.7326 5.79304   2
   0 -14   4 4.01920 5.91137   2
   0  14  -4 7.22495 6.01554   2
   0  14   4 8.96597 4.96317   2
   0 -14   4 8.76720 5.44423   2
   0 -14  -4 11.2590 5.51926   2
  -1 -14  -4 52.2540 7.69431   2
   1 -14   4 61.5153 7.80035   2
   1  14  -4 62.5351 7.61620   2
   1 -14   4 60.0641 7.30451   2
  -1 -14  -4 48.4640 7.47566   2
   1 -14  -4 58.8081 7.31051   2
  -1  14  -4 54.2076 7.02099   2
   1 -14  -4 51.1654 8.53319   2
  -1 -14   4 52.1083 8.07482   2
  -1 -14   4 49.7702 7.51231   2
  -2 -14  -4 51.6999 7.82337   2
  -2 -14  -4 35.2220 7.04785   2
   2 -14   4 40.8916 6.76446   2
   2  14  -4 44.5817 7.09831   2
   2 -14   4 38.2625 7.77548   2
   2 -14  -4 55.2183 7.07943   2
   2 -14  -4 42.9550 6.58826   2
  -2 -14   4 55.5887 8.13461   2
   2  14   4 54.4109 7.20468   2
  -2 -14   4 38.8943 7.83646   2
  -2  14  -4 54.8931 6.51157   2
   3 -14   4 48.0035 7.39014   2
  -3 -14  -4 59.3283 8.40729   2
   3  14  -4 55.6255 7.86890   2
  -3 -14  -4 45.1398 7.83991   2
  -3 -14   4 62.7267 8.69450   2
   3 -14  -4 59.7105 6.97847   2
   3 -14  -4 53.5402 7.35575   2
   3  14   4 60.5765 7.89567   2
  -3 -14   4 56.6978 8.06225   2
  -4 -14  -4 70.0697 8.60974   2
   4 -14   4 78.6639 8.33788   2
   4  14  -4 71.8236 8.98446   2
   4 -14   4 67.3986 7.99867   2
  -4 -14  -4 80.0856 9.29760   2
  -4 -14   4 61.0950 8.88810   2
   4  14   4 64.1609 8.63938   2
   4 -14  -4 66.9226 7.90819   2
   4 -14  -4 58.7935 7.87866   2
  -4 -14   4 64.6296 9.36112   2
   5  14  -4 7.37714 6.37247   2
   5 -14   4 5.44451 5.04681   2
  -5 -14  -4 -0.5946 6.73345   2
  -5 -14  -4 8.86672 6.29203   2
   5 -14   4 2.32259 5.32383   2
  -5 -14   4 -3.1270 7.04590   2
   5 -14  -4 -2.0738 4.75015   2
   5 -14  -4 4.82646 4.98915   2
   5  14   4 7.96597 6.56363   2
  -5 -14   4 3.35660 6.45348   2
   6  14  -4 33.9562 7.55840   2
   6 -14   4 23.1935 5.46448   2
  -6 -14  -4 39.0332 8.27348   2
  -6 -14  -4 26.5162 9.45316   2
   6 -14   4 36.5319 5.97836   2
  -6 -14   4 29.8344 7.58715   2
   6 -14  -4 14.0691 5.13141   2
   6  14   4 36.0248 7.45047   2
   6 -14  -4 30.7962 5.53981   2
  -6 -14   4 14.6578 8.05677   2
  -7 -14  -4 25.8164 8.45700   2
   7  14  -4 24.0826 7.48199   2
   7 -14   4 27.6689 5.74807   2
   7 -14   4 27.5881 5.86535   2
   7  14   4 36.0056 7.56431   2
   7 -14  -4 31.6527 5.54761   2
  -7 -14   4 31.4505 8.91825   2
   7 -14  -4 26.3047 5.54267   2
   8 -14   4 3.13417 5.25622   2
  -8 -14  -4 6.27913 8.07692   2
   8  14  -4 15.4656 7.69458   2
   8 -14   4 17.5376 5.11007   2
   8 -14  -4 8.19895 4.52355   2
   8  14   4 15.8258 7.06492   2
  -8 -14   4 -1.0743 8.81814   2
   8 -14  -4 14.6467 4.81894   2
   9 -14   4 39.8681 7.05333   2
   9 -14   4 46.8580 6.12347   2
   9  14  -4 45.0551 9.22853   2
  -9 -14   4 32.3816 8.78705   2
   9  14   4 47.5523 8.75454   2
   9 -14  -4 32.8152 5.92980   2
   9 -14  -4 30.0342 5.51088   2
 -10 -14  -4 1.48955 8.85042   2
  10 -14   4 1.45161 5.93644   2
  10 -14   4 1.62961 4.79872   2
 -10 -14   4 2.31823 7.07636   2
  10 -14  -4 -1.1261 4.87302   2
  11 -14   4 5.05915 4.61204   2
  11 -14  -4 4.74881 4.04111   2
  12 -14   4 3.12192 4.37224   2
   0 -15  -4 62.2281 8.48606   2
   0 -15   4 52.0582 8.11785   2
   0 -15  -4 60.1811 8.06620   2
   0  15  -4 63.6400 8.68060   2
  -1 -15  -4 3.23716 6.66700   2
   1 -15   4 4.48235 5.69267   2
   1  15  -4 4.53052 5.91436   2
  -1 -15  -4 -1.4192 5.77443   2
   1 -15   4 2.30433 6.13993   2
  -1 -15   4 9.46863 6.21468   2
   1 -15  -4 0.99681 6.01585   2
   1 -15  -4 -0.3216 5.53709   2
  -1 -15   4 10.2702 6.77313   2
   1  15   4 10.1818 5.75230   2
   2  15  -4 9.49565 6.30074   2
  -2 -15  -4 4.87317 6.82024   2
   2 -15   4 10.2715 5.70611   2
  -2 -15  -4 16.0429 8.42912   2
   2 -15   4 11.3988 6.11198   2
  -2 -15   4 2.99396 6.99222   2
  -2 -15   4 3.06645 6.26168   2
   2 -15  -4 3.20352 5.42133   2
   2  15   4 11.9219 5.87377   2
   2 -15  -4 9.06597 6.19277   2
   3 -15   4 -1.1727 5.65491   2
  -3 -15  -4 3.46611 6.99688   2
  -3 -15  -4 8.47619 6.37170   2
   3 -15   4 5.16569 5.54917   2
  -3 -15   4 -3.8893 6.42583   2
   3  15   4 3.80418 6.24287   2
   3 -15  -4 8.37409 5.34406   2
  -3 -15   4 4.51304 7.45549   2
   3 -15  -4 10.9263 5.83677   2
   4 -15   4 109.579 12.3233   2
   4 -15   4 90.6470 11.1146   2
  -4 -15  -4 117.137 12.6994   2
   4  15  -4 96.6694 11.8432   2
  -4 -15  -4 96.4273 11.5579   2
  -4 -15   4 137.987 14.2325   2
   4 -15  -4 122.606 12.6436   2
  -4 -15   4 120.059 12.6910   2
   4  15   4 111.911 12.4642   2
   4 -15  -4 129.664 13.4418   2
  -5 -15  -4 35.8055 8.58789   2
   5  15  -4 35.4811 7.60124   2
   5 -15   4 26.0546 6.08627   2
   5 -15   4 27.6559 6.30743   2
  -5 -15  -4 29.2723 7.75815   2
   5 -15  -4 16.1193 5.86310   2
   5 -15  -4 23.2691 5.85159   2
  -5 -15   4 19.2629 8.15076   2
   6  15  -4 6.56319 6.98649   2
  -6 -15  -4 5.62875 7.53549   2
   6 -15   4 3.82971 5.57231   2
  -6 -15  -4 14.4618 8.36240   2
   6 -15   4 8.97090 5.40862   2
   6 -15  -4 7.72589 5.29436   2
   6 -15  -4 -0.6822 5.02763   2
   6  15   4 10.2597 7.28432   2
  -6 -15   4 20.3173 8.36095   2
  -7 -15  -4 7.89626 8.05202   2
   7  15  -4 3.31564 7.41733   2
   7 -15   4 5.75312 4.90750   2
  -7 -15   4 -1.9083 7.98002   2
   7  15   4 7.38995 7.17759   2
   7 -15  -4 9.79090 5.26621   2
  -8 -15  -4 8.62245 8.95057   2
   8 -15   4 2.73106 4.87288   2
   8 -15   4 21.7079 5.41223   2
   8  15  -4 -11.058 7.49694   2
   8  15   4 5.69167 7.62414   2
   8 -15  -4 13.2347 4.99140   2
   8 -15  -4 10.9161 5.13613   2
  -8 -15   4 16.2592 8.93646   2
  -9 -15  -4 7.19228 8.85206   2
   9 -15   4 1.01599 4.95798   2
   9  15  -4 -9.5567 9.78934   2
   9  15   4 11.5974 8.46148   2
   9 -15  -4 -0.4080 4.67945   2
   9 -15  -4 -2.3637 6.07170   2
  10 -15   4 2.63636 5.16811   2
  10 -15  -4 -6.5185 4.57451   2
  11 -15   4 -4.1704 5.18119   2
  11 -15  -4 -3.7634 4.25117   2
   0 -16  -4 6.08167 6.38878   2
   0 -16  -4 6.81749 6.54921   2
   0 -16   4 -2.2578 7.05876   2
   0 -16   4 2.74997 6.35875   2
  -1 -16  -4 20.4997 7.65322   2
  -1 -16  -4 14.4003 6.63053   2
   1 -16   4 0.79415 5.92058   2
   1 -16   4 0.23757 6.87589   2
   1 -16  -4 8.60981 6.56342   2
  -1 -16   4 3.27932 6.67517   2
   1 -16  -4 4.25028 5.84710   2
  -1 -16   4 10.5503 7.45686   2
  -2 -16  -4 24.3524 7.23636   2
   2 -16   4 20.6730 6.93363   2
  -2 -16  -4 38.0907 8.20189   2
   2 -16   4 20.9893 6.75409   2
   2 -16  -4 13.9223 6.63397   2
  -2 -16   4 21.4929 8.77226   2
  -2 -16   4 20.3689 7.20209   2
   2 -16  -4 32.9911 6.98882   2
   3 -16   4 -5.7496 6.02049   2
  -3 -16  -4 10.4756 7.84195   2
  -3 -16  -4 1.36626 6.81284   2
   3 -16   4 2.99866 5.82259   2
   3 -16  -4 4.43809 6.20370   2
  -3 -16   4 9.67534 7.83772   2
  -3 -16   4 16.3225 6.95009   2
   3 -16  -4 0.47760 6.41127   2
   4 -16   4 18.9603 6.64260   2
  -4 -16  -4 20.8787 7.40777   2
   4  16  -4 23.2971 7.36849   2
  -4 -16  -4 18.1913 8.70920   2
   4 -16   4 21.5325 6.20382   2
   4 -16  -4 35.8702 6.75953   2
  -4 -16   4 26.3779 7.74774   2
   4 -16  -4 44.7039 7.17563   2
  -4 -16   4 31.9926 8.39460   2
   5 -16   4 6.50321 5.70225   2
   5 -16   4 10.5838 6.06555   2
  -5 -16  -4 -6.9519 8.65636   2
   5  16  -4 6.60141 7.52776   2
  -5 -16  -4 17.7299 8.40577   2
   5 -16  -4 2.03738 5.67331   2
  -5 -16   4 7.93525 8.28818   2
   5 -16  -4 15.5952 6.19621   2
   5  16   4 12.5789 7.98843   2
  -5 -16   4 13.7604 8.15863   2
   6  16  -4 27.1461 8.42421   2
   6 -16   4 10.9817 5.80727   2
  -6 -16  -4 22.2917 8.82454   2
  -6 -16   4 23.2269 9.33697   2
   6  16   4 16.7969 8.16735   2
   6 -16  -4 18.0479 5.78166   2
   6 -16  -4 13.7403 6.28782   2
   7 -16   4 6.32694 5.55243   2
  -7 -16  -4 -14.081 8.36386   2
   7  16  -4 10.1029 8.65613   2
   7 -16   4 12.1150 6.23662   2
  -7 -16   4 10.7510 9.19906   2
   7 -16  -4 -0.9559 5.29073   2
   7 -16  -4 3.47244 5.22419   2
   7  16   4 5.91720 7.91729   2
   8 -16   4 6.09224 5.65794   2
  -8 -16  -4 7.64674 8.45841   2
   8  16   4 22.0101 8.75344   2
  -8 -16   4 10.5146 9.81158   2
   8 -16  -4 10.9780 5.46449   2
   9 -16   4 -20.281 5.66508   2
   9 -16  -4 1.08695 5.56121   2
  10 -16  -4 -4.2165 5.43225   2
   0 -17  -4 0.40043 7.83439   2
   0 -17   4 -2.2501 7.22314   2
   0 -17  -4 0.71624 6.47531   2
   0 -17   4 -1.7026 7.14852   2
  -1 -17  -4 13.0324 7.96511   2
  -1 -17  -4 22.8295 9.31622   2
   1 -17   4 14.0785 7.82777   2
   1 -17   4 11.6412 7.24253   2
   1 -17  -4 30.4291 7.54016   2
   1 -17  -4 17.1961 7.60583   2
  -1 -17   4 16.7694 7.55595   2
  -1 -17   4 16.7850 8.48976   2
  -2 -17  -4 9.70109 8.11975   2
   2 -17   4 11.4937 7.37104   2
   2 -17   4 15.4033 7.34750   2
  -2 -17  -4 1.27529 7.46950   2
   2 -17  -4 2.05282 6.70202   2
  -2 -17   4 9.67679 7.68992   2
   2 -17  -4 6.34026 6.70787   2
  -2 -17   4 4.25775 8.81430   2
  -3 -17  -4 1.13073 7.37617   2
   3 -17   4 1.76025 6.79892   2
   3 -17   4 2.17540 6.53800   2
  -3 -17  -4 -3.2943 8.46334   2
   3 -17  -4 13.5131 6.61037   2
  -3 -17   4 -3.0545 8.99429   2
  -3 -17   4 11.6597 8.29740   2
   4 -17   4 7.56400 6.80984   2
   4 -17   4 11.2428 7.14460   2
  -4 -17  -4 2.81881 11.1380   2
  -4 -17  -4 7.20701 8.83850   2
   4 -17  -4 1.17352 5.73194   2
  -4 -17   4 9.47766 7.97856   2
  -4 -17   4 10.8215 10.0595   2
   5 -17   4 7.94061 6.84979   2
   5 -17   4 6.12179 6.60945   2
  -5 -17   4 11.4254 9.55809   2
   5 -17  -4 11.1269 6.41261   2
   5 -17  -4 -5.8358 5.88918   2
  -6 -17  -4 10.0672 8.73646   2
   6 -17   4 -4.4721 6.59874   2
   6 -17   4 24.3694 6.84642   2
  -6 -17   4 17.6370 10.0636   2
   6 -17  -4 13.9835 6.65253   2
   6 -17  -4 -3.5767 6.05730   2
  -7 -17  -4 1.81931 10.1422   2
   7 -17  -4 -0.3579 5.82932   2
  -7 -17   4 -12.697 9.81022   2
  -8 -17  -4 12.7475 9.14310   2
  -8 -17   4 21.0477 11.9899   2
   0 -18   4 42.7000 9.92883   2
   0 -18  -4 34.5849 9.60709   2
   0 -18  -4 48.5699 9.24305   2
   0 -18   4 49.2419 9.44480   2
   1 -18   4 -4.3274 8.42290   2
  -1 -18  -4 4.87615 7.86288   2
   1 -18   4 7.39161 7.67518   2
  -1 -18  -4 -1.4221 8.53401   2
   1 -18  -4 2.63217 7.96243   2
   1 -18  -4 4.37833 7.40419   2
  -1 -18   4 -1.9176 7.97107   2
  -1 -18   4 6.41996 7.80536   2
   2 -18   4 22.6839 8.11223   2
   2 -18   4 37.7508 8.87458   2
  -2 -18  -4 43.7395 8.37595   2
  -2 -18  -4 27.9373 9.01018   2
  -2 -18   4 11.9623 8.23869   2
  -2 -18   4 25.8372 9.46199   2
   2 -18  -4 32.4118 7.99361   2
  -3 -18  -4 -17.586 8.15005   2
  -3 -18  -4 23.4725 8.93602   2
   3 -18   4 11.6358 7.86092   2
   3 -18   4 17.9784 7.61144   2
   3 -18  -4 16.8774 7.68247   2
   3 -18  -4 16.8170 7.43651   2
  -3 -18   4 19.4436 8.86487   2
  -3 -18   4 19.2388 10.8562   2
  -4 -18  -4 22.9003 9.85977   2
  -4 -18  -4 3.43001 8.10669   2
   4 -18   4 13.9860 7.46088   2
  -4 -18   4 11.1129 9.90174   2
   4 -18  -4 22.8622 8.31256   2
  -5 -18  -4 15.7554 9.89635   2
  -5 -18   4 7.14098 10.0531   2
  -6 -18  -4 1.34212 9.88985   2
  -7 -18   4 1.25752 10.7962   2
   1 -19   4 3.25953 8.84849   2
  -1 -19  -4 -2.6318 9.51691   2
  -1 -19   4 13.7457 8.81150   2
   1 -19  -4 2.55699 8.21641   2
  -2 -19  -4 -5.2125 9.65135   2
   2 -19   4 -6.7839 8.34291   2
   2 -19  -4 5.09408 7.96834   2
  -2 -19   4 1.37025 8.89262   2
  -3 -19  -4 -1.9533 9.91788   2
   3 -19   4 -4.1116 9.28126   2
  -3 -19   4 -6.7636 9.83710   2
  -4 -19  -4 2.76040 9.44654   2
  -4 -19   4 -1.1299 11.0642   2
  -5 -19  -4 5.99717 10.7262   2
  -5 -19   4 -3.1001 10.6139   2
  -6 -19  -4 -6.3629 10.5535   2
  -6 -19   4 1.99708 11.8069   2
   0 -20   4 12.7684 9.79885   2
  -1 -20  -4 1.59544 10.4844   2
  -1 -20   4 20.1767 10.8001   2
  -2 -20  -4 0.03702 10.1559   2
  -3 -20   4 16.5648 12.5775   2
  -4 -20   4 -2.9165 11.0925   2
  -5 -20  -4 -0.2067 9.81386   2
   0   0  -5 0.06166 7.52930   1
  -1   0  -5 241.554 20.8104   2
   1   0  -5 266.405 20.7776   2
  -1   0   5 271.128 20.7970   2
   1   0   5 254.513 20.8598   2
   1   0  -5 269.508 20.7890   2
  -2   0   5 2356.47 177.164   2
   2   0  -5 2202.77 177.169   2
   2   0   5 2172.94 177.226   2
   2   0  -5 2224.48 177.168   2
   3   0  -5 296.669 23.6986   2
  -3   0   5 328.222 23.6669   2
  -3   0   5 284.730 23.6352   2
   3   0   5 286.213 23.8409   2
  -3   0  -5 287.003 23.8491   2
   3   0  -5 300.545 23.7077   2
   4   0   5 40.2809 4.61624   2
   4   0  -5 40.6559 3.84893   2
  -4   0   5 35.4078 3.51926   2
   4   0  -5 37.4354 3.91859   2
  -4   0   5 39.0224 3.45546   2
  -5   0   5 209.538 16.4743   2
   5   0   5 199.309 16.9348   2
   5   0  -5 197.382 16.7071   2
   5   0  -5 216.912 16.6933   2
  -5   0  -5 194.411 16.8722   2
  -5   0   5 222.717 16.4886   2
  -6   0  -5 164.751 13.3055   2
   6   0  -5 163.655 13.1365   2
   6   0   5 162.087 13.4163   2
   6   0  -5 154.714 13.1277   2
   7   0   5 505.918 41.9255   2
  -7   0  -5 530.385 41.8413   2
   7   0  -5 539.238 41.7802   2
  -8   0  -5 5.75006 2.21519   2
   8   0   5 7.48625 2.65974   2
  -8   0  -5 6.46563 2.06580   2
   9   0  -5 22.3978 3.53895   2
  -9   0  -5 17.0781 2.58042   2
   9   0   5 25.3106 3.44047   2
  -9   0  -5 16.2294 2.75084   2
  10   0   5 21.9134 3.97827   2
  10   0  -5 30.5210 3.38960   2
 -10   0  -5 24.0609 2.79187   2
 -10   0  -5 22.5364 2.72165   2
  11   0  -5 181.570 15.1932   2
  12   0  -5 24.6708 3.94785   2
  12   0   5 30.5088 4.51967   2
  13   0   5 27.6835 4.62345   2
  13   0  -5 11.6622 3.52942   2
  14   0  -5 5.81496 4.00382   2
  14   0   5 -1.7284 4.10921   2
  15   0   5 28.3250 5.63567   2
  15   0  -5 26.8859 4.95128   2
  16   0   5 -12.822 4.78780   2
  16   0  -5 -2.5755 4.39078   2
   0  -1  -5 205.444 16.2752   2
   0   1  -5 190.107 16.3307   2
   0  -1   5 218.865 16.3160   2
   0   1   5 189.382 16.2966   2
   0   1  -5 211.788 16.3123   2
  -1  -1  -5 359.166 28.6922   2
   1   1  -5 357.176 28.6673   2
   1  -1   5 356.764 28.6914   2
  -1   1   5 371.268 28.6108   2
   1   1  -5 355.924 28.6951   2
   2   1  -5 1626.94 123.406   2
  -2   1   5 1695.95 123.324   2
  -2   1   5 1571.27 123.325   2
   2  -1   5 1586.35 123.429   2
   2   1  -5 1694.48 123.415   2
   2   1   5 1388.02 123.422   2
   2  -1  -5 1573.06 123.343   2
  -2  -1   5 1507.09 123.398   2
  -2  -1   5 1385.37 123.383   2
  -3   1  -5 119.982 10.4836   2
  -3  -1   5 129.675 10.4020   2
   3  -1  -5 128.613 10.1481   2
   3   1   5 131.234 10.6230   2
   3  -1  -5 130.785 10.1468   2
  -3  -1   5 113.820 10.3616   2
   4   1  -5 564.731 44.4886   2
   4  -1   5 639.398 44.5653   2
   4   1  -5 602.628 44.4832   2
  -4  -1  -5 574.743 44.5758   2
   4  -1  -5 523.445 44.3485   2
  -4  -1   5 534.050 44.4506   2
   4  -1  -5 576.558 44.3597   2
  -4   1  -5 544.375 44.4991   2
   4   1   5 504.332 44.5630   2
  -4  -1   5 536.470 44.4362   2
   5   1  -5 1703.47 146.592   2
   5   1  -5 1715.76 146.517   2
  -5  -1  -5 1827.04 146.595   2
   5  -1   5 1709.14 146.564   2
   5   1   5 1950.59 146.614   2
  -5   1  -5 1866.76 146.534   2
   5  -1  -5 1953.64 146.441   2
  -5  -1   5 1954.53 146.491   2
  -5  -1   5 2003.37 146.508   2
   5  -1  -5 1822.57 146.443   2
   6  -1   5 651.960 52.9445   2
   6   1  -5 619.539 52.8719   2
   6   1  -5 599.384 52.8602   2
  -6  -1  -5 636.022 52.9374   2
  -6  -1   5 726.748 52.8044   2
  -6   1  -5 664.564 52.8588   2
  -6  -1   5 707.415 52.8095   2
   6   1   5 702.711 52.9946   2
   6  -1  -5 680.872 52.7540   2
  -7   1  -5 47.8976 4.70619   2
   7   1   5 34.8287 4.52645   2
  -7  -1   5 51.3682 4.31727   2
   8  -1   5 201.530 16.0658   2
  -8  -1  -5 192.688 15.9979   2
   8   1  -5 181.179 15.9402   2
  -8  -1  -5 193.079 15.9049   2
  -8   1  -5 193.187 15.6329   2
   8   1   5 187.590 16.2182   2
   8  -1  -5 192.848 15.8837   2
  -8   1  -5 203.370 15.6877   2
  -8  -1   5 194.711 15.5141   2
  -8  -1   5 195.736 15.5082   2
  -9  -1  -5 263.646 22.5752   2
   9  -1   5 263.915 22.7023   2
  -9  -1  -5 257.322 22.5105   2
   9   1   5 303.533 22.8950   2
   9  -1  -5 297.229 22.3885   2
  -9   1  -5 285.761 22.2531   2
  -9   1  -5 279.716 22.1969   2
  10  -1   5 133.524 11.4298   2
  10   1  -5 125.258 11.8722   2
 -10  -1  -5 134.231 11.0220   2
  10   1   5 123.736 11.7471   2
  10  -1  -5 126.559 10.9005   2
 -11  -1  -5 5.99078 2.28847   2
  11   1  -5 3.63754 3.14653   2
  11  -1   5 6.27919 3.33284   2
  11  -1  -5 0.71923 2.46836   2
  12   1  -5 46.1583 5.20740   2
  12  -1   5 39.8182 5.32454   2
  12  -1  -5 53.1443 5.40441   2
  12   1   5 38.4183 5.63141   2
  13  -1   5 71.3098 8.40617   2
  13   1  -5 62.5954 7.94905   2
  13  -1  -5 73.5306 7.26452   2
  13   1   5 76.7113 8.99329   2
  14  -1   5 22.1179 4.54089   2
  14   1  -5 19.3777 4.21608   2
  14   1   5 11.9374 4.68085   2
  14  -1  -5 17.1849 3.58539   2
  15   1  -5 28.8528 5.65141   2
  15  -1  -5 36.4462 4.41382   2
  15   1   5 27.2432 5.81363   2
  16   1  -5 1.28426 4.48332   2
  16  -1   5 -0.3089 5.22392   2
  16   1   5 5.54671 6.02418   2
   0   2  -5 1380.67 109.774   2
   0  -2   5 1409.26 109.777   2
   0   2   5 1391.62 109.739   2
   0  -2  -5 1359.94 109.734   2
   0   2  -5 1388.55 109.765   2
   1   2  -5 375.578 29.6444   2
   1   2  -5 380.174 29.6230   2
  -1   2   5 394.570 29.5180   2
   1  -2   5 396.842 29.6404   2
  -1  -2  -5 361.101 29.6157   2
   1  -2   5 394.352 29.6208   2
  -1  -2   5 379.171 29.6013   2
  -1  -2   5 360.526 29.6155   2
   1  -2  -5 354.875 29.5198   2
   1   2   5 330.125 29.6057   2
  -1   2  -5 355.312 29.6268   2
   2  -2   5 292.774 25.5652   2
  -2   2   5 290.825 25.3641   2
  -2  -2  -5 315.208 25.5987   2
   2   2  -5 283.058 25.5723   2
   2   2  -5 301.807 25.5975   2
  -2   2  -5 380.511 25.5704   2
   2   2   5 380.306 25.8157   2
   3   2  -5 1288.71 89.0190   2
   3  -2   5 1283.02 89.0077   2
   3   2  -5 1295.10 89.0178   2
   3  -2  -5 1066.48 88.8520   2
  -3   2  -5 955.826 89.0090   2
  -3  -2   5 1012.53 88.9701   2
   3   2   5 994.110 89.0104   2
  -3  -2   5 1089.72 88.9910   2
   4   2  -5 864.010 72.8989   2
   4  -2   5 921.346 72.8972   2
   4   2  -5 897.579 72.8963   2
  -4  -2   5 884.423 72.8650   2
   4  -2  -5 1015.47 72.7061   2
   4   2   5 901.508 72.9452   2
  -4  -2   5 951.602 72.8912   2
  -4   2  -5 912.434 72.8424   2
   5  -2   5 171.122 13.3343   2
   5   2  -5 161.680 13.3009   2
  -5  -2  -5 151.571 13.4730   2
   5   2  -5 164.217 13.3981   2
   5   2   5 145.927 13.4686   2
  -5   2  -5 143.535 13.1201   2
  -5  -2   5 175.790 13.2537   2
  -5  -2   5 173.064 13.2922   2
   6   2  -5 174.140 16.8806   2
   6  -2   5 181.719 16.8667   2
  -6  -2  -5 192.128 16.9564   2
   6   2  -5 193.012 16.8969   2
   6  -2  -5 215.530 16.4483   2
  -6  -2   5 225.250 16.7845   2
   6   2   5 224.626 17.1039   2
  -6  -2   5 227.125 16.8285   2
  -6   2  -5 222.307 16.6604   2
   7  -2   5 806.251 62.2843   2
   7   2  -5 790.804 62.2980   2
  -7  -2  -5 755.525 62.3350   2
  -7  -2   5 823.336 62.2239   2
   7   2   5 754.604 62.3799   2
  -7  -2   5 783.811 62.2136   2
  -7   2  -5 765.486 62.1098   2
   7  -2  -5 789.371 62.0646   2
   8   2  -5 183.713 14.1940   2
  -8  -2  -5 191.504 14.2376   2
   8  -2   5 154.992 14.0709   2
  -8  -2  -5 184.822 14.0978   2
  -8  -2   5 160.230 13.8691   2
  -8  -2   5 170.923 13.8551   2
   8  -2  -5 153.464 13.5743   2
   8   2   5 158.383 14.4192   2
   9   2  -5 123.447 10.3541   2
  -9  -2  -5 118.303 10.1851   2
  -9  -2  -5 118.792 10.3357   2
   9  -2   5 117.527 10.9408   2
  -9  -2   5 109.263 9.73919   2
   9  -2  -5 113.884 9.50767   2
   9   2   5 110.492 10.6018   2
  -9  -2   5 111.420 9.71941   2
  10  -2   5 67.6503 8.13607   2
 -10  -2  -5 61.3248 8.00738   2
 -10  -2  -5 70.6110 7.81147   2
  10  -2  -5 96.5978 7.07064   2
 -10  -2   5 83.0978 6.92400   2
 -10  -2   5 80.9497 6.91346   2
  10   2   5 91.7299 8.74667   2
 -11  -2  -5 177.628 14.9421   2
  11   2  -5 195.356 15.3099   2
  11  -2   5 178.603 15.0743   2
 -11  -2  -5 171.005 14.8686   2
  11   2   5 164.299 15.6248   2
  11  -2  -5 174.931 14.4313   2
  12   2  -5 31.8266 4.51706   2
  12  -2   5 30.6532 4.34071   2
 -12  -2  -5 25.2913 3.52808   2
  12   2   5 27.0164 5.80613   2
  12  -2  -5 25.0364 3.13903   2
  13   2  -5 20.6941 4.26893   2
  13  -2   5 6.83110 3.84003   2
  13   2   5 9.29462 4.42279   2
  14  -2   5 24.5783 4.42652   2
  14   2  -5 11.5966 4.74211   2
  14   2   5 13.3898 5.00050   2
  15  -2   5 3.94134 3.93717   2
  15   2  -5 -4.9391 4.76026   2
  15   2   5 1.41807 4.83474   2
  16   2  -5 6.14806 4.94510   2
  16  -2   5 14.2929 4.91747   2
  16   2   5 0.86462 5.88430   2
   0  -3   5 1922.08 150.987   2
   0  -3   5 1943.12 150.995   2
   0   3  -5 1958.74 150.995   2
   0  -3  -5 1797.96 150.946   2
   0   3  -5 1905.30 150.985   2
   0   3   5 1914.25 150.952   2
  -1   3   5 9561.87 754.262   1
   1  -3   5 9316.41 755.242   1
   1   3  -5 9211.55 755.493   1
  -1  -3  -5 8700.96 755.038   1
  -1  -3   5 9709.62 755.688   1
   1  -3  -5 9895.20 754.329   1
   1   3   5 9633.19 755.385   1
  -1   3  -5 9999.99 755.999   1
   2  -3   5 378.898 30.1602   2
   2   3  -5 382.622 30.2181   2
  -2  -3  -5 365.230 30.2119   2
   2  -3   5 390.962 30.1814   2
   2   3  -5 383.916 30.2144   2
  -2   3   5 389.120 29.9899   2
   2  -3  -5 350.910 30.0101   2
   2   3   5 364.417 30.2128   2
  -2  -3   5 392.201 30.1506   2
  -2  -3   5 374.903 30.2065   2
   3   3  -5 1720.61 139.897   2
   3  -3   5 1800.23 139.874   2
   3   3  -5 1765.67 139.902   2
   3  -3   5 1748.08 139.865   2
  -3  -3  -5 1722.05 139.911   2
   3  -3  -5 1831.79 139.762   2
   3   3   5 1783.63 140.050   2
  -3  -3   5 1806.50 139.900   2
  -3   3  -5 1717.48 139.836   2
   4   3  -5 197.395 15.5694   2
   4  -3   5 206.267 15.4548   2
  -4  -3   5 189.690 15.5580   2
   4  -3  -5 188.007 15.0737   2
   4   3   5 190.874 15.7204   2
  -4   3  -5 171.696 15.3129   2
  -4  -3   5 180.518 15.4897   2
   5   3  -5 454.838 36.1618   2
   5  -3   5 521.727 36.1002   2
   5   3  -5 473.847 36.1567   2
  -5  -3   5 415.801 36.0894   2
  -5  -3   5 418.733 36.1077   2
   5   3   5 454.741 36.2300   2
  -5   3  -5 426.258 35.9443   2
   6   3  -5 713.078 54.3645   2
   6  -3   5 722.993 54.3022   2
  -6  -3  -5 684.436 54.3851   2
  -6  -3   5 674.060 54.7348   2
   6   3   5 640.878 54.4032   2
  -6  -3   5 660.028 54.2990   2
  -7  -3  -5 189.443 17.2581   2
  -7  -3  -5 179.839 17.1702   2
   7  -3   5 188.642 17.0476   2
   7   3  -5 171.003 17.2081   2
  -7   3  -5 231.248 16.6350   2
   7   3   5 225.753 17.3302   2
  -7  -3   5 233.602 17.0814   2
  -7  -3   5 240.331 17.1509   2
  -8  -3  -5 19.7130 3.23456   2
   8   3  -5 17.9585 3.30418   2
   8  -3   5 18.9131 2.98965   2
  -8  -3  -5 20.8231 3.51340   2
  -8  -3   5 19.8741 3.04810   2
  -8  -3   5 17.7675 3.02567   2
   8   3   5 18.2119 3.58977   2
   9   3  -5 318.540 25.7615   2
  -9  -3  -5 343.833 25.7836   2
  -9  -3  -5 335.346 25.6757   2
  -9  -3   5 303.085 25.4900   2
  -9  -3   5 283.947 25.4796   2
   9   3   5 315.043 25.9464   2
  10   3  -5 66.6052 7.91242   2
 -10  -3  -5 70.1175 7.43050   2
 -10  -3  -5 60.1729 7.71366   2
  10  -3   5 66.8619 7.25657   2
  10   3   5 81.8447 8.37170   2
 -10  -3   5 77.2768 7.01376   2
 -11  -3  -5 121.723 11.7389   2
 -11  -3  -5 122.074 11.2394   2
  11  -3   5 128.832 11.2901   2
  11   3   5 134.150 12.1284   2
 -11  -3   5 127.028 10.7328   2
 -11  -3   5 123.030 10.7106   2
 -12  -3  -5 38.0854 4.51022   2
  12   3  -5 35.1178 5.17312   2
  12  -3   5 38.5623 4.57727   2
  12   3   5 26.8430 5.25538   2
  13  -3   5 25.0753 4.11762   2
 -13  -3  -5 20.7278 3.94671   2
  13   3  -5 20.5302 4.76161   2
  13   3   5 28.5018 5.49404   2
  14   3  -5 11.3244 4.79083   2
  14   3   5 15.5738 5.17906   2
  15  -3   5 18.6619 4.15916   2
  15   3  -5 12.6836 5.24331   2
  15   3   5 21.1612 5.62169   2
  16  -3   5 7.28501 4.47059   2
  16   3  -5 18.4886 5.42686   2
   0   4  -5 723.522 54.2025   2
   0  -4   5 666.616 54.2123   2
   0   4   5 681.361 54.1453   2
   0  -4  -5 653.860 54.1499   2
   0   4  -5 699.355 54.1957   2
   0  -4   5 663.822 54.1769   2
   1  -4   5 320.380 28.8259   2
   1   4  -5 352.568 28.8727   2
   1  -4   5 334.702 28.8224   2
   1   4  -5 336.025 28.8449   2
  -1   4   5 342.049 28.7296   2
  -1  -4  -5 329.666 28.8484   2
   1  -4  -5 442.700 28.7859   2
  -1  -4   5 419.267 28.8845   2
   2  -4   5 157.113 13.5325   2
   2   4  -5 153.607 13.6289   2
   2   4  -5 163.616 13.6548   2
  -2  -4  -5 154.648 13.6911   2
   2  -4   5 159.766 13.5430   2
  -2   4   5 151.868 13.2578   2
  -2  -4   5 172.602 13.6795   2
   2   4   5 181.477 13.6756   2
  -2   4  -5 148.358 13.4891   2
  -2   4  -5 172.297 13.5752   2
  -2  -4   5 176.561 13.6131   2
   2  -4  -5 170.050 13.3370   2
   3   4  -5 13.0621 4.13269   2
   3  -4   5 8.16889 2.26197   2
   3   4  -5 3.97408 2.48666   2
  -3  -4  -5 5.49748 2.56507   2
  -3   4   5 7.26124 1.45129   2
  -3  -4   5 1.17776 2.43126   2
  -3   4  -5 2.77763 2.01563   2
   3   4   5 4.36569 2.60746   2
   3  -4  -5 0.51699 1.92493   2
   4   4  -5 32.1101 4.03229   2
   4  -4   5 31.3343 3.80994   2
   4   4  -5 31.4297 4.04119   2
  -4  -4  -5 37.5940 4.07461   2
   4   4   5 48.9334 5.43184   2
  -4  -4   5 51.5440 5.03863   2
   5  -4   5 902.165 67.9858   2
   5  -4   5 895.665 67.9919   2
   5   4  -5 907.923 68.0911   2
   5   4  -5 933.394 68.0985   2
  -5  -4   5 822.138 68.0496   2
   5  -4  -5 799.989 67.7926   2
   5   4   5 820.243 68.1289   2
  -5  -4   5 837.381 68.0513   2
  -5   4  -5 791.171 67.8639   2
   6   4  -5 258.221 22.4350   2
   6  -4   5 264.701 22.2559   2
   6  -4   5 261.088 22.2535   2
  -6  -4  -5 219.576 23.1210   2
  -6  -4   5 319.946 22.4155   2
  -6  -4   5 302.763 22.4017   2
   6  -4  -5 301.277 21.8877   2
  -6   4  -5 252.853 21.9772   2
   6   4   5 285.744 22.5748   2
   7  -4   5 8.16012 2.59405   2
   7   4  -5 10.1447 2.97709   2
  -7  -4  -5 5.51713 2.93851   2
  -7  -4   5 13.5430 2.84791   2
  -7  -4   5 8.56885 2.85870   2
   7   4   5 15.5323 3.23870   2
  -8  -4  -5 157.531 13.7057   2
  -8  -4  -5 166.660 13.6385   2
   8   4  -5 166.882 13.7323   2
  -8  -4   5 160.051 13.5017   2
   8   4   5 137.136 13.9145   2
  -8  -4   5 156.225 13.4985   2
   9   4  -5 223.852 18.1339   2
   9  -4   5 194.390 17.6353   2
  -9  -4  -5 206.458 18.0952   2
  -9  -4  -5 212.735 17.9757   2
  -9  -4   5 220.714 17.7966   2
   9   4   5 213.656 18.2454   2
  -9  -4   5 229.909 17.8595   2
 -10  -4  -5 24.3825 4.33322   2
  10  -4   5 19.5965 3.56810   2
 -10  -4  -5 17.5345 4.50634   2
  10   4  -5 25.6623 4.40725   2
 -10  -4   5 35.7787 3.93075   2
  10   4   5 37.5333 4.86611   2
  11  -4   5 10.5068 3.19926   2
 -11  -4  -5 13.6993 3.81279   2
  11   4  -5 6.67167 4.06786   2
  11   4   5 9.76449 4.29628   2
 -11  -4   5 10.4759 3.21075   2
 -11  -4   5 8.29370 3.27290   2
 -12  -4  -5 58.9533 6.00069   2
  12   4  -5 58.4868 7.17876   2
  12  -4   5 64.9138 6.71040   2
  12   4   5 35.5018 6.51586   2
 -12  -4   5 50.4609 6.25820   2
  13  -4   5 71.2619 7.51103   2
  13   4  -5 58.8136 7.24226   2
  13  -4   5 65.0662 7.23322   2
 -13  -4  -5 59.4169 7.52281   2
  13   4   5 58.9804 7.48931   2
  14  -4   5 16.1483 3.77944   2
  14  -4   5 11.5446 3.80004   2
  14   4  -5 13.7132 4.88650   2
  14   4   5 2.98563 5.66956   2
  15   4  -5 6.90007 5.77122   2
  15  -4   5 17.0423 3.68626   2
  15  -4   5 6.43356 4.03700   2
  15   4   5 4.69413 5.46992   2
   0   5   5 5.59800 2.34816   2
   0   5  -5 7.43033 2.54887   2
   0  -5   5 11.5940 2.62710   2
   0  -5  -5 9.85696 2.50706   2
   0  -5   5 5.39433 2.71051   2
   0   5  -5 4.09725 2.55573   2
   1   5  -5 34.9572 3.65668   2
   1  -5   5 33.2317 3.73585   2
   1   5  -5 38.9668 3.79729   2
  -1  -5  -5 32.8538 3.68827   2
   1  -5   5 28.0047 3.57442   2
  -1   5   5 43.3240 4.24254   2
   1   5   5 20.3962 3.48487   2
  -1   5  -5 31.7554 3.64014   2
  -1  -5   5 30.0031 3.77694   2
  -1  -5   5 22.3592 3.58892   2
   1  -5  -5 26.9834 3.41097   2
   2  -5   5 57.0730 6.09327   2
  -2   5   5 59.3472 5.55319   2
   2  -5   5 45.9485 6.21412   2
   2   5  -5 55.5160 6.37803   2
   2   5  -5 62.2795 6.29196   2
  -2  -5  -5 55.8874 6.40878   2
  -2   5  -5 61.8855 7.04863   2
   3   5  -5 431.360 34.3704   2
  -3  -5  -5 433.956 34.3962   2
  -3   5   5 433.596 34.0425   2
   3   5  -5 431.294 34.3794   2
   3  -5   5 438.078 34.2480   2
   3  -5   5 429.697 34.4561   2
  -3  -5   5 428.900 34.3812   2
   3  -5  -5 395.960 34.3046   2
  -3  -5   5 415.022 34.3475   2
  -3   5  -5 415.940 34.1756   2
   3   5   5 438.432 34.3846   2
  -3   5  -5 441.661 34.2362   2
   4  -5   5 76.3323 7.01635   2
   4   5  -5 66.9873 7.31820   2
  -4  -5  -5 69.1614 7.54185   2
   4   5  -5 66.7461 7.19772   2
   4  -5   5 72.9524 6.95636   2
  -4   5   5 72.3072 5.96566   2
   5  -5   5 85.7439 8.10931   2
   5   5  -5 88.6639 8.39494   2
   5   5  -5 93.0025 8.57865   2
  -5  -5  -5 103.395 8.63892   2
   5  -5   5 103.356 8.06052   2
   5  -5  -5 84.1134 7.53604   2
   5   5   5 92.2877 8.54025   2
  -5  -5   5 72.8988 8.41927   2
  -5   5  -5 91.4986 7.68910   2
   5  -5  -5 78.8961 7.51979   2
   6   5  -5 354.474 26.7023   2
  -6  -5  -5 335.208 26.6541   2
   6  -5   5 352.140 26.4727   2
   6  -5   5 339.834 26.4596   2
  -6  -5   5 318.869 26.5993   2
  -6  -5   5 302.257 26.5952   2
   6   5   5 334.222 27.0486   2
   6  -5  -5 324.976 26.1606   2
  -6   5  -5 315.622 26.1882   2
   6  -5  -5 313.852 26.1640   2
   7  -5   5 269.510 22.0398   2
   7   5  -5 289.489 22.3762   2
   7  -5   5 286.286 22.0723   2
  -7  -5  -5 255.230 22.2992   2
  -7  -5  -5 253.665 22.3669   2
   7   5   5 273.791 22.4994   2
  -7  -5   5 262.691 22.2498   2
  -7  -5   5 269.119 22.2852   2
   7  -5  -5 278.877 21.6565   2
   7  -5  -5 274.491 21.6445   2
  -8  -5  -5 463.055 38.7598   2
  -8  -5  -5 483.537 38.6933   2
   8  -5   5 458.697 38.4633   2
   8   5  -5 436.112 38.6725   2
   8  -5   5 480.261 38.4294   2
  -8  -5   5 489.559 38.6222   2
   8   5   5 532.983 38.8689   2
  -8  -5   5 502.397 38.6243   2
   9  -5   5 15.8733 3.43946   2
   9   5  -5 25.4807 4.34709   2
  -9  -5  -5 26.5332 4.37591   2
   9  -5   5 27.8047 3.60718   2
  -9  -5  -5 28.4301 4.22234   2
  -9  -5   5 25.8748 4.02726   2
   9   5   5 20.5336 4.41216   2
  -9  -5   5 28.9212 4.16585   2
  10   5  -5 153.754 13.6720   2
 -10  -5  -5 150.161 13.5992   2
  10  -5   5 151.971 12.8586   2
 -10  -5  -5 165.593 13.4115   2
 -10  -5   5 143.066 13.2556   2
  10   5   5 137.551 14.0732   2
 -10  -5   5 134.968 13.1241   2
  11   5  -5 165.594 14.8214   2
  11  -5   5 145.803 13.8126   2
  11  -5   5 167.196 13.8506   2
 -11  -5  -5 160.950 14.6115   2
  11   5   5 174.944 14.9780   2
  12  -5   5 48.3646 5.38200   2
  12  -5   5 47.6545 5.32220   2
  12   5  -5 47.7865 6.43584   2
 -12  -5   5 59.2029 6.82471   2
  12   5   5 58.7477 6.72441   2
 -13  -5  -5 5.84712 3.87957   2
  13  -5   5 9.58761 3.34754   2
  13  -5   5 9.31529 3.26367   2
  13   5   5 2.55236 5.00070   2
  14  -5   5 5.46585 3.35350   2
  14   5  -5 7.79904 5.59307   2
  14  -5   5 0.00833 3.87087   2
 -14  -5  -5 1.20164 4.72275   2
  15   5  -5 22.7188 6.36573   2
  15  -5   5 32.1957 4.11997   2
  15   5   5 8.92283 6.31323   2
   0   6  -5 63.3591 6.67181   2
   0  -6  -5 56.9330 6.50139   2
   0   6  -5 59.2734 6.47811   2
   0  -6   5 57.7867 6.54602   2
   0   6   5 56.0483 6.30385   2
   0  -6   5 65.5717 6.91685   2
   1  -6   5 439.936 34.3601   2
   1   6  -5 457.792 34.1581   2
   1   6  -5 447.155 34.1294   2
  -1  -6  -5 446.600 34.1144   2
  -1   6   5 445.350 33.9779   2
   1  -6   5 432.375 34.2603   2
   1  -6  -5 392.341 34.0051   2
  -1  -6   5 424.536 34.1516   2
   1   6   5 408.822 34.0872   2
  -1   6  -5 380.306 33.9155   2
  -1   6  -5 399.592 34.0598   2
  -1  -6   5 424.421 34.1160   2
   2  -6   5 930.885 73.6841   2
  -2   6   5 923.687 73.5816   2
   2   6  -5 968.022 73.7755   2
   2  -6   5 881.969 73.7182   2
  -2  -6  -5 952.728 73.7601   2
   2   6  -5 955.198 73.7576   2
  -2  -6   5 912.468 73.7268   2
  -2  -6   5 917.611 73.7586   2
   2  -6  -5 902.930 73.7401   2
  -2   6  -5 944.777 73.6980   2
   2   6   5 910.177 73.7342   2
   3  -6   5 31.0994 3.83651   2
   3  -6   5 33.7840 3.82900   2
  -3   6   5 40.4565 4.03960   2
   3   6  -5 39.1553 4.13979   2
   3   6  -5 41.4122 4.22764   2
  -3  -6  -5 36.6994 4.21639   2
   3  -6  -5 25.3501 3.48170   2
  -3  -6   5 29.1825 4.17558   2
  -3   6  -5 27.3271 3.58535   2
  -3  -6   5 29.7161 4.02359   2
   3   6   5 28.5930 4.03438   2
  -3   6  -5 30.7070 3.75047   2
   4   6  -5 11.2558 3.15959   2
   4  -6   5 13.0016 2.86316   2
   4  -6   5 8.92033 2.77339   2
  -4   6   5 14.7093 2.03423   2
  -4  -6   5 13.4103 3.09038   2
   4  -6  -5 13.8141 2.33025   2
  -4   6  -5 12.0838 2.42960   2
   4   6   5 11.7322 3.21435   2
  -4  -6   5 10.6639 3.17595   2
   4  -6  -5 10.4746 2.31586   2
  -5  -6  -5 90.5670 8.57449   2
   5   6  -5 85.6705 8.47232   2
   5  -6   5 75.9400 8.01369   2
  -5  -6  -5 83.5661 8.34436   2
   5  -6   5 82.2875 7.95297   2
  -5  -6   5 95.0114 8.24372   2
   6  -6   5 176.295 13.6444   2
   6  -6   5 168.098 13.6499   2
  -6  -6  -5 190.832 14.1548   2
   6   6  -5 166.287 14.8410   2
  -6  -6  -5 176.803 14.0452   2
   6   6   5 157.621 14.1946   2
   6  -6  -5 144.938 13.2098   2
   6  -6  -5 138.849 13.2102   2
  -6  -6   5 156.595 13.9184   2
   7  -6   5 4.20607 2.71090   2
  -7  -6  -5 9.75612 3.34687   2
   7   6  -5 1.12762 3.32506   2
   7  -6   5 6.33884 2.65199   2
  -7  -6  -5 1.20469 0.90875   2
  -7  -6   5 4.90874 3.19593   2
   7   6   5 -0.2965 3.44310   2
   7  -6  -5 5.04888 1.81730   2
  -7  -6   5 -0.5006 3.28880   2
   7  -6  -5 2.32081 1.72073   2
   8  -6   5 38.0663 4.82922   2
   8  -6   5 48.0940 5.79861   2
  -8  -6  -5 43.9857 5.65215   2
  -8  -6  -5 42.2903 5.38360   2
   8   6  -5 61.3725 7.11406   2
   8  -6  -5 53.7873 4.48842   2
  -8  -6   5 42.8120 5.39056   2
   8   6   5 36.5045 6.27743   2
   8  -6  -5 51.9248 4.54970   2
  -8  -6   5 46.2742 5.49727   2
   9  -6   5 166.402 14.3299   2
  -9  -6  -5 162.014 15.0945   2
  -9  -6  -5 156.430 15.0088   2
   9  -6   5 177.702 14.4594   2
   9   6  -5 154.302 15.0658   2
  -9  -6   5 170.621 14.9720   2
  -9  -6   5 185.409 14.8868   2
   9   6   5 181.838 15.3692   2
 -10  -6  -5 20.1081 4.75278   2
  10   6  -5 27.4929 4.84653   2
  10  -6   5 21.1138 3.73821   2
  10  -6   5 24.0840 3.70363   2
 -10  -6  -5 18.0035 4.63928   2
  10   6   5 23.1072 5.12827   2
 -10  -6   5 32.8549 4.61829   2
 -10  -6   5 27.3903 4.52292   2
  11  -6   5 5.83589 3.21576   2
 -11  -6  -5 8.73349 4.30580   2
  11  -6   5 5.98763 3.16406   2
  11   6  -5 4.92831 4.59932   2
 -11  -6   5 12.0060 3.99590   2
  11   6   5 17.7031 5.03336   2
  12  -6   5 24.7443 3.79036   2
  12  -6   5 25.0961 3.86809   2
 -12  -6  -5 23.7238 4.87315   2
  12   6  -5 20.2974 5.41572   2
 -12  -6   5 22.3915 4.41988   2
  12   6   5 20.9485 5.46985   2
  13  -6   5 56.0137 5.62616   2
  13   6  -5 46.1920 7.78196   2
  13  -6   5 63.6558 6.10158   2
 -13  -6  -5 53.3204 6.49016   2
  13   6   5 43.0127 7.30741   2
 -13  -6   5 41.3214 5.72237   2
  14   6  -5 0.45354 6.38959   2
 -14  -6  -5 6.47530 4.24775   2
  14  -6   5 7.76504 3.03159   2
  14   6   5 1.89455 5.53967   2
  15   6  -5 17.7617 7.31494   2
   0   7  -5 610.377 50.2197   2
   0   7  -5 637.290 50.2721   2
   0  -7   5 636.163 50.2523   2
   0  -7  -5 625.532 50.2544   2
   0   7   5 636.453 50.1978   2
  -1   7   5 998.695 76.6878   2
  -1  -7  -5 901.757 76.9815   2
   1   7  -5 994.299 76.7824   2
   1   7  -5 1012.98 76.7928   2
   1  -7   5 936.740 77.0005   2
   1  -7   5 921.913 76.7343   2
  -1  -7   5 989.795 76.7777   2
  -1   7  -5 971.943 76.7426   2
  -1  -7   5 964.877 76.8236   2
   1   7   5 975.159 76.7558   2
   1  -7  -5 934.071 76.6990   2
  -1   7  -5 977.455 76.6731   2
   2   7  -5 573.264 46.7904   2
   2  -7   5 583.666 46.7620   2
  -2  -7  -5 570.538 46.7988   2
   2  -7   5 588.457 46.7241   2
  -2   7   5 572.924 46.5866   2
   2   7  -5 574.696 46.7865   2
  -2   7  -5 595.836 46.7030   2
  -2  -7   5 604.559 46.8413   2
   2  -7  -5 550.122 46.6270   2
   2  -7  -5 602.649 46.6433   2
   2   7   5 622.469 46.8050   2
  -2  -7   5 577.612 46.7653   2
   3  -7   5 226.757 15.4543   2
  -3   7  -5 179.502 15.2762   2
   3   7   5 185.199 15.6193   2
   3  -7  -5 168.914 15.1406   2
  -3   7  -5 168.382 15.1529   2
  -3  -7   5 175.637 15.5691   2
   3  -7  -5 178.550 15.1939   2
  -3  -7   5 185.283 15.6150   2
  -4  -7  -5 922.705 75.5675   2
  -4   7   5 917.980 75.2603   2
  -4  -7  -5 867.990 75.4928   2
   4   7  -5 914.763 75.5456   2
   4   7  -5 937.725 75.5755   2
   4  -7   5 870.249 75.4274   2
   4  -7   5 895.722 75.4142   2
  -4   7  -5 975.521 75.3404   2
  -4  -7   5 992.876 75.5433   2
  -4  -7   5 1041.59 75.6126   2
   4   7   5 1031.23 75.6278   2
   4  -7  -5 975.665 75.3225   2
   4  -7  -5 994.919 75.3338   2
  -5  -7  -5 2.89118 3.49043   2
  -5  -7  -5 5.39632 3.24434   2
   5  -7   5 2.60448 2.78989   2
   5  -7   5 3.39409 2.66841   2
   5   7  -5 5.93164 3.23686   2
   5  -7  -5 7.91360 2.25662   2
   5  -7  -5 3.61974 2.27352   2
  -5   7  -5 4.94025 2.21919   2
  -5  -7   5 6.35167 3.38987   2
  -5  -7   5 5.56879 3.20109   2
   5   7   5 2.38615 3.37624   2
   6  -7   5 176.478 15.3430   2
   6   7  -5 189.640 15.9640   2
   6  -7   5 206.763 15.4222   2
  -6  -7  -5 167.122 15.7551   2
  -6  -7  -5 201.711 16.0950   2
   6  -7  -5 186.486 15.1876   2
  -6  -7   5 165.649 15.7168   2
   6   7   5 177.327 15.9338   2
   6  -7  -5 176.151 15.0087   2
  -7  -7  -5 38.3842 5.33787   2
   7   7  -5 37.5104 5.37031   2
   7  -7   5 43.7382 4.76980   2
   7  -7   5 52.5571 5.87378   2
   7   7   5 48.6762 5.53041   2
  -7  -7   5 33.2391 5.18106   2
   7  -7  -5 49.4634 4.89657   2
   7  -7  -5 47.4910 4.94159   2
   8  -7   5 317.101 25.6946   2
   8   7  -5 316.023 26.2573   2
   8  -7   5 330.898 25.9686   2
  -8  -7  -5 332.910 26.1788   2
   8  -7  -5 308.316 25.3550   2
   8   7   5 278.230 26.2968   2
   8  -7  -5 316.566 25.3064   2
  -8  -7   5 328.954 26.1271   2
   9  -7   5 25.0038 4.46915   2
   9   7  -5 17.4326 4.87438   2
   9  -7   5 30.8531 3.92105   2
  -9  -7  -5 24.2054 4.88610   2
   9  -7  -5 24.9001 2.78464   2
   9   7   5 31.3371 5.29754   2
   9  -7  -5 28.8946 3.48035   2
  -9  -7   5 26.7607 4.73220   2
  -9  -7   5 25.2656 4.74923   2
  10   7  -5 121.425 12.2976   2
 -10  -7  -5 124.242 11.8979   2
  10  -7   5 126.790 10.7817   2
  10  -7   5 110.978 10.6898   2
  10   7   5 121.760 12.4490   2
 -10  -7   5 108.026 11.7583   2
  11  -7   5 12.9142 3.29788   2
 -11  -7  -5 12.0834 4.69044   2
  11   7  -5 13.0521 5.07529   2
  11  -7   5 19.4875 3.63460   2
 -11  -7   5 16.0073 4.52511   2
  11   7   5 18.0684 5.22392   2
  12   7  -5 11.9471 5.22646   2
  12  -7   5 9.74795 3.23852   2
  12  -7   5 14.3388 3.47012   2
 -12  -7  -5 8.77439 4.77246   2
 -12  -7   5 -0.0551 5.31574   2
  12   7   5 15.8242 5.38289   2
  13  -7   5 21.0392 3.58521   2
  13   7  -5 20.4156 5.89374   2
  13  -7   5 22.0147 3.93959   2
 -13  -7  -5 16.9347 5.15367   2
  13   7   5 37.6632 6.58940   2
 -13  -7   5 17.8070 4.68376   2
  14  -7   5 21.7723 3.71045   2
  14  -7   5 29.5387 3.84838   2
 -14  -7  -5 25.0048 5.19682   2
  14   7   5 41.8176 7.21194   2
   0  -8  -5 37.2629 4.53329   2
   0   8  -5 32.8564 4.35824   2
   0  -8   5 35.3251 4.42530   2
   0   8  -5 39.9833 4.54208   2
   0  -8  -5 29.7094 4.24689   2
   0  -8   5 32.4742 7.18048   2
   0   8   5 43.4785 4.37388   2
  -1   8   5 47.6174 4.87572   2
   1  -8   5 46.6608 5.25514   2
   1   8  -5 46.3313 5.14028   2
   1   8  -5 50.2030 5.16004   2
  -1  -8  -5 50.4777 6.19987   2
   1  -8   5 38.0146 4.98248   2
   1   8   5 39.6425 4.95469   2
  -1   8  -5 50.8761 5.12732   2
   1  -8  -5 49.0654 4.94040   2
   1  -8  -5 66.7892 6.23237   2
  -1  -8   5 42.0931 5.15267   2
  -2  -8  -5 421.179 34.1681   2
   2  -8   5 400.882 32.9831   2
  -2   8   5 420.977 32.8406   2
  -2  -8  -5 409.506 33.0461   2
   2   8  -5 433.100 33.1035   2
   2  -8   5 429.518 33.0743   2
   2   8  -5 433.569 33.1144   2
   2  -8  -5 395.394 32.9067   2
  -2  -8   5 377.179 33.1885   2
  -2  -8   5 410.318 33.0655   2
   2   8   5 396.009 33.0417   2
   2  -8  -5 385.027 32.9045   2
   3   8  -5 123.502 12.5067   2
   3   8  -5 141.704 12.4716   2
   3  -8   5 124.181 12.1129   2
  -3  -8  -5 122.264 12.6687   2
  -3   8   5 125.157 11.7285   2
  -3  -8  -5 130.497 12.3774   2
   3  -8   5 141.983 12.3401   2
  -3   8  -5 142.378 11.9234   2
  -3   8  -5 137.646 12.0721   2
  -3  -8   5 149.536 12.7484   2
   3  -8  -5 158.386 11.9904   2
   3   8   5 142.205 12.4685   2
   3  -8  -5 143.401 11.9906   2
  -3  -8   5 154.120 12.5375   2
  -4   8   5 40.6342 3.93159   2
  -4  -8  -5 34.2463 4.96046   2
  -4  -8  -5 39.5773 4.81928   2
   4   8  -5 42.0026 4.88270   2
   4  -8   5 33.5755 4.50616   2
   4  -8   5 42.9980 4.42907   2
  -4  -8   5 41.5879 5.01891   2
  -4   8  -5 40.9438 4.30296   2
   4   8   5 39.7240 4.92693   2
  -4  -8   5 28.2161 4.66574   2
  -4   8  -5 29.7341 4.08390   2
   4  -8  -5 36.3818 4.17815   2
   4  -8  -5 37.0252 4.16805   2
   5  -8   5 28.6383 3.90726   2
  -5   8   5 26.1284 3.08772   2
   5  -8   5 20.6329 3.99100   2
   5   8  -5 22.5479 4.39196   2
  -5  -8  -5 16.1843 4.32385   2
  -5  -8  -5 26.4000 4.59253   2
  -5  -8   5 33.2164 4.72125   2
   5   8   5 37.1924 4.77084   2
   5  -8  -5 36.3921 3.59534   2
  -5  -8   5 35.2567 4.43697   2
  -6  -8  -5 205.590 17.9380   2
   6  -8   5 197.512 17.2034   2
   6   8  -5 221.139 17.7968   2
   6  -8   5 178.817 17.1748   2
  -6  -8  -5 195.558 17.7117   2
  -6  -8   5 216.494 17.6792   2
  -6  -8   5 229.141 17.8599   2
   6   8   5 222.402 17.8882   2
   6  -8  -5 194.885 16.8839   2
  -7  -8  -5 32.7379 5.38436   2
  -7  -8  -5 35.4855 5.10815   2
   7  -8   5 33.6469 4.45053   2
   7   8  -5 38.2507 5.29196   2
   7  -8   5 34.4624 4.43065   2
   7  -8  -5 32.3144 3.84268   2
   7   8   5 40.0755 5.52384   2
   7  -8  -5 32.7899 3.82674   2
  -7  -8   5 38.3519 5.13273   2
   8  -8   5 46.3650 4.72730   2
   8   8  -5 32.4531 5.52637   2
  -8  -8  -5 41.5996 5.51309   2
  -8  -8   5 34.4119 5.41184   2
  -8  -8   5 22.3770 6.34136   2
   8  -8  -5 34.0197 3.95576   2
   8  -8  -5 39.8779 4.01496   2
   8   8   5 43.3241 5.91614   2
   9  -8   5 26.5344 3.83629   2
   9  -8   5 13.4834 3.75219   2
  -9  -8  -5 25.4570 5.12445   2
   9   8   5 19.4676 5.26919   2
   9  -8  -5 24.8391 3.19347   2
  -9  -8   5 19.6806 4.97450   2
   9  -8  -5 20.4506 2.95132   2
  -9  -8   5 24.0283 5.03134   2
  10  -8   5 13.3003 3.73238   2
 -10  -8  -5 13.2756 5.32147   2
  10  -8   5 14.0922 3.79270   2
  10   8  -5 14.8311 5.19886   2
  10  -8  -5 16.4730 2.28575   2
 -10  -8   5 16.8668 5.06793   2
  10   8   5 15.9049 5.50421   2
  10  -8  -5 24.6682 2.39319   2
  11  -8   5 20.1560 3.84158   2
  11   8  -5 9.79817 5.39088   2
  11  -8   5 16.9814 3.66363   2
 -11  -8  -5 15.9370 5.21810   2
  11   8   5 24.2621 7.08761   2
 -11  -8   5 14.6022 4.82867   2
  12  -8   5 40.7632 4.59869   2
  12   8  -5 34.0117 6.34554   2
  12  -8   5 40.2842 4.82046   2
 -12  -8  -5 23.9499 5.93793   2
  12   8   5 31.5350 7.23582   2
 -12  -8   5 44.5057 5.85159   2
  13  -8   5 7.53850 3.00890   2
  13  -8   5 5.82263 3.46308   2
  13   8  -5 4.68335 5.88871   2
  13   8   5 -0.7700 6.41882   2
 -13  -8   5 5.81898 4.40525   2
  14  -8   5 4.06157 2.73342   2
   0  -9   5 237.367 21.0270   2
   0   9  -5 250.512 21.0414   2
   0   9  -5 253.762 21.0270   2
   0  -9  -5 256.797 20.9580   2
   0  -9   5 260.324 21.2022   2
   0   9   5 259.758 20.9441   2
   0  -9  -5 254.145 21.0846   2
   1  -9   5 49.7406 5.22434   2
  -1  -9  -5 40.0115 5.05107   2
   1   9  -5 65.2461 6.50564   2
  -1  -9  -5 47.6397 5.22228   2
   1  -9   5 40.5208 4.96661   2
  -1   9   5 51.9142 5.80540   2
   1   9  -5 44.8719 5.08051   2
   1  -9  -5 42.2292 4.96178   2
   1   9   5 42.2043 5.01419   2
  -1   9  -5 38.4587 4.97792   2
  -1  -9   5 43.5625 5.38572   2
  -1  -9   5 34.5905 4.98155   2
  -1   9  -5 37.1448 4.73186   2
   1  -9  -5 34.9935 4.69952   2
  -2   9   5 198.750 16.2072   2
   2   9  -5 183.866 16.6875   2
   2  -9   5 206.387 16.6318   2
   2  -9   5 200.068 16.4831   2
  -2  -9  -5 180.426 16.7404   2
  -2  -9  -5 202.455 16.6172   2
  -2  -9   5 185.011 16.7159   2
   2  -9  -5 199.439 16.3055   2
  -2  -9   5 205.726 16.8853   2
   2   9   5 196.361 16.5583   2
  -2   9  -5 185.171 16.3639   2
   2  -9  -5 180.016 16.3752   2
   3  -9   5 90.3376 10.4524   2
  -3  -9  -5 113.664 10.9650   2
  -3   9   5 122.527 9.83365   2
   3   9  -5 101.863 10.7166   2
  -3  -9  -5 113.226 10.6072   2
   3  -9   5 120.725 10.4525   2
  -3   9  -5 110.319 10.1901   2
   3  -9  -5 117.892 10.2902   2
  -3  -9   5 99.2279 10.9874   2
  -3  -9   5 110.836 10.6791   2
   3  -9  -5 111.812 10.1157   2
   3   9   5 97.0302 10.7131   2
   4  -9   5 181.303 15.4692   2
  -4  -9  -5 164.518 15.9755   2
  -4   9   5 180.075 14.8673   2
   4  -9   5 180.770 15.2789   2
   4   9  -5 191.666 15.8683   2
  -4  -9  -5 191.681 15.6438   2
  -4  -9   5 176.377 15.9043   2
   4   9   5 189.236 15.7447   2
   4  -9  -5 160.435 15.1080   2
   4  -9  -5 177.243 15.1472   2
  -4   9  -5 173.863 15.1108   2
  -5  -9  -5 234.626 19.5603   2
   5   9  -5 235.737 19.3690   2
   5  -9   5 219.245 18.9064   2
   5  -9   5 219.835 18.8142   2
  -5   9   5 222.669 18.3258   2
  -5  -9  -5 208.473 19.2061   2
  -5  -9   5 219.436 19.1900   2
   5  -9  -5 230.896 18.6320   2
   5  -9  -5 218.865 18.6432   2
  -5  -9   5 217.198 19.5071   2
   5   9   5 253.792 19.5247   2
   6  -9   5 13.3513 3.52444   2
   6  -9   5 11.4290 3.41902   2
  -6  -9  -5 13.1614 4.70511   2
  -6  -9  -5 11.8974 4.25039   2
   6   9  -5 13.7639 4.42238   2
   6  -9  -5 10.7631 3.05398   2
   6   9   5 7.17886 4.46132   2
   6  -9  -5 7.65164 3.98163   2
  -6  -9   5 3.84069 4.55093   2
  -6  -9   5 5.98482 4.17485   2
   7  -9   5 38.6667 5.29024   2
   7   9  -5 43.7048 6.02928   2
  -7  -9  -5 44.1334 6.09802   2
  -7  -9  -5 45.8834 6.40418   2
   7  -9   5 36.3295 5.20855   2
   7  -9  -5 56.3850 5.88421   2
   7   9   5 47.8320 6.34306   2
  -7  -9   5 48.7631 6.33493   2
   7  -9  -5 53.6292 5.90042   2
  -7  -9   5 56.5883 6.13981   2
  -8  -9  -5 204.058 17.0639   2
  -8  -9  -5 195.248 16.9031   2
   8   9  -5 190.397 17.1263   2
   8  -9   5 183.372 15.9740   2
   8  -9  -5 173.428 15.4949   2
   8   9   5 175.272 17.1220   2
   9   9  -5 7.63124 5.19485   2
  -9  -9  -5 18.4887 5.03133   2
   9  -9   5 12.4855 3.74708   2
   9  -9   5 13.0295 3.72897   2
  -9  -9   5 5.49507 5.24687   2
   9  -9  -5 13.6207 2.95081   2
  -9  -9   5 12.0229 5.57070   2
   9   9   5 9.24109 5.36076   2
   9  -9  -5 16.4670 2.93120   2
  10  -9   5 103.035 10.4077   2
 -10  -9  -5 101.184 11.8332   2
  10   9  -5 99.5154 12.1519   2
  10  -9   5 111.008 10.2466   2
  10  -9  -5 94.3880 9.29637   2
 -10  -9   5 106.076 11.7951   2
  10  -9  -5 117.532 9.31682   2
  10   9   5 117.547 12.6863   2
  11  -9   5 38.8866 4.83257   2
  11   9  -5 40.0424 6.62553   2
 -11  -9  -5 25.2913 6.03989   2
  11  -9   5 43.7424 5.06307   2
 -11  -9   5 42.9675 6.19943   2
  11   9   5 41.7336 7.29584   2
 -12  -9  -5 15.5187 5.37727   2
  12   9  -5 13.3445 6.27833   2
  12  -9   5 20.5835 3.92865   2
 -12  -9   5 16.2152 5.33945   2
  12   9   5 13.7138 6.24279   2
  13  -9   5 16.5247 3.43164   2
 -13  -9  -5 11.3998 5.51966   2
  13   9  -5 25.5613 7.39543   2
  13  -9   5 8.41062 3.28527   2
 -13  -9   5 7.73430 4.86021   2
  13   9   5 21.0071 6.76943   2
  14  -9   5 52.3030 6.14681   2
   0 -10  -5 183.629 17.2251   2
   0  10  -5 214.109 17.0569   2
   0  10   5 201.553 16.8134   2
   0 -10   5 186.649 17.1555   2
   0 -10  -5 207.146 16.9864   2
   0 -10   5 191.262 17.3547   2
   1 -10   5 22.5536 4.17118   2
  -1  10   5 21.4011 3.80909   2
  -1 -10  -5 23.1467 4.20184   2
   1 -10   5 21.4291 4.42484   2
   1  10  -5 18.6804 5.17250   2
  -1 -10  -5 17.9488 4.39427   2
   1 -10  -5 15.6900 4.63449   2
  -1 -10   5 22.0365 4.27995   2
  -1 -10   5 18.6124 4.50616   2
  -1  10  -5 23.3236 4.04702   2
   1  10   5 24.7129 4.18970   2
   1 -10  -5 22.4147 4.17995   2
  -2 -10  -5 96.1635 9.46632   2
  -2 -10  -5 86.7375 9.72535   2
  -2  10   5 99.2373 8.68075   2
   2  10  -5 94.6189 9.49009   2
   2 -10   5 93.4387 10.8255   2
   2 -10   5 91.1601 9.50825   2
  -2  10  -5 77.4441 8.93115   2
   2  10   5 82.9873 9.57167   2
   2 -10  -5 79.9237 9.15009   2
   2 -10  -5 81.7877 8.93863   2
  -2 -10   5 73.8315 9.65271   2
  -2 -10   5 90.0193 9.90113   2
  -3  10   5 21.5562 3.65878   2
  -3 -10  -5 23.8332 4.98551   2
   3 -10   5 22.2050 4.18867   2
   3 -10   5 16.5410 4.35324   2
   3  10  -5 18.5082 4.58704   2
  -3 -10  -5 29.3597 4.61673   2
  -3  10  -5 30.9515 4.18924   2
   3 -10  -5 31.4904 4.10541   2
  -3 -10   5 21.2711 4.60015   2
  -3 -10   5 23.6841 5.02423   2
   3 -10  -5 23.0658 4.11661   2
   3  10   5 27.1761 4.69064   2
   4 -10   5 40.0812 5.44226   2
  -4 -10  -5 40.7311 6.33867   2
   4 -10   5 40.4166 5.58558   2
   4  10  -5 51.4788 6.08394   2
  -4  10   5 46.1039 5.86796   2
  -4 -10  -5 46.5714 6.25841   2
  -4  10  -5 43.4714 5.21177   2
   4  10   5 43.8087 5.99883   2
   4 -10  -5 52.2896 5.38534   2
  -4 -10   5 52.2885 6.42257   2
   4 -10  -5 48.0819 5.23121   2
  -4 -10   5 54.2481 6.02637   2
   5 -10   5 202.220 17.1791   2
   5  10  -5 216.035 17.9526   2
   5 -10   5 195.658 17.2296   2
  -5 -10  -5 174.257 19.2958   2
  -5 -10  -5 206.777 17.7980   2
  -5  10   5 205.870 16.5739   2
   5 -10  -5 198.670 16.9590   2
  -5 -10   5 183.240 17.6279   2
   5 -10  -5 200.210 16.9797   2
  -5 -10   5 202.248 18.1407   2
   5  10   5 205.580 17.9911   2
  -6 -10  -5 46.6124 5.84979   2
   6  10  -5 52.9058 5.92827   2
  -6 -10  -5 49.5494 6.16983   2
   6 -10   5 42.8590 5.03921   2
   6 -10   5 44.4425 4.98125   2
   6 -10  -5 25.8239 4.50923   2
   6 -10  -5 29.2882 4.55501   2
  -6 -10   5 23.9528 5.63694   2
  -6 -10   5 28.0870 5.84675   2
   6  10   5 31.3221 5.98634   2
   7 -10   5 83.4081 8.21652   2
  -7 -10  -5 81.4193 8.38109   2
   7  10  -5 76.2098 8.12568   2
  -7 -10  -5 88.6728 9.98811   2
   7 -10   5 90.9801 8.34127   2
   7  10   5 62.7562 8.05975   2
   7 -10  -5 56.3209 7.06362   2
  -7 -10   5 61.3897 7.79758   2
  -7 -10   5 68.1134 8.10476   2
   7 -10  -5 65.6670 7.70065   2
  -8 -10  -5 51.8835 6.91820   2
   8  10  -5 59.8406 6.87167   2
   8 -10   5 56.2035 5.73666   2
  -8 -10  -5 47.0811 7.18259   2
   8 -10  -5 44.4743 5.14485   2
   8  10   5 41.6358 7.00144   2
  -8 -10   5 40.0320 6.75184   2
   8 -10  -5 45.9221 5.18028   2
  -8 -10   5 49.7380 6.86388   2
   9  10  -5 28.8304 6.16796   2
   9 -10   5 27.8370 4.62484   2
   9 -10   5 32.7369 4.80553   2
  -9 -10  -5 23.9023 6.18059   2
   9 -10  -5 30.6778 3.93081   2
   9  10   5 22.2885 6.32737   2
   9 -10  -5 30.7888 3.95659   2
  10 -10   5 39.4797 5.07678   2
  10 -10   5 44.9344 5.26646   2
  10 -10  -5 36.2260 4.32517   2
  10 -10  -5 37.4249 4.39008   2
  10  10   5 38.7027 7.08410   2
 -10 -10   5 31.7142 8.29197   2
 -11 -10  -5 4.33936 7.29031   2
  11  10  -5 11.5506 6.02458   2
  11 -10   5 3.28094 3.70725   2
  11 -10   5 8.26737 3.90201   2
  11 -10  -5 3.81844 2.09421   2
  11  10   5 14.2984 6.47768   2
  11 -10  -5 9.17163 2.25777   2
 -11 -10   5 5.21148 5.59495   2
  12  10  -5 6.51737 7.61842   2
 -12 -10  -5 10.9530 5.51000   2
  12 -10   5 7.78609 3.80990   2
 -12 -10   5 6.49123 5.43218   2
  12  10   5 -7.7857 7.64654   2
  13 -10   5 16.9763 3.79999   2
  13 -10   5 8.44736 3.44199   2
   0 -11  -5 68.2237 8.29897   2
   0 -11  -5 54.3575 6.72292   2
   0  11  -5 59.1665 6.61899   2
   0  11   5 62.6472 7.71746   2
   0 -11   5 59.9419 6.74231   2
   0 -11   5 62.7789 7.08166   2
   1 -11   5 69.7050 8.40960   2
  -1 -11  -5 77.5779 9.70799   2
   1 -11   5 87.8967 9.51486   2
  -1 -11  -5 90.3051 9.94652   2
   1  11  -5 84.8560 9.66905   2
  -1  11   5 62.4406 9.03649   2
  -1 -11   5 101.316 10.0248   2
   1 -11  -5 85.7369 9.35494   2
  -1 -11   5 106.983 10.7027   2
   1  11   5 88.2699 9.52223   2
   1 -11  -5 97.8899 9.87929   2
  -1  11  -5 89.2369 9.17901   2
   2 -11   5 140.941 11.9337   2
  -2 -11  -5 140.983 12.3210   2
   2 -11   5 148.303 11.6366   2
  -2 -11  -5 136.345 11.7329   2
  -2  11   5 126.227 10.8335   2
   2  11  -5 127.581 11.9052   2
  -2 -11   5 98.1878 11.7508   2
   2 -11  -5 96.4777 11.3978   2
  -2 -11   5 101.267 12.2821   2
   2  11   5 107.547 11.8659   2
   2 -11  -5 85.0699 11.1652   2
  -2  11  -5 94.6209 11.1165   2
  -3  11   5 51.1790 5.55357   2
   3 -11   5 41.2737 5.89378   2
   3 -11   5 50.5053 6.18134   2
  -3 -11  -5 48.3190 6.23230   2
  -3 -11  -5 46.9066 6.67414   2
   3 -11  -5 52.5880 5.92171   2
  -3 -11   5 57.3612 6.84861   2
   3 -11  -5 49.1565 5.72306   2
   3  11   5 62.6292 6.52552   2
  -3 -11   5 45.4690 6.39757   2
  -3  11  -5 53.9085 5.87969   2
  -4  11   5 108.498 10.1843   2
  -4 -11  -5 115.324 12.1747   2
   4  11  -5 101.468 12.0012   2
  -4 -11  -5 87.3013 11.7012   2
   4 -11   5 112.819 11.3379   2
   4 -11   5 102.718 10.8896   2
   4 -11  -5 135.075 10.8744   2
  -4 -11   5 101.344 11.6849   2
   4  11   5 119.155 11.7755   2
  -4  11  -5 113.211 10.5525   2
   4 -11  -5 121.739 10.9916   2
  -4 -11   5 94.0229 11.6091   2
   5 -11   5 112.767 10.7062   2
  -5  11   5 108.802 9.71624   2
   5  11  -5 132.517 11.8125   2
  -5 -11  -5 116.588 11.7757   2
   5 -11   5 110.983 10.6812   2
   5 -11  -5 97.0050 10.4783   2
   5 -11  -5 101.302 10.4095   2
  -5  11  -5 93.4570 10.5853   2
   5  11   5 90.1175 11.6478   2
  -5 -11   5 99.4304 12.3059   2
  -5 -11   5 93.2334 11.5428   2
   6 -11   5 43.5574 5.95166   2
   6  11  -5 35.0051 6.80484   2
   6 -11   5 38.7230 6.00474   2
  -6 -11  -5 34.4732 6.78624   2
   6 -11  -5 63.5004 7.00756   2
   6  11   5 63.6228 7.06340   2
  -6 -11   5 62.6310 6.87492   2
   6 -11  -5 64.7383 7.05910   2
  -6 -11   5 65.8494 7.28622   2
   7  11  -5 25.6534 6.06402   2
  -7 -11  -5 24.9290 6.34146   2
   7 -11   5 22.9990 4.72749   2
  -7 -11  -5 39.5217 5.97058   2
   7 -11   5 30.8595 4.64014   2
   7 -11  -5 21.9463 4.35055   2
   7  11   5 23.7165 6.28357   2
  -7 -11   5 18.9688 6.28364   2
   7 -11  -5 27.6903 4.34176   2
   8  11  -5 57.1082 8.15316   2
   8 -11   5 74.6414 8.41738   2
  -8 -11  -5 70.8078 8.50268   2
  -8 -11  -5 58.6783 7.85183   2
  -8 -11   5 56.0788 7.92003   2
   8 -11  -5 57.3772 7.34739   2
   8 -11  -5 64.0467 6.41006   2
  -8 -11   5 55.8200 8.09003   2
   8  11   5 63.4297 8.29926   2
  -9 -11  -5 6.18734 6.14424   2
   9 -11   5 5.13855 3.97876   2
   9  11  -5 19.1480 6.13614   2
   9 -11   5 6.47625 4.00096   2
   9 -11  -5 11.9241 3.55452   2
   9 -11  -5 9.35161 3.51198   2
   9  11   5 1.01489 6.17880   2
  10 -11   5 39.6624 5.41346   2
  10  11  -5 34.4976 7.20036   2
  10 -11   5 34.5321 5.04642   2
 -10 -11   5 26.5632 7.27857   2
  10 -11  -5 44.6430 4.62406   2
  10  11   5 29.8950 7.53847   2
  10 -11  -5 34.1267 4.64101   2
  11 -11   5 7.24642 4.69468   2
  11 -11   5 7.29354 4.11174   2
  11  11  -5 2.25898 7.87021   2
 -11 -11  -5 3.21443 7.17733   2
  11  11   5 -2.0802 6.78673   2
  11 -11  -5 8.76899 2.87271   2
  11 -11  -5 4.90309 2.68349   2
 -11 -11   5 3.52992 5.95522   2
  12 -11   5 9.57765 3.85846   2
  12  11  -5 12.7984 7.48894   2
 -12 -11  -5 5.07738 5.68646   2
  12 -11   5 10.5399 4.38227   2
 -12 -11   5 3.55076 5.81050   2
  12  11   5 9.78261 7.91141   2
  13 -11   5 11.4933 3.46925   2
  14 -11   5 3.01359 3.17019   2
   0 -12   5 26.1995 5.89942   2
   0 -12  -5 28.0373 5.68098   2
   0 -12   5 35.6921 5.58715   2
   0  12   5 36.5750 5.17257   2
   0  12  -5 34.4132 5.31140   2
   0 -12  -5 35.2183 5.41827   2
   1 -12   5 27.4289 5.65594   2
   1 -12   5 26.9863 5.18616   2
  -1  12   5 25.3036 4.68939   2
  -1 -12  -5 19.7459 5.46277   2
  -1 -12  -5 20.0596 5.20874   2
   1  12  -5 25.7468 5.14727   2
  -1 -12   5 39.8500 5.53465   2
  -1  12  -5 31.0872 5.00523   2
   1 -12  -5 26.3238 5.03332   2
   1 -12  -5 41.4278 5.44703   2
   1  12   5 30.4865 5.13709   2
  -1 -12   5 27.1028 5.83299   2
  -2  12   5 47.9656 5.68694   2
  -2 -12  -5 44.1669 6.34303   2
  -2 -12  -5 48.0238 6.80872   2
   2 -12   5 35.4996 6.04801   2
   2 -12   5 54.2228 6.50464   2
   2  12  -5 44.7994 6.43775   2
  -2 -12   5 49.6281 6.47844   2
   2 -12  -5 50.4367 6.20492   2
   2 -12  -5 48.2034 5.97443   2
  -2 -12   5 40.9836 6.82444   2
   2  12   5 56.0100 6.26614   2
  -2  12  -5 54.3485 6.07265   2
   3 -12   5 49.2425 5.91868   2
   3  12  -5 40.1842 6.27451   2
  -3 -12  -5 41.6039 6.27117   2
  -3  12   5 42.5757 5.26243   2
   3 -12   5 41.5549 6.05892   2
  -3 -12  -5 46.1158 6.67661   2
  -3 -12   5 47.7507 6.83615   2
  -3 -12   5 30.8148 6.28515   2
  -3  12  -5 38.5932 5.51996   2
   3  12   5 38.4768 6.06630   2
   3 -12  -5 46.8663 5.72210   2
   3 -12  -5 33.4969 5.51676   2
   4 -12   5 9.14098 4.46169   2
   4 -12   5 10.7047 4.79806   2
   4  12  -5 10.9814 5.24495   2
  -4 -12  -5 17.9082 5.95941   2
  -4 -12  -5 14.3255 5.25469   2
  -4  12   5 13.9543 3.74453   2
  -4 -12   5 21.4985 6.12458   2
  -4 -12   5 25.3758 5.54616   2
   4 -12  -5 17.8293 4.38724   2
   4 -12  -5 18.1611 4.75748   2
  -4  12  -5 17.3888 4.15800   2
   4  12   5 24.2124 5.66054   2
   5  12  -5 53.7769 7.07433   2
  -5  12   5 53.3421 6.53396   2
   5 -12   5 47.1119 6.02938   2
  -5 -12  -5 66.5453 7.69040   2
   5 -12   5 54.9524 6.39605   2
  -5 -12  -5 61.6879 7.17878   2
   5 -12  -5 39.1519 5.88587   2
  -5  12  -5 44.1718 5.54594   2
   5 -12  -5 37.2594 5.86723   2
   5  12   5 51.8473 7.05559   2
  -5 -12   5 40.6529 7.06938   2
  -6 -12  -5 13.5031 5.66587   2
  -6 -12  -5 18.2007 6.56626   2
   6 -12   5 15.6992 4.68419   2
  -6  12   5 19.3210 3.25611   2
   6 -12   5 21.7020 4.62489   2
   6  12  -5 11.7863 5.75774   2
  -6 -12   5 13.8322 5.78902   2
   6 -12  -5 18.9186 4.37739   2
   6  12   5 9.50912 5.57686   2
   6 -12  -5 24.2194 4.40514   2
   7 -12   5 14.8681 4.69760   2
   7 -12   5 15.3382 4.62665   2
  -7 -12  -5 20.7926 7.13660   2
   7  12  -5 8.61663 5.79343   2
   7 -12  -5 18.1747 4.25266   2
   7 -12  -5 17.1785 4.36864   2
  -7 -12   5 18.9766 6.87335   2
  -7 -12   5 13.4242 6.14733   2
   7  12   5 17.1682 6.16929   2
   8 -12   5 13.2225 4.59390   2
   8 -12   5 19.5160 5.60534   2
  -8 -12  -5 19.3866 7.02408   2
   8  12  -5 22.4511 6.52055   2
   8 -12  -5 20.1148 4.22972   2
  -8 -12   5 14.6643 6.57054   2
   8 -12  -5 13.8906 4.21369   2
   9  12  -5 7.85156 6.86057   2
   9 -12   5 10.6105 4.45271   2
  -9 -12  -5 16.9159 7.07434   2
   9 -12   5 16.3439 4.63281   2
  -9 -12   5 11.6790 6.59898   2
   9  12   5 8.78306 6.95864   2
   9 -12  -5 20.7305 4.00145   2
   9 -12  -5 17.1991 4.04840   2
  10 -12   5 2.75192 4.15841   2
  10  12  -5 6.02674 6.64790   2
 -10 -12  -5 10.0642 7.16762   2
  10 -12   5 1.04174 4.44095   2
  10 -12  -5 0.43278 3.64510   2
  10 -12  -5 4.43993 3.85204   2
  10  12   5 1.51668 7.20574   2
 -10 -12   5 1.23378 2.79188   2
  11  12  -5 2.87759 8.64669   2
  11 -12   5 1.18447 4.34126   2
  11 -12   5 5.47511 4.08047   2
  11  12   5 -0.9793 8.08527   2
  11 -12  -5 2.14806 3.13874   2
  12 -12   5 3.08771 3.91806   2
  13 -12   5 3.54935 3.52462   2
   0 -13   5 4.27334 5.32833   2
   0 -13   5 15.3025 5.13753   2
   0 -13  -5 -0.0525 4.74906   2
   0 -13  -5 0.13976 5.24753   2
   0  13   5 7.64804 4.48621   2
   0  13  -5 5.95570 4.65779   2
   1  13  -5 227.428 18.6486   2
  -1  13   5 224.139 19.2803   2
   1 -13   5 183.741 18.5464   2
  -1 -13  -5 194.976 18.3383   2
   1 -13   5 204.999 18.4474   2
  -1 -13  -5 199.211 18.6173   2
   1  13   5 219.709 18.3068   2
  -1 -13   5 195.764 18.3954   2
   1 -13  -5 199.798 18.2146   2
  -1 -13   5 217.421 18.7831   2
   1 -13  -5 185.915 18.3757   2
  -1  13  -5 193.951 18.0232   2
   2 -13   5 58.9859 7.07342   2
  -2  13   5 64.2593 7.70512   2
  -2 -13  -5 60.4635 7.54119   2
   2  13  -5 54.1948 7.23697   2
   2 -13   5 60.6278 7.27117   2
  -2 -13  -5 59.9452 7.33672   2
   2  13   5 53.4594 7.06601   2
  -2 -13   5 62.1860 7.71041   2
  -2 -13   5 44.2729 7.10272   2
  -2  13  -5 56.2268 7.72952   2
   2 -13  -5 45.6895 6.93028   2
   2 -13  -5 43.0474 7.03077   2
  -3 -13  -5 89.6934 10.3757   2
  -3  13   5 86.7667 9.81489   2
   3 -13   5 91.6684 11.6984   2
   3  13  -5 100.834 12.0270   2
  -3 -13  -5 90.4767 10.2232   2
   3 -13   5 91.9215 10.4036   2
  -3 -13   5 111.966 12.7193   2
  -3  13  -5 93.2441 10.2130   2
  -3 -13   5 99.9240 11.8343   2
   3  13   5 94.8938 11.7204   2
   3 -13  -5 96.1742 10.6275   2
   3 -13  -5 93.3666 9.94097   2
   4  13  -5 65.0767 8.07191   2
  -4 -13  -5 54.3228 7.67489   2
   4 -13   5 66.5836 7.26692   2
   4 -13   5 60.4929 7.46571   2
  -4 -13  -5 77.6564 8.39243   2
  -4  13   5 73.4324 7.08041   2
   4 -13  -5 54.0639 6.87188   2
  -4 -13   5 61.2337 8.62549   2
  -4 -13   5 52.1016 7.99721   2
  -4  13  -5 53.5013 6.71417   2
   4  13   5 62.1329 7.80028   2
   4 -13  -5 52.2334 7.01507   2
   5  13  -5 76.0465 9.61996   2
  -5 -13  -5 88.2641 9.72325   2
   5 -13   5 73.2138 9.86253   2
  -5 -13  -5 80.3633 9.88738   2
   5 -13   5 82.0167 8.93661   2
   5  13   5 107.339 12.1471   2
  -5 -13   5 86.8887 9.72968   2
  -5 -13   5 89.2268 10.1057   2
   5 -13  -5 78.9858 10.0201   2
   5 -13  -5 103.736 10.2992   2
   6  13  -5 44.0584 7.39572   2
   6 -13   5 31.7360 5.81193   2
  -6 -13  -5 34.0325 6.87277   2
   6 -13   5 37.1618 6.19429   2
  -6 -13  -5 43.2817 7.92150   2
  -6 -13   5 47.0159 7.74095   2
   6 -13  -5 44.3866 5.87578   2
   6 -13  -5 38.0575 5.67731   2
   6  13   5 57.8701 7.68136   2
  -7 -13  -5 17.2816 7.25020   2
   7  13  -5 25.4239 6.90592   2
  -7 -13  -5 22.9159 6.80241   2
   7 -13   5 21.9196 5.01771   2
   7 -13   5 23.7532 5.20272   2
   7 -13  -5 15.1112 4.69626   2
   7  13   5 28.2463 7.34368   2
   7 -13  -5 20.5848 4.72619   2
  -7 -13   5 23.2544 7.36680   2
   8  13  -5 26.5668 8.56461   2
   8 -13   5 12.2496 4.86875   2
   8 -13   5 14.9980 5.80518   2
  -8 -13  -5 2.48443 7.50135   2
   8 -13  -5 8.77764 4.36647   2
  -8 -13   5 9.64413 7.30218   2
   8 -13  -5 13.9829 4.39077   2
   8  13   5 12.5265 7.06528   2
  -9 -13  -5 13.6416 7.55752   2
   9 -13   5 14.8753 4.86936   2
   9  13  -5 11.0653 7.08398   2
   9 -13   5 12.3442 4.95955   2
   9  13   5 8.11568 7.30653   2
   9 -13  -5 11.1702 4.68984   2
  -9 -13   5 2.43408 7.03121   2
   9 -13  -5 6.28134 4.19209   2
  10  13  -5 10.1408 7.90265   2
  10 -13   5 5.63124 4.33170   2
  10 -13   5 12.1856 5.01786   2
 -10 -13  -5 11.8246 7.62796   2
  10  13   5 12.0881 7.84388   2
  10 -13  -5 14.1831 4.44908   2
  10 -13  -5 4.83061 4.95431   2
  11 -13   5 1.03893 4.50893   2
  11 -13  -5 4.35045 3.47866   2
  11 -13  -5 9.36018 4.48873   2
  12 -13   5 8.71286 4.17900   2
   0  14   5 71.2614 7.93158   2
   0 -14  -5 74.7732 8.33059   2
   0 -14   5 67.0799 8.38783   2
   0  14  -5 70.4220 9.09853   2
   0 -14  -5 65.1307 8.00938   2
   0 -14   5 73.3962 8.78638   2
   1 -14   5 31.5892 6.92509   2
   1 -14   5 42.5189 6.61096   2
  -1  14   5 41.6818 5.84636   2
  -1 -14  -5 49.0428 6.96787   2
   1  14  -5 31.7490 6.48309   2
  -1 -14  -5 39.8135 6.65430   2
  -1 -14   5 29.9257 6.67110   2
  -1  14  -5 43.8002 6.19773   2
   1  14   5 31.6999 7.35487   2
   1 -14  -5 32.8489 6.37007   2
  -1 -14   5 26.6710 7.18837   2
  -2 -14  -5 4.38170 5.74209   2
   2 -14   5 20.1438 6.70154   2
   2  14  -5 6.99791 5.69785   2
  -2 -14  -5 9.95338 6.30212   2
   2 -14   5 4.66135 5.28111   2
  -2 -14   5 11.9289 6.01073   2
  -2 -14   5 6.74928 6.47246   2
  -2  14  -5 16.7802 5.12440   2
   2  14   5 8.76676 5.51964   2
   2 -14  -5 2.25700 5.23946   2
   2 -14  -5 10.6183 5.13376   2
   3 -14   5 19.1773 5.78600   2
  -3 -14  -5 19.4958 6.81494   2
   3  14  -5 25.1852 6.21040   2
   3 -14   5 22.7337 6.36621   2
  -3 -14  -5 32.1946 6.55426   2
  -3 -14   5 30.7827 7.25392   2
   3 -14  -5 21.1073 5.86296   2
   3  14   5 21.3162 6.28941   2
   3 -14  -5 24.3900 5.47739   2
  -3 -14   5 29.7101 6.62306   2
  -4 -14  -5 -1.9283 6.46885   2
  -4 -14  -5 -2.5186 5.91116   2
   4 -14   5 -0.9497 5.55836   2
   4 -14   5 -2.9372 4.74783   2
   4  14  -5 1.75212 6.01332   2
  -4 -14   5 10.8563 6.06448   2
   4  14   5 8.52760 5.90517   2
  -4 -14   5 6.30482 6.60789   2
   4 -14  -5 -1.3214 4.49331   2
   4 -14  -5 8.72727 5.12958   2
  -5 -14  -5 48.5666 7.87211   2
  -5 -14  -5 42.6195 8.66536   2
   5 -14   5 51.2807 6.73475   2
   5  14  -5 37.1659 7.50110   2
   5 -14   5 34.1991 6.39432   2
  -5 -14   5 47.0673 8.52932   2
   5  14   5 46.0858 7.88110   2
  -5 -14   5 43.7678 7.98845   2
   5 -14  -5 44.9595 6.44170   2
   5 -14  -5 45.9878 6.39832   2
   6 -14   5 7.39272 5.28616   2
   6 -14   5 2.08597 4.84454   2
   6  14  -5 12.8933 6.55929   2
  -6 -14  -5 -0.2023 8.20708   2
  -6 -14  -5 -4.9202 7.31734   2
  -6 -14   5 7.43114 6.88913   2
   6 -14  -5 4.37198 4.61670   2
   6 -14  -5 8.67887 4.79811   2
  -6 -14   5 10.0678 6.99288   2
   6  14   5 11.8243 6.65223   2
   7 -14   5 24.7699 5.25524   2
  -7 -14  -5 17.8103 7.79218   2
   7  14  -5 9.49041 7.45916   2
   7 -14   5 23.6031 5.66738   2
  -7 -14   5 33.2603 8.31960   2
   7 -14  -5 25.3537 5.33426   2
   7 -14  -5 30.2376 5.42194   2
   7  14   5 19.5076 7.48986   2
   8  14  -5 3.76169 7.36132   2
   8 -14   5 6.73319 5.20088   2
  -8 -14  -5 10.3459 8.32065   2
   8 -14   5 3.51042 5.04776   2
   8 -14  -5 2.80196 4.47585   2
   8 -14  -5 -1.7452 4.52107   2
   8  14   5 9.26784 7.45302   2
  -9 -14  -5 6.26145 7.65391   2
   9 -14   5 1.61956 4.79589   2
   9  14  -5 9.91286 7.91224   2
   9 -14   5 5.17853 5.21267   2
   9  14   5 9.86325 7.71317   2
  -9 -14   5 0.38661 7.71815   2
   9 -14  -5 9.36437 4.81206   2
   9 -14  -5 9.91098 4.50944   2
  10 -14   5 -1.5682 5.91096   2
 -10 -14  -5 -3.1277 7.38317   2
  10 -14   5 -2.7242 4.51923   2
  10 -14  -5 5.36932 4.79886   2
 -10 -14   5 5.00559 7.24829   2
  11 -14  -5 3.00683 3.92013   2
  12 -14   5 9.46853 4.67769   2
  12 -14  -5 17.3576 4.31724   2
   0 -15  -5 9.48838 5.83200   2
   0 -15   5 10.6288 7.90705   2
   0 -15   5 8.66879 6.26045   2
   0 -15  -5 12.0692 6.38232   2
   1 -15   5 21.3595 6.65167   2
   1 -15   5 31.2712 6.28999   2
  -1 -15  -5 23.3202 6.53751   2
  -1 -15  -5 19.6795 8.20910   2
   1  15  -5 23.1814 6.10402   2
   1  15   5 19.2635 7.65346   2
  -1 -15   5 21.3509 6.42466   2
   1 -15  -5 16.7744 6.08110   2
   1 -15  -5 12.9997 6.29002   2
  -1 -15   5 7.48262 7.04699   2
   2  15  -5 0.73542 6.00674   2
   2 -15   5 -5.1996 6.16534   2
   2 -15   5 7.87442 5.90399   2
  -2 -15  -5 2.98108 6.76389   2
  -2 -15   5 18.4517 7.40673   2
   2  15   5 13.7331 5.91876   2
   2 -15  -5 18.7356 5.99161   2
  -2 -15   5 -3.0105 6.18276   2
   2 -15  -5 2.88017 5.44604   2
   3 -15   5 -0.2056 5.41590   2
  -3 -15  -5 5.57322 7.23209   2
  -3 -15  -5 2.00629 6.42400   2
   3 -15   5 3.94124 5.76860   2
   3 -15  -5 -3.0926 5.44267   2
   3  15   5 1.36077 6.04653   2
  -3 -15   5 -2.2872 6.57520   2
   3 -15  -5 -0.2328 5.02553   2
  -3 -15   5 -3.1204 7.37529   2
  -4 -15  -5 27.7141 8.05412   2
  -4 -15  -5 10.1075 6.78218   2
   4 -15   5 13.1236 5.93922   2
   4 -15   5 21.7521 6.08048   2
   4  15  -5 13.0669 6.63317   2
  -4 -15   5 12.6502 7.37645   2
   4  15   5 20.5458 6.47745   2
  -4 -15   5 11.8267 6.98874   2
   4 -15  -5 8.54387 5.60535   2
   4 -15  -5 8.69989 5.73452   2
   5  15  -5 29.3727 7.49014   2
  -5 -15  -5 13.3664 7.45985   2
  -5 -15  -5 36.1681 8.54648   2
   5 -15   5 19.9168 6.21082   2
   5 -15   5 26.8846 5.73428   2
  -5 -15   5 21.4339 8.20289   2
  -5 -15   5 35.0763 8.69464   2
   5 -15  -5 19.1140 5.82023   2
   5 -15  -5 20.1683 5.90144   2
  -6 -15  -5 -14.842 6.61186   2
   6 -15   5 4.25427 5.58591   2
  -6 -15  -5 0.52145 7.97349   2
   6  15  -5 2.30432 7.04790   2
   6 -15   5 1.32135 5.34950   2
  -6 -15   5 -4.9161 7.72490   2
   6 -15  -5 -0.8069 5.02346   2
   6 -15  -5 0.40309 4.99577   2
   6  15   5 -7.5468 7.61437   2
  -7 -15  -5 -1.4399 8.47167   2
   7  15  -5 5.85911 7.58231   2
   7 -15   5 -1.4119 4.87810   2
  -7 -15   5 -0.3652 8.22048   2
   7 -15  -5 3.74368 4.82516   2
   7  15   5 -9.4329 7.28508   2
   8  15  -5 -19.804 7.53275   2
  -8 -15  -5 23.8847 8.87482   2
   8 -15   5 17.8990 5.33545   2
   8 -15   5 11.5121 6.07270   2
  -8 -15   5 18.2521 9.24713   2
   8 -15  -5 21.0764 5.52702   2
   8  15   5 -2.4811 7.65788   2
   8 -15  -5 15.0899 5.07707   2
  -9 -15  -5 -1.7994 8.38344   2
   9 -15   5 0.61749 5.15296   2
   9  15   5 -1.9968 7.85802   2
   9 -15  -5 -1.2501 4.70718   2
  10 -15   5 11.5618 5.49258   2
  10 -15  -5 -7.6230 4.31119   2
  11 -15  -5 -7.4796 4.10048   2
   0 -16   5 1.19303 7.04554   2
   0 -16  -5 -5.6130 6.12972   2
   0 -16   5 1.52775 6.39592   2
   0 -16  -5 -4.2411 6.47139   2
   1 -16   5 12.8731 6.95265   2
  -1 -16  -5 22.8546 7.11123   2
   1 -16   5 5.48327 6.63504   2
  -1 -16  -5 23.4124 7.31589   2
  -1 -16   5 15.0995 6.98539   2
  -1 -16   5 16.4642 7.98080   2
   1 -16  -5 14.5649 6.57052   2
   1 -16  -5 19.5187 6.93216   2
  -2 -16  -5 15.6977 6.58602   2
   2 -16   5 13.1195 6.94156   2
  -2 -16  -5 13.5511 7.36979   2
   2 -16   5 4.95761 6.30895   2
   2 -16  -5 9.19797 6.34253   2
  -2 -16   5 11.4908 8.44679   2
   2 -16  -5 6.11134 5.96809   2
  -2 -16   5 13.9333 7.20884   2
   3 -16   5 8.14675 6.09945   2
   3 -16   5 15.5604 6.65261   2
  -3 -16  -5 4.81655 6.60515   2
  -3 -16  -5 10.7284 9.53566   2
   3 -16  -5 2.60801 6.21890   2
  -3 -16   5 6.31699 8.04618   2
  -3 -16   5 5.50358 7.45888   2
   3 -16  -5 9.03067 5.98418   2
  -4 -16  -5 0.13758 7.21303   2
   4 -16   5 3.55129 5.96988   2
  -4 -16  -5 2.77633 7.66169   2
   4 -16   5 7.81171 5.67236   2
   4  16  -5 3.96116 7.28700   2
   4 -16  -5 4.42992 6.15074   2
  -4 -16   5 6.65953 8.11034   2
  -4 -16   5 -2.3597 8.12278   2
   4 -16  -5 9.03653 5.81847   2
   5  16  -5 21.3131 7.51690   2
  -5 -16  -5 13.5870 8.96629   2
   5 -16   5 9.01845 6.17028   2
   5 -16   5 11.7677 6.20555   2
  -5 -16  -5 17.3561 8.02447   2
   5 -16  -5 8.41646 5.81227   2
  -5 -16   5 24.8827 8.26655   2
  -5 -16   5 14.5110 7.97747   2
   5 -16  -5 11.4710 5.92263   2
  -6 -16  -5 4.55722 9.07769   2
   6 -16   5 3.03195 6.39630   2
   6  16  -5 6.06713 7.51968   2
   6 -16   5 8.96395 5.88215   2
   6 -16  -5 3.79312 5.31353   2
   6 -16  -5 1.21949 5.58409   2
  -6 -16   5 15.4513 9.10593   2
   6  16   5 15.1247 8.59444   2
   7 -16   5 22.8635 6.25691   2
   7 -16   5 42.9399 6.77057   2
  -7 -16  -5 33.6727 9.96970   2
   7  16  -5 28.2033 8.99983   2
   7 -16  -5 25.6327 6.06983   2
  -7 -16   5 37.0420 9.66522   2
   7 -16  -5 31.7321 6.29247   2
   7  16   5 23.6246 9.11154   2
  -8 -16  -5 2.95000 9.48455   2
   8 -16   5 -12.553 5.19239   2
   8  16   5 4.64553 8.50220   2
  -8 -16   5 -2.7176 8.89665   2
   8 -16  -5 -2.2241 5.03847   2
   9 -16  -5 -3.8822 4.88449   2
  10 -16  -5 -3.1655 4.90435   2
   0 -17  -5 6.54755 7.45774   2
   0 -17  -5 2.87273 6.71245   2
   0 -17   5 -0.1980 7.52350   2
   0 -17   5 9.80350 8.02594   2
   1 -17   5 19.0942 8.53430   2
   1 -17   5 19.7873 7.40464   2
  -1 -17  -5 26.7346 8.56919   2
   1 -17  -5 35.6228 8.19926   2
  -1 -17   5 30.8265 8.82763   2
   1 -17  -5 19.0573 7.07622   2
  -1 -17   5 34.7882 8.22525   2
   2 -17   5 7.63563 7.00622   2
  -2 -17  -5 0.38222 8.62114   2
   2 -17   5 7.08853 7.22765   2
  -2 -17  -5 -2.3626 7.20425   2
  -2 -17   5 -11.119 7.95074   2
   2 -17  -5 -2.4674 6.24737   2
   2 -17  -5 11.2138 6.93322   2
  -2 -17   5 -4.1651 6.94446   2
  -3 -17  -5 5.37128 8.62131   2
   3 -17   5 7.08184 6.49438   2
  -3 -17  -5 17.5811 8.05400   2
   3 -17   5 1.82225 7.10773   2
  -3 -17   5 7.31584 8.75552   2
  -3 -17   5 7.24876 7.60863   2
   3 -17  -5 3.86891 6.72110   2
   4 -17   5 31.4724 8.75535   2
  -4 -17  -5 32.5892 9.99910   2
  -4 -17   5 29.7414 8.71930   2
  -4 -17   5 31.2289 9.24739   2
   4 -17  -5 18.9754 6.92231   2
   5 -17   5 23.0709 6.32751   2
   5 -17   5 18.1508 7.05588   2
   5 -17  -5 1.89890 6.39835   2
  -5 -17   5 12.3832 9.50408   2
   5 -17  -5 13.4783 6.30244   2
   6 -17   5 7.98303 6.87250   2
   6 -17   5 17.4212 6.27864   2
  -6 -17  -5 4.46327 9.27765   2
   6 -17  -5 -8.1090 6.04678   2
  -6 -17   5 -4.2081 9.29743   2
   6 -17  -5 9.60797 6.34550   2
  -7 -17  -5 -0.2549 8.59607   2
   7 -17  -5 1.02377 5.86544   2
  -7 -17   5 3.48263 9.80661   2
  -8 -17  -5 9.69990 10.1263   2
   0 -18   5 -3.4744 8.46202   2
   0 -18  -5 4.31252 7.80055   2
   0 -18  -5 -4.6601 7.44408   2
   0 -18   5 -2.5725 8.30266   2
   1 -18   5 12.5924 8.15606   2
  -1 -18  -5 30.3377 9.50870   2
  -1 -18  -5 29.3859 8.62646   2
   1 -18   5 20.5409 8.81436   2
  -1 -18   5 29.9080 8.24474   2
   1 -18  -5 24.6280 8.09979   2
  -1 -18   5 23.7918 10.0196   2
   1 -18  -5 17.9620 8.43369   2
   2 -18   5 3.06596 7.36427   2
  -2 -18  -5 5.95241 8.88024   2
  -2 -18  -5 7.88801 7.90832   2
   2 -18   5 -1.7298 8.11502   2
  -2 -18   5 4.64068 9.71899   2
  -2 -18   5 -12.055 8.11957   2
   2 -18  -5 0.43372 7.04973   2
   3 -18   5 12.4682 7.58088   2
  -3 -18  -5 2.48456 8.92565   2
  -3 -18  -5 -12.022 7.77418   2
   3 -18   5 3.03330 7.83450   2
  -3 -18   5 11.1313 8.84905   2
   3 -18  -5 -3.7265 7.02419   2
   3 -18  -5 8.75996 6.77984   2
  -3 -18   5 21.1048 9.00026   2
  -4 -18  -5 3.99432 10.4681   2
  -4 -18  -5 10.2394 9.05195   2
   4 -18   5 5.81121 8.05395   2
  -4 -18   5 10.1317 9.68450   2
   4 -18  -5 -5.0358 6.69968   2
  -5 -18  -5 14.4698 9.86324   2
  -5 -18   5 16.4164 10.3451   2
  -6 -18  -5 -0.4216 10.7151   2
  -7 -18  -5 5.54666 10.6159   2
   0 -19  -5 -4.3352 8.80319   2
   0 -19   5 6.46951 11.3865   2
   1 -19   5 24.9084 10.2598   2
  -1 -19  -5 29.3586 10.6211   2
  -1 -19   5 36.5400 11.1747   2
   1 -19  -5 24.1993 9.36806   2
  -2 -19  -5 -4.8702 8.76459   2
   2 -19   5 10.5741 8.65510   2
   2 -19  -5 7.22698 8.17969   2
  -2 -19   5 0.36323 8.99893   2
  -3 -19  -5 15.3808 11.2955   2
  -3 -19   5 19.6895 10.0801   2
  -4 -19  -5 3.61000 10.4460   2
  -4 -19   5 4.84746 10.5707   2
  -5 -19  -5 21.5050 11.8049   2
  -5 -19   5 35.1226 11.7491   2
  -6 -19  -5 6.61133 11.6975   2
   0 -20   5 15.3448 10.0839   2
  -1 -20  -5 18.7996 10.1365   2
  -1 -20   5 14.8236 11.0357   2
  -2 -20  -5 -5.0843 11.2560   2
  -2 -20   5 -6.9572 12.0998   2
  -3 -20  -5 -3.8358 10.5718   2
  -3 -20   5 18.2806 12.7715   2
  -4 -20   5 -2.6109 11.9333   2
  -5 -20  -5 7.87970 10.1315   2
   0   0   6 28.3414 3.78646   2
   0   0  -6 42.7781 3.83197   2
   1   0   6 769.859 64.0229   2
   1   0  -6 808.228 63.9867   2
  -1   0  -6 804.029 64.0129   2
  -1   0   6 846.843 63.9809   2
  -2   0   6 2060.12 178.858   2
   2   0  -6 2278.67 178.832   2
   2   0  -6 2306.90 178.833   2
   2   0   6 2242.99 178.892   2
  -2   0   6 2410.98 178.827   2
  -3   0   6 32.8511 3.65468   2
   3   0  -6 38.5129 3.94316   2
  -3   0  -6 32.3011 4.05752   2
  -3   0   6 42.7294 3.74654   2
   3   0   6 42.8481 4.59538   2
   3   0  -6 40.2372 3.93770   2
  -4   0  -6 628.791 52.4875   2
   4   0   6 637.801 52.1626   2
  -4   0   6 648.009 51.9607   2
   4   0  -6 650.413 52.0397   2
  -4   0   6 722.397 51.9817   2
   4   0  -6 645.286 52.0295   2
  -5   0   6 182.712 14.7350   2
  -5   0  -6 184.758 15.2177   2
   5   0  -6 163.342 14.9778   2
   5   0   6 187.562 15.2703   2
   5   0  -6 188.635 14.9821   2
  -5   0   6 202.089 14.7512   2
   6   0   6 78.7485 7.09741   2
   6   0  -6 66.9441 6.55187   2
  -6   0  -6 83.9449 6.91650   2
   6   0  -6 70.1000 6.54358   2
   7   0   6 6.94972 2.59514   2
   7   0  -6 8.39730 2.00284   2
  -7   0  -6 6.17670 2.33388   2
   8   0  -6 10.0520 3.60407   2
  -8   0  -6 8.48132 2.53304   2
   8   0   6 15.0318 2.90997   2
  -9   0  -6 272.381 21.6401   2
   9   0  -6 266.585 21.6655   2
  -9   0  -6 279.047 21.6072   2
   9   0   6 251.268 21.9324   2
  10   0   6 12.3864 3.40368   2
 -10   0  -6 8.57392 2.20144   2
  10   0  -6 8.57019 2.66553   2
 -10   0  -6 7.74741 2.38171   2
  11   0  -6 13.5236 3.11689   2
  11   0   6 18.2836 3.94370   2
  12   0  -6 83.7804 8.16958   2
  12   0   6 80.3968 9.08498   2
  13   0   6 29.1144 4.93175   2
  13   0  -6 25.6882 4.08865   2
  14   0   6 -3.1129 4.25053   2
  15   0  -6 26.2481 4.95503   2
  15   0   6 37.6495 5.68631   2
  16   0   6 12.5911 5.25667   2
   0  -1   6 5668.47 448.522   1
   0  -1  -6 5629.34 448.144   1
   0   1  -6 5583.30 448.412   1
   0   1   6 5653.01 448.118   1
   1  -1   6 3513.90 292.923   1
  -1  -1  -6 3534.24 292.884   1
   1   1  -6 3718.18 292.770   1
  -1   1  -6 3536.17 292.833   1
   1   1   6 3668.70 293.023   1
  -1  -1   6 3797.39 292.856   1
   1  -1  -6 3873.95 292.104   1
   2   1  -6 385.280 30.8509   2
   2  -1   6 390.385 30.9231   2
   2   1  -6 388.780 30.8752   2
  -2  -1  -6 359.301 30.8478   2
  -2   1   6 429.003 30.7423   2
  -2   1   6 401.844 30.7497   2
   2   1   6 352.297 30.9200   2
  -2  -1   6 388.924 30.8558   2
   2  -1  -6 385.942 30.7677   2
   3   1  -6 444.418 29.4440   2
  -3  -1   6 384.727 29.4140   2
   3   1   6 347.156 29.5272   2
   3  -1  -6 373.537 29.2993   2
  -3  -1   6 330.278 29.3765   2
   3  -1  -6 375.481 29.3074   2
  -3   1  -6 325.738 29.4541   2
   4   1  -6 786.260 68.3464   2
   4   1  -6 788.850 68.3426   2
   4  -1   6 809.171 68.4041   2
  -4  -1  -6 765.432 68.4220   2
  -4  -1   6 915.951 68.3197   2
  -4   1  -6 835.968 68.3873   2
  -4  -1   6 970.587 68.3474   2
   4  -1  -6 982.405 68.2689   2
   4  -1  -6 878.578 68.2558   2
   4   1   6 883.156 68.4461   2
  -5  -1  -6 675.260 62.5823   2
   5  -1   6 729.983 62.5417   2
   5   1  -6 748.383 62.4738   2
   5   1   6 783.273 62.5822   2
   5  -1  -6 807.889 62.3726   2
   5  -1  -6 841.671 62.3746   2
  -5  -1   6 861.377 62.4507   2
  -5   1  -6 823.378 62.5198   2
  -5  -1   6 810.890 62.4219   2
   6   1  -6 354.224 29.9992   2
   6  -1   6 345.231 30.0842   2
  -6  -1  -6 353.923 30.1056   2
   6   1  -6 354.543 29.9996   2
   6   1   6 384.617 30.1768   2
  -6  -1   6 413.050 29.9079   2
  -6  -1   6 401.060 29.8799   2
   6  -1  -6 385.211 29.8451   2
   6  -1  -6 392.941 29.8472   2
  -6   1  -6 363.521 29.9980   2
  -7  -1  -6 90.0095 9.07814   2
   7   1  -6 94.4537 8.95316   2
   7  -1   6 89.1633 9.11549   2
   7   1   6 102.244 9.21620   2
  -7  -1   6 118.814 8.51259   2
   7  -1  -6 105.271 8.76735   2
  -7   1  -6 107.814 8.84260   2
   8   1  -6 52.7958 5.71400   2
  -8  -1  -6 51.3352 5.84633   2
   8  -1   6 54.9088 5.95782   2
  -8  -1   6 57.8972 4.49846   2
  -8   1  -6 50.1003 5.23357   2
   8  -1  -6 45.8582 5.05277   2
   8   1   6 51.0891 6.21058   2
  -8  -1   6 49.2439 4.60481   2
  -9  -1  -6 17.2590 3.44541   2
  -9  -1  -6 19.9956 3.24391   2
   9  -1   6 21.9654 3.55356   2
  -9   1  -6 28.8790 3.35057   2
   9  -1  -6 33.1277 3.77423   2
   9   1   6 27.6886 3.88842   2
 -10  -1  -6 137.479 13.2011   2
 -10  -1  -6 150.657 13.0359   2
  10  -1   6 145.853 14.0671   2
  10   1  -6 164.858 13.2749   2
  10   1   6 153.498 13.7204   2
  10  -1  -6 172.105 12.8943   2
 -11  -1  -6 30.7617 3.39334   2
  11   1  -6 14.5867 3.86351   2
 -11  -1  -6 26.1953 3.28370   2
  11  -1   6 26.9908 4.09164   2
  11  -1  -6 25.3287 3.30765   2
  11   1   6 32.6420 4.46001   2
  12   1  -6 52.7677 6.34992   2
 -12  -1  -6 45.1264 4.51907   2
 -12  -1  -6 42.7197 4.56296   2
  12  -1   6 47.9293 5.55606   2
  12  -1  -6 54.4362 5.76625   2
  13  -1   6 51.2383 5.88778   2
  13   1  -6 40.6155 5.39896   2
  13   1   6 50.8863 6.13857   2
  13  -1  -6 49.2244 5.85553   2
  14   1  -6 19.8283 4.28668   2
  14  -1   6 17.9522 4.58541   2
  14  -1  -6 13.7546 3.47610   2
  14   1   6 14.0589 5.04828   2
  15   1  -6 6.02364 4.49428   2
  15  -1  -6 8.99910 2.94473   2
  15   1   6 0.74140 5.02423   2
  16   1  -6 -0.5685 4.92226   2
  16  -1   6 4.01126 4.73686   2
   0   2  -6 2892.60 244.136   1
   0   2   6 3065.71 243.995   1
   0  -2  -6 3119.14 243.697   1
   0  -2   6 3081.39 244.417   1
   1  -2   6 889.219 72.5860   2
  -1  -2  -6 908.875 72.5989   2
   1   2  -6 898.336 72.5941   2
   1  -2   6 892.452 72.5919   2
  -1   2   6 922.555 72.5182   2
   1   2  -6 862.396 72.5914   2
  -1  -2   6 940.049 72.5854   2
   1  -2  -6 965.629 72.5278   2
  -1  -2   6 931.266 72.5940   2
   1   2   6 942.310 72.5993   2
  -2  -2  -6 1103.21 83.7680   2
  -2   2   6 1118.23 83.6113   2
   2   2  -6 1082.25 83.7424   2
   2   2  -6 1066.08 83.7341   2
   2  -2   6 1145.54 83.7533   2
   2   2   6 965.738 83.8231   2
  -2  -2   6 967.862 83.7157   2
   2  -2  -6 1000.45 83.6289   2
   3  -2   6 215.873 16.6806   2
   3   2  -6 222.099 16.6821   2
   3   2  -6 225.878 16.6870   2
   3   2   6 185.292 16.7714   2
  -3  -2   6 210.538 16.6588   2
  -3  -2   6 175.920 16.6213   2
   3  -2  -6 198.975 16.3504   2
   4   2  -6 418.601 33.5517   2
   4  -2   6 438.999 33.5860   2
   4  -2  -6 455.715 33.3111   2
  -4  -2   6 420.030 33.5328   2
  -4  -2   6 393.942 33.4954   2
  -4   2  -6 393.313 33.4997   2
   4   2   6 418.651 33.6327   2
   5  -2   6 981.796 74.9319   2
  -5  -2  -6 975.341 74.9880   2
   5   2  -6 917.280 74.9081   2
   5   2  -6 993.527 74.9241   2
  -5  -2   6 952.577 74.8885   2
  -5  -2   6 943.251 74.8717   2
  -5   2  -6 860.095 74.8481   2
   5   2   6 927.321 74.9993   2
   5  -2  -6 939.157 74.7099   2
   5  -2  -6 951.682 74.7165   2
   6  -2   6 753.746 59.5386   2
   6   2  -6 700.179 59.5103   2
   6   2  -6 697.232 59.5064   2
  -6  -2  -6 692.361 59.5687   2
  -6  -2   6 778.881 59.4575   2
  -6   2  -6 759.095 59.4328   2
   6  -2  -6 758.598 59.2904   2
   6  -2  -6 786.573 59.2870   2
  -6  -2   6 769.264 59.4704   2
   6   2   6 791.085 59.6345   2
   7  -2   6 117.921 9.03773   2
   7   2  -6 118.693 9.10690   2
  -7  -2  -6 105.237 9.21332   2
  -7  -2   6 100.864 8.76424   2
  -7  -2   6 103.829 8.78854   2
  -7   2  -6 84.4495 8.57120   2
   7   2   6 91.1447 9.38043   2
   7  -2  -6 100.032 8.29999   2
  -8  -2  -6 374.756 31.2975   2
   8  -2   6 353.307 31.3300   2
  -8  -2  -6 369.229 31.3899   2
   8   2  -6 365.806 31.3200   2
  -8  -2   6 418.233 31.1585   2
  -8   2  -6 386.324 31.0170   2
   8  -2  -6 399.657 30.9637   2
   8   2   6 416.694 31.4946   2
  -8  -2   6 420.535 31.1444   2
  -9  -2  -6 181.469 17.0187   2
   9   2  -6 168.327 17.1080   2
  -9  -2  -6 182.082 17.0951   2
  -9  -2   6 226.835 16.8811   2
   9  -2  -6 234.204 16.5531   2
   9   2   6 236.356 17.5617   2
 -10  -2  -6 135.415 10.5795   2
 -10  -2  -6 124.255 10.7844   2
  10   2   6 127.089 11.3735   2
 -10  -2   6 97.9329 9.53671   2
  10  -2  -6 124.203 9.77495   2
  11   2  -6 21.1206 3.99641   2
 -11  -2  -6 19.3534 3.55986   2
  11  -2   6 12.8075 3.68736   2
 -11  -2  -6 14.6300 3.39936   2
  11  -2  -6 23.3986 2.62689   2
  11   2   6 27.1038 4.38094   2
  12   2  -6 92.0093 9.31184   2
  12  -2   6 98.4711 9.41939   2
 -12  -2  -6 93.4922 8.57176   2
  12  -2  -6 86.7340 8.07032   2
  13   2  -6 99.3009 10.6120   2
  13  -2   6 102.257 10.7336   2
  13   2   6 118.482 11.5429   2
  13  -2  -6 110.887 9.34724   2
  14  -2   6 29.7713 4.75382   2
  14   2  -6 11.5538 4.64520   2
  14   2   6 24.2305 5.30090   2
  15  -2   6 8.39128 4.54643   2
  15   2   6 12.5104 5.14122   2
  16  -2   6 33.9847 5.52061   2
  16   2  -6 22.7553 5.91019   2
  16   2   6 9.81426 6.62642   2
   0   3  -6 311.689 24.3964   2
   0   3   6 303.399 24.2871   2
   0  -3   6 291.825 24.3878   2
   0  -3   6 300.832 24.3988   2
   0  -3  -6 296.564 24.3090   2
   0   3  -6 314.387 24.4126   2
   1   3  -6 2237.27 168.244   2
   1  -3   6 2157.98 168.223   2
   1   3  -6 2226.32 168.240   2
  -1   3   6 2139.53 168.155   2
   1  -3   6 2139.73 168.234   2
  -1  -3  -6 2172.88 168.222   2
  -1   3  -6 2090.71 168.219   2
  -1  -3   6 2095.73 168.230   2
   1   3   6 2032.53 168.211   2
  -1  -3   6 2086.52 168.223   2
   1  -3  -6 1993.09 168.156   2
   2   3  -6 1280.98 104.668   2
  -2  -3  -6 1264.94 104.680   2
   2  -3   6 1319.75 104.667   2
   2   3  -6 1249.84 104.666   2
   2  -3   6 1312.60 104.657   2
  -2   3   6 1275.29 104.536   2
   2   3   6 1378.88 104.693   2
   2  -3  -6 1379.30 104.566   2
  -2  -3   6 1359.45 104.672   2
  -2  -3   6 1385.21 104.664   2
   3  -3   6 531.596 43.5513   2
  -3   3   6 553.439 43.3104   2
   3   3  -6 538.213 43.5906   2
   3  -3   6 515.127 43.5557   2
   3   3  -6 538.546 43.5905   2
  -3  -3  -6 531.183 43.6288   2
  -3  -3   6 578.894 43.5903   2
   3  -3  -6 584.156 43.3906   2
   3   3   6 549.448 43.6332   2
   4   3  -6 164.370 14.5628   2
   4  -3   6 170.271 14.4784   2
   4   3  -6 170.709 14.8931   2
  -4   3  -6 174.957 14.3561   2
  -4  -3   6 188.058 14.5008   2
   4  -3  -6 171.753 14.2809   2
  -4  -3   6 189.310 14.5604   2
[truncated: 10,584,497 more chars]
