# Supplementary material for: Crystal structures of salts of bedaquiline
Source: Acta Crystallogr C Struct Chem. 2020 Oct 19;76(Pt 11):1010–23. doi: 10.1107/S2053229620013455 (PMC7642769; doi:10.1107/S2053229620013455)
Supplement: Supplementary file 2 [file c-76-01010-1sup2.hkl]

data_1                                                                          
_shelx_title ' MaleicACN_0m_a.res in P2(1)2(1)2(1)'                             
_shelx_refln_list_code          4                                               
_shelx_F_calc_maximum      339.81                                               
_exptl_crystal_F_000      2304.00                                               
_reflns_d_resolution_high  0.6497                                               
                                                                                
loop_                                                                           
 _space_group_symop_operation_xyz                                               
 'x, y, z'                                                                      
 '-x+1/2, -y, z+1/2'                                                            
 '-x, y+1/2, -z+1/2'                                                            
 'x+1/2, -y+1/2, -z'                                                            
                                                                                
_cell_length_a    11.1584                                                       
_cell_length_b    13.6425                                                       
_cell_length_c    36.0610                                                       
_cell_angle_alpha  90.000                                                       
_cell_angle_beta   90.000                                                       
_cell_angle_gamma  90.000                                                       
                                                                                
_shelx_F_squared_multiplier     1.000                                           
                                                                                
loop_                                                                           
 _refln_index_h                                                                 
 _refln_index_k                                                                 
 _refln_index_l                                                                 
 _refln_F_squared_calc                                                          
 _refln_F_squared_meas                                                          
 _refln_F_squared_sigma                                                         
 _refln_observed_status                                                         
   2   0   0       5273.86       5322.30       242.98 o                         
   4   0   0      39816.91      36924.67      2921.14 o                         
   6   0   0      15221.05      15713.12       717.14 o                         
   8   0   0       6961.72       6227.71       495.94 o                         
  10   0   0        532.41        380.15        48.72 o                         
  12   0   0         66.21        134.66        38.92 o                         
  14   0   0        738.13        874.76        96.23 o                         
  16   0   0          1.49        -44.51        44.51 o                         
   1   1   0       1650.38       1323.38       115.79 o                         
   2   1   0       1583.47       1553.13        71.90 o                         
   3   1   0      11518.05      10749.23       425.38 o                         
   4   1   0        728.31        886.15        38.20 o                         
   5   1   0       5184.55       5126.30       203.85 o                         
   6   1   0        142.18        234.78        17.59 o                         
   7   1   0         11.18        159.42        13.08 o                         
   8   1   0       3949.29       4217.85       194.49 o                         
   9   1   0       1242.88       1256.79        61.60 o                         
  10   1   0       2623.42       2539.82       207.76 o                         
  11   1   0          3.74         97.52        24.73 o                         
  12   1   0         24.36        263.50        31.02 o                         
  13   1   0          2.98         52.35        27.66 o                         
  14   1   0         42.06         16.46        43.37 o                         
  15   1   0        100.82         99.43        32.43 o                         
  16   1   0          1.62         66.88        34.63 o                         
  17   1   0        215.25         34.34        49.63 o                         
   0   2   0      11824.24      10004.41       560.15 o                         
   1   2   0       7317.40       6854.36       221.35 o                         
   2   2   0       1934.26       1773.40        71.49 o                         
   3   2   0        140.27        174.91        27.41 o                         
   4   2   0      22015.04      20645.18       816.46 o                         
   5   2   0         10.53         30.60        10.13 o                         
   6   2   0        218.78        249.49        15.32 o                         
   7   2   0       5222.79       5410.10       215.59 o                         
   8   2   0       1733.64       1588.88        66.78 o                         
   9   2   0       5795.02       5392.92       215.29 o                         
  10   2   0        288.49        389.22        47.99 o                         
  11   2   0       1658.70       1699.38        73.06 o                         
  12   2   0        746.28        724.90        54.07 o                         
  13   2   0        132.95        117.73        27.55 o                         
  14   2   0        497.03        602.25        99.40 o                         
  15   2   0         19.26         66.17        30.06 o                         
  16   2   0          1.23         66.32        61.68 o                         
   1   3   0      20444.11      18133.83       642.01 o                         
   2   3   0       1660.43       1600.22        53.68 o                         
   3   3   0        942.54        874.13        38.52 o                         
   4   3   0         79.05         95.10        16.35 o                         
   5   3   0       2016.84       2304.59        93.94 o                         
   6   3   0       2613.82       2170.08        88.95 o                         
   7   3   0        509.00        570.32        37.17 o                         
   8   3   0       2523.91       2206.99        90.88 o                         
   9   3   0         56.71         78.54        14.23 o                         
  10   3   0         54.63         38.72        15.16 o                         
  11   3   0        465.17        485.08        27.14 o                         
  12   3   0       1157.06       1263.51        65.87 o                         
  13   3   0        278.68        296.30        32.71 o                         
  14   3   0        323.56        373.19        35.22 o                         
  15   3   0        260.64        185.12        57.19 o                         
   0   4   0        264.10        247.82        17.95 o                         
   1   4   0       7297.70       6537.77       211.53 o                         
   2   4   0       5434.32       4470.88       145.73 o                         
   3   4   0       9632.87       8684.85       281.08 o                         
   4   4   0        884.69       1035.42        45.23 o                         
   5   4   0        971.55       1562.74        65.44 o                         
   6   4   0       4922.50       4460.93       178.30 o                         
   7   4   0       8845.70       8195.28       291.21 o                         
   8   4   0        375.89        328.78        18.92 o                         
  10   4   0        376.04        490.54        27.65 o                         
  11   4   0       3165.41       3203.17       151.17 o                         
  12   4   0        630.96        566.04        30.59 o                         
  13   4   0        250.31        287.37        24.21 o                         
  14   4   0         57.01         67.73        56.51 o                         
  15   4   0          5.94         55.87        58.53 o                         
   1   5   0        299.36        319.68        16.72 o                         
   2   5   0        477.96        451.29        20.84 o                         
   3   5   0       6501.22       6163.74       200.52 o                         
   4   5   0        455.47        597.40        42.74 o                         
   5   5   0       2681.45       2612.43       122.08 o                         
   6   5   0        163.87        186.70        15.06 o                         
   7   5   0       2179.99       2070.24        99.76 o                         
   8   5   0        197.17        379.67        36.18 o                         
   9   5   0        241.79        258.04        20.80 o                         
  10   5   0        416.07        352.06        21.75 o                         
  11   5   0        309.75        337.58        35.19 o                         
  12   5   0         19.02         61.06        36.91 o                         
  13   5   0        988.84        827.31        68.87 o                         
  14   5   0          6.99         -3.21        55.96 o                         
  15   5   0        120.72         17.02        67.61 o                         
   0   6   0       1412.44       1357.20        68.03 o                         
   1   6   0       3508.68       2974.27        98.75 o                         
   2   6   0      12093.70      11037.81       357.80 o                         
   3   6   0       1953.38       1712.38        59.12 o                         
   4   6   0        848.18        755.84        30.96 o                         
   5   6   0       5571.80       5128.18       183.69 o                         
   6   6   0        613.76        590.84        43.85 o                         
   7   6   0        896.24        774.09        63.69 o                         
   8   6   0        610.69        649.29        30.92 o                         
   9   6   0       4382.94       4519.38       162.85 o                         
  10   6   0       1083.47       1109.13        47.67 o                         
  11   6   0         38.09         44.39        14.04 o                         
  12   6   0        673.09        530.40        73.36 o                         
  13   6   0       1320.35       1506.56       104.80 o                         
  14   6   0         75.96         49.40        39.53 o                         
   1   7   0          5.14         19.03        17.03 o                         
   2   7   0       1608.78       1600.88        56.51 o                         
   3   7   0        657.33        685.95        30.36 o                         
   4   7   0       8730.82       8712.72       283.01 o                         
   5   7   0       2710.39       2838.02       104.82 o                         
   6   7   0       4289.55       3942.09       142.64 o                         
   7   7   0         94.77         27.03        16.28 o                         
   8   7   0       1202.42       1146.06        49.67 o                         
   9   7   0          4.43         85.91        17.04 o                         
  10   7   0        108.61        123.11        16.58 o                         
  11   7   0        401.21        442.34        41.91 o                         
  12   7   0        919.80        804.60        63.02 o                         
  13   7   0          2.56         68.48        37.88 o                         
  14   7   0        138.89        -18.01        64.89 o                         
   0   8   0       2330.67       2244.45       108.42 o                         
   1   8   0       5513.34       5204.72       170.64 o                         
   2   8   0         34.98         25.03        14.53 o                         
   3   8   0       3881.32       3620.31       119.99 o                         
   4   8   0        405.60        413.41        20.05 o                         
   5   8   0       5379.72       5017.36       180.66 o                         
   6   8   0        151.48        226.83        18.60 o                         
   7   8   0         53.80         81.74        24.69 o                         
   8   8   0        647.19        589.26        34.69 o                         
   9   8   0       4894.15       4988.39       202.86 o                         
  10   8   0        710.81        699.84        53.99 o                         
  11   8   0        240.52        302.83        22.35 o                         
  12   8   0         19.62         29.40        53.19 o                         
  13   8   0        967.13        873.83       110.52 o                         
   1   9   0        258.08        174.38        15.94 o                         
   2   9   0          4.50         33.73        14.25 o                         
   3   9   0       1135.39       1106.13        43.40 o                         
   4   9   0        677.74        595.58        28.23 o                         
   5   9   0         10.10         13.60        14.57 o                         
   6   9   0        483.15        469.71        26.98 o                         
   7   9   0        101.65        197.17        20.15 o                         
   8   9   0        218.48        244.01        28.19 o                         
   9   9   0         17.04         51.87        20.08 o                         
  10   9   0        211.20        263.29        26.93 o                         
  11   9   0          7.37          0.67        18.96 o                         
  12   9   0         74.43         54.52        24.32 o                         
  13   9   0          4.66         59.44        65.98 o                         
   0  10   0      17019.01      17235.93       790.16 o                         
   1  10   0       2666.05       2485.84        85.66 o                         
   2  10   0       5632.36       5408.28       178.12 o                         
   3  10   0       1067.23        995.93        45.72 o                         
   4  10   0        552.30        642.33        38.41 o                         
   5  10   0       5729.47       5877.08       193.37 o                         
   6  10   0        705.22        599.10        34.73 o                         
   7  10   0       1339.74       1298.48        65.86 o                         
   8  10   0        110.39        131.20        21.29 o                         
   9  10   0       1347.97       1394.33        78.02 o                         
  10  10   0         29.66         25.78        21.47 o                         
  11  10   0        189.50        224.00        25.89 o                         
  12  10   0         48.49         27.90        19.13 o                         
   1  11   0        883.46        939.04        42.60 o                         
   2  11   0        614.59        560.01        27.68 o                         
   3  11   0        197.80        209.84        19.70 o                         
   4  11   0        956.83        994.83        43.52 o                         
   5  11   0        418.69        507.24        26.39 o                         
   6  11   0        165.46        129.77        23.11 o                         
   7  11   0        483.19        495.15        30.20 o                         
   8  11   0        757.54        746.85        40.62 o                         
   9  11   0        217.59        203.17        26.09 o                         
  10  11   0          1.09         30.17        25.16 o                         
  11  11   0         46.53         26.16        59.22 o                         
  12  11   0        512.47        511.68        33.00 o                         
   0  12   0       2371.91       2200.66       112.42 o                         
   1  12   0        226.75        276.03        22.57 o                         
   2  12   0        353.15        392.40        27.41 o                         
   3  12   0        149.42        124.21        27.02 o                         
   4  12   0        151.23        227.84        22.87 o                         
   5  12   0        521.36        587.16        29.83 o                         
   6  12   0        473.61        587.96        35.05 o                         
   7  12   0       1793.22       1780.06        77.82 o                         
   8  12   0         13.42         49.70        26.31 o                         
   9  12   0        294.41        253.60        29.24 o                         
  10  12   0         10.64         -2.97        27.60 o                         
  11  12   0        490.03        511.74        71.94 o                         
  12  12   0        217.31        261.76        43.77 o                         
   1  13   0         70.76         40.56        22.27 o                         
   2  13   0        191.30        159.70        25.32 o                         
   3  13   0          7.67         38.12        22.14 o                         
   4  13   0        269.00        235.14        23.64 o                         
   5  13   0          0.48         -3.90        24.57 o                         
   6  13   0          2.19        -24.78        24.78 o                         
   7  13   0        241.77        214.59        28.69 o                         
   8  13   0       1038.28       1034.75        58.13 o                         
   9  13   0          0.63        -27.32        27.32 o                         
  10  13   0         29.58         59.26        29.28 o                         
  11  13   0        141.40         80.44        32.77 o                         
  12  13   0         14.41         54.87        40.41 o                         
   0  14   0        909.38        871.36        58.33 o                         
   1  14   0        852.33        837.31        39.10 o                         
   2  14   0         47.19         11.21        23.50 o                         
   3  14   0        192.46        228.70        28.65 o                         
   4  14   0        571.52        738.10        41.23 o                         
   5  14   0         20.88         35.36        27.46 o                         
   6  14   0        311.16        269.69        40.46 o                         
   7  14   0         30.62        -26.56        29.62 o                         
   8  14   0        609.25        603.81        46.54 o                         
   9  14   0        177.06        170.01        31.63 o                         
  10  14   0        122.03        169.64        35.13 o                         
  11  14   0         27.05          3.13        45.72 o                         
  12  14   0        166.92         70.77        41.99 o                         
   1  15   0        161.08        175.35        31.16 o                         
   2  15   0        111.03        107.74        30.62 o                         
   3  15   0         38.15         29.73        30.49 o                         
   4  15   0          9.44          2.88        30.85 o                         
   5  15   0        151.27        175.78        31.71 o                         
   6  15   0          8.66         -2.83        29.72 o                         
   7  15   0         93.55         80.72        34.24 o                         
   8  15   0         78.10         48.95        54.07 o                         
   9  15   0          4.51        -27.35        35.20 o                         
  10  15   0         42.92        118.99        60.58 o                         
  11  15   0          6.46         77.25        50.09 o                         
   0  16   0       1117.17       1184.36        90.27 o                         
   1  16   0        194.48        142.09        38.76 o                         
   2  16   0         27.18         35.75        40.45 o                         
   3  16   0        108.97         74.13        36.03 o                         
   4  16   0       1825.11       2107.98        96.20 o                         
   5  16   0        122.47         91.03        34.16 o                         
   6  16   0         45.86         71.05        43.94 o                         
   7  16   0          0.81        -13.90        37.44 o                         
   8  16   0          4.73         65.02        70.52 o                         
   9  16   0         81.41         74.50        57.74 o                         
   1  17   0         39.05         29.73        39.37 o                         
   2  17   0         86.35         73.16        41.58 o                         
   3  17   0         12.93         15.47        39.88 o                         
   4  17   0        752.81        702.21        78.50 o                         
   5  17   0         70.36         -9.97        44.68 o                         
   6  17   0         81.43        111.21        45.15 o                         
   7  17   0          1.76         56.86       105.38 o                         
   8  17   0          7.90        -58.92       110.00 o                         
   0  18   0        130.52        177.10        95.11 o                         
   1  18   0         16.07          3.53        42.35 o                         
   2  18   0          4.95         16.05        44.47 o                         
   3  18   0        141.81        123.01        46.57 o                         
   4  18   0          4.68         54.35        71.79 o                         
   5  18   0        202.83        259.24       116.15 o                         
   6  18   0         14.34         33.37       117.73 o                         
   7  18   0          6.81        131.27       111.57 o                         
   1  19   0         16.19         84.07        70.77 o                         
   2  19   0         63.46         98.69        74.86 o                         
   3  19   0          2.44         16.84       117.16 o                         
   4  19   0        109.85        146.00       118.12 o                         
   5  19   0          5.42        -62.00       114.82 o                         
   6  19   0          0.40        -65.03       123.22 o                         
   0  20   0         32.63         19.97       107.56 o                         
   1  20   0         34.71        -66.83       113.92 o                         
   2  20   0         28.58         88.33       123.53 o                         
   4  20   0          1.37          1.07       126.88 o                         
   5  20   0         25.24        189.12       133.95 o                         
   2   0   1       3575.82       3706.90       119.81 o                         
   3   0   1         16.99         86.58        11.82 o                         
   4   0   1       3986.15       3952.68       140.53 o                         
   5   0   1       2016.70       2387.44        78.15 o                         
   6   0   1      14321.96      14829.45       478.82 o                         
   7   0   1       1046.04        880.17        42.00 o                         
   8   0   1       4036.61       3894.04       155.26 o                         
   9   0   1        115.75        166.37        23.44 o                         
  10   0   1        276.00        318.18        40.79 o                         
  11   0   1         76.89        147.83        26.05 o                         
  12   0   1       4073.56       3922.67       225.73 o                         
  13   0   1        311.37        237.38        32.84 o                         
  14   0   1         18.17         47.02        30.90 o                         
  15   0   1         20.37         71.85        44.26 o                         
  16   0   1         23.71        -61.38        65.87 o                         
 -16   1   1        159.13        190.73        35.65 o                         
 -15   1   1        548.24        546.66        64.43 o                         
 -14   1   1        232.88        308.56        37.00 o                         
 -13   1   1        138.71        147.16        29.45 o                         
 -12   1   1       1029.77       1025.85        72.24 o                         
 -11   1   1       3968.29       4122.06       237.37 o                         
 -10   1   1       1085.93       1093.76        46.21 o                         
  -9   1   1       2123.58       1943.98        81.41 o                         
  -8   1   1        799.17        881.48        46.42 o                         
  -7   1   1      13962.94      13335.95       508.34 o                         
  -6   1   1         13.86        216.39        17.14 o                         
  -5   1   1       4579.37       4372.10       168.52 o                         
  -4   1   1       4829.65       4760.97       175.07 o                         
  -3   1   1      21252.59      20816.39       927.93 o                         
  -2   1   1      15883.03      15110.28       814.45 o                         
   2   1   1      14970.89      14182.35       665.00 o                         
   3   1   1      20594.04      19874.58       927.80 o                         
   4   1   1       4247.95       4126.19       156.31 o                         
   5   1   1       4375.69       4138.05       137.22 o                         
   6   1   1         31.14        317.35        37.53 o                         
   7   1   1      12572.93      12170.35       586.86 o                         
   8   1   1        827.89        977.95        41.46 o                         
   9   1   1       2190.40       2035.30        94.01 o                         
  10   1   1        843.95        861.21        73.07 o                         
  11   1   1       3938.91       4217.80       334.34 o                         
  12   1   1       1059.40       1061.70        79.65 o                         
  13   1   1        141.70        139.94        28.94 o                         
  14   1   1        172.23        284.19        57.95 o                         
  15   1   1        548.11        517.90        46.24 o                         
  16   1   1        177.09         92.89        34.96 o                         
  17   1   1         18.36         -1.13        55.64 o                         
 -16   2   1         49.41         82.45        57.77 o                         
 -15   2   1        180.86        166.94        32.37 o                         
 -14   2   1        187.23        261.02        54.17 o                         
 -13   2   1        174.55        163.66        30.09 o                         
 -12   2   1        175.78        193.93        27.83 o                         
 -11   2   1        484.09        540.52        39.57 o                         
 -10   2   1        227.43        263.30        23.12 o                         
  -9   2   1         39.88        134.03        18.67 o                         
  -8   2   1       1801.80       1729.91        71.35 o                         
  -7   2   1       1751.01       1848.32        76.65 o                         
  -6   2   1       2305.54       2629.97       101.30 o                         
  -5   2   1       5918.85       5901.55       245.32 o                         
  -4   2   1       7764.33       7408.31       296.85 o                         
  -3   2   1       8195.82       7740.29       336.57 o                         
  -2   2   1       6012.46       5527.84       199.77 o                         
  -1   2   1      10087.17       9037.51       278.95 o                         
   0   2   1      34511.68      30571.01      1219.56 o                         
   1   2   1       8956.45       8145.74       305.56 o                         
   2   2   1       5223.47       4640.99       178.46 o                         
   3   2   1       7526.58       7065.77       291.21 o                         
   4   2   1       7779.66       7554.84       296.88 o                         
   5   2   1       4922.09       4910.85       212.00 o                         
   6   2   1       2034.91       2385.40       101.03 o                         
   7   2   1       1762.96       1873.77        88.74 o                         
   8   2   1       1768.22       1687.60        71.39 o                         
   9   2   1         21.84        135.79        14.03 o                         
  10   2   1        271.25        367.56        24.79 o                         
  11   2   1        374.24        447.00        28.55 o                         
  12   2   1        105.25        148.50        26.42 o                         
  13   2   1        162.66        194.41        28.99 o                         
  14   2   1        179.87        223.21        56.45 o                         
  15   2   1        249.85        204.81        47.51 o                         
  16   2   1         53.63         90.48        64.04 o                         
 -15   3   1         30.31        100.35        27.94 o                         
 -14   3   1        612.04        704.41        53.52 o                         
 -13   3   1        755.41        764.34        73.09 o                         
 -12   3   1         27.44         85.30        21.45 o                         
 -11   3   1        604.38        814.66        45.32 o                         
 -10   3   1        305.28        350.03        23.54 o                         
  -9   3   1        972.30       1059.00        51.20 o                         
  -8   3   1        521.34        672.02        46.28 o                         
  -7   3   1       1022.44       1102.33        53.02 o                         
  -6   3   1        495.42        554.03        28.19 o                         
  -5   3   1      18923.41      18323.30       709.30 o                         
  -4   3   1      11171.05      10412.61       420.56 o                         
  -3   3   1       9455.89       8896.80       366.19 o                         
  -2   3   1       6865.12       6355.86       181.34 o                         
  -1   3   1      29481.98      26421.25      1125.36 o                         
   0   3   1       2078.33       2336.32        70.95 o                         
   1   3   1      25664.50      23288.70       974.45 o                         
   2   3   1       6096.96       5680.66       195.66 o                         
   3   3   1      10251.70       9515.57       327.38 o                         
   4   3   1      11858.73      10812.48       420.47 o                         
   5   3   1      18513.07      17508.26       709.31 o                         
   6   3   1        420.16        464.78        27.30 o                         
   7   3   1        873.86        914.29        44.51 o                         
   8   3   1        819.40        883.90        38.63 o                         
   9   3   1       1067.56       1184.29        50.72 o                         
  10   3   1        409.16        515.25        27.29 o                         
  11   3   1        774.15       1028.40        45.51 o                         
  12   3   1         19.08         66.16        15.32 o                         
  13   3   1        715.26        657.93        80.28 o                         
  14   3   1        709.01        665.91        41.08 o                         
  15   3   1         10.54         95.06        54.52 o                         
  16   3   1         24.48        -58.94        58.94 o                         
 -15   4   1          2.80         15.35        59.78 o                         
 -14   4   1        380.70        413.49        31.83 o                         
 -13   4   1         53.35         40.64        22.88 o                         
 -12   4   1        589.54        608.05        32.71 o                         
 -11   4   1        125.03        111.73        16.12 o                         
 -10   4   1        651.77        703.97        45.06 o                         
  -9   4   1       1116.32       1067.79        54.39 o                         
  -8   4   1        849.02        899.09        35.12 o                         
  -7   4   1        309.26        340.01        20.42 o                         
  -6   4   1       1744.27       1758.69        77.99 o                         
  -5   4   1       1491.96       1546.18        69.42 o                         
  -4   4   1        706.44        716.97        53.53 o                         
  -3   4   1       2381.66       2156.60        78.50 o                         
  -2   4   1        836.56        763.27        27.61 o                         
  -1   4   1      41434.76      36974.73      1464.59 o                         
   0   4   1      18076.04      15424.53       461.66 o                         
   1   4   1      41606.34      37074.78      1691.19 o                         
   2   4   1        672.41        644.43        27.43 o                         
   3   4   1       1762.06       1717.36        69.54 o                         
   4   4   1       1079.06        988.82        45.34 o                         
   5   4   1       1593.28       1763.76        62.86 o                         
   6   4   1       2014.43       2132.94       110.10 o                         
   7   4   1        318.68        365.22        24.52 o                         
   8   4   1        676.61        721.63        34.30 o                         
   9   4   1       1289.88       1285.57        50.32 o                         
  10   4   1        397.74        497.46        28.81 o                         
  11   4   1        174.72        216.75        22.72 o                         
  12   4   1        490.85        462.10        27.99 o                         
  13   4   1        105.50         99.54        55.55 o                         
  14   4   1        410.16        411.86        71.93 o                         
  15   4   1         20.10         74.62        58.91 o                         
 -15   5   1         75.72         94.57        67.30 o                         
 -14   5   1        184.46        144.20        64.85 o                         
 -13   5   1        842.72        997.80        49.83 o                         
 -12   5   1        367.70        426.49        28.19 o                         
 -11   5   1       1296.40       1176.96        57.51 o                         
 -10   5   1       1273.89       1306.78        58.59 o                         
  -9   5   1       6672.25       6583.64       233.27 o                         
  -8   5   1       4057.00       3846.62       140.96 o                         
  -7   5   1        259.64        301.79        21.74 o                         
  -6   5   1       2377.42       2432.94       104.48 o                         
  -5   5   1      10086.99       9934.68       376.53 o                         
  -4   5   1      18619.30      17607.37       656.67 o                         
  -3   5   1        359.59        365.97        18.11 o                         
  -2   5   1       7080.73       6562.32       224.54 o                         
  -1   5   1       7146.70       6752.96       199.95 o                         
   0   5   1      15435.46      12818.57       415.16 o                         
   1   5   1       5933.92       5554.26       199.80 o                         
   2   5   1       7816.24       7272.95       224.63 o                         
   3   5   1        489.52        488.35        20.17 o                         
   4   5   1      20248.08      19473.81       656.73 o                         
   5   5   1       9231.86       9007.58       377.33 o                         
   6   5   1       2769.60       2672.82        93.86 o                         
   7   5   1        180.06        211.85        16.48 o                         
   8   5   1       4109.81       3959.60       140.83 o                         
   9   5   1       6601.87       6467.79       233.05 o                         
  10   5   1       1690.29       1637.24        58.12 o                         
  11   5   1       1424.18       1345.92        67.13 o                         
  12   5   1        398.52        490.43        42.95 o                         
  13   5   1        768.98        759.91        68.69 o                         
  14   5   1        152.74         79.46        71.27 o                         
  15   5   1         63.65         53.87        68.17 o                         
 -14   6   1         66.90         81.42        64.88 o                         
 -13   6   1        334.75        328.41        45.90 o                         
 -12   6   1        123.10        142.03        24.14 o                         
 -11   6   1        490.53        473.78        27.63 o                         
 -10   6   1       1842.93       1799.00        68.98 o                         
  -9   6   1        710.89        656.01        31.01 o                         
  -8   6   1        301.14        336.59        22.24 o                         
  -7   6   1        322.49        323.22        20.11 o                         
  -6   6   1       1555.38       1382.68        62.91 o                         
  -5   6   1        708.17        725.66        34.82 o                         
  -4   6   1        845.80        868.62        33.48 o                         
  -3   6   1       2090.97       1917.80        68.38 o                         
  -2   6   1       2034.50       2025.18        75.76 o                         
  -1   6   1       3262.55       3045.25       107.68 o                         
   0   6   1      15654.96      14989.17       485.22 o                         
   1   6   1       3728.17       3515.75       117.93 o                         
   2   6   1       2511.84       2480.29        75.95 o                         
   3   6   1       2302.97       2110.98        68.37 o                         
   4   6   1        857.30        839.63        33.36 o                         
   5   6   1        898.62        874.20        38.83 o                         
   6   6   1       1722.73       1513.63        62.84 o                         
   7   6   1        299.19        282.76        18.06 o                         
   8   6   1        516.72        483.81        37.56 o                         
   9   6   1        626.35        609.91        30.79 o                         
  10   6   1       1814.71       1735.97        68.54 o                         
  11   6   1        446.54        447.74        31.66 o                         
  12   6   1        162.46        128.65        35.90 o                         
  13   6   1        387.28        412.87        73.25 o                         
  14   6   1        107.94         56.44        43.15 o                         
 -14   7   1          1.04        -45.80       111.45 o                         
 -13   7   1        237.46        302.57        43.29 o                         
 -12   7   1        635.42        730.38        36.72 o                         
 -11   7   1        205.15        177.49        19.48 o                         
 -10   7   1        946.66        875.06        38.40 o                         
  -9   7   1        657.30       1157.96        54.71 o                         
  -8   7   1        736.77        652.22        35.66 o                         
  -7   7   1         87.02         76.33        16.20 o                         
  -6   7   1       5338.12       5206.89       186.16 o                         
  -5   7   1       1071.10       1067.75        45.27 o                         
  -4   7   1       1688.88       1583.96        56.91 o                         
  -3   7   1        906.01        852.86        33.97 o                         
  -2   7   1      14745.39      13149.81       451.23 o                         
  -1   7   1        499.05        499.97        25.81 o                         
   0   7   1       2309.44       2305.57        85.77 o                         
   1   7   1        791.20        717.78        66.56 o                         
   2   7   1      16702.29      14722.42       451.34 o                         
   3   7   1        806.11        784.35        33.75 o                         
   4   7   1       1732.35       1658.84        56.91 o                         
   5   7   1       1002.75       1025.70        58.69 o                         
   6   7   1       5405.50       5169.92       186.02 o                         
   7   7   1         52.92         19.08        25.02 o                         
   8   7   1        610.59        601.38        30.93 o                         
   9   7   1        647.14       1106.65        54.46 o                         
  10   7   1        837.90        724.56        37.72 o                         
  11   7   1        213.59        196.34        16.08 o                         
  12   7   1        614.54        588.72        56.93 o                         
  13   7   1        224.93        296.70        43.32 o                         
  14   7   1          2.96        -67.30        67.30 o                         
 -13   8   1        195.58        179.46        41.28 o                         
 -12   8   1         32.75         34.33        16.04 o                         
 -11   8   1        310.55        335.54        23.63 o                         
 -10   8   1         17.84         42.63        19.33 o                         
  -9   8   1        309.09        322.74        22.77 o                         
  -8   8   1        434.68        518.72        29.93 o                         
  -7   8   1       1194.64       1189.13        49.88 o                         
  -6   8   1        242.69        292.17        19.17 o                         
  -5   8   1       1151.17       1321.69        51.16 o                         
  -4   8   1        517.91        479.15        23.75 o                         
  -3   8   1       2955.67       2711.02        92.91 o                         
  -2   8   1        100.81         95.96        15.11 o                         
  -1   8   1       1536.07       1332.61        52.68 o                         
   0   8   1       1270.49       1254.29        46.95 o                         
   1   8   1       1703.91       1552.27        52.22 o                         
   2   8   1         35.77         36.82        19.17 o                         
   3   8   1       3039.66       2814.71        92.88 o                         
   4   8   1        667.56        615.80        25.45 o                         
   5   8   1        947.31        983.80        48.47 o                         
   6   8   1        152.20        192.86        18.41 o                         
   7   8   1        990.58       1082.67        56.04 o                         
   8   8   1        390.24        449.76        27.73 o                         
   9   8   1        332.98        299.16        26.43 o                         
  10   8   1         26.38         80.09        18.76 o                         
  11   8   1        293.85        301.79        21.92 o                         
  12   8   1         13.99         61.68        39.56 o                         
  13   8   1        161.77         59.53        49.41 o                         
  14   8   1         52.94         69.87        57.79 o                         
 -13   9   1        102.60        273.30        70.23 o                         
 -12   9   1        486.46        491.37        32.97 o                         
 -11   9   1        122.34        135.13        22.69 o                         
 -10   9   1        891.24        861.98        51.08 o                         
  -9   9   1       1022.24       1040.37        56.92 o                         
  -8   9   1       1331.45       1366.72        94.38 o                         
  -7   9   1        531.94        452.38        27.89 o                         
  -6   9   1       3220.72       3101.30       119.65 o                         
  -5   9   1        245.71        290.11        21.18 o                         
  -4   9   1        428.72        424.81        22.52 o                         
  -3   9   1         49.20         80.80        15.41 o                         
  -2   9   1       5124.16       4904.66       166.96 o                         
  -1   9   1        269.94        244.14        20.88 o                         
   0   9   1       2441.30       2236.04        77.20 o                         
   1   9   1        301.38        278.19        19.19 o                         
   2   9   1       5495.75       5251.73       167.03 o                         
   3   9   1         16.23         29.55        14.38 o                         
   4   9   1        544.35        548.47        25.37 o                         
   5   9   1        222.17        307.57        26.24 o                         
   6   9   1       3562.24       3380.00       119.73 o                         
   7   9   1        741.27        676.99        39.79 o                         
   8   9   1       1735.03       1671.12        81.43 o                         
   9   9   1       1142.95       1164.44        55.87 o                         
  10   9   1        808.53        793.20        43.74 o                         
  11   9   1        143.75        186.07        27.13 o                         
  12   9   1        455.16        411.49        88.97 o                         
  13   9   1        121.39        148.37        79.55 o                         
 -12  10   1        220.34        232.33        29.27 o                         
 -11  10   1        249.53        236.90        25.29 o                         
 -10  10   1        554.60        564.40        37.03 o                         
  -9  10   1        316.45        231.99        28.71 o                         
  -8  10   1        445.53        462.89        28.18 o                         
  -7  10   1        460.30        494.37        37.03 o                         
  -6  10   1        149.14         98.02        21.01 o                         
  -5  10   1       1307.08       1368.19        54.34 o                         
  -4  10   1        772.76        865.79        44.62 o                         
  -3  10   1        199.66        213.65        24.07 o                         
  -2  10   1        277.39        318.60        21.83 o                         
  -1  10   1        184.04        225.44        18.08 o                         
   0  10   1         27.82         33.43        22.98 o                         
   1  10   1        159.27        183.29        17.57 o                         
   2  10   1        301.99        320.16        20.07 o                         
   3  10   1        171.53        166.71        18.01 o                         
   4  10   1        691.51        703.42        37.83 o                         
   5  10   1       1340.66       1465.19        54.26 o                         
   6  10   1        307.11        293.77        25.53 o                         
   7  10   1        438.41        445.38        33.27 o                         
   8  10   1        438.28        471.74        28.27 o                         
   9  10   1        311.34        319.91        28.42 o                         
  10  10   1        555.29        572.28        35.93 o                         
  11  10   1        308.76        285.18        36.00 o                         
  12  10   1        190.50        202.65        19.69 o                         
 -12  11   1         78.72        127.66        45.00 o                         
 -11  11   1         19.77         78.75        29.21 o                         
 -10  11   1        280.89        293.93        30.62 o                         
  -9  11   1        680.78        680.96        42.78 o                         
  -8  11   1       1380.40       1363.50        64.36 o                         
  -7  11   1        280.90        382.36        28.70 o                         
  -6  11   1        304.66        307.18        25.62 o                         
  -5  11   1       4061.14       3997.60       131.81 o                         
  -4  11   1       3186.39       3150.44       104.74 o                         
  -3  11   1         36.72         54.82        17.86 o                         
  -2  11   1       1785.93       1753.93        68.73 o                         
  -1  11   1        692.29        757.23        37.98 o                         
   0  11   1       8752.66       8577.82       280.26 o                         
   1  11   1        962.83        973.61        40.52 o                         
   2  11   1       2012.67       2016.38        68.95 o                         
   3  11   1         21.25         31.11        21.41 o                         
   4  11   1       2947.79       2942.38       105.99 o                         
   5  11   1       3787.09       3825.87       143.85 o                         
   6  11   1        226.73        213.62        24.95 o                         
   7  11   1        257.28        308.72        26.68 o                         
   8  11   1       1417.95       1486.76        64.83 o                         
   9  11   1        741.36        743.44        44.20 o                         
  10  11   1        235.40        241.67        36.38 o                         
  11  11   1         34.59         75.45        26.27 o                         
  12  11   1         33.66         50.99        25.11 o                         
 -12  12   1        182.44        210.40        34.36 o                         
 -11  12   1         23.68         25.11        38.21 o                         
 -10  12   1          6.53         19.35        28.09 o                         
  -9  12   1         70.46         97.16        27.11 o                         
  -8  12   1        142.58        180.59        28.02 o                         
  -7  12   1         19.94         10.90        29.22 o                         
  -6  12   1         45.22         11.53        25.22 o                         
  -5  12   1       1570.10       1521.36        60.03 o                         
  -4  12   1        934.04       1060.27        58.72 o                         
  -3  12   1        259.49        262.09        22.78 o                         
  -2  12   1        249.10        272.55        22.82 o                         
  -1  12   1        567.07        572.68        28.49 o                         
   0  12   1        740.75        888.78        42.07 o                         
   1  12   1        540.64        544.57        28.40 o                         
   2  12   1        202.92        220.47        22.28 o                         
   3  12   1        306.25        329.84        23.97 o                         
   4  12   1        855.19        898.84        43.77 o                         
   5  12   1       1410.94       1441.98        59.39 o                         
   6  12   1         42.44         47.65        23.73 o                         
   7  12   1         12.77         41.62        23.85 o                         
   8  12   1        143.23        169.08        28.13 o                         
   9  12   1         71.96        115.10        27.04 o                         
  10  12   1          1.72         -2.69        27.89 o                         
  11  12   1         12.34         19.53        25.00 o                         
  12  12   1        208.97        183.73        36.40 o                         
 -13  13   1          6.91          7.90        31.84 o                         
 -12  13   1         73.62        107.06        42.44 o                         
 -11  13   1          0.59        -74.57        81.25 o                         
 -10  13   1        200.01        224.11        30.77 o                         
  -9  13   1         30.56         20.73        34.57 o                         
  -8  13   1        152.97        172.56        36.54 o                         
  -7  13   1        309.79        341.66        43.02 o                         
  -6  13   1         62.27         60.92        26.20 o                         
  -5  13   1       1004.59        949.81        49.30 o                         
  -4  13   1       1194.74       1268.81        60.17 o                         
  -3  13   1        376.77        484.38        27.99 o                         
  -2  13   1        204.92        146.32        23.37 o                         
  -1  13   1         91.95        105.79        22.31 o                         
   0  13   1         55.26         65.77        21.50 o                         
   1  13   1        184.92        249.10        23.29 o                         
   2  13   1        206.00        160.53        25.52 o                         
   3  13   1        270.47        330.85        29.42 o                         
   4  13   1       1573.61       1657.84        60.76 o                         
   5  13   1       1020.31       1000.66        50.58 o                         
   6  13   1         49.62        100.70        25.95 o                         
   7  13   1        460.89        515.72        33.42 o                         
   8  13   1        154.77        181.62        30.49 o                         
   9  13   1         25.73         14.93        49.10 o                         
  10  13   1        157.73        108.50        61.91 o                         
  11  13   1          5.52         25.14        30.45 o                         
  12  13   1         61.29         20.34        38.90 o                         
 -12  14   1          8.96        -40.96        40.96 o                         
 -11  14   1          7.72         32.34        45.49 o                         
 -10  14   1        327.70        265.12        37.54 o                         
  -9  14   1         94.44         72.96        30.96 o                         
  -8  14   1         60.77         58.06        32.02 o                         
  -7  14   1        107.77        143.56        38.77 o                         
  -6  14   1         72.15         65.28        28.37 o                         
  -5  14   1        402.62        377.79        32.30 o                         
  -4  14   1        342.51        374.13        33.05 o                         
  -3  14   1        200.28        200.33        29.17 o                         
  -2  14   1        118.67        131.91        24.68 o                         
  -1  14   1        601.01        643.98        34.92 o                         
   0  14   1         33.63         58.61        24.22 o                         
   1  14   1        668.60        705.65        35.23 o                         
   2  14   1        113.95         91.38        24.55 o                         
   3  14   1        152.95        185.77        29.54 o                         
   4  14   1        423.25        459.95        33.44 o                         
   5  14   1        456.72        403.14        33.05 o                         
   6  14   1         41.64        -13.99        27.63 o                         
   7  14   1        133.74         92.83        35.84 o                         
   8  14   1         99.72         84.00        32.01 o                         
   9  14   1         84.72         61.22        31.13 o                         
  10  14   1        266.96        291.84        39.11 o                         
  11  14   1         22.63         -2.30        44.68 o                         
  12  14   1         20.06        -40.17        40.17 o                         
 -11  15   1        333.77        267.09        56.27 o                         
 -10  15   1        125.47         36.41        53.02 o                         
  -9  15   1         59.94         66.87        40.59 o                         
  -8  15   1         64.19         69.40        36.29 o                         
  -7  15   1        545.32        563.56        57.89 o                         
  -6  15   1         63.56         90.43        29.89 o                         
  -5  15   1         17.98         18.37        30.37 o                         
  -4  15   1        624.14        608.85        41.17 o                         
  -3  15   1        935.90       1070.51        61.86 o                         
  -2  15   1        114.05         79.20        29.23 o                         
  -1  15   1        386.21        430.91        35.28 o                         
   0  15   1         48.60         59.89        40.96 o                         
   1  15   1        411.47        467.11        35.67 o                         
   2  15   1        108.28         30.87        30.03 o                         
   3  15   1        800.50        949.60        51.21 o                         
   4  15   1        571.20        593.13        43.64 o                         
   5  15   1         30.33         25.42        31.12 o                         
   6  15   1         39.49         29.72        30.34 o                         
   7  15   1        593.58        613.07        47.64 o                         
   8  15   1         47.90         -3.33        32.45 o                         
   9  15   1         56.46        103.27        37.38 o                         
  11  15   1        286.07        154.55        54.48 o                         
  -9  16   1        118.32         30.54        58.76 o                         
  -8  16   1         67.67         61.62        99.35 o                         
  -7  16   1         83.29        144.15        37.83 o                         
  -6  16   1        175.58        217.04        45.60 o                         
  -5  16   1         17.86         50.67        33.77 o                         
  -4  16   1         56.15        102.44        33.16 o                         
  -3  16   1        327.51        344.02        40.53 o                         
  -2  16   1         40.00        -11.90        39.58 o                         
  -1  16   1         46.75         37.08        36.23 o                         
   0  16   1         75.57         49.59        37.31 o                         
   1  16   1         40.00         62.69        38.33 o                         
   2  16   1         45.07         70.26        40.67 o                         
   3  16   1        318.07        283.74        48.52 o                         
   4  16   1         72.19         87.14        32.69 o                         
   5  16   1         15.12         22.84        33.26 o                         
   6  16   1        209.53        194.51        47.53 o                         
   7  16   1        116.63         50.22        44.09 o                         
   8  16   1         37.58         50.06        44.28 o                         
   9  16   1        123.90         64.49        56.55 o                         
  -8  17   1         12.63        -67.57       107.80 o                         
  -7  17   1        133.35        119.00       107.40 o                         
  -6  17   1         18.06         -0.04        41.24 o                         
  -5  17   1        123.47         32.30        49.55 o                         
  -4  17   1          3.32         22.87        51.48 o                         
  -3  17   1        222.92        223.24        41.27 o                         
  -2  17   1        139.68         58.59        40.16 o                         
  -1  17   1         48.17         60.78        39.44 o                         
   0  17   1         19.12         12.45        40.01 o                         
   1  17   1         37.38         74.32        39.41 o                         
   2  17   1        138.01         98.84        40.52 o                         
   3  17   1        248.24        263.71        41.36 o                         
   4  17   1          3.43         44.65        74.59 o                         
   5  17   1         76.78         20.53        53.06 o                         
   6  17   1         16.34         58.13        81.13 o                         
   7  17   1         82.67          5.66       106.16 o                         
   8  17   1          9.58        -65.79       110.63 o                         
  -7  18   1         45.65         62.88       116.27 o                         
  -6  18   1        111.55        -26.95       115.29 o                         
  -5  18   1        171.96        255.35       105.70 o                         
  -4  18   1        145.41         75.28        53.10 o                         
  -3  18   1        166.77         75.00        45.42 o                         
  -2  18   1         42.81         26.09        44.47 o                         
  -1  18   1        134.07        121.43        44.65 o                         
   0  18   1        117.27        154.26        52.82 o                         
   1  18   1        170.75        227.42        44.04 o                         
   2  18   1         49.15         52.15        42.85 o                         
   3  18   1        158.95        252.43        46.13 o                         
   4  18   1        142.33        111.91        73.08 o                         
   5  18   1        157.83        192.08       113.72 o                         
   6  18   1        110.82        241.09       128.94 o                         
   7  18   1         45.75         81.02       119.55 o                         
  -6  19   1         39.76        145.83       120.90 o                         
  -5  19   1         49.98        -77.98       114.22 o                         
  -4  19   1         12.30         65.09       113.50 o                         
  -3  19   1          1.07        -97.90        97.90 o                         
  -2  19   1        102.64         52.14        69.64 o                         
  -1  19   1        149.93         74.74       102.31 o                         
   1  19   1        116.61         54.69        77.20 o                         
   2  19   1        107.85        150.93        67.24 o                         
   3  19   1          7.77         40.34       111.21 o                         
   4  19   1         20.09        -33.68       113.49 o                         
   5  19   1         59.63         69.12       117.09 o                         
   6  19   1         36.29       -121.84       121.84 o                         
  -5  20   1        121.97          8.67       114.26 o                         
  -4  20   1         51.07         21.30       132.06 o                         
  -2  20   1          1.23        -48.49       102.21 o                         
  -1  20   1         14.41       -105.65       105.65 o                         
   0  20   1        174.76        136.31        78.98 o                         
   1  20   1         15.91         15.06       109.84 o                         
   2  20   1          1.94       -115.37       125.91 o                         
   4  20   1         55.91         19.95       135.91 o                         
   5  20   1        113.55        142.44       137.35 o                         
   2   0   2       7420.95       7214.87       233.07 o                         
   3   0   2       8119.40       8296.84       268.00 o                         
   4   0   2      56740.82      53747.90      2135.64 o                         
   5   0   2      17766.86      19022.62       672.92 o                         
   6   0   2       5424.26       5935.05       191.99 o                         
   7   0   2        233.81        441.30        31.84 o                         
   8   0   2       7559.33       7361.99       292.06 o                         
   9   0   2          9.86         26.07         9.81 o                         
  10   0   2       2834.18       2687.64       155.69 o                         
  11   0   2         98.01        282.87        29.71 o                         
  12   0   2        719.31        856.11        65.01 o                         
  13   0   2        115.15        108.81        28.94 o                         
  14   0   2        934.06        968.18       108.17 o                         
  15   0   2        336.78        330.10        53.46 o                         
  16   0   2          0.66        -40.85        56.35 o                         
 -17   1   2          9.66         63.49        51.89 o                         
 -16   1   2         37.14         45.05        57.66 o                         
 -15   1   2        162.66        124.58        47.68 o                         
 -14   1   2        446.06        487.22        42.50 o                         
 -13   1   2        124.33        107.27        28.70 o                         
 -12   1   2        322.64        396.73        36.41 o                         
 -11   1   2       1626.06       1821.82       107.79 o                         
 -10   1   2        860.40        993.37        46.96 o                         
  -9   1   2        788.03        880.06        41.30 o                         
  -7   1   2       2327.77       2388.53       100.13 o                         
  -6   1   2       2504.08       2848.50       107.67 o                         
  -5   1   2      11396.78      11190.53       432.13 o                         
  -4   1   2       2562.24       2517.07       120.93 o                         
  -3   1   2       5589.62       5280.91       219.70 o                         
  -2   1   2       1897.01       1879.01        92.18 o                         
  -1   1   2      29734.30      23474.08      2573.00 o                         
   1   1   2      26101.11      23222.79      1307.14 o                         
   2   1   2       2194.28       2077.71        79.99 o                         
   3   1   2       6189.86       5878.38       253.67 o                         
   4   1   2       2764.72       2664.46        93.33 o                         
   5   1   2      10722.97      10698.53       386.28 o                         
   6   1   2       2015.53       2499.14       107.29 o                         
   7   1   2       2516.75       2595.97       133.58 o                         
   8   1   2        244.76        248.71        18.14 o                         
   9   1   2        849.89        911.21        39.82 o                         
  10   1   2       1126.09       1199.11        69.42 o                         
  11   1   2       1440.03       1684.05       112.19 o                         
  12   1   2        330.89        424.43        48.83 o                         
  13   1   2        138.72        134.51        27.95 o                         
  14   1   2        399.15        337.05        61.10 o                         
  15   1   2        140.39        208.49        33.51 o                         
  16   1   2         29.76        -56.31        81.56 o                         
 -16   2   2         19.84        -31.12        42.62 o                         
 -15   2   2        192.69        177.72        37.33 o                         
 -14   2   2        708.71        617.24        74.78 o                         
 -13   2   2        123.13        100.18        29.10 o                         
 -12   2   2        481.78        499.98        38.92 o                         
 -11   2   2       2778.03       2806.22       110.51 o                         
 -10   2   2        982.82        997.38        48.16 o                         
  -9   2   2        110.62        146.02        16.65 o                         
  -8   2   2       4903.24       4699.44       199.06 o                         
  -7   2   2       6047.80       5992.01       254.97 o                         
  -6   2   2      11832.94      11262.92       431.43 o                         
  -5   2   2       2237.40       2259.00       104.53 o                         
  -4   2   2       4845.10       4423.99       215.20 o                         
  -2   2   2       2480.00       2292.05        92.17 o                         
  -1   2   2       1478.29       1283.18        60.64 o                         
   0   2   2      30417.03      26801.18      1071.75 o                         
   1   2   2       1108.21       1320.47       138.22 o                         
   3   2   2       2446.17       2229.36        80.08 o                         
   4   2   2       3845.14       3508.40       151.24 o                         
   5   2   2       2021.70       2195.32        89.84 o                         
   6   2   2      11016.15      10519.43       431.19 o                         
   7   2   2       7101.76       6834.22       254.87 o                         
   8   2   2       4230.13       4006.11       171.80 o                         
   9   2   2         40.86         85.70        13.42 o                         
  10   2   2       1055.87       1060.10        46.69 o                         
  11   2   2       2284.25       2403.14       155.75 o                         
  12   2   2        278.52        308.15        72.72 o                         
  13   2   2        146.72        136.63        27.02 o                         
  14   2   2        609.36        628.40        54.62 o                         
  15   2   2        221.40        253.27        63.96 o                         
 -15   3   2         97.86        100.22        22.73 o                         
 -14   3   2         79.86        171.45        31.25 o                         
 -13   3   2        240.63        355.67        92.15 o                         
 -12   3   2        585.15        620.01        50.30 o                         
 -11   3   2       2058.08       2006.95       104.34 o                         
 -10   3   2       3051.74       3081.55       120.42 o                         
  -9   3   2       3794.41       3605.43       145.24 o                         
  -8   3   2       3226.94       3042.63       124.26 o                         
  -7   3   2       1819.26       1750.18        71.24 o                         
  -6   3   2         66.62         83.82        13.38 o                         
  -5   3   2       2395.44       2447.81       103.11 o                         
  -4   3   2       1065.92       1042.47        45.18 o                         
  -3   3   2       3115.58       2831.13       104.40 o                         
  -2   3   2      21056.13      19462.93       810.99 o                         
  -1   3   2       1763.84       1692.14        56.39 o                         
   0   3   2      63630.95      57249.36      2278.90 o                         
   1   3   2       1761.45       1685.97        61.78 o                         
   2   3   2      22928.20      21536.76       811.25 o                         
   3   3   2       2663.09       2408.20        92.91 o                         
   4   3   2       1146.38       1023.15        36.16 o                         
   5   3   2       2507.24       2614.88       102.21 o                         
   6   3   2        207.73        205.16        19.73 o                         
   7   3   2       1678.36       1651.53        70.63 o                         
   8   3   2       3293.19       3070.07       123.70 o                         
   9   3   2       3761.03       3595.33       144.82 o                         
  10   3   2       2595.21       2802.80       119.69 o                         
  11   3   2       2282.12       2232.76        89.40 o                         
  12   3   2        627.06        605.43        34.55 o                         
  13   3   2        181.99        223.91        30.73 o                         
  14   3   2         55.51         44.44        55.03 o                         
  15   3   2         67.57         31.70        57.01 o                         
 -15   4   2         93.16         75.16        57.91 o                         
 -14   4   2         32.74        163.54        33.48 o                         
 -13   4   2         50.08        171.89        26.58 o                         
 -12   4   2        770.92        836.30        55.57 o                         
 -11   4   2       1384.98       1250.67        61.38 o                         
 -10   4   2        154.04        198.97        23.35 o                         
  -9   4   2        100.13        246.01        19.34 o                         
  -8   4   2       1728.14       1610.55        71.66 o                         
  -7   4   2       2345.87       2310.21        97.82 o                         
  -6   4   2       5578.23       5272.72       212.78 o                         
  -5   4   2       8255.40       8488.52       352.50 o                         
  -4   4   2       2375.46       2184.67        86.51 o                         
  -3   4   2      12595.97      11249.63       339.03 o                         
  -2   4   2      21806.92      19608.45       606.54 o                         
  -1   4   2       3734.75       3100.56       124.64 o                         
   0   4   2        716.82        603.26        30.61 o                         
   2   4   2      19870.53      18070.15       561.45 o                         
   3   4   2      12789.06      11362.39       365.74 o                         
   4   4   2       2128.73       2052.38        90.75 o                         
   5   4   2       9015.41       9197.70       315.28 o                         
   6   4   2       5733.64       5395.98       213.40 o                         
   7   4   2       2517.98       2429.45        86.75 o                         
   8   4   2       1731.77       1724.68        63.00 o                         
   9   4   2        102.70        242.12        15.48 o                         
  10   4   2        334.25        293.23        18.10 o                         
  11   4   2       1507.76       1383.85        52.73 o                         
  12   4   2        773.60        789.57        60.62 o                         
  13   4   2         78.43        162.18        30.99 o                         
  14   4   2         17.53         90.28        54.78 o                         
  15   4   2        109.25         42.87        61.02 o                         
 -15   5   2         58.97        173.57        66.85 o                         
 -14   5   2         27.42        -16.33        53.63 o                         
 -13   5   2         28.96         85.70        21.24 o                         
 -12   5   2        129.99        124.94        18.38 o                         
 -11   5   2        236.75        312.66        29.61 o                         
 -10   5   2        363.87        429.71        24.40 o                         
  -9   5   2        126.76        229.34        17.64 o                         
  -8   5   2        424.50        451.79        36.72 o                         
  -7   5   2        273.15        265.90        16.61 o                         
  -6   5   2       1354.76       1333.43        57.26 o                         
  -5   5   2        596.20        608.73        37.93 o                         
  -4   5   2        863.03        781.98        32.20 o                         
  -3   5   2       2372.93       2125.34        69.93 o                         
  -2   5   2       7980.90       7375.79       220.41 o                         
  -1   5   2      15168.07      13758.04       386.44 o                         
   0   5   2       4558.30       3932.53       119.23 o                         
   1   5   2      13207.19      11891.25       417.26 o                         
   2   5   2       7886.37       7293.87       220.32 o                         
   3   5   2       2299.67       2037.31        64.40 o                         
   4   5   2        693.64        640.18        57.93 o                         
   5   5   2        813.06        840.18        37.08 o                         
   6   5   2       1337.60       1295.23        74.26 o                         
   7   5   2        214.59        214.24        14.59 o                         
   8   5   2        400.42        433.87        22.00 o                         
   9   5   2        166.52        276.38        16.58 o                         
  10   5   2        356.43        398.76        23.01 o                         
  11   5   2        255.10        286.10        36.23 o                         
  12   5   2        153.19         86.99        47.57 o                         
  13   5   2         37.22         82.30        39.46 o                         
  15   5   2         61.07        -59.53        70.00 o                         
 -14   6   2         10.03         16.36        67.88 o                         
 -13   6   2        428.95        482.10        31.77 o                         
 -12   6   2        496.41        494.15        31.40 o                         
 -11   6   2         50.58         82.31        17.30 o                         
 -10   6   2        230.73        326.28        25.37 o                         
  -9   6   2       1877.49       2093.72        83.36 o                         
  -8   6   2        955.07        862.06        39.00 o                         
  -7   6   2       1429.41       1213.51        52.00 o                         
  -6   6   2       5335.55       5131.90       179.41 o                         
  -5   6   2       5438.79       5107.25       169.07 o                         
  -4   6   2        532.49        534.28        22.92 o                         
  -3   6   2       2651.01       2406.32        81.80 o                         
  -2   6   2       8907.00       8791.48       316.46 o                         
  -1   6   2      15076.21      13689.75       406.12 o                         
   0   6   2       2137.16       2250.19        70.16 o                         
   1   6   2      14618.63      13345.72       480.42 o                         
   2   6   2      10910.89      10615.21       293.15 o                         
   3   6   2       2205.56       2055.52        74.58 o                         
   4   6   2        448.05        411.30        22.38 o                         
   5   6   2       4604.32       4316.50       168.60 o                         
   6   6   2       5066.71       4775.00       231.32 o                         
   7   6   2       1140.40       1014.51        50.23 o                         
   8   6   2        900.38        838.78        38.09 o                         
   9   6   2       2127.76       2334.00        82.83 o                         
  10   6   2        222.18        403.95        35.71 o                         
  11   6   2         94.47        105.58        32.33 o                         
  12   6   2        423.04        445.48        47.10 o                         
  13   6   2        443.26        374.80        45.36 o                         
  14   6   2         27.46         -2.94        58.87 o                         
 -14   7   2         92.84         25.57        78.31 o                         
 -13   7   2        473.15        409.02        49.55 o                         
 -12   7   2         83.30        135.23        24.92 o                         
 -11   7   2        789.32        796.61        40.13 o                         
 -10   7   2        396.43        372.53        23.08 o                         
  -9   7   2       3624.73       3511.27       141.32 o                         
  -8   7   2        376.84        364.23        31.17 o                         
  -7   7   2        303.06        314.32        26.35 o                         
  -6   7   2       2294.18       2302.32        84.67 o                         
  -5   7   2        512.35        472.64        26.36 o                         
  -4   7   2        651.27        682.34        31.39 o                         
  -3   7   2       1232.36       1221.98        46.55 o                         
  -2   7   2        357.95        371.15        27.07 o                         
  -1   7   2        138.99        111.59        13.97 o                         
   0   7   2       4230.82       3919.49       141.46 o                         
   1   7   2        301.33        253.89        18.33 o                         
   2   7   2        537.24        517.23        23.60 o                         
   3   7   2       1299.00       1320.94        46.49 o                         
   4   7   2        836.00        871.32        32.18 o                         
   5   7   2        656.53        610.12        34.58 o                         
   6   7   2       1841.89       1770.58        75.08 o                         
   7   7   2        212.63        220.38        25.99 o                         
   8   7   2        446.45        403.04        21.52 o                         
   9   7   2       3294.59       3387.55       126.87 o                         
  10   7   2        375.55        344.44        25.47 o                         
  11   7   2        712.09        715.93        68.49 o                         
  12   7   2        126.94        129.47        38.89 o                         
  13   7   2        513.48        502.51        64.71 o                         
  14   7   2        115.61        114.85        71.67 o                         
 -13   8   2        455.46        503.87       117.97 o                         
 -12   8   2         63.10        142.72        26.85 o                         
 -11   8   2         18.59         14.66        18.64 o                         
 -10   8   2         88.91        121.50        31.92 o                         
  -9   8   2       2831.45       2909.20       112.42 o                         
  -8   8   2        899.98        880.89        49.41 o                         
  -7   8   2        797.38        895.89        45.79 o                         
  -6   8   2       1223.20       1345.40        57.40 o                         
  -5   8   2       4264.06       4101.48       134.56 o                         
  -4   8   2        271.82        239.21        19.02 o                         
  -3   8   2       1960.00       1884.34        62.85 o                         
  -2   8   2        302.99        261.54        18.17 o                         
  -1   8   2       5803.05       5196.39       185.74 o                         
   0   8   2         79.23         81.74        13.82 o                         
   1   8   2       5822.49       5148.73       169.55 o                         
   2   8   2        285.49        232.96        17.72 o                         
   3   8   2       1723.36       1692.79        62.71 o                         
   4   8   2        273.35        307.32        16.77 o                         
   5   8   2       4394.87       4033.36       147.55 o                         
   6   8   2       1280.63       1428.23        56.70 o                         
   7   8   2        887.62        979.27        47.52 o                         
   8   8   2       1091.29       1114.89        50.16 o                         
   9   8   2       3181.26       3184.31       145.76 o                         
  10   8   2        237.42        248.58        19.77 o                         
  11   8   2         11.66          8.47        18.05 o                         
  12   8   2         90.19        144.28        41.68 o                         
  13   8   2        638.26        519.13        87.02 o                         
 -13   9   2         32.57         66.58        47.24 o                         
 -12   9   2         46.62         70.44        19.56 o                         
 -11   9   2         66.52         88.34        23.05 o                         
 -10   9   2        587.37        578.95        40.51 o                         
  -9   9   2        565.39        561.36        34.06 o                         
  -8   9   2         66.56         97.53        20.37 o                         
  -7   9   2        310.26        249.40        25.69 o                         
  -6   9   2         33.27         98.40        18.26 o                         
  -5   9   2       1250.30       1243.52        48.42 o                         
  -4   9   2         77.75         62.49        14.81 o                         
  -3   9   2        484.40        481.97        23.59 o                         
  -2   9   2       1298.14       1247.19        50.51 o                         
  -1   9   2        462.20        410.32        19.53 o                         
   0   9   2        695.23        716.76        34.44 o                         
   1   9   2        287.52        275.94        19.99 o                         
   2   9   2       1381.32       1395.10        49.84 o                         
   3   9   2        404.38        404.27        21.58 o                         
   4   9   2         45.70         62.09        14.84 o                         
   5   9   2       1204.87       1275.97        53.42 o                         
   6   9   2          1.12         37.39        17.31 o                         
   7   9   2        326.94        297.82        22.98 o                         
   8   9   2         92.33         72.29        25.16 o                         
   9   9   2        585.24        671.79        66.19 o                         
  10   9   2        654.35        611.87        41.82 o                         
  11   9   2         48.42         93.65        23.38 o                         
  12   9   2         28.59         26.09        43.88 o                         
  13   9   2         15.69         63.15        75.02 o                         
 -13  10   2         79.67        125.65        19.61 o                         
 -12  10   2          8.24        -20.66        20.66 o                         
 -11  10   2        281.87        271.12        25.89 o                         
 -10  10   2         44.85         90.27        24.90 o                         
  -9  10   2        335.24        329.32        31.46 o                         
  -8  10   2        102.11         92.83        21.18 o                         
  -7  10   2       1078.96        991.54        74.61 o                         
  -6  10   2        615.00        582.83        28.47 o                         
  -5  10   2       4550.14       4629.85       158.01 o                         
  -4  10   2       1455.97       1522.83        58.27 o                         
  -3  10   2       2319.19       2281.15        79.06 o                         
  -2  10   2        977.93        982.27        42.63 o                         
  -1  10   2       2022.25       1915.57        72.58 o                         
   0  10   2       1738.86       1813.21        65.30 o                         
   1  10   2       2283.70       2218.23        73.00 o                         
   2  10   2       1042.61       1034.79        43.38 o                         
   3  10   2       2378.50       2244.38        78.86 o                         
   4  10   2       1544.13       1463.40        56.88 o                         
   5  10   2       4865.25       4902.69       158.09 o                         
   6  10   2        414.43        396.20        27.55 o                         
   7  10   2       1297.36       1336.04        75.32 o                         
   8  10   2         96.28        110.32        20.40 o                         
   9  10   2        358.89        393.51        38.97 o                         
  10  10   2         29.75         71.90        28.50 o                         
  11  10   2        246.09        240.06        25.05 o                         
  12  10   2          4.29        -12.70        46.14 o                         
 -13  11   2         10.05        174.53        89.50 o                         
 -12  11   2         97.11        134.05        24.92 o                         
 -11  11   2        465.26        468.32        35.11 o                         
 -10  11   2          0.28         56.98        26.64 o                         
  -9  11   2         16.93         34.80        24.37 o                         
  -8  11   2        345.09        331.54        28.56 o                         
  -7  11   2        601.10        587.96        39.35 o                         
  -6  11   2        613.98        629.72        37.69 o                         
  -5  11   2        198.32        204.61        20.97 o                         
  -4  11   2        102.35        113.96        18.68 o                         
  -3  11   2        834.57        801.16        36.00 o                         
  -2  11   2       1592.66       1626.56        62.64 o                         
  -1  11   2        406.59        377.03        23.85 o                         
   0  11   2         85.56        155.76        20.76 o                         
   1  11   2        494.17        482.41        24.06 o                         
   2  11   2       1586.81       1688.19        62.10 o                         
   3  11   2        671.10        615.79        31.01 o                         
   4  11   2         81.33        121.87        21.39 o                         
   5  11   2        132.94        205.68        30.50 o                         
   6  11   2        511.94        506.91        31.51 o                         
   7  11   2        675.78        706.37        41.66 o                         
   8  11   2        417.44        453.24        27.81 o                         
   9  11   2         23.33         48.95        25.67 o                         
  10  11   2          0.02         33.43        25.26 o                         
  11  11   2        468.44        538.66        57.22 o                         
  12  11   2        131.59        157.70        27.75 o                         
 -12  12   2         57.14         45.82        30.86 o                         
 -11  12   2        140.64        127.43        39.96 o                         
 -10  12   2        110.19        145.37        27.87 o                         
  -9  12   2        107.67        114.84        28.65 o                         
  -8  12   2        382.73        367.45        33.40 o                         
  -7  12   2        774.40        816.58        51.14 o                         
  -6  12   2        669.90        682.83        38.55 o                         
  -5  12   2        120.92        118.88        20.58 o                         
  -4  12   2        140.90        119.00        21.04 o                         
  -3  12   2       1849.52       1913.94        71.67 o                         
  -2  12   2       1328.82       1364.78        56.23 o                         
  -1  12   2        896.31        925.86        46.26 o                         
   0  12   2        103.88        111.59        20.09 o                         
   1  12   2       1078.94       1104.64        46.72 o                         
   2  12   2       1281.79       1380.33        55.95 o                         
   3  12   2       1854.95       1948.27        78.24 o                         
   4  12   2         94.31         95.54        20.86 o                         
   5  12   2        108.30        163.50        27.15 o                         
   6  12   2        612.12        614.43        35.78 o                         
   7  12   2        586.60        608.14        44.13 o                         
   8  12   2        396.69        409.57        32.88 o                         
   9  12   2        108.32        135.17        26.99 o                         
  10  12   2         65.72        100.74        26.74 o                         
  11  12   2        166.39        135.09        26.73 o                         
  12  12   2         47.93          7.83        24.68 o                         
 -13  13   2         32.89         26.45        38.05 o                         
 -12  13   2        165.00         95.22        43.27 o                         
 -11  13   2        244.61        171.37       146.40 o                         
 -10  13   2         47.01         33.85        29.10 o                         
  -9  13   2         58.06          3.08        31.87 o                         
  -8  13   2        353.03        333.99        38.54 o                         
  -7  13   2        454.18        488.70        43.61 o                         
  -6  13   2        439.49        446.84        33.21 o                         
  -5  13   2        247.92        255.57        28.23 o                         
  -4  13   2        329.02        330.88        26.01 o                         
  -3  13   2         44.22         48.01        21.92 o                         
  -2  13   2        642.46        613.46        31.38 o                         
  -1  13   2        325.53        323.23        25.23 o                         
   0  13   2         11.34         35.34        21.28 o                         
   1  13   2        337.17        359.17        25.69 o                         
   2  13   2        603.24        566.67        52.68 o                         
   3  13   2         70.11         67.85        23.86 o                         
   4  13   2        417.71        373.52        26.13 o                         
   5  13   2        237.74        196.93        27.50 o                         
   6  13   2        513.80        529.02        33.76 o                         
   7  13   2        438.95        429.75        38.82 o                         
   8  13   2        261.99        279.00        32.62 o                         
   9  13   2         32.43         29.91        27.71 o                         
  10  13   2         54.32          0.50        50.18 o                         
  11  13   2        210.40        200.12        33.44 o                         
  12  13   2        141.93        113.70        38.78 o                         
 -12  14   2         64.50         25.31        44.28 o                         
 -11  14   2         39.96         60.99        49.69 o                         
 -10  14   2         99.78        120.71        35.23 o                         
  -9  14   2         12.88         -1.63        35.45 o                         
  -8  14   2        137.20         87.61        32.42 o                         
  -7  14   2         37.54         44.37        37.33 o                         
  -6  14   2        200.62        199.69        29.33 o                         
  -5  14   2        508.50        528.14        35.91 o                         
  -4  14   2       1537.78       1707.98        76.56 o                         
  -3  14   2        584.77        630.48        36.69 o                         
  -2  14   2        511.65        530.42        31.97 o                         
  -1  14   2        291.98        317.50        26.68 o                         
   0  14   2        365.95        458.53        30.24 o                         
   1  14   2        294.37        287.60        31.18 o                         
   2  14   2        459.38        520.67        34.36 o                         
   3  14   2        470.54        493.60        37.55 o                         
   4  14   2       1382.49       1576.40        76.46 o                         
   5  14   2        488.82        470.50        35.82 o                         
   6  14   2        151.45        143.76        29.50 o                         
   7  14   2         69.45         37.38        37.35 o                         
   8  14   2        150.08        175.74        33.59 o                         
   9  14   2         15.72         18.42        29.78 o                         
  10  14   2        120.63        132.63        34.23 o                         
  11  14   2         13.56        -33.27        42.38 o                         
  12  14   2        102.17         17.80        49.77 o                         
 -11  15   2         22.42         10.67        52.68 o                         
 -10  15   2         29.28         23.82        54.95 o                         
  -9  15   2          4.03          8.82        42.61 o                         
  -8  15   2        111.25        122.38        37.45 o                         
  -7  15   2         25.01          1.32        43.85 o                         
  -6  15   2         32.33         64.97        30.17 o                         
  -5  15   2        132.00        125.14        31.45 o                         
  -4  15   2         80.45         78.61        31.25 o                         
  -3  15   2        217.78        283.41        38.06 o                         
  -2  15   2         32.98         59.45        29.18 o                         
  -1  15   2        162.57        150.33        30.72 o                         
   0  15   2        481.00        492.55        42.28 o                         
   1  15   2        136.19        140.36        30.46 o                         
   2  15   2         52.60          8.58        29.16 o                         
   3  15   2        196.65        212.73        32.45 o                         
   4  15   2        108.91        102.20        33.47 o                         
   5  15   2        141.07        117.54        32.34 o                         
   6  15   2         33.17         20.26        30.72 o                         
   7  15   2         34.14         96.03        47.01 o                         
   8  15   2        152.67        120.70        33.10 o                         
   9  15   2          3.27         12.36        41.36 o                         
  11  15   2         26.07          9.72        47.44 o                         
  -9  16   2         86.44        -58.79        58.79 o                         
  -8  16   2        201.73        201.49        47.01 o                         
  -7  16   2         21.16        -30.76        43.84 o                         
  -6  16   2         14.00        -25.80        41.85 o                         
  -5  16   2         55.32         25.58        33.46 o                         
  -4  16   2        236.53        298.57        37.01 o                         
  -3  16   2        286.94        293.65        39.96 o                         
  -2  16   2        235.07        297.99        40.55 o                         
  -1  16   2        244.00        243.44        39.64 o                         
   0  16   2        326.02        335.63        41.22 o                         
   1  16   2        314.35        402.52        47.64 o                         
   2  16   2        284.75        314.25        41.86 o                         
   3  16   2        236.44        277.59        47.98 o                         
   4  16   2        264.73        354.19        40.94 o                         
   5  16   2         43.04         25.04        32.92 o                         
   6  16   2          3.58        -36.77        36.77 o                         
   7  16   2         25.76         62.26        43.98 o                         
   8  16   2        171.30        218.40        47.63 o                         
   9  16   2        103.69          6.92        55.45 o                         
  -8  17   2          3.66        -39.21       111.59 o                         
  -7  17   2         25.12        -74.05       103.75 o                         
  -6  17   2        117.61        109.60        45.89 o                         
  -5  17   2          2.14        -42.48        42.48 o                         
  -4  17   2        140.15        132.41        69.77 o                         
  -3  17   2         26.53         16.73        40.16 o                         
  -2  17   2         53.74        -19.86        38.98 o                         
  -1  17   2        129.70        168.68        41.45 o                         
   0  17   2         69.29         78.34        39.31 o                         
   1  17   2        111.71        195.32        41.37 o                         
   2  17   2         43.66        -25.83        37.66 o                         
   3  17   2         24.73         49.60        38.80 o                         
   4  17   2        113.79        116.83        55.06 o                         
   5  17   2          1.04        -41.76        41.76 o                         
   6  17   2        157.21        143.74        57.09 o                         
   7  17   2         25.92         76.48        58.18 o                         
   8  17   2          1.39          5.89       110.56 o                         
  -6  18   2         78.51         45.39       112.84 o                         
  -5  18   2          7.52        -46.00        99.08 o                         
  -4  18   2         12.70         48.13        51.83 o                         
  -3  18   2        169.28         14.61        54.07 o                         
  -2  18   2        230.48        217.25        45.14 o                         
  -1  18   2         60.81         42.38        43.68 o                         
   0  18   2         26.19          6.08        54.10 o                         
   1  18   2         63.76        132.39        43.77 o                         
   2  18   2        164.51        109.88        53.66 o                         
   3  18   2        190.13        272.56        52.17 o                         
   4  18   2          4.61         11.52        66.71 o                         
   5  18   2          4.49         18.66       105.59 o                         
   7  18   2         20.93         -6.82       114.18 o                         
  -6  19   2         68.61        187.80       120.85 o                         
  -5  19   2         30.39         26.35       118.15 o                         
  -4  19   2         12.81        -32.82       113.45 o                         
  -3  19   2         38.87         30.87       110.35 o                         
  -2  19   2        111.69        126.38        68.35 o                         
  -1  19   2        115.85        106.52        77.69 o                         
   1  19   2        124.60        169.01        71.33 o                         
   2  19   2        100.09         88.67        70.19 o                         
   3  19   2         28.18         61.49       113.94 o                         
   4  19   2         12.41         27.85       116.55 o                         
   5  19   2         28.99         -5.41       116.13 o                         
   6  19   2         61.18         93.34       126.34 o                         
  -5  20   2          0.06        -50.45       111.22 o                         
  -4  20   2         27.71         62.12       135.26 o                         
  -2  20   2         39.17         15.07       116.77 o                         
  -1  20   2         13.76        -79.24       113.22 o                         
   0  20   2          1.79         54.06        75.84 o                         
   1  20   2         22.55         -8.86        98.80 o                         
   2  20   2         55.59          3.68       127.20 o                         
   4  20   2         19.21       -108.36       117.96 o                         
   5  20   2          0.62         -8.00       147.56 o                         
   2   0   3      16346.49      15450.78       498.67 o                         
   3   0   3      21484.31      21160.66       682.54 o                         
   4   0   3       5044.08       5643.75       182.72 o                         
   5   0   3       4490.83       4609.27       163.67 o                         
   6   0   3       3109.39       3220.53       148.84 o                         
   7   0   3       4779.30       4380.28       174.57 o                         
   8   0   3         11.17        143.05        12.45 o                         
   9   0   3       1681.05       1668.78        80.07 o                         
  10   0   3       1515.90       1305.50        82.67 o                         
  11   0   3       2424.18       2440.63       143.88 o                         
  12   0   3         37.23         89.48        26.26 o                         
  13   0   3        464.94        445.53        39.29 o                         
  14   0   3        138.77        188.48        34.93 o                         
  15   0   3        403.63        303.84        51.21 o                         
  16   0   3        109.22        130.43        39.11 o                         
 -16   1   3        216.41        145.17        90.50 o                         
 -15   1   3        115.84        179.44        48.04 o                         
 -14   1   3         98.50        192.96        33.15 o                         
 -13   1   3        177.92        182.27        31.72 o                         
 -12   1   3       1793.91       1917.87       108.71 o                         
 -11   1   3        753.99        758.45        64.42 o                         
 -10   1   3       1823.75       2156.23        87.06 o                         
  -9   1   3       2634.84       2389.04       106.26 o                         
  -8   1   3       1880.45       2226.80        93.91 o                         
  -7   1   3       5455.21       5303.93       195.83 o                         
  -6   1   3       4561.09       4518.66       192.49 o                         
  -5   1   3       2873.19       2836.06       118.79 o                         
  -4   1   3       4371.85       4355.96       223.46 o                         
  -3   1   3      17318.43      16680.12       651.88 o                         
  -2   1   3      40586.30      39355.18      1764.53 o                         
   0   1   3        394.18        375.59       130.28 o                         
   1   1   3        515.08        452.08        23.55 o                         
   2   1   3      39361.41      37621.75      1765.51 o                         
   3   1   3      17306.45      16293.62       651.89 o                         
   4   1   3       5168.46       5128.20       157.82 o                         
   5   1   3       2357.96       2387.09        91.42 o                         
   6   1   3       4991.65       5084.24       171.88 o                         
   7   1   3       4974.81       4617.54       174.59 o                         
   8   1   3       2029.65       2371.48        93.20 o                         
   9   1   3       2194.03       2026.33       130.53 o                         
  10   1   3       1784.02       1987.48       127.67 o                         
  11   1   3        978.85       1047.81        64.80 o                         
  12   1   3       1570.91       1617.46       107.79 o                         
  13   1   3        213.05        183.02        30.05 o                         
  14   1   3         87.10        128.57        34.30 o                         
  15   1   3         66.55        123.91        37.96 o                         
  16   1   3        217.88        140.03        58.67 o                         
 -16   2   3         75.80         89.19        52.18 o                         
 -15   2   3        125.34        159.03        35.06 o                         
 -14   2   3        734.38        722.52        77.07 o                         
 -13   2   3         68.19        106.82        56.35 o                         
 -12   2   3        120.51        133.34        15.02 o                         
 -11   2   3        798.23        776.58        48.58 o                         
 -10   2   3       1620.26       1530.19        64.42 o                         
  -9   2   3        502.26        650.36        40.10 o                         
  -8   2   3       2493.58       2429.30       100.78 o                         
  -7   2   3         52.26        177.94        15.17 o                         
  -6   2   3       1147.11       1037.18        43.39 o                         
  -5   2   3       1547.59       1667.79        76.18 o                         
  -4   2   3       4445.58       4271.31       160.98 o                         
  -3   2   3        381.61        408.93        27.26 o                         
  -2   2   3       6319.57       6060.26       197.41 o                         
  -1   2   3       4756.40       4498.54       154.39 o                         
   0   2   3       8518.75       7845.55       253.54 o                         
   1   2   3       5473.62       5160.91       189.32 o                         
   2   2   3       6493.25       6162.21       241.80 o                         
   3   2   3        399.77        428.46        19.08 o                         
   4   2   3       3541.07       3543.69       227.61 o                         
   5   2   3       1361.92       1451.87        63.57 o                         
   6   2   3       1078.52        942.58        37.26 o                         
   7   2   3        235.52        295.09        29.19 o                         
   8   2   3       2535.40       2493.06        99.98 o                         
   9   2   3        475.23        603.50        31.78 o                         
  10   2   3       1502.95       1450.77        63.07 o                         
  11   2   3        971.55       1016.35        62.05 o                         
  12   2   3        122.04        203.02        29.85 o                         
  13   2   3         68.79         99.17        49.26 o                         
  14   2   3        746.05        776.59        55.97 o                         
  15   2   3        128.12         84.40        52.61 o                         
 -16   3   3         42.87        109.18        58.21 o                         
 -15   3   3         43.71         83.95        24.90 o                         
 -14   3   3        153.93        205.40        33.35 o                         
 -13   3   3        877.76        933.82        68.27 o                         
 -12   3   3        250.99        333.90        29.21 o                         
 -11   3   3        714.02        718.43        36.49 o                         
 -10   3   3        900.21       1056.98        47.25 o                         
  -9   3   3       2318.88       2199.21        84.60 o                         
  -8   3   3       2887.37       2926.11       118.52 o                         
  -7   3   3       3640.88       3402.06       140.89 o                         
  -6   3   3        853.15        958.88        41.40 o                         
  -5   3   3       8714.44       8195.20       408.54 o                         
  -4   3   3       3241.23       3093.32       208.56 o                         
  -3   3   3       8742.43       8121.42       261.69 o                         
  -2   3   3       1142.66       1046.45        37.57 o                         
  -1   3   3      80033.62      70112.91      2731.75 o                         
   0   3   3      23458.56      20605.48       665.47 o                         
   1   3   3      73096.96      66448.35      3146.98 o                         
   2   3   3        903.03        856.56        41.93 o                         
   3   3   3       7172.82       6439.31       292.19 o                         
   4   3   3       2625.54       2490.25        84.14 o                         
   5   3   3       7556.65       6958.36       235.25 o                         
   6   3   3        767.49        854.43        39.90 o                         
   7   3   3       3786.24       3587.12       140.51 o                         
   8   3   3       2849.47       2905.66       117.88 o                         
   9   3   3       1864.19       1842.90        83.61 o                         
  10   3   3        726.89        900.87        45.21 o                         
  11   3   3        496.58        525.07        30.19 o                         
  12   3   3        316.38        418.81        46.65 o                         
  13   3   3        897.26        814.85        97.06 o                         
  14   3   3        192.14        145.56        56.36 o                         
  15   3   3         45.69         95.02        58.00 o                         
  16   3   3         46.84        -36.01        61.28 o                         
 -15   4   3          4.99         22.58        20.61 o                         
 -14   4   3        511.60        601.16        51.30 o                         
 -13   4   3        809.43        815.56        57.82 o                         
 -12   4   3         22.67         47.53        19.45 o                         
 -11   4   3        672.92        781.97        41.31 o                         
 -10   4   3       1971.32       2007.56       103.94 o                         
  -9   4   3       2641.08       2599.07       111.41 o                         
  -8   4   3        942.01        957.23        54.88 o                         
  -7   4   3        382.21        364.02        23.64 o                         
  -6   4   3       2908.05       3077.10       126.48 o                         
  -5   4   3       7310.19       6963.90       309.42 o                         
  -4   4   3      12218.76      11547.15       478.74 o                         
  -3   4   3        355.98        366.52        16.68 o                         
  -2   4   3         87.34        109.57         9.96 o                         
  -1   4   3      34416.52      31639.41      1122.32 o                         
   0   4   3        463.37        443.46        20.97 o                         
   1   4   3      34748.68      31833.41      1254.80 o                         
   2   4   3         19.24         58.28         9.62 o                         
   3   4   3        320.67        292.65        17.65 o                         
   4   4   3      13326.65      12605.94       478.18 o                         
   5   4   3       8587.35       8352.09       252.47 o                         
   6   4   3       3120.51       3171.60       112.88 o                         
   7   4   3        600.03        499.12        21.42 o                         
   8   4   3        988.50        996.28        39.34 o                         
   9   4   3       2742.72       2804.00       110.78 o                         
  10   4   3       2285.32       2314.23       129.10 o                         
  11   4   3        533.76        638.77        45.21 o                         
  12   4   3         29.21         50.90        27.11 o                         
  14   4   3        409.00        455.35        74.19 o                         
  15   4   3         19.47         26.12        63.37 o                         
 -15   5   3         38.31         79.02        62.95 o                         
 -14   5   3        339.59        316.71        23.03 o                         
 -13   5   3        208.67        272.37        38.82 o                         
 -12   5   3       1153.26       1148.16        54.45 o                         
 -11   5   3        350.93        337.09        23.24 o                         
 -10   5   3        963.82        956.56        42.10 o                         
  -9   5   3        713.00        792.54        36.06 o                         
  -8   5   3       3994.58       3876.88       149.54 o                         
  -7   5   3        234.79        262.76        18.46 o                         
  -6   5   3       2971.63       2742.15       107.32 o                         
  -5   5   3       1716.90       1661.85        68.14 o                         
  -4   5   3       8862.85       8171.22       276.52 o                         
  -3   5   3       6459.19       6401.45       196.40 o                         
  -2   5   3       4054.09       3834.29       158.61 o                         
  -1   5   3       6329.14       5850.48       193.86 o                         
   0   5   3       9437.74       8440.42       273.48 o                         
   1   5   3       6542.26       6085.18       212.42 o                         
   2   5   3       5388.64       4939.92       144.88 o                         
   3   5   3       5819.40       5719.99       181.57 o                         
   4   5   3       8042.03       7448.95       252.05 o                         
   5   5   3       1981.32       1765.96        71.06 o                         
   6   5   3       2709.30       2540.73        95.54 o                         
   7   5   3        330.21        366.58        18.15 o                         
   8   5   3       4433.00       4409.46       148.98 o                         
   9   5   3        613.53        687.55        37.18 o                         
  10   5   3        851.73        843.00        56.55 o                         
  11   5   3        305.12        310.89        37.83 o                         
  12   5   3       1087.58        981.06        81.07 o                         
  13   5   3        189.87        165.59        34.08 o                         
  14   5   3        355.49        241.71        70.01 o                         
  15   5   3         33.67        -59.40        59.40 o                         
 -13   6   3        194.54        224.37        25.37 o                         
 -12   6   3          3.17         42.35        18.06 o                         
 -11   6   3        377.11        359.92        30.17 o                         
 -10   6   3        964.03        871.77        40.39 o                         
  -9   6   3       1544.81       1548.06        57.44 o                         
  -8   6   3        148.32        124.41        19.77 o                         
  -7   6   3       1515.79       1371.19        71.66 o                         
  -6   6   3       3094.66       3203.56       153.42 o                         
  -5   6   3       3118.13       2891.06       101.95 o                         
  -4   6   3       1123.76       1188.39        42.15 o                         
  -3   6   3       1343.31       1197.56        44.22 o                         
  -2   6   3       7208.07       6985.47       191.07 o                         
  -1   6   3       5090.90       4894.90       156.75 o                         
   0   6   3         93.91        116.03        11.65 o                         
   1   6   3       5780.19       5592.19       185.59 o                         
   2   6   3       5405.03       5434.26       225.87 o                         
   3   6   3       1376.73       1231.03        40.73 o                         
   4   6   3       1070.23       1117.54        46.58 o                         
   5   6   3       2872.16       2673.28       101.39 o                         
   6   6   3       3270.48       3248.78       150.45 o                         
   7   6   3       1516.99       1381.94        54.80 o                         
   8   6   3        117.66        100.72        12.75 o                         
   9   6   3       1277.12       1284.69        55.75 o                         
  10   6   3        769.40        697.95        48.78 o                         
  11   6   3        586.32        578.98        43.53 o                         
  12   6   3          1.94         32.94        33.30 o                         
  13   6   3        208.74        114.25        36.65 o                         
  14   6   3        250.82        339.03        69.22 o                         
 -14   7   3          1.02        -27.02        63.24 o                         
 -13   7   3        104.34        140.49        19.66 o                         
 -12   7   3        463.70        490.04        29.78 o                         
 -11   7   3        159.60        159.15        20.38 o                         
 -10   7   3       2086.24       1856.38        73.77 o                         
  -9   7   3        151.95        210.24        24.99 o                         
  -8   7   3       1014.76       1033.20        52.83 o                         
  -7   7   3        500.63        479.87        30.54 o                         
  -6   7   3       3635.37       3480.45       130.41 o                         
  -5   7   3       1181.10       1168.41        51.59 o                         
  -4   7   3       2624.51       2539.65        84.28 o                         
  -3   7   3       5243.40       4948.26       175.04 o                         
  -2   7   3      10943.02      10354.60       319.72 o                         
  -1   7   3       5165.39       4980.33       180.52 o                         
   0   7   3      13301.14      12800.18       414.83 o                         
   1   7   3       6264.02       6068.30       180.63 o                         
   2   7   3      10089.97       9431.01       295.84 o                         
   3   7   3       5927.77       5763.85       175.23 o                         
   4   7   3       2529.22       2457.89        84.11 o                         
   5   7   3       1323.98       1348.40        51.71 o                         
   6   7   3       3963.04       3717.74       145.72 o                         
   7   7   3        389.27        403.55        25.60 o                         
   8   7   3       1080.72       1138.04        46.86 o                         
   9   7   3        207.20        280.38        29.88 o                         
  10   7   3       1940.48       1805.41        78.88 o                         
  11   7   3        181.62        184.71        36.91 o                         
  12   7   3        351.36        479.14        73.55 o                         
  13   7   3         97.96         86.82        38.23 o                         
  14   7   3          4.37         28.57        38.19 o                         
 -13   8   3         87.08         89.83        18.48 o                         
 -12   8   3        314.55        295.60        31.00 o                         
 -11   8   3        303.09        281.27        24.28 o                         
 -10   8   3         42.12        136.15        26.34 o                         
  -9   8   3         74.10        163.25        19.77 o                         
  -8   8   3         32.95         68.59        19.73 o                         
  -7   8   3        577.77        574.87        34.46 o                         
  -6   8   3       2175.01       2118.79        84.58 o                         
  -5   8   3        750.59        796.80        33.56 o                         
  -4   8   3       2681.31       2691.23        92.77 o                         
  -3   8   3       1882.02       1789.37        62.13 o                         
  -2   8   3       6026.19       5726.24       197.82 o                         
  -1   8   3        632.06        592.56        29.31 o                         
   0   8   3       9236.76       8761.17       285.64 o                         
   1   8   3        764.33        761.40        30.74 o                         
   2   8   3       6776.94       6422.33       216.50 o                         
   3   8   3       1753.53       1749.09        62.12 o                         
   4   8   3       2813.65       2812.19        92.54 o                         
   5   8   3        682.63        759.71        37.61 o                         
   6   8   3       2343.66       2313.04        84.23 o                         
   7   8   3        594.59        605.77        33.41 o                         
   8   8   3         52.58         53.33        16.87 o                         
   9   8   3         48.44        120.63        21.48 o                         
  10   8   3         23.83         59.40        15.61 o                         
  11   8   3        289.91        275.21        42.53 o                         
  12   8   3        319.52        398.38        46.86 o                         
  13   8   3        123.13         57.52        40.16 o                         
 -13   9   3          3.75         56.53        23.11 o                         
 -12   9   3        550.95        537.52        34.64 o                         
 -11   9   3         53.52         -0.22        21.36 o                         
 -10   9   3        708.91        720.03        45.28 o                         
  -9   9   3         28.88         46.38        14.60 o                         
  -8   9   3          9.08        -10.60        19.31 o                         
  -7   9   3        135.28        144.73        26.73 o                         
  -6   9   3       2752.18       2731.83       117.57 o                         
  -5   9   3       1032.04       1030.66        41.27 o                         
  -4   9   3       4192.23       4014.52       135.65 o                         
  -3   9   3        330.16        356.65        20.94 o                         
  -2   9   3       2190.51       2020.06        81.82 o                         
  -1   9   3        561.17        511.36        21.45 o                         
   0   9   3       3288.74       3153.28       116.14 o                         
   1   9   3        363.34        329.83        21.03 o                         
   2   9   3       2489.09       2282.84        74.98 o                         
   3   9   3        352.85        334.59        19.45 o                         
   4   9   3       4370.73       4164.80       135.59 o                         
   5   9   3        872.74        922.24        45.75 o                         
   6   9   3       3611.35       3609.81       117.66 o                         
   7   9   3        107.70        133.56        38.17 o                         
   8   9   3        117.74        109.32        34.83 o                         
   9   9   3         33.46        125.06        18.14 o                         
  10   9   3        874.18        898.08        43.25 o                         
  11   9   3         38.02         52.82        15.02 o                         
  12   9   3        651.52        603.66        74.13 o                         
  13   9   3          4.24         54.09        44.67 o                         
 -13  10   3        147.03        119.50        77.08 o                         
 -12  10   3        145.92        142.74        24.44 o                         
 -11  10   3          3.40         23.94        22.86 o                         
 -10  10   3         94.39        113.77        26.33 o                         
  -9  10   3        703.14        696.11        47.83 o                         
  -8  10   3        510.15        514.74        30.68 o                         
  -7  10   3         45.44         29.71        21.25 o                         
  -6  10   3        438.82        470.86        28.76 o                         
  -5  10   3       4234.08       4319.42       135.73 o                         
  -4  10   3        293.03        298.99        20.73 o                         
  -3  10   3        684.21        749.34        35.62 o                         
  -2  10   3        365.13        345.54        21.33 o                         
  -1  10   3        876.71        861.93        40.00 o                         
   0  10   3       1481.63       1568.44        58.44 o                         
   1  10   3        923.76        903.48        39.27 o                         
   2  10   3        403.77        412.80        23.44 o                         
   3  10   3        795.01        812.89        43.85 o                         
   4  10   3        316.79        348.91        20.65 o                         
   5  10   3       3692.77       3817.59       135.30 o                         
   6  10   3        511.65        535.86        28.23 o                         
   7  10   3          5.30         45.39        24.01 o                         
   8  10   3        562.13        561.13        30.02 o                         
   9  10   3        823.49        797.06        48.44 o                         
  10  10   3        101.43         97.52        21.73 o                         
  11  10   3         43.66         67.73        20.06 o                         
  12  10   3        146.35         79.10        49.33 o                         
 -13  11   3         26.67         15.27        24.96 o                         
 -12  11   3        481.65        545.17        35.05 o                         
 -11  11   3         17.98         10.50        24.79 o                         
 -10  11   3        570.09        568.02        41.51 o                         
  -9  11   3        201.96        232.57        34.55 o                         
  -8  11   3        406.93        432.26        29.29 o                         
  -7  11   3        359.67        339.44        26.53 o                         
  -6  11   3        522.88        483.03        32.02 o                         
  -5  11   3       1991.70       2012.72        72.16 o                         
  -4  11   3       1540.24       1460.77        59.20 o                         
  -3  11   3         30.95         42.89        18.01 o                         
  -2  11   3        605.65        595.89        35.09 o                         
  -1  11   3        482.35        407.37        25.24 o                         
   0  11   3       1430.21       1438.77        56.12 o                         
   1  11   3        625.91        605.75        25.97 o                         
   2  11   3        791.21        870.39        36.37 o                         
   3  11   3         84.34        139.69        21.95 o                         
   4  11   3       1610.27       1606.75        70.71 o                         
   5  11   3       1880.22       1918.97        78.16 o                         
   6  11   3        355.59        351.25        27.32 o                         
   7  11   3        308.56        310.16        27.54 o                         
   8  11   3        317.15        389.85        28.19 o                         
   9  11   3        198.60        247.03        42.00 o                         
  10  11   3        582.25        607.30        42.33 o                         
  11  11   3         20.03          3.32        21.14 o                         
  12  11   3        434.35        478.42        62.12 o                         
 -13  12   3         51.91         41.51        39.36 o                         
 -12  12   3         75.74         48.91        32.05 o                         
 -11  12   3         20.50         16.90        52.41 o                         
 -10  12   3         12.27        -15.93        26.68 o                         
  -9  12   3        310.72        295.07        31.27 o                         
  -8  12   3        137.76        174.71        28.93 o                         
  -7  12   3        278.79        209.47        29.05 o                         
  -6  12   3        423.87        458.38        36.58 o                         
  -5  12   3        644.36        648.83        30.36 o                         
  -4  12   3        454.01        436.97        27.36 o                         
  -3  12   3         14.06         27.04        19.46 o                         
  -2  12   3         24.83          3.66        19.32 o                         
  -1  12   3        937.73        985.43        44.72 o                         
   0  12   3        969.79       1011.92        46.50 o                         
   1  12   3        827.68        880.98        47.41 o                         
   2  12   3          2.95         33.60        19.54 o                         
   3  12   3         16.38         19.06        19.86 o                         
   4  12   3        495.51        522.47        27.55 o                         
   5  12   3        482.40        473.49        28.47 o                         
   6  12   3        423.56        422.70        32.16 o                         
   7  12   3        250.39        202.54        34.13 o                         
   8  12   3        136.79        164.82        27.33 o                         
   9  12   3        289.45        304.45        30.03 o                         
  10  12   3          8.24        -23.61        26.81 o                         
  11  12   3         12.25        -12.18        25.15 o                         
  12  12   3         88.21        139.36        28.96 o                         
 -12  13   3         15.82        -40.39        40.39 o                         
 -11  13   3        104.09        196.66        69.10 o                         
 -10  13   3        114.61        134.91        30.26 o                         
  -9  13   3        180.12        178.78        33.96 o                         
  -8  13   3        182.57        190.09        34.15 o                         
  -7  13   3        165.59        219.91        29.33 o                         
  -6  13   3        437.12        392.66        32.95 o                         
  -5  13   3         69.30         94.03        26.76 o                         
  -4  13   3        489.61        492.41        31.98 o                         
  -3  13   3        453.71        534.18        30.32 o                         
  -2  13   3         86.12        100.07        22.11 o                         
  -1  13   3        442.00        437.78        27.04 o                         
   0  13   3        720.19        703.38        33.73 o                         
   1  13   3        417.36        386.93        29.92 o                         
   2  13   3        111.13        103.43        28.54 o                         
   3  13   3        486.56        516.79        32.06 o                         
   4  13   3        507.39        513.97        29.33 o                         
   5  13   3        164.72        197.18        27.09 o                         
   6  13   3        574.30        578.76        45.67 o                         
   7  13   3        225.66        311.44        35.66 o                         
   8  13   3        210.01        190.62        29.80 o                         
   9  13   3        224.69        211.26        30.39 o                         
  10  13   3         75.12         62.13        45.35 o                         
  11  13   3         87.76         96.67        56.16 o                         
  12  13   3         26.71         -6.87        34.00 o                         
 -12  14   3         61.37        -31.91        45.67 o                         
 -11  14   3          7.59        -47.37        47.37 o                         
 -10  14   3        475.83        463.38        44.28 o                         
  -9  14   3        101.51        121.95        61.36 o                         
  -8  14   3        326.74        283.59        35.55 o                         
  -7  14   3         38.19         37.13        30.54 o                         
  -6  14   3         13.06         54.75        29.45 o                         
  -5  14   3        202.73        173.21        29.56 o                         
  -4  14   3       1661.30       1789.27        81.45 o                         
  -3  14   3        190.23        184.43        30.39 o                         
  -2  14   3         66.21         66.36        24.73 o                         
  -1  14   3        139.37        106.17        24.41 o                         
   0  14   3          9.95         25.01        24.17 o                         
   1  14   3        184.29        156.93        27.37 o                         
   2  14   3         93.03         54.52        25.48 o                         
   3  14   3        272.82        315.58        32.47 o                         
   4  14   3       1712.29       1883.79        80.69 o                         
   5  14   3        247.75        223.80        29.85 o                         
   6  14   3         19.10          6.18        28.56 o                         
   7  14   3         11.98          4.71        37.14 o                         
   8  14   3        308.75        297.00        35.04 o                         
   9  14   3        120.19         98.67        33.15 o                         
  10  14   3        457.43        496.65       101.67 o                         
  11  14   3          3.64        -41.09        41.09 o                         
 -11  15   3         37.67         -8.84        51.17 o                         
 -10  15   3         13.52          7.46        52.61 o                         
  -9  15   3         14.51        -41.15        41.15 o                         
  -8  15   3        231.03        148.85        72.33 o                         
  -7  15   3        201.01        244.78        38.70 o                         
  -6  15   3        170.81        191.60        32.95 o                         
  -5  15   3        199.01        180.44        32.58 o                         
  -4  15   3        332.71        360.38        34.51 o                         
  -3  15   3        170.82        172.25        33.34 o                         
  -2  15   3         32.13         62.84        30.98 o                         
  -1  15   3         48.15        -10.41        29.17 o                         
   0  15   3        266.15        263.64        36.76 o                         
   1  15   3         30.61         78.38        30.15 o                         
   2  15   3         53.38         29.99        29.21 o                         
   3  15   3        173.31        199.68        32.17 o                         
   4  15   3        277.10        248.82        37.49 o                         
   5  15   3        277.25        220.40        34.44 o                         
   6  15   3        193.13        239.39        39.89 o                         
   7  15   3        223.32        304.21        48.55 o                         
   8  15   3        239.97        251.82        35.43 o                         
   9  15   3         15.57         21.60        34.35 o                         
  11  15   3         75.54         62.23        47.11 o                         
  -9  16   3         10.83        -59.39        59.39 o                         
  -8  16   3        184.31        160.10        53.71 o                         
  -7  16   3         80.50         99.33        40.21 o                         
  -6  16   3         34.08         16.15        38.33 o                         
  -5  16   3          2.55          5.12        32.47 o                         
  -4  16   3         89.50         74.55        33.08 o                         
  -3  16   3        198.93        206.30        38.61 o                         
  -2  16   3        153.52        152.60        38.55 o                         
  -1  16   3          4.35         10.56        36.22 o                         
   0  16   3        145.74        139.07        36.90 o                         
   1  16   3          7.60         34.20        39.54 o                         
   2  16   3        116.74         60.27        38.14 o                         
   3  16   3        235.58        202.92        39.68 o                         
   4  16   3         89.80         49.14        36.48 o                         
   5  16   3          4.65         19.64        34.19 o                         
   6  16   3         21.38         75.92        36.10 o                         
   7  16   3         42.56         57.01        35.53 o                         
   8  16   3        176.45         98.15        45.77 o                         
   9  16   3         17.23        -12.65        55.73 o                         
  -8  17   3         17.33         23.63       112.56 o                         
  -7  17   3        192.14        171.54       108.13 o                         
  -6  17   3          8.94        -40.29        43.82 o                         
  -5  17   3        268.59        266.46        49.95 o                         
  -4  17   3         53.38         70.38        44.90 o                         
  -3  17   3        183.89        259.18        42.12 o                         
  -2  17   3         13.63         -4.88        40.53 o                         
  -1  17   3        213.78        199.84        44.62 o                         
   0  17   3         41.35        -12.46        39.25 o                         
   1  17   3        250.82        223.79        50.73 o                         
   2  17   3         22.54         80.44        70.28 o                         
   3  17   3        156.93        191.58        40.97 o                         
   4  17   3         43.87        -16.91        51.71 o                         
   5  17   3        192.25        198.24        50.49 o                         
   6  17   3          9.50        -40.92        40.92 o                         
   7  17   3        209.63        273.68        80.71 o                         
   8  17   3         24.73        -30.73       110.93 o                         
  -6  18   3         28.14         58.73       111.47 o                         
  -5  18   3          6.91         86.98       109.58 o                         
  -4  18   3        495.13        520.90        90.75 o                         
  -3  18   3         12.26         59.03        51.85 o                         
  -2  18   3        112.74        149.28        45.10 o                         
  -1  18   3         61.15        122.40        46.44 o                         
   0  18   3         33.23         69.59        43.92 o                         
   1  18   3         44.33         66.05        43.25 o                         
   2  18   3         81.90         81.32        46.33 o                         
   3  18   3          5.44        -13.56        46.73 o                         
   4  18   3        485.93        485.31        77.08 o                         
   5  18   3          4.55         11.07       106.62 o                         
   7  18   3         14.89         29.05       113.46 o                         
  -6  19   3        111.62        189.31       118.10 o                         
  -5  19   3        110.07         23.31       117.59 o                         
  -4  19   3          8.39        131.20       126.35 o                         
  -3  19   3        133.08        127.84       111.03 o                         
  -2  19   3        144.72         31.40        70.23 o                         
  -1  19   3          1.03         -0.21        70.67 o                         
   1  19   3          2.67        -41.96        70.02 o                         
   2  19   3        138.39        143.72        69.55 o                         
   3  19   3        167.52         88.82       111.19 o                         
   4  19   3          8.18         66.31       123.01 o                         
   5  19   3        101.85        157.15       120.66 o                         
   6  19   3        128.73        214.31       113.43 o                         
  -5  20   3        227.96         81.76       112.82 o                         
  -2  20   3         13.50        -24.12       111.68 o                         
  -1  20   3        136.41        160.68       102.10 o                         
   0  20   3         33.13        157.85       107.80 o                         
   1  20   3        149.87        159.51       114.75 o                         
   2  20   3         15.50         98.12       126.01 o                         
   4  20   3          8.30         72.18       121.22 o                         
   1   0   4       5349.73       5279.62       241.33 o                         
   2   0   4       3124.37       3195.57       120.28 o                         
   3   0   4        472.87        484.39        19.97 o                         
   4   0   4       4682.51       4478.60       145.10 o                         
   5   0   4      12188.53      12717.74       410.83 o                         
   6   0   4       4408.75       4310.25       198.45 o                         
   7   0   4        677.37        785.37        35.91 o                         
   8   0   4       1998.47       1877.29        78.06 o                         
   9   0   4          5.18        191.96        16.39 o                         
  10   0   4       1984.38       2083.11       119.85 o                         
  11   0   4        170.22        251.65        28.58 o                         
  12   0   4       1213.24       1275.17        84.82 o                         
  13   0   4        184.71        235.83        32.36 o                         
  14   0   4          7.11         19.96        63.69 o                         
  15   0   4        111.44        147.56        34.41 o                         
  16   0   4         19.97         53.63        46.85 o                         
  17   0   4        210.20        133.88        60.75 o                         
 -16   1   4         58.06        -35.23        35.23 o                         
 -15   1   4        486.22        542.87        50.34 o                         
 -14   1   4        596.17        638.46        68.24 o                         
 -13   1   4         88.72         83.75        45.83 o                         
 -12   1   4        129.74        162.80        45.77 o                         
 -11   1   4        389.90        525.37        28.30 o                         
 -10   1   4       2597.67       2297.21       134.51 o                         
  -9   1   4        458.63        405.24        22.24 o                         
  -8   1   4       2047.15       1863.61        80.80 o                         
  -7   1   4       7228.96       7431.34       283.80 o                         
  -6   1   4         38.66         87.25        14.35 o                         
  -5   1   4       4113.27       4345.71       160.55 o                         
  -4   1   4       8391.03       7966.37       306.53 o                         
  -3   1   4       1616.63       1587.26        86.47 o                         
  -2   1   4       5851.43       5558.49       258.47 o                         
  -1   1   4        538.92        730.72        29.10 o                         
   0   1   4      30137.27      28834.02      1328.26 o                         
   1   1   4        507.98        595.67        40.50 o                         
   2   1   4       5789.70       5700.00       200.12 o                         
   3   1   4       1981.64       1967.71        60.78 o                         
   4   1   4       7742.55       7574.96       249.98 o                         
   5   1   4       3402.43       3775.01       143.13 o                         
   6   1   4         29.04         99.52         8.96 o                         
   7   1   4       6730.24       6767.35       327.24 o                         
   8   1   4       2155.10       2025.91        71.05 o                         
   9   1   4        309.20        301.89        28.52 o                         
  10   1   4       2399.88       2275.05       134.25 o                         
  11   1   4        563.86        637.65        95.75 o                         
  12   1   4        139.43        162.98        55.60 o                         
  13   1   4        180.55        161.87        58.33 o                         
  14   1   4        505.79        531.42        49.10 o                         
  15   1   4        482.74        504.21        46.73 o                         
  16   1   4         28.71         77.12        60.33 o                         
 -16   2   4        168.22        163.15        55.98 o                         
 -15   2   4        157.41        154.67        42.48 o                         
 -14   2   4        311.56        355.53        60.09 o                         
 -13   2   4        131.17        176.44        31.82 o                         
 -12   2   4       1451.03       1467.21        66.56 o                         
 -11   2   4        147.73        241.48        19.93 o                         
 -10   2   4       5443.76       5405.59       211.83 o                         
  -9   2   4       2387.31       2331.55        99.43 o                         
  -8   2   4       5810.68       5758.61       219.02 o                         
  -7   2   4        908.54       1360.11        61.12 o                         
  -6   2   4       3563.53       3409.98       176.42 o                         
  -5   2   4       4266.95       4551.22       229.02 o                         
  -4   2   4       7664.64       7190.75       311.39 o                         
  -3   2   4       8548.85       8066.42       361.20 o                         
  -2   2   4      26267.08      24456.56      1142.72 o                         
  -1   2   4      18297.35      16940.59       620.36 o                         
   0   2   4       2054.61       2071.86        67.93 o                         
   1   2   4      20019.84      18544.71       800.96 o                         
   2   2   4      27224.09      25582.47      1142.73 o                         
   3   2   4       8374.04       7776.10       279.62 o                         
   4   2   4       7602.45       7229.03       285.05 o                         
   5   2   4       5107.15       5304.94       198.02 o                         
   6   2   4       4400.07       4109.25       152.53 o                         
   7   2   4        887.73       1292.33        65.47 o                         
   8   2   4       5261.28       5239.47       218.41 o                         
   9   2   4       2460.03       2497.68        98.44 o                         
  10   2   4       5240.31       5152.59       210.45 o                         
  11   2   4        121.37        196.81        24.99 o                         
  12   2   4       1667.30       1585.95        94.48 o                         
  13   2   4        180.73        236.11        53.66 o                         
  14   2   4        357.17        357.65        45.53 o                         
  15   2   4        140.12         88.00        61.39 o                         
 -16   3   4          4.60         33.68        55.24 o                         
 -15   3   4        186.92        189.22        37.31 o                         
 -14   3   4         24.10         78.07        47.13 o                         
 -13   3   4        436.49        439.31        41.70 o                         
 -12   3   4        180.46        197.39        42.07 o                         
 -11   3   4       3262.48       2940.54       170.05 o                         
 -10   3   4        251.21        251.93        24.68 o                         
  -9   3   4       1056.28       1146.07        74.56 o                         
  -8   3   4        425.21        522.49        36.15 o                         
  -7   3   4       7790.46       7564.52       291.71 o                         
  -6   3   4       1930.36       1896.97       137.61 o                         
  -5   3   4      10818.06      10431.43       410.30 o                         
  -4   3   4       3584.41       3728.90       195.80 o                         
  -3   3   4       6779.70       6414.84       243.48 o                         
  -2   3   4       3626.95       3279.54       106.75 o                         
  -1   3   4      52851.11      49405.75      1970.39 o                         
   0   3   4      13281.69      12250.04       433.97 o                         
   1   3   4      52490.36      49266.18      2272.99 o                         
   2   3   4       3520.20       3278.71       124.61 o                         
   3   3   4       8115.65       7400.82       272.27 o                         
   4   3   4       3280.90       3346.14       123.51 o                         
   5   3   4      10771.06      10287.89       409.95 o                         
   6   3   4       1491.53       1564.83        80.44 o                         
   7   3   4       7089.25       7012.33       336.71 o                         
   8   3   4        332.79        452.82        25.41 o                         
   9   3   4       1664.82       1656.21        62.91 o                         
  10   3   4        231.98        240.81        29.92 o                         
  11   3   4       3258.16       2927.21       119.59 o                         
  12   3   4        199.21        156.99        48.76 o                         
  14   3   4         34.17         17.83        53.19 o                         
  15   3   4         93.92         47.52        60.48 o                         
 -15   4   4        218.49        192.44        45.10 o                         
 -14   4   4        509.36        517.79        37.33 o                         
 -13   4   4        261.86        259.18        22.43 o                         
 -12   4   4       1326.44       1297.90        73.02 o                         
 -11   4   4        348.37        375.00        24.26 o                         
 -10   4   4        920.88        973.17        50.44 o                         
  -9   4   4       1478.07       1442.63        64.17 o                         
  -8   4   4       3007.89       2980.34       119.47 o                         
  -7   4   4       2003.18       1847.73        81.27 o                         
  -6   4   4       3452.06       3627.15       167.77 o                         
  -5   4   4       6597.13       6464.97       290.76 o                         
  -4   4   4       2692.83       2521.16       111.00 o                         
  -3   4   4      13972.66      13067.88       472.30 o                         
  -2   4   4       2238.76       2241.06       115.83 o                         
  -1   4   4      48810.34      44248.21      2040.43 o                         
   0   4   4      18572.91      16816.85       543.71 o                         
   1   4   4      50003.45      45146.15      2040.45 o                         
   2   4   4       3299.67       3083.61       199.52 o                         
   3   4   4      14853.01      13614.29       472.23 o                         
   4   4   4       3611.14       3134.28       156.24 o                         
   5   4   4       6552.77       6258.56       205.29 o                         
   6   4   4       3827.88       3888.31       123.56 o                         
   7   4   4       2171.23       2038.00        93.75 o                         
   8   4   4       2876.73       2839.50       138.01 o                         
   9   4   4       1423.83       1438.58        74.36 o                         
  11   4   4        249.88        214.39        26.51 o                         
  12   4   4       1301.02       1150.64        84.36 o                         
  14   4   4        556.50        481.37        72.07 o                         
  15   4   4        192.58        177.72        65.76 o                         
 -15   5   4         81.10        127.58        61.40 o                         
 -14   5   4        137.13        174.83        29.15 o                         
 -13   5   4        163.24        164.52        24.94 o                         
 -12   5   4        311.45        377.27        27.65 o                         
 -11   5   4         17.76         71.61        18.72 o                         
 -10   5   4        525.59        515.76        26.27 o                         
  -9   5   4         15.28        129.68        16.19 o                         
  -8   5   4         52.33         78.24        15.85 o                         
  -7   5   4        289.28        295.29        19.28 o                         
  -6   5   4       5172.04       5112.44       211.52 o                         
  -5   5   4        679.65        676.78        37.96 o                         
  -4   5   4       2759.64       2608.32       100.27 o                         
  -3   5   4       3416.22       3408.25       110.12 o                         
  -2   5   4      13404.40      12578.90       432.60 o                         
  -1   5   4       1947.11       1851.33        60.40 o                         
   0   5   4        811.26        689.97        28.41 o                         
   1   5   4       1792.63       1677.62        66.04 o                         
   2   5   4      15141.53      14317.68       474.05 o                         
   3   5   4       3303.37       3278.88       109.94 o                         
   4   5   4       3197.56       2891.25        99.56 o                         
   5   5   4        509.70        518.51        28.60 o                         
   6   5   4       5596.21       5448.36       189.47 o                         
   7   5   4        397.35        405.80        18.85 o                         
   8   5   4         50.65        106.83        14.15 o                         
   9   5   4          1.62        118.93        22.89 o                         
  10   5   4        544.37        540.56        35.32 o                         
  11   5   4         36.16         90.11        90.36 o                         
  12   5   4        220.57        245.16        37.71 o                         
  13   5   4        172.65          1.98        54.64 o                         
  14   5   4        151.33         49.48        74.75 o                         
  15   5   4         54.95        -69.71        69.71 o                         
 -15   6   4         41.86        -20.20        72.35 o                         
 -14   6   4        173.00        246.84        25.96 o                         
 -13   6   4        292.75        342.31        36.46 o                         
 -12   6   4        314.85        349.22        25.54 o                         
 -11   6   4        371.45        340.64        24.25 o                         
 -10   6   4         79.62        115.32        17.51 o                         
  -9   6   4        253.84        326.09        25.31 o                         
  -8   6   4        894.14       1001.04        47.86 o                         
  -7   6   4       2258.43       2249.58        90.49 o                         
  -6   6   4        429.29        523.61        34.04 o                         
  -5   6   4       1357.94       1202.83        47.50 o                         
  -4   6   4       6969.68       7019.29       230.08 o                         
  -3   6   4       4488.07       3979.40       131.88 o                         
  -2   6   4       2827.36       2976.31       105.46 o                         
  -1   6   4       6818.85       6262.07       228.39 o                         
   0   6   4       2416.58       2163.87        73.14 o                         
   1   6   4       8549.55       7943.10       250.51 o                         
   2   6   4       2872.73       2904.62       123.33 o                         
   3   6   4       4573.68       4048.51       121.92 o                         
   4   6   4       7094.09       7134.43       230.03 o                         
   5   6   4       1277.75       1157.44        72.60 o                         
   6   6   4        426.99        522.67        39.88 o                         
   7   6   4       2080.31       2093.64        80.30 o                         
   8   6   4        769.65        863.10        39.44 o                         
   9   6   4        488.12        500.23        25.47 o                         
  10   6   4          6.28         46.87        25.55 o                         
  11   6   4        267.59        279.49        38.20 o                         
  12   6   4        361.17        339.06        40.78 o                         
  13   6   4        290.17        284.18        41.10 o                         
  14   6   4        111.52        130.99        68.77 o                         
 -14   7   4          0.64        -11.58        40.01 o                         
 -13   7   4        437.46        436.62        33.08 o                         
 -12   7   4        108.48        124.83        20.67 o                         
 -11   7   4        273.75        298.68        34.82 o                         
 -10   7   4        238.13        241.71        21.64 o                         
  -9   7   4       2579.99       2466.56       115.81 o                         
  -8   7   4        152.63        157.47        20.73 o                         
  -7   7   4        402.31        442.40        30.89 o                         
  -6   7   4        488.94        560.88        44.17 o                         
  -5   7   4       3111.63       2712.26       110.27 o                         
  -4   7   4       1460.55       1535.89        57.03 o                         
  -3   7   4        535.69        657.74        28.47 o                         
  -2   7   4       3677.92       3417.45        97.02 o                         
  -1   7   4       5811.27       5440.61       166.70 o                         
   0   7   4       5041.64       4939.33       161.82 o                         
   1   7   4       4940.28       4723.63       166.24 o                         
   2   7   4       3066.65       2887.65        96.71 o                         
   3   7   4        540.86        578.95        24.37 o                         
   4   7   4       1323.99       1434.60        52.20 o                         
   5   7   4       3504.33       3302.91       110.27 o                         
   6   7   4        476.55        619.20        53.64 o                         
   7   7   4        477.88        519.41        35.83 o                         
   8   7   4        185.77        180.38        19.90 o                         
   9   7   4       2307.52       2311.52        99.12 o                         
  10   7   4        237.77        193.31        37.89 o                         
  11   7   4        305.99        270.07        39.92 o                         
  12   7   4         94.40        169.42        58.93 o                         
  13   7   4        459.52        471.64        48.40 o                         
  14   7   4          1.28         43.68        37.08 o                         
 -13   8   4        219.74        246.96        31.89 o                         
 -12   8   4        212.80        216.48        24.26 o                         
 -11   8   4        257.57        236.50        24.58 o                         
 -10   8   4       1681.77       1661.11        74.08 o                         
  -9   8   4        646.02        624.57        41.47 o                         
  -8   8   4       1359.58       1406.68        71.16 o                         
  -7   8   4        736.25        704.08        37.64 o                         
  -6   8   4       1967.29       2013.01        74.00 o                         
  -5   8   4       2222.41       2110.02        72.15 o                         
  -4   8   4       1166.41       1259.08        49.07 o                         
  -3   8   4       2810.56       2667.75        99.76 o                         
  -2   8   4        264.81        293.06        24.79 o                         
  -1   8   4       3365.24       3116.21       112.07 o                         
   0   8   4        270.75        266.11        19.35 o                         
   1   8   4       3874.78       3606.42       112.21 o                         
   2   8   4        234.37        205.55        16.73 o                         
   3   8   4       3399.56       3305.90        99.93 o                         
   4   8   4       1243.85       1383.60        48.85 o                         
   5   8   4       2050.78       2048.40        79.30 o                         
   6   8   4       1838.73       1734.82        82.09 o                         
   7   8   4        887.15        855.92        42.02 o                         
   8   8   4       1614.89       1562.04        78.31 o                         
   9   8   4        867.66        767.22        35.19 o                         
  10   8   4       1458.41       1542.89        71.31 o                         
  11   8   4        315.11        315.91        42.54 o                         
  12   8   4        129.31        161.52        41.18 o                         
  13   8   4        261.35        195.13        44.13 o                         
 -13   9   4        175.73        151.10        26.15 o                         
 -12   9   4        337.60        347.69        41.24 o                         
 -11   9   4        335.75        327.19        37.32 o                         
 -10   9   4         95.01         69.78        22.72 o                         
  -9   9   4        975.36        913.32        49.23 o                         
  -8   9   4        241.30        266.60        25.98 o                         
  -7   9   4        584.33        593.28        34.47 o                         
  -6   9   4        343.07        428.15        25.61 o                         
  -5   9   4       3453.98       3305.48       120.70 o                         
  -4   9   4        460.63        483.03        24.83 o                         
  -3   9   4       1380.08       1284.10        49.89 o                         
  -2   9   4        853.97        765.35        32.47 o                         
  -1   9   4         18.82         10.23        14.72 o                         
   0   9   4       2372.82       2449.49        92.19 o                         
   1   9   4         21.79         57.65        14.48 o                         
   2   9   4        681.85        618.23        30.96 o                         
   3   9   4       1468.25       1342.23        49.95 o                         
   4   9   4        594.63        584.59        28.05 o                         
   5   9   4       3996.30       4011.04       132.76 o                         
   6   9   4        375.62        430.40        24.74 o                         
   7   9   4        601.57        606.24        31.74 o                         
   8   9   4        284.02        244.19        32.20 o                         
   9   9   4        962.69        976.81        44.99 o                         
  10   9   4        109.93         87.61        17.62 o                         
  11   9   4        299.23        292.44        49.04 o                         
  12   9   4        348.78        365.23        63.21 o                         
  13   9   4        115.63        112.48        44.81 o                         
 -13  10   4        125.68        233.03        84.04 o                         
 -12  10   4          3.71         77.84        31.42 o                         
 -11  10   4        167.07        200.76        25.63 o                         
 -10  10   4        116.34        160.20        28.01 o                         
  -9  10   4        133.67        214.88        25.75 o                         
  -8  10   4          4.28         56.11        25.26 o                         
  -7  10   4        254.29        325.64        29.77 o                         
  -6  10   4       1349.27       1319.43        60.46 o                         
  -5  10   4        279.97        374.65        20.72 o                         
  -4  10   4        268.48        290.77        19.80 o                         
  -3  10   4       4864.57       4825.99       155.91 o                         
  -2  10   4        157.06        120.60        17.20 o                         
  -1  10   4       1037.67        935.08        37.87 o                         
   0  10   4        260.23        219.00        18.28 o                         
   1  10   4        711.46        677.77        33.82 o                         
   2  10   4        139.49        140.17        18.72 o                         
   3  10   4       4794.98       4592.46       155.81 o                         
   4  10   4        247.29        255.64        19.60 o                         
   5  10   4        185.76        232.07        22.43 o                         
   6  10   4       1410.69       1447.63        59.70 o                         
   7  10   4        378.14        449.91        30.03 o                         
   8  10   4          1.93         62.09        29.98 o                         
   9  10   4        120.87        118.05        24.02 o                         
  10  10   4         99.61        180.83        25.84 o                         
  11  10   4        125.84        159.92        20.53 o                         
  12  10   4          7.96         10.11        69.68 o                         
 -13  11   4         29.10         35.15        34.61 o                         
 -12  11   4         49.37         34.59        25.30 o                         
 -11  11   4        314.39        336.00        30.79 o                         
 -10  11   4         54.61         55.00        27.80 o                         
  -9  11   4         22.47         65.10        25.61 o                         
  -8  11   4         75.35         74.03        23.36 o                         
  -7  11   4        373.25        404.88        27.51 o                         
  -6  11   4         36.25         38.95        22.72 o                         
  -5  11   4        472.84        565.22        28.48 o                         
  -4  11   4        243.81        228.10        21.42 o                         
  -3  11   4       1240.13       1277.33        53.44 o                         
  -2  11   4        789.89        784.96        35.63 o                         
  -1  11   4        220.78        199.83        19.43 o                         
   0  11   4         41.76         38.28        17.82 o                         
   1  11   4        172.69        204.87        19.49 o                         
   2  11   4        571.65        612.97        29.95 o                         
   3  11   4       1247.08       1243.83        51.77 o                         
   4  11   4        328.19        365.14        22.92 o                         
   5  11   4        503.10        579.07        28.62 o                         
   6  11   4         96.73        134.12        23.45 o                         
   7  11   4        255.95        304.54        26.53 o                         
   8  11   4         62.90         71.23        22.18 o                         
   9  11   4         19.17         71.19        25.02 o                         
  10  11   4         69.85        104.82        24.80 o                         
  11  11   4        325.64        329.65        26.80 o                         
  12  11   4         28.78         44.97        50.43 o                         
 -13  12   4         44.52        -35.22        35.22 o                         
 -12  12   4        281.36        336.63        50.82 o                         
 -11  12   4        112.03        206.24        32.83 o                         
 -10  12   4        298.11        237.00        30.40 o                         
  -9  12   4        369.62        363.32        34.00 o                         
  -8  12   4        423.04        344.20        33.10 o                         
  -7  12   4        150.50        128.68        34.99 o                         
  -6  12   4        308.24        331.24        28.03 o                         
  -5  12   4        570.93        612.68        30.56 o                         
  -4  12   4        582.43        605.47        31.84 o                         
  -3  12   4        290.99        285.23        23.05 o                         
  -2  12   4        795.32        741.98        35.53 o                         
  -1  12   4       2006.46       2012.49        75.61 o                         
   0  12   4       1932.51       1927.72        71.84 o                         
   1  12   4       2033.94       2094.88        75.43 o                         
   2  12   4        803.38        784.20        36.91 o                         
   3  12   4        291.61        268.67        29.93 o                         
   4  12   4        818.10        809.47        35.83 o                         
   5  12   4        617.95        623.50        32.97 o                         
   6  12   4        202.26        235.14        28.58 o                         
   7  12   4        218.90        235.61        26.34 o                         
   8  12   4        379.23        401.91        36.21 o                         
   9  12   4        359.11        403.07        37.44 o                         
  10  12   4        272.95        267.99        32.87 o                         
  11  12   4        121.45        129.11        28.42 o                         
  12  12   4        236.70        283.85        34.78 o                         
 -12  13   4        136.74         39.49        43.76 o                         
 -11  13   4        143.96        166.46        63.15 o                         
 -10  13   4         52.61         20.08        30.24 o                         
  -9  13   4         93.05        122.90        31.62 o                         
  -8  13   4         41.98         35.69        42.89 o                         
  -7  13   4        262.57        292.38        30.07 o                         
  -6  13   4        130.33        163.80        27.74 o                         
  -5  13   4        298.43        319.24        29.76 o                         
  -4  13   4        411.44        443.35        28.85 o                         
  -3  13   4       1572.27       1612.16        65.07 o                         
  -2  13   4        296.64        267.99        24.42 o                         
  -1  13   4        252.20        216.94        23.82 o                         
   0  13   4        742.47        730.01        35.52 o                         
   1  13   4        209.80        195.37        23.59 o                         
   2  13   4        263.81        282.16        29.03 o                         
   3  13   4       1478.40       1559.61        64.57 o                         
   4  13   4        477.17        529.92        29.36 o                         
   5  13   4        281.11        311.33        29.27 o                         
   6  13   4         98.18         92.70        32.13 o                         
   7  13   4        271.31        305.50        32.78 o                         
   8  13   4         23.25         16.37        28.09 o                         
   9  13   4        114.37         83.82        28.38 o                         
  10  13   4         77.36         35.09        58.95 o                         
  11  13   4        190.41        210.81        79.03 o                         
  12  13   4        127.43         80.92        38.33 o                         
 -12  14   4         29.29         34.20        47.89 o                         
 -11  14   4         70.03         55.42        50.52 o                         
 -10  14   4         11.41         16.83        37.67 o                         
  -9  14   4        439.47        485.44        45.28 o                         
  -8  14   4        118.64        119.88        37.30 o                         
  -7  14   4        361.53        292.82        36.28 o                         
  -6  14   4        287.60        354.61        33.84 o                         
  -5  14   4         95.95         51.44        28.62 o                         
  -4  14   4        705.92        806.84        42.17 o                         
  -3  14   4        507.71        572.40        43.01 o                         
  -2  14   4        461.72        466.46        35.59 o                         
  -1  14   4        613.61        629.64        37.09 o                         
   0  14   4         68.15         97.22        24.92 o                         
   1  14   4        620.93        587.41        37.40 o                         
   2  14   4        541.08        561.41        31.99 o                         
   3  14   4        581.03        641.99        37.87 o                         
   4  14   4        684.39        692.44        41.53 o                         
   5  14   4         56.38         23.19        28.11 o                         
   6  14   4        272.51        292.18        45.19 o                         
   7  14   4        346.95        339.49        35.52 o                         
   8  14   4         95.42        111.89        36.91 o                         
   9  14   4        400.56        382.42        37.06 o                         
  10  14   4          1.64          3.05        43.96 o                         
  11  14   4         88.17         52.02        44.27 o                         
 -11  15   4         34.91        -45.68        56.75 o                         
 -10  15   4         13.77         28.88        56.61 o                         
  -9  15   4         30.91          1.08        45.61 o                         
  -8  15   4        135.68         85.00        61.12 o                         
  -7  15   4         41.12         61.54        39.97 o                         
  -6  15   4         81.01         83.07        31.78 o                         
  -5  15   4        271.60        333.85        34.71 o                         
  -4  15   4       1102.44       1118.62        58.14 o                         
  -3  15   4         64.17         42.51        33.21 o                         
  -2  15   4         81.78        111.86        31.85 o                         
  -1  15   4         36.00         28.59        29.44 o                         
   0  15   4        614.16        653.69        45.60 o                         
   1  15   4         41.38         64.96        29.47 o                         
   2  15   4        107.76         66.91        29.81 o                         
   3  15   4         85.06         54.86        30.12 o                         
   4  15   4       1184.61       1360.92        63.91 o                         
   5  15   4        260.43        218.83        40.45 o                         
   6  15   4         94.59         87.71        37.21 o                         
   7  15   4         40.87         63.86        41.06 o                         
   8  15   4        119.72        126.05        33.37 o                         
   9  15   4         29.72         19.72        41.75 o                         
  10  15   4         10.48        -50.11        50.11 o                         
  11  15   4         28.78        -41.22        46.57 o                         
  -9  16   4         11.17        -62.05        62.05 o                         
  -8  16   4        146.80         73.56        51.51 o                         
  -7  16   4         42.22         48.83        53.30 o                         
  -6  16   4        199.75        208.94        50.04 o                         
  -5  16   4         82.44         78.47        34.12 o                         
  -4  16   4        297.93        226.76        34.91 o                         
  -3  16   4         23.97         19.62        35.56 o                         
  -2  16   4        265.71        293.17        40.48 o                         
  -1  16   4         55.93         92.27        53.55 o                         
   0  16   4          4.04         37.92        35.99 o                         
   1  16   4         66.93         71.15        35.94 o                         
   2  16   4        255.42        257.93        39.87 o                         
   3  16   4          8.18         81.37        37.07 o                         
   4  16   4        415.54        400.39        40.78 o                         
   5  16   4         87.42        110.07        34.24 o                         
   6  16   4        203.59        192.23        38.33 o                         
   7  16   4         43.19         42.72        34.62 o                         
   8  16   4        164.29        153.54        45.91 o                         
   9  16   4         13.64         11.91        60.92 o                         
  10  16   4         22.29        -46.19        59.50 o                         
  -8  17   4        107.01        139.63       100.15 o                         
  -7  17   4          5.63         19.93       111.10 o                         
  -6  17   4         86.10        117.14        76.08 o                         
  -5  17   4        116.57         76.84        52.10 o                         
  -4  17   4         83.40         83.94        43.99 o                         
  -3  17   4          7.40          7.04        39.38 o                         
  -2  17   4        105.71        104.01        41.40 o                         
  -1  17   4        169.09        164.57        43.76 o                         
   0  17   4          2.30         -7.58        39.00 o                         
   1  17   4        164.13        232.49        42.55 o                         
   2  17   4        109.57         60.51        40.19 o                         
   3  17   4         12.00         88.95        51.91 o                         
   4  17   4         63.43         67.73        46.28 o                         
   5  17   4         85.99         49.37        61.66 o                         
   6  17   4         97.89         86.20        70.56 o                         
   7  17   4         11.75        -54.30        67.58 o                         
   8  17   4        116.99        230.55       131.34 o                         
  -6  18   4         32.92         14.70       108.33 o                         
  -5  18   4        127.04        172.58       108.40 o                         
  -4  18   4        154.40        141.05        53.13 o                         
  -3  18   4        170.85         95.75        84.10 o                         
  -2  18   4        289.90        382.07        48.81 o                         
  -1  18   4         19.88         20.04        44.36 o                         
   0  18   4        400.70        489.93        52.28 o                         
   1  18   4         18.16         32.03        42.58 o                         
   2  18   4        331.36        267.19        56.53 o                         
   3  18   4        169.50        196.51        46.19 o                         
   4  18   4        184.77        191.69        69.74 o                         
   5  18   4        123.90         78.22       110.12 o                         
   7  18   4         17.96         13.77       118.26 o                         
  -6  19   4          8.36        -69.70       115.60 o                         
  -5  19   4          5.95         65.69       117.49 o                         
  -4  19   4         67.80         30.24       103.48 o                         
  -3  19   4         17.07        -33.61        74.23 o                         
  -2  19   4         14.19        -66.33        69.14 o                         
  -1  19   4         58.27          4.61        70.98 o                         
   1  19   4         60.61         87.15        65.82 o                         
   2  19   4          9.70         36.52        65.00 o                         
   3  19   4         18.07        -74.09       107.75 o                         
   4  19   4         63.51        -12.38       121.20 o                         
   5  19   4          8.30        -33.96       116.26 o                         
   6  19   4          9.00         21.88       129.33 o                         
  -5  20   4          4.82         -2.26       107.50 o                         
  -2  20   4         22.88          0.41       111.25 o                         
  -1  20   4         70.96         17.48       114.84 o                         
   0  20   4          1.90        139.86       107.34 o                         
   1  20   4         85.21        221.01       118.30 o                         
   3  20   4         30.81        181.45       137.77 o                         
   4  20   4         27.33        -31.95       121.51 o                         
   1   0   5       2627.16       2860.23       101.93 o                         
   2   0   5      22975.51      24551.69       970.41 o                         
   3   0   5       3296.03       3264.66       106.13 o                         
   4   0   5        241.90        421.35        18.67 o                         
   5   0   5       2074.74       2271.89        74.65 o                         
   6   0   5       1722.63       1767.57        72.54 o                         
   7   0   5       6422.40       5757.32       264.66 o                         
   8   0   5         13.19         71.32        14.39 o                         
   9   0   5        169.94        219.16        22.77 o                         
  10   0   5        143.54        273.84        18.99 o                         
  11   0   5       1756.36       1988.89       166.42 o                         
  12   0   5        301.97        301.29        32.57 o                         
  13   0   5        241.14        229.61        87.75 o                         
  14   0   5         33.48         22.92        41.31 o                         
  15   0   5        296.16        301.57        40.74 o                         
  16   0   5         10.27        -56.12        56.12 o                         
 -16   1   5         46.18          6.01        37.27 o                         
 -15   1   5        406.09        316.05        61.90 o                         
 -14   1   5        216.74        227.15        33.84 o                         
 -13   1   5        761.87        733.83        63.27 o                         
 -12   1   5        281.56        474.21        40.78 o                         
 -11   1   5         58.88         58.75        17.72 o                         
 -10   1   5       1407.13       1438.76        72.26 o                         
  -9   1   5       3013.89       2866.04       142.90 o                         
  -8   1   5       2110.99       2107.02        87.50 o                         
  -6   1   5       6548.96       6871.43       289.75 o                         
  -5   1   5      19267.76      19063.47       802.74 o                         
  -4   1   5       6530.07       6536.88       243.88 o                         
  -2   1   5      17973.38      17927.96       604.40 o                         
  -1   1   5       3744.92       3945.16       140.45 o                         
   0   1   5       2184.50       2232.33        79.88 o                         
   2   1   5      15837.36      16078.11       675.78 o                         
   3   1   5       1558.67       1380.73        46.31 o                         
   4   1   5       5733.20       5887.41       198.74 o                         
   5   1   5      21428.69      21109.92       655.16 o                         
   6   1   5       7313.84       7636.27       258.87 o                         
   7   1   5        365.28        503.73        47.64 o                         
   8   1   5       2156.01       2133.49        70.37 o                         
   9   1   5       3420.65       3194.77       122.84 o                         
  10   1   5       1393.47       1372.17        87.53 o                         
  11   1   5         24.94          7.88        27.04 o                         
  12   1   5        337.37        517.66        80.65 o                         
  13   1   5        812.64        819.55        61.90 o                         
  14   1   5        238.79        169.61        31.18 o                         
  15   1   5        411.63        368.87        50.40 o                         
  16   1   5         81.69         60.76        65.99 o                         
 -16   2   5        150.05        112.08        44.61 o                         
 -15   2   5          5.26         -0.86        48.64 o                         
 -14   2   5        240.87        221.55        71.10 o                         
 -13   2   5         62.05        164.79        75.93 o                         
 -12   2   5        343.80        316.74        25.65 o                         
 -11   2   5       2159.50       1981.50        82.41 o                         
 -10   2   5        733.54        731.87        50.48 o                         
  -9   2   5       1426.47       1310.12        57.19 o                         
  -8   2   5       1858.10       1969.12        77.50 o                         
  -7   2   5       8495.05       8596.39       394.03 o                         
  -6   2   5       1813.17       2032.57        92.56 o                         
  -5   2   5       1691.30       1779.98        73.26 o                         
  -4   2   5       9993.35       9802.94       461.02 o                         
  -3   2   5      14576.68      14119.10       562.95 o                         
  -2   2   5       3380.39       3254.51       125.11 o                         
  -1   2   5       4536.90       4208.60       132.41 o                         
   0   2   5      16133.36      15184.12       537.67 o                         
   1   2   5       4140.27       3907.14       144.97 o                         
   2   2   5       4697.40       4166.95       199.00 o                         
   3   2   5      11942.98      11239.43       435.82 o                         
   4   2   5      10439.31      10247.48       356.87 o                         
   5   2   5       1651.19       1763.36        93.90 o                         
   6   2   5       2289.66       2442.29        82.11 o                         
   7   2   5       8442.25       8588.39       304.69 o                         
   8   2   5       1668.10       1763.32        76.24 o                         
   9   2   5       1352.05       1219.78        54.04 o                         
  10   2   5        955.55        965.02        40.04 o                         
  11   2   5       1945.98       1864.36       116.13 o                         
  12   2   5        319.05        279.45        30.25 o                         
  13   2   5         64.07        101.81        48.45 o                         
  14   2   5        193.90        146.67        54.77 o                         
  15   2   5         35.30         15.53        52.96 o                         
  16   2   5        148.04          9.47        64.46 o                         
 -16   3   5        113.45        139.12        61.36 o                         
 -15   3   5        196.02        181.73        35.69 o                         
 -14   3   5         86.07        124.05        52.48 o                         
 -13   3   5        257.69        245.48        26.78 o                         
 -12   3   5        390.19        410.61        29.90 o                         
 -11   3   5       1409.31       1362.15        72.20 o                         
 -10   3   5        689.72        725.50        41.44 o                         
  -9   3   5       3767.15       3646.58       162.79 o                         
  -8   3   5         95.38        211.89        17.77 o                         
  -7   3   5       1981.32       1999.70        94.04 o                         
  -6   3   5       7906.65       7746.91       343.72 o                         
  -5   3   5       5342.08       5314.29       228.55 o                         
  -4   3   5       2072.16       2212.25       120.15 o                         
  -3   3   5      19961.63      19189.35       685.28 o                         
  -2   3   5       4950.98       4184.33       134.88 o                         
  -1   3   5     107782.87     100869.33      4135.12 o                         
   0   3   5      22441.07      20903.34       675.15 o                         
   1   3   5     115471.25     107475.48      4136.99 o                         
   2   3   5       4418.86       4065.86       165.10 o                         
   3   3   5      20450.01      19562.15       766.15 o                         
   4   3   5       1926.28       2019.63        75.57 o                         
   5   3   5       4940.69       4703.38       197.68 o                         
   6   3   5       7048.09       7213.56       344.53 o                         
   7   3   5       2610.58       2550.74        93.35 o                         
   8   3   5         48.36        204.86        20.19 o                         
   9   3   5       3332.99       3297.79       162.13 o                         
  10   3   5        814.64        867.81        58.89 o                         
  11   3   5       1427.14       1399.28        70.42 o                         
  12   3   5        387.48        294.03        57.57 o                         
  13   3   5        200.13        312.20        60.18 o                         
  14   3   5         76.72        170.59        56.73 o                         
  15   3   5        204.66        231.80        61.58 o                         
 -15   4   5         78.47        129.43        40.08 o                         
 -14   4   5        140.11        154.60        25.74 o                         
 -13   4   5        776.36        700.75        40.38 o                         
 -12   4   5        564.33        666.73        41.59 o                         
 -11   4   5        103.10        115.82        22.99 o                         
 -10   4   5        177.44        241.81        22.72 o                         
  -9   4   5       2384.98       2297.10        98.35 o                         
  -8   4   5       1764.94       1794.38        86.59 o                         
  -7   4   5         75.30         88.00        17.83 o                         
  -6   4   5       2892.48       2768.38       123.27 o                         
  -5   4   5      10007.77       9967.94       372.66 o                         
  -4   4   5        449.25        364.15        21.83 o                         
  -3   4   5         28.52         79.35        12.90 o                         
  -2   4   5       1751.73       1717.90        60.59 o                         
  -1   4   5       3908.96       3682.61       128.90 o                         
   0   4   5       9116.50       7473.15       242.29 o                         
   1   4   5       5057.13       4724.86       223.34 o                         
   2   4   5       1890.66       1870.71        60.64 o                         
   3   4   5         20.69         23.02        12.01 o                         
   4   4   5        697.71        551.75        40.46 o                         
   5   4   5       9108.61       8921.60       333.00 o                         
   6   4   5       3203.36       3221.23       108.98 o                         
   7   4   5        114.70        142.42        19.38 o                         
   8   4   5       1542.12       1665.72        86.22 o                         
   9   4   5       2464.15       2428.83       113.61 o                         
  10   4   5        281.31        399.72        33.49 o                         
  11   4   5         70.85        104.36        22.15 o                         
  12   4   5        465.71        488.25        81.93 o                         
  13   4   5        776.64        646.06        82.04 o                         
  14   4   5        111.97         32.70        62.10 o                         
  15   4   5         78.92         51.42        59.92 o                         
 -15   5   5        227.11        328.98        51.90 o                         
 -14   5   5         39.37         37.95        22.72 o                         
 -13   5   5         48.53         91.72        21.93 o                         
 -12   5   5        492.19        525.25        35.73 o                         
 -11   5   5       1760.74       1753.85        78.06 o                         
 -10   5   5       1735.35       1704.20        73.25 o                         
  -9   5   5        212.47        276.64        19.29 o                         
  -8   5   5       5461.59       5093.35       189.10 o                         
  -7   5   5       3090.38       2976.33       108.90 o                         
  -6   5   5       3943.40       3785.63       145.53 o                         
  -5   5   5        924.68       1044.41        40.89 o                         
  -4   5   5        877.67        779.13        31.03 o                         
  -3   5   5       4962.46       4743.28       153.45 o                         
  -2   5   5        787.02        619.77        27.43 o                         
  -1   5   5        355.70        387.79        19.63 o                         
   0   5   5        110.01         84.54        11.73 o                         
   1   5   5        264.95        294.18        20.96 o                         
   2   5   5       1070.81        677.88        77.21 o                         
   3   5   5       4871.82       4635.90       153.41 o                         
   5   5   5        802.01        926.19        38.72 o                         
   6   5   5       3641.34       3488.91       118.30 o                         
   7   5   5       2936.30       2979.51       108.06 o                         
   8   5   5       6000.90       5573.97       244.78 o                         
   9   5   5        211.47        282.02        26.52 o                         
  10   5   5       1519.03       1518.50        85.16 o                         
  11   5   5       1863.44       1916.31       164.07 o                         
  12   5   5        601.89        645.98        52.47 o                         
  13   5   5         39.04         27.96        54.78 o                         
  15   5   5        194.74         97.74        69.15 o                         
 -15   6   5        158.66        194.56        80.13 o                         
 -14   6   5         62.68         63.08        25.21 o                         
 -13   6   5        613.12        617.87        34.87 o                         
 -12   6   5        248.10        263.50        23.75 o                         
 -11   6   5         65.29         69.25        20.07 o                         
 -10   6   5        267.78        247.60        20.78 o                         
  -9   6   5       1730.54       1797.40        72.41 o                         
  -8   6   5        487.91        504.65        34.17 o                         
  -7   6   5         34.08         38.16        15.87 o                         
  -6   6   5       1989.10       1929.51        68.81 o                         
  -5   6   5        969.09        916.19        40.47 o                         
  -4   6   5        130.40        141.49        14.21 o                         
  -3   6   5        389.49        407.89        18.06 o                         
  -2   6   5      11053.94      10255.44       329.64 o                         
  -1   6   5       5223.25       4874.74       152.79 o                         
   0   6   5        664.94        655.52        29.34 o                         
   1   6   5       4660.74       4442.66       152.29 o                         
   2   6   5      10795.10      10053.71       361.19 o                         
   3   6   5        285.54        311.50        17.07 o                         
   4   6   5         90.99        133.68        11.95 o                         
   5   6   5        444.86       1040.74        90.30 o                         
   6   6   5       1552.26       1637.00        74.56 o                         
   7   6   5          2.12         29.14        12.15 o                         
   8   6   5        503.75        531.03        31.33 o                         
   9   6   5       1901.70       1966.15        95.32 o                         
  10   6   5        359.07        313.60        29.95 o                         
  11   6   5        116.49        161.57        34.28 o                         
  12   6   5        242.35        239.28        37.66 o                         
  13   6   5        576.31        459.85        49.35 o                         
  14   6   5         72.57         20.75        60.68 o                         
 -14   7   5        325.67        283.46        26.02 o                         
 -13   7   5        228.78        226.37        23.98 o                         
 -12   7   5         97.91        126.94        21.53 o                         
 -11   7   5        149.85        167.48        21.82 o                         
 -10   7   5       1348.05       1324.74        62.18 o                         
  -9   7   5        268.83        285.65        25.87 o                         
  -8   7   5       3697.14       3553.30       142.52 o                         
  -7   7   5        427.99        475.72        32.25 o                         
  -6   7   5       2135.72       2075.15        76.95 o                         
  -5   7   5         42.91         43.70        14.89 o                         
  -4   7   5      10223.61       9908.19       312.45 o                         
  -3   7   5       2969.87       2483.86       169.28 o                         
  -2   7   5       6650.16       6324.00       209.02 o                         
  -1   7   5      11160.76      10548.84       343.57 o                         
   0   7   5       7460.47       6893.59       246.11 o                         
   1   7   5      10909.18      10616.31       343.20 o                         
   2   7   5       6720.68       6496.25       208.97 o                         
   3   7   5       2119.20       1943.78        63.60 o                         
   4   7   5      11253.31      10981.72       337.46 o                         
   5   7   5         33.60         57.98        11.78 o                         
   6   7   5       1984.92       1937.43        84.61 o                         
   7   7   5        455.63        501.48        32.93 o                         
   8   7   5       3662.70       3388.56       141.08 o                         
   9   7   5        282.45        296.23        18.89 o                         
  10   7   5       1341.12       1258.73        93.63 o                         
  11   7   5        198.49        185.69        37.47 o                         
  12   7   5        117.56         85.82        86.97 o                         
  13   7   5        264.02        307.41       108.75 o                         
  14   7   5        304.81        458.06        79.00 o                         
 -14   8   5          5.83         44.49        29.94 o                         
 -13   8   5         20.45         69.00        23.21 o                         
 -12   8   5        385.37        408.59        36.50 o                         
 -11   8   5        136.52        185.22        23.71 o                         
 -10   8   5        175.94        151.55        23.70 o                         
  -9   8   5        123.85        250.88        40.29 o                         
  -8   8   5        475.31        456.08        36.01 o                         
  -7   8   5        359.97        382.34        23.91 o                         
  -6   8   5       2238.63       2194.36        86.00 o                         
  -5   8   5        259.80        268.51        17.80 o                         
  -4   8   5        413.62        430.82        20.32 o                         
  -3   8   5       1367.84       1427.47        50.94 o                         
  -2   8   5       5074.99       4617.42       137.38 o                         
  -1   8   5        642.98        510.89        23.35 o                         
   0   8   5        482.23        401.53        19.13 o                         
   1   8   5        617.99        546.98        40.31 o                         
   2   8   5       4817.88       4306.15       161.76 o                         
   3   8   5       1498.83       1610.88        50.66 o                         
   4   8   5        377.78        401.17        18.37 o                         
   5   8   5        396.43        390.90        23.52 o                         
   6   8   5       2307.25       2365.23        96.19 o                         
   7   8   5        345.42        384.48        24.09 o                         
   8   8   5        442.94        401.40        31.81 o                         
   9   8   5         91.86        243.38        19.10 o                         
  10   8   5        196.75        225.02        26.10 o                         
  11   8   5        162.06        206.02        52.91 o                         
  12   8   5        486.19        442.52        71.04 o                         
  13   8   5         12.31         34.37        39.79 o                         
 -14   9   5        165.53        572.92        67.33 o                         
 -13   9   5         79.34        161.35        35.22 o                         
 -12   9   5        167.18        196.41        31.01 o                         
 -11   9   5        465.19        425.77        31.05 o                         
 -10   9   5       1116.44       1143.82        60.60 o                         
  -9   9   5        110.79        144.07        23.37 o                         
  -8   9   5       2066.24       2116.79        91.72 o                         
  -7   9   5        407.16        454.31        28.15 o                         
  -6   9   5        143.72        138.94        19.43 o                         
  -5   9   5       2447.46       2449.91        85.04 o                         
  -4   9   5       2070.93       1995.10        69.33 o                         
  -3   9   5       1320.56       1224.81        46.90 o                         
  -2   9   5       2224.54       2145.73        74.05 o                         
  -1   9   5        569.97        530.42        27.01 o                         
   0   9   5       3010.20       2776.12        87.11 o                         
   1   9   5        462.94        428.54        20.50 o                         
   2   9   5       2194.07       2106.29        73.92 o                         
   3   9   5       1259.81       1190.27        46.87 o                         
   4   9   5       1903.99       1924.20        75.40 o                         
   5   9   5       2374.05       2504.75        93.50 o                         
   6   9   5         68.44         82.60        19.18 o                         
   7   9   5        553.03        581.45        29.93 o                         
   8   9   5       1879.80       1908.85       125.85 o                         
   9   9   5        116.21        143.88        18.94 o                         
  10   9   5       1150.50       1192.88        57.34 o                         
  11   9   5        537.03        465.09        51.75 o                         
  12   9   5        101.81        165.07        44.45 o                         
  13   9   5        106.75        146.68        72.69 o                         
 -13  10   5        105.81        146.18        46.71 o                         
 -12  10   5         94.16         93.06        31.75 o                         
 -11  10   5         41.08         72.87        25.48 o                         
 -10  10   5        450.97        463.17        40.04 o                         
  -9  10   5        330.01        318.90        29.02 o                         
  -8  10   5        664.39        597.14        36.14 o                         
  -7  10   5        926.99        921.20        41.82 o                         
  -6  10   5        563.18        514.99        27.08 o                         
  -5  10   5       2246.50       2208.20        78.76 o                         
  -4  10   5        445.09        486.33        26.39 o                         
  -3  10   5        208.85        246.65        19.39 o                         
  -2  10   5        980.82       1029.48        42.73 o                         
  -1  10   5        246.49        232.34        19.27 o                         
   0  10   5       2237.06       2170.44        76.45 o                         
   1  10   5        224.19        238.73        19.19 o                         
   2  10   5        907.04        888.70        41.75 o                         
   3  10   5        279.77        297.57        19.75 o                         
   4  10   5        475.24        538.13        25.30 o                         
   5  10   5       2175.92       2171.30        85.82 o                         
   6  10   5        336.11        304.53        25.40 o                         
   7  10   5        784.06        687.70        37.80 o                         
   8  10   5        497.31        490.22        29.42 o                         
   9  10   5        325.09        325.22        27.95 o                         
  10  10   5        356.83        401.44        29.30 o                         
  11  10   5         36.44         81.26        22.83 o                         
  12  10   5         44.75          6.15        78.19 o                         
 -14  11   5         51.52         33.01        34.73 o                         
 -13  11   5         85.74        125.90        38.00 o                         
 -12  11   5        134.92        102.96        26.72 o                         
 -11  11   5         41.86         61.43        29.27 o                         
 -10  11   5        360.32        400.72        35.98 o                         
  -9  11   5         99.86         94.13        29.30 o                         
  -8  11   5        747.02        720.69        46.90 o                         
  -7  11   5        274.56        325.05        29.00 o                         
  -6  11   5        418.52        424.03        34.77 o                         
  -5  11   5       1165.32       1270.25        53.16 o                         
  -4  11   5       1198.25       1156.41        50.61 o                         
  -3  11   5        543.32        525.51        29.75 o                         
  -2  11   5       1472.22       1499.33        52.32 o                         
  -1  11   5        821.08        867.96        43.54 o                         
   0  11   5        704.17        667.05        31.86 o                         
   1  11   5       1015.86       1038.28        43.55 o                         
   2  11   5        942.96       1066.10        51.76 o                         
   3  11   5        563.33        588.62        27.63 o                         
   4  11   5       1220.08       1273.12        55.02 o                         
   5  11   5        967.49       1051.88        49.62 o                         
   6  11   5        674.46        701.58        34.56 o                         
   7  11   5        274.03        264.23        27.69 o                         
   8  11   5        641.56        656.42        36.80 o                         
   9  11   5         93.94         94.67        30.00 o                         
  10  11   5        322.71        410.97        46.00 o                         
  11  11   5         80.52         54.86        19.68 o                         
  12  11   5        131.44         67.80        51.30 o                         
 -13  12   5         27.92         38.88        38.61 o                         
 -12  12   5         11.22         33.82        42.92 o                         
 -11  12   5          8.52         36.09        30.80 o                         
 -10  12   5         30.59         46.49        28.22 o                         
  -9  12   5        174.13        144.05        29.46 o                         
  -8  12   5        189.94        200.92        31.23 o                         
  -7  12   5        207.78        160.93        29.12 o                         
  -6  12   5        208.62        194.98        21.04 o                         
  -5  12   5        627.27        613.47        30.19 o                         
  -4  12   5        104.28        139.61        21.25 o                         
  -3  12   5        496.13        479.18        26.95 o                         
  -2  12   5        495.16        507.11        28.05 o                         
  -1  12   5        290.49        269.82        23.25 o                         
   0  12   5        375.52        366.36        24.58 o                         
   1  12   5        346.38        367.43        27.24 o                         
   2  12   5        554.15        554.52        28.11 o                         
   3  12   5        444.28        438.24        27.15 o                         
   4  12   5        191.82        224.38        22.16 o                         
   5  12   5        443.04        467.88        30.32 o                         
   6  12   5        173.94        203.63        31.30 o                         
   7  12   5        205.85        188.00        25.70 o                         
   8  12   5        168.13        186.23        29.77 o                         
   9  12   5        173.47        183.09        27.62 o                         
  10  12   5         22.32         20.44        20.33 o                         
  11  12   5         12.11         13.95        32.05 o                         
 -12  13   5         56.81         95.44        45.78 o                         
 -11  13   5         56.53         11.38        49.39 o                         
 -10  13   5        101.62        104.51        30.83 o                         
  -9  13   5        122.94        143.55        31.59 o                         
  -8  13   5        145.10        149.79        42.42 o                         
  -7  13   5        281.00        247.15        29.46 o                         
  -6  13   5        415.10        413.50        32.87 o                         
  -5  13   5        868.84        880.65        46.96 o                         
  -4  13   5        714.22        733.86        34.07 o                         
  -3  13   5        965.44       1003.01        47.72 o                         
  -2  13   5        699.10        654.85        32.88 o                         
  -1  13   5       2092.86       2263.17        83.35 o                         
   0  13   5         95.11         60.82        21.93 o                         
   1  13   5       2098.39       2220.34        82.04 o                         
   2  13   5        610.83        561.26        32.38 o                         
   3  13   5        948.77       1070.52        49.40 o                         
   4  13   5        614.51        610.18        33.15 o                         
   5  13   5       1004.25       1021.26        53.90 o                         
   6  13   5        512.83        506.43        35.80 o                         
   7  13   5        224.17        231.50        30.73 o                         
   8  13   5        150.57        124.04        28.96 o                         
   9  13   5        123.65         79.99        29.14 o                         
  10  13   5        122.94        113.82        33.41 o                         
  11  13   5         76.42         71.61        30.12 o                         
 -12  14   5        177.18        103.72        51.24 o                         
 -10  14   5          9.52        -26.91        35.37 o                         
  -9  14   5         47.90         56.69        32.54 o                         
  -8  14   5         62.57         63.45        33.16 o                         
  -7  14   5        260.36        227.48        34.33 o                         
  -6  14   5         68.22         42.07        29.79 o                         
  -5  14   5        526.76        477.33        35.78 o                         
  -4  14   5         11.34        -15.20        27.65 o                         
  -3  14   5        244.06        268.26        30.95 o                         
  -2  14   5        113.71         96.52        28.82 o                         
  -1  14   5        451.02        441.52        29.28 o                         
   0  14   5        708.99        771.22        37.54 o                         
   1  14   5        390.20        379.41        32.88 o                         
   2  14   5        118.04        106.37        24.69 o                         
   3  14   5        222.06        279.62        30.44 o                         
   4  14   5         40.39         67.87        26.86 o                         
   5  14   5        526.63        498.97        35.72 o                         
   6  14   5         88.92         89.45        27.87 o                         
   7  14   5        294.64        303.07        34.39 o                         
   8  14   5         62.37         28.08        32.05 o                         
   9  14   5         61.48         87.03        30.86 o                         
  10  14   5         22.52         57.23        43.83 o                         
  11  14   5         64.25         32.94        42.94 o                         
  12  14   5        171.81        190.13        47.29 o                         
 -10  15   5         78.06        126.65        60.16 o                         
  -9  15   5         46.01         -3.31        48.09 o                         
  -8  15   5        176.07        100.92        86.44 o                         
  -7  15   5          5.31          7.54        40.44 o                         
  -6  15   5          3.37        -11.78        30.89 o                         
  -5  15   5        227.45        282.03        36.58 o                         
  -4  15   5        153.42        188.88        33.31 o                         
  -3  15   5          4.21         29.04        33.41 o                         
  -2  15   5         81.71         17.87        33.87 o                         
  -1  15   5        226.38        270.75        32.59 o                         
   0  15   5         73.86        111.38        35.45 o                         
   1  15   5        167.42        172.28        32.48 o                         
   2  15   5        121.39        107.94        45.13 o                         
   3  15   5          0.93        -15.21        29.05 o                         
   4  15   5        154.61        135.12        30.99 o                         
   5  15   5        277.99        258.59        37.28 o                         
   6  15   5          0.77        -28.34        32.49 o                         
   7  15   5          1.73        -13.24        39.58 o                         
   8  15   5        209.29        155.82        44.98 o                         
   9  15   5         59.71        -16.76        44.23 o                         
  10  15   5         62.95        -47.22        47.22 o                         
  11  15   5         11.98        -44.92        44.92 o                         
  -8  16   5         11.15        -77.43        84.91 o                         
  -7  16   5        336.40        371.15        41.47 o                         
  -6  16   5         57.90         63.60        37.98 o                         
  -5  16   5        157.33        156.17        35.01 o                         
  -4  16   5         61.13         42.30        32.41 o                         
  -3  16   5         64.68        106.15        37.93 o                         
  -2  16   5        112.58        128.05        37.06 o                         
  -1  16   5        177.57        176.72        44.13 o                         
   0  16   5         10.82        -20.68        35.52 o                         
   1  16   5        149.77        179.50        38.69 o                         
   2  16   5        119.57        108.49        37.31 o                         
   3  16   5         29.84         64.49        37.09 o                         
   4  16   5         70.64         52.88        37.28 o                         
   5  16   5        129.71        153.30        36.83 o                         
   6  16   5         65.97         81.01        40.42 o                         
   7  16   5        339.56        323.90        39.96 o                         
   8  16   5          7.24         -5.13        42.68 o                         
   9  16   5         14.40        -42.53        53.50 o                         
  10  16   5          3.72        -34.67        53.72 o                         
  -8  17   5         32.71        106.25       110.92 o                         
  -7  17   5         23.36         -2.79        94.16 o                         
  -6  17   5         55.80        117.28        45.42 o                         
  -5  17   5        211.21        229.83        51.60 o                         
  -4  17   5        366.31        350.16        72.15 o                         
  -3  17   5         71.92         85.05        40.72 o                         
  -2  17   5         25.27         36.53        40.76 o                         
  -1  17   5        288.03        239.09        51.30 o                         
   0  17   5         46.46         50.68        40.44 o                         
   1  17   5        268.74        335.25        43.83 o                         
   2  17   5         21.76        -14.80        41.52 o                         
   3  17   5         84.01         65.65        47.83 o                         
   4  17   5        346.53        287.83        51.23 o                         
   5  17   5        153.12         97.46        44.47 o                         
   6  17   5         47.73         -7.11        54.93 o                         
   7  17   5         21.63         21.29        55.14 o                         
  -7  18   5         27.98         60.76       116.28 o                         
  -6  18   5         14.74         -4.62       117.37 o                         
  -5  18   5        215.39        158.50       108.04 o                         
  -4  18   5         44.35         74.13        57.14 o                         
  -3  18   5         72.05         16.73        43.71 o                         
  -2  18   5         27.03         41.15        43.89 o                         
  -1  18   5        255.62        254.36        47.85 o                         
   0  18   5          2.17        -17.35        43.66 o                         
   1  18   5        304.05        267.55        47.15 o                         
   2  18   5         25.65        -28.16        51.14 o                         
   3  18   5         98.50         93.01        43.86 o                         
   4  18   5         58.12         12.78        83.07 o                         
   5  18   5        167.11        179.82       113.32 o                         
  -6  19   5         25.68         72.42       128.13 o                         
  -5  19   5        135.16        235.56       129.31 o                         
  -4  19   5         42.72         39.54       114.42 o                         
  -3  19   5        167.68        168.48       123.73 o                         
  -2  19   5         24.85         31.77        84.59 o                         
  -1  19   5        214.44        296.79        80.83 o                         
   0  19   5         28.25          4.12        76.29 o                         
   1  19   5        241.66        329.62        78.64 o                         
   2  19   5         19.92         43.36        66.30 o                         
   3  19   5        181.25        215.68       110.42 o                         
   4  19   5         44.23         53.10       115.79 o                         
   5  19   5        144.80        384.73       128.70 o                         
  -5  20   5         37.75         86.31       110.98 o                         
  -3  20   5         12.76        -42.02       115.80 o                         
  -2  20   5         47.83        -55.69       123.30 o                         
  -1  20   5         94.42        205.93       111.03 o                         
   0  20   5         44.70        168.08       110.46 o                         
   1  20   5         74.78        162.38       120.88 o                         
   2  20   5         52.23        -76.21       132.54 o                         
   3  20   5         10.53        200.24       139.90 o                         
   4  20   5         16.59        -28.60       130.72 o                         
   0   0   6        246.03        404.66        79.07 o                         
   1   0   6       8369.74       8852.63       350.53 o                         
   2   0   6      23749.79      24818.71       876.13 o                         
   3   0   6        422.29        421.86        18.08 o                         
   4   0   6       6920.45       7196.78       233.03 o                         
   5   0   6       1943.14       2033.33        67.01 o                         
   6   0   6        975.23        823.17        40.55 o                         
   7   0   6         33.82         81.05        14.37 o                         
   8   0   6         23.21        128.96        21.36 o                         
   9   0   6       3147.50       2933.74       118.90 o                         
  10   0   6         45.73         99.88        14.03 o                         
  11   0   6        232.59        172.01        26.79 o                         
  12   0   6        992.30        901.52        66.54 o                         
  13   0   6        175.81        297.82        34.48 o                         
  14   0   6          2.06        -34.10        46.56 o                         
  15   0   6        294.85        352.63        62.44 o                         
  16   0   6        126.42        137.92        57.58 o                         
 -16   1   6          2.12         19.34        37.39 o                         
 -15   1   6         25.29         65.98        49.23 o                         
 -14   1   6        138.50        208.12        34.30 o                         
 -13   1   6        474.89        504.79        58.18 o                         
 -12   1   6        516.51        508.78        27.90 o                         
 -11   1   6        181.14        289.98        26.83 o                         
 -10   1   6       1636.36       1648.14        73.27 o                         
  -9   1   6        254.82        217.84        21.55 o                         
  -8   1   6        575.47        580.84        36.91 o                         
  -7   1   6        961.67       1000.13        57.22 o                         
  -6   1   6       3666.87       3856.08       164.57 o                         
  -5   1   6       7750.52       7878.65       395.47 o                         
  -4   1   6       8737.52       8628.74       374.51 o                         
  -3   1   6       5101.70       4868.09       322.53 o                         
  -2   1   6       4223.32       4311.33       137.87 o                         
  -1   1   6      40381.40      39337.11      1852.10 o                         
   0   1   6      61784.97      61710.88      2455.30 o                         
   1   1   6      40919.43      40788.93      1603.11 o                         
   2   1   6       3897.93       4124.18       195.09 o                         
   3   1   6       4024.92       3918.14       131.46 o                         
   4   1   6      10032.46      10012.91       305.60 o                         
   5   1   6       8606.88       9006.28       279.29 o                         
   6   1   6       4027.26       4279.84       133.90 o                         
   7   1   6       1183.74       1196.35        48.33 o                         
   8   1   6        576.99        563.93        24.61 o                         
   9   1   6        335.91        328.87        23.07 o                         
  10   1   6       1761.56       1795.40       102.92 o                         
  11   1   6        271.45        310.68        40.05 o                         
  12   1   6        487.09        596.29        63.16 o                         
  13   1   6        505.21        548.02        46.41 o                         
  14   1   6        153.92        151.81        31.36 o                         
  15   1   6          3.59         65.54        45.23 o                         
 -16   2   6        307.90        326.90        61.50 o                         
 -15   2   6         64.37         91.92        49.80 o                         
 -14   2   6        232.44        260.46        99.78 o                         
 -13   2   6       1153.87       1103.97        82.66 o                         
 -12   2   6       1019.00       1036.67        57.40 o                         
 -11   2   6        202.53        190.75        20.61 o                         
 -10   2   6       1466.05       1425.99        82.73 o                         
  -9   2   6       1596.97       1944.71       107.98 o                         
  -8   2   6       3933.86       4008.51       171.62 o                         
  -7   2   6       1311.75       1252.77        57.67 o                         
  -6   2   6       7950.60       7796.41       326.05 o                         
  -5   2   6      10395.81      10601.93       410.43 o                         
  -4   2   6       4642.36       4699.56       260.01 o                         
  -3   2   6       2391.86       2424.73       105.51 o                         
  -2   2   6      12664.81      12090.46       410.13 o                         
  -1   2   6      10158.49       9815.00       324.57 o                         
   0   2   6      33709.21      33324.49      1336.70 o                         
   1   2   6      10675.60      10351.32       397.50 o                         
   2   2   6      11196.35      10716.16       529.48 o                         
   3   2   6       2139.54       2121.13        90.91 o                         
   4   2   6       4704.56       4575.10       164.08 o                         
   5   2   6       9788.53      10188.49       334.67 o                         
   6   2   6       8637.20       8479.39       265.76 o                         
   7   2   6       1133.16       1059.33        42.81 o                         
   8   2   6       4430.75       4476.01       152.61 o                         
   9   2   6       2385.67       2546.33       107.41 o                         
  10   2   6       1441.41       1277.50        94.84 o                         
  11   2   6        254.98        268.24        24.68 o                         
  12   2   6        991.34        950.07        88.40 o                         
  13   2   6       1239.09       1248.92        79.57 o                         
  14   2   6        280.66        265.42        58.07 o                         
  15   2   6         54.73        137.04        56.32 o                         
  16   2   6        305.42        107.50        72.58 o                         
 -16   3   6        143.02        135.83        47.15 o                         
 -15   3   6          5.90        -24.93        33.12 o                         
 -14   3   6        133.86        130.86        33.88 o                         
 -13   3   6        135.46        154.33        23.71 o                         
 -12   3   6        794.89        782.79        51.93 o                         
 -11   3   6       1318.74       1256.04        60.69 o                         
 -10   3   6        763.38        730.56        44.05 o                         
  -9   3   6        764.90        929.59        58.09 o                         
  -8   3   6       2977.76       2670.84       115.42 o                         
  -7   3   6       4631.84       4619.83       212.88 o                         
  -6   3   6       2612.93       2500.89       109.49 o                         
  -5   3   6       1252.06       1404.15        67.49 o                         
  -4   3   6       1875.04       1845.43        92.60 o                         
  -3   3   6       5796.62       5859.92       194.69 o                         
  -2   3   6      15373.18      14068.90       467.96 o                         
  -1   3   6      25650.87      23875.54       752.26 o                         
   0   3   6       3355.48       3322.43       108.96 o                         
   1   3   6      23873.44      22570.37       824.00 o                         
   2   3   6      16056.72      15070.10       573.15 o                         
   3   3   6       6096.14       6257.89       275.34 o                         
   4   3   6       2171.02       1970.12        70.91 o                         
   5   3   6       1108.31       1331.81        51.16 o                         
   6   3   6       3043.63       2932.40       125.93 o                         
   7   3   6       4597.67       4588.30       183.85 o                         
   8   3   6       3187.68       3025.56       133.08 o                         
   9   3   6       1010.91       1180.89        56.26 o                         
  10   3   6        788.18        836.19        47.99 o                         
  11   3   6       1286.54       1330.08        90.07 o                         
  12   3   6        968.78        824.63       102.29 o                         
  13   3   6        154.19        197.30        56.64 o                         
  14   3   6        172.34        137.46        57.64 o                         
  15   3   6         25.09         23.47        59.74 o                         
 -15   4   6         25.71         66.66        27.06 o                         
 -14   4   6        540.70        536.11        39.17 o                         
 -13   4   6        777.71        709.82        41.25 o                         
 -12   4   6        118.59        149.84        24.71 o                         
 -11   4   6         47.53         87.79        22.94 o                         
 -10   4   6        327.89        379.33        24.82 o                         
  -9   4   6       3235.86       3136.77       147.40 o                         
  -8   4   6       4047.14       3759.19       151.48 o                         
  -7   4   6       1242.75       1276.68        71.82 o                         
  -6   4   6         13.00         58.84        14.26 o                         
  -5   4   6       5983.56       5640.40       226.30 o                         
  -4   4   6       2487.94       2236.84        89.82 o                         
  -3   4   6       2548.55       2416.44        92.81 o                         
  -2   4   6       5952.77       5796.95       188.65 o                         
  -1   4   6       6366.62       5820.62       172.42 o                         
   0   4   6      29715.48      27291.22       881.74 o                         
   1   4   6       5084.67       4671.89       188.68 o                         
   2   4   6       5828.22       5808.43       206.63 o                         
   3   4   6       2885.05       2877.30       147.44 o                         
   4   4   6       2960.90       2727.80       100.07 o                         
   5   4   6       6364.20       5696.65       225.68 o                         
   6   4   6         45.00         99.63         9.18 o                         
   7   4   6       1382.12       1514.26        61.31 o                         
   8   4   6       3794.99       3707.96       175.00 o                         
   9   4   6       3273.33       3063.78       146.89 o                         
  10   4   6        278.45        303.26        36.63 o                         
  11   4   6         40.79         98.21        21.39 o                         
  12   4   6        130.59        123.83        29.25 o                         
  13   4   6        739.97        615.07        81.62 o                         
  15   4   6         14.65        -49.45        66.43 o                         
 -15   5   6        227.34        276.13        34.21 o                         
 -14   5   6         31.60         18.90        30.74 o                         
 -13   5   6         64.41        102.98        23.54 o                         
 -12   5   6        880.22        850.77        47.73 o                         
 -11   5   6        908.07        853.18        46.71 o                         
 -10   5   6        157.58        140.58        21.11 o                         
  -9   5   6       1017.23        980.23        42.97 o                         
  -8   5   6        676.57        883.05        71.30 o                         
  -7   5   6        360.45        362.73        25.34 o                         
  -6   5   6       3812.81       3798.19       165.05 o                         
  -5   5   6       3538.80       3243.11       116.53 o                         
  -4   5   6       1935.22       2040.31        67.69 o                         
  -3   5   6       3667.52       3354.03       128.80 o                         
  -2   5   6       7571.18       6777.15       222.00 o                         
  -1   5   6       5641.73       4949.81       159.00 o                         
   0   5   6         39.41         56.77        11.30 o                         
   1   5   6       4347.40       3930.71       158.77 o                         
   2   5   6       7616.72       6880.85       243.06 o                         
   3   5   6       4470.67       3966.16       168.01 o                         
   4   5   6       1868.74       1905.62        82.14 o                         
   5   5   6       3643.24       3166.91       129.44 o                         
   6   5   6       3508.42       3405.40       116.07 o                         
   7   5   6        445.61        530.42        20.21 o                         
   8   5   6        642.45        879.65        53.50 o                         
   9   5   6        821.39        864.69        56.69 o                         
  10   5   6        211.99        248.06        26.05 o                         
  11   5   6        949.60        832.21        89.48 o                         
  12   5   6        837.52        876.38        65.62 o                         
  13   5   6         60.14        150.16        59.85 o                         
  14   5   6         43.22        -25.82        67.61 o                         
  15   5   6        242.30        338.82        77.01 o                         
 -15   6   6         88.67        169.83        40.83 o                         
 -14   6   6        393.10        420.31        39.95 o                         
 -13   6   6        128.49         95.36        27.44 o                         
 -12   6   6         92.33        121.46        21.70 o                         
 -11   6   6       1016.78       1027.64        52.85 o                         
 -10   6   6        157.02        277.54        21.22 o                         
  -9   6   6         52.35         27.65        16.91 o                         
  -8   6   6        598.23        689.91        33.29 o                         
  -7   6   6       1419.68       1444.52        61.57 o                         
  -6   6   6         38.35         81.41        16.71 o                         
  -5   6   6       2053.67       1935.39        75.57 o                         
  -4   6   6       8508.99       8619.78       265.36 o                         
  -3   6   6       2152.93       1895.95        65.24 o                         
  -2   6   6        345.00        309.44        19.09 o                         
  -1   6   6       2669.11       2822.13        87.56 o                         
   0   6   6       7497.20       6629.42       215.83 o                         
   1   6   6       1866.37       2284.38       131.63 o                         
   2   6   6        232.46        217.29        16.95 o                         
   4   6   6       7484.53       7623.74       290.53 o                         
   5   6   6       2261.95       2070.47        82.47 o                         
   6   6   6        107.37        153.05        14.20 o                         
   7   6   6       1397.62       1317.08        53.58 o                         
   8   6   6        515.76        554.75        28.16 o                         
   9   6   6         70.67         55.25        25.19 o                         
  10   6   6        157.77        250.04        29.25 o                         
  11   6   6        914.34        947.59        78.14 o                         
  12   6   6         88.47         80.31        34.65 o                         
  13   6   6        131.45        108.85        33.73 o                         
  14   6   6        386.28        226.60        73.41 o                         
 -14   7   6        303.72        279.36        27.49 o                         
 -13   7   6        896.48        853.22        48.09 o                         
 -12   7   6        169.87        210.05        24.10 o                         
 -11   7   6        147.89        154.39        22.47 o                         
 -10   7   6        146.49        163.62        22.47 o                         
  -9   7   6        555.27        588.36        34.42 o                         
  -8   7   6       1176.91       1295.05        61.95 o                         
  -7   7   6        285.50        292.07        20.80 o                         
  -6   7   6       3312.10       3176.63       126.10 o                         
  -4   7   6       2766.48       2762.98        93.24 o                         
  -3   7   6        738.81        661.18        38.74 o                         
  -2   7   6      12208.30      12176.07       385.65 o                         
  -1   7   6       5306.46       5199.99       196.86 o                         
   0   7   6         16.24          6.09        13.82 o                         
   1   7   6       4789.90       4704.13       160.62 o                         
   2   7   6      11516.70      11551.08       422.40 o                         
   3   7   6        752.66        693.18        33.36 o                         
   4   7   6       2776.45       2793.12        93.01 o                         
   5   7   6        419.96        405.64        20.23 o                         
   6   7   6       3729.19       3729.18       125.60 o                         
   7   7   6        258.30        303.39        19.93 o                         
   8   7   6       1202.66       1311.36        55.15 o                         
   9   7   6        505.28        551.44        27.15 o                         
  10   7   6        286.86        282.43        37.82 o                         
  11   7   6        170.01        160.52        37.90 o                         
  12   7   6        174.99        171.51        40.10 o                         
  13   7   6        767.65        695.09        68.20 o                         
  14   7   6        267.88        277.02        82.59 o                         
 -14   8   6        319.79        495.95       117.72 o                         
 -13   8   6         42.24         56.70        26.97 o                         
 -12   8   6        143.85        152.19        24.00 o                         
 -11   8   6        935.30        898.85        46.75 o                         
 -10   8   6       1201.02       1136.14        64.55 o                         
  -9   8   6        248.40        238.54        25.08 o                         
  -8   8   6         82.43        254.22        23.76 o                         
  -7   8   6       2284.03       2225.16        77.03 o                         
  -6   8   6       2390.00       2307.44        90.61 o                         
  -5   8   6        283.06        312.36        17.46 o                         
  -4   8   6       1645.11       1747.21        56.08 o                         
  -3   8   6       5950.37       5659.48       171.13 o                         
  -2   8   6       2477.54       2393.50        81.90 o                         
  -1   8   6       1883.37       1777.43        64.35 o                         
   0   8   6        470.69        443.74        22.97 o                         
   1   8   6       1945.33       1861.75        69.61 o                         
   2   8   6       2462.68       2424.08        82.19 o                         
   3   8   6       5581.95       5615.28       184.79 o                         
   4   8   6       1622.23       1657.70        55.46 o                         
   5   8   6        245.56        264.04        17.22 o                         
   6   8   6       2470.42       2480.39        90.78 o                         
   7   8   6       1710.03       1675.86        83.65 o                         
   8   8   6         62.44        267.86        24.01 o                         
   9   8   6        246.83        326.53        24.09 o                         
  10   8   6       1087.80        946.09        86.42 o                         
  11   8   6        682.52        672.19        65.59 o                         
  12   8   6        178.43        202.99        43.52 o                         
  13   8   6         39.00         14.45        39.09 o                         
 -14   9   6          5.94        -19.81        31.35 o                         
 -13   9   6        201.18        221.23        25.95 o                         
 -12   9   6        299.90        316.70        28.52 o                         
 -11   9   6         82.31         51.34        23.41 o                         
 -10   9   6        839.43        725.54        45.25 o                         
  -9   9   6        432.39        398.42        30.15 o                         
  -8   9   6       1011.29        925.97        44.37 o                         
  -7   9   6        365.77        399.36        27.42 o                         
  -6   9   6         49.45         83.53        19.53 o                         
  -5   9   6       1195.91       1244.02        46.28 o                         
  -4   9   6       1103.94       1117.84        44.58 o                         
  -3   9   6       1476.10       1418.57        49.82 o                         
  -2   9   6        997.54        951.84        42.59 o                         
  -1   9   6       4464.79       4376.13       125.49 o                         
   0   9   6        362.50        327.15        18.97 o                         
   1   9   6       3915.96       3802.31       125.20 o                         
   2   9   6        997.64        950.38        39.88 o                         
   3   9   6       1170.88       1167.69        49.44 o                         
   4   9   6       1038.60       1085.11        44.98 o                         
   5   9   6       1006.82       1041.82        50.62 o                         
   6   9   6        124.70        121.73        21.47 o                         
   7   9   6        491.43        542.05        28.93 o                         
   8   9   6        812.58        757.26        53.12 o                         
   9   9   6        436.56        491.31        29.63 o                         
  10   9   6        815.35        818.45        40.21 o                         
  11   9   6        100.50         25.42        80.26 o                         
  12   9   6        360.38        418.19       118.11 o                         
  13   9   6        316.14        279.69        46.76 o                         
 -13  10   6         47.10          1.40        41.92 o                         
 -12  10   6         81.77         72.69        32.57 o                         
 -11  10   6        131.24        113.55        28.38 o                         
 -10  10   6        182.99        130.27        28.75 o                         
  -9  10   6        763.78        782.07        46.04 o                         
  -8  10   6        273.42        289.29        26.67 o                         
  -7  10   6       1552.12       1635.85        66.77 o                         
  -6  10   6        901.74        925.19        46.48 o                         
  -5  10   6       1488.62       1654.95        98.23 o                         
  -4  10   6       2930.88       2998.75       108.13 o                         
  -3  10   6         11.79          8.05        16.36 o                         
  -2  10   6        269.63        253.34        19.35 o                         
  -1  10   6       2122.10       1972.18        72.78 o                         
   0  10   6       2199.42       2231.84        78.31 o                         
   1  10   6       2070.03       2101.26        79.61 o                         
   2  10   6        263.39        251.01        19.18 o                         
   3  10   6         98.72         86.90        16.96 o                         
   4  10   6       2782.35       2812.48        98.89 o                         
   5  10   6       1341.92       1495.95        64.88 o                         
   6  10   6        768.53        770.04        40.33 o                         
   7  10   6       1483.19       1454.67        65.49 o                         
   8  10   6        331.69        364.85        26.40 o                         
   9  10   6        665.52        733.83        48.50 o                         
  10  10   6        200.51        208.79        21.66 o                         
  11  10   6         72.29        114.45        47.90 o                         
  12  10   6         95.89         80.21        85.93 o                         
 -14  11   6         60.62         82.96        36.68 o                         
 -13  11   6         13.54         54.58        39.24 o                         
 -12  11   6          0.31        -24.90        27.36 o                         
 -11  11   6        168.16        184.42        62.72 o                         
 -10  11   6         98.23        124.38        29.03 o                         
  -9  11   6         69.93        107.00        26.80 o                         
  -8  11   6        174.97        172.37        26.40 o                         
  -7  11   6        307.78        305.10        27.58 o                         
  -6  11   6         85.47         44.18        23.24 o                         
  -5  11   6        719.02        710.88        35.85 o                         
  -4  11   6        192.33        186.47        19.67 o                         
  -3  11   6        472.77        496.91        27.37 o                         
  -2  11   6       1587.85       1600.75        63.25 o                         
  -1  11   6       1685.05       1629.39        61.90 o                         
   0  11   6       1785.57       1787.90        66.28 o                         
   1  11   6       1617.59       1659.10        61.99 o                         
   2  11   6       1653.36       1754.27        63.45 o                         
   3  11   6        391.73        423.77        32.53 o                         
   4  11   6        157.29        158.41        26.07 o                         
   5  11   6        918.32       1002.47        60.60 o                         
   6  11   6        196.14        203.78        22.82 o                         
   7  11   6        350.08        352.24        28.44 o                         
   8  11   6        191.78        181.37        23.66 o                         
   9  11   6         49.01         93.84        25.77 o                         
  10  11   6         52.50         62.19        22.18 o                         
  11  11   6        148.37        159.68        28.62 o                         
  12  11   6          8.89         38.11        67.43 o                         
 -13  12   6        194.64        331.62        50.09 o                         
 -12  12   6         22.86         16.55        43.83 o                         
 -11  12   6         17.21         65.89        32.42 o                         
 -10  12   6        199.75        228.48        31.62 o                         
  -9  12   6        697.70        716.96        45.71 o                         
  -8  12   6        239.24        172.42        36.53 o                         
  -7  12   6        308.33        292.94        31.58 o                         
  -6  12   6        427.90        414.61        25.46 o                         
  -5  12   6       1256.21       1305.78        55.57 o                         
  -4  12   6       1937.85       1946.72        73.77 o                         
  -3  12   6        444.37        460.76        27.39 o                         
  -2  12   6        235.60        253.49        22.56 o                         
  -1  12   6        354.53        341.86        27.68 o                         
   0  12   6         22.65         38.21        19.89 o                         
   1  12   6        441.60        479.09        25.66 o                         
   2  12   6        190.29        204.34        22.09 o                         
   3  12   6        452.17        454.24        26.85 o                         
   4  12   6       1995.80       2044.04        87.82 o                         
   5  12   6       1313.22       1302.49        59.45 o                         
   6  12   6        473.69        404.09        30.61 o                         
   7  12   6        309.19        314.03        27.53 o                         
   8  12   6        267.27        224.04        30.04 o                         
   9  12   6        829.73        888.92        48.90 o                         
  10  12   6        235.46        254.09        30.95 o                         
  11  12   6         19.10          2.61        28.26 o                         
 -13  13   6         13.33        -44.45        44.45 o                         
 -12  13   6        136.77        157.68        49.39 o                         
 -11  13   6        134.63        140.28        46.30 o                         
 -10  13   6        112.84         75.11        31.45 o                         
  -9  13   6         88.67         36.79        31.29 o                         
  -8  13   6         69.50         59.37        47.33 o                         
  -7  13   6        274.73        229.24        30.04 o                         
  -6  13   6        214.06        196.97        28.51 o                         
  -5  13   6        462.17        469.69        32.79 o                         
  -4  13   6        663.83        680.04        38.33 o                         
  -3  13   6        323.54        306.65        28.96 o                         
  -2  13   6        330.96        308.48        26.00 o                         
  -1  13   6        354.25        377.02        28.91 o                         
   0  13   6         43.71          6.04        21.40 o                         
   1  13   6        255.79        270.69        25.16 o                         
   2  13   6        342.20        348.74        27.04 o                         
   3  13   6        192.08        198.14        24.42 o                         
   4  13   6        646.51        672.47        33.87 o                         
   5  13   6        426.93        404.19        31.40 o                         
   6  13   6        182.64        183.08        31.37 o                         
   7  13   6        171.84        218.35        32.88 o                         
   8  13   6         85.51         84.23        28.93 o                         
   9  13   6        105.39         56.24        27.76 o                         
  10  13   6        170.20        205.51        42.01 o                         
  11  13   6        121.13        125.95        30.34 o                         
 -12  14   6         96.56         29.53        51.44 o                         
 -10  14   6         17.63          6.88        43.05 o                         
  -9  14   6        146.42        186.52        36.54 o                         
  -8  14   6         72.26         44.13        41.83 o                         
  -7  14   6        200.59        181.55        40.90 o                         
  -6  14   6        183.10        222.22        34.15 o                         
  -5  14   6        399.69        401.58        34.21 o                         
  -4  14   6        304.82        271.39        31.53 o                         
  -3  14   6         79.22         73.90        28.64 o                         
  -2  14   6        352.26        364.99        34.48 o                         
  -1  14   6        227.24        230.44        26.13 o                         
   0  14   6         40.80         57.77        24.60 o                         
   1  14   6        280.76        255.73        34.89 o                         
   2  14   6        510.67        502.42        30.91 o                         
   3  14   6         69.46         48.32        27.63 o                         
   4  14   6        289.24        286.01        30.70 o                         
   5  14   6        425.36        476.65        44.41 o                         
   6  14   6        227.01        207.21        30.21 o                         
   7  14   6        194.24        224.31        33.27 o                         
   8  14   6         79.37        111.57        34.14 o                         
   9  14   6        135.33        201.99        31.93 o                         
  10  14   6         10.95        -41.44        53.24 o                         
  11  14   6         73.26         32.54        42.43 o                         
  12  14   6         80.72        127.89        37.11 o                         
 -10  15   6        207.08        135.64        58.54 o                         
  -9  15   6         18.40          8.92        49.41 o                         
  -8  15   6        294.45        300.27        46.18 o                         
  -7  15   6         98.10        127.06        42.65 o                         
  -6  15   6        149.33        176.34        33.19 o                         
  -5  15   6         66.82         81.70        31.13 o                         
  -4  15   6        260.18        331.84        34.16 o                         
  -3  15   6        186.15        202.92        35.17 o                         
  -2  15   6         53.49         96.87        34.54 o                         
  -1  15   6         94.21         65.07        32.45 o                         
   0  15   6         87.48        130.89        32.82 o                         
   1  15   6         56.79         70.38        34.35 o                         
   2  15   6         59.94         72.14        30.12 o                         
   3  15   6        184.48        146.70        30.86 o                         
   4  15   6        151.92        173.33        31.83 o                         
   5  15   6         54.63         85.61        31.57 o                         
   6  15   6        131.35         85.53        36.33 o                         
   7  15   6         66.99         77.91        42.12 o                         
   8  15   6        279.45        356.99        38.36 o                         
   9  15   6         19.82        -19.16        42.49 o                         
  10  15   6        174.12         72.17        51.86 o                         
  11  15   6          0.42        -26.80        44.21 o                         
  -8  16   6         22.60        -95.88        95.88 o                         
  -7  16   6         25.00          6.64        36.56 o                         
  -6  16   6        122.31         92.80        38.72 o                         
  -5  16   6        329.82        286.57        37.86 o                         
  -4  16   6        126.24        181.05        34.23 o                         
  -3  16   6        102.07         89.36        41.91 o                         
  -2  16   6        218.30        280.31        40.93 o                         
  -1  16   6         60.29         12.28        36.83 o                         
   0  16   6        147.82        152.35        37.63 o                         
   1  16   6         35.57         33.02        36.25 o                         
   2  16   6        121.97        150.52        38.57 o                         
   3  16   6        127.86        149.26        38.10 o                         
   4  16   6        152.74        192.95        53.36 o                         
   5  16   6        353.20        442.90        42.55 o                         
   6  16   6        103.67         74.88        39.25 o                         
   7  16   6         13.69        -32.05        34.64 o                         
   8  16   6         11.04         32.60        43.88 o                         
   9  16   6         15.19         14.92        53.89 o                         
  10  16   6         16.69        -52.51        52.51 o                         
  -8  17   6         19.68          5.69       111.46 o                         
  -7  17   6         11.59        107.34       107.61 o                         
  -6  17   6        182.40        187.73        46.49 o                         
  -5  17   6        134.66        112.12        49.40 o                         
  -4  17   6        176.22        170.99        74.03 o                         
  -3  17   6         50.74         71.26        40.10 o                         
  -2  17   6         92.89         47.10        39.48 o                         
  -1  17   6        117.21         92.32        58.96 o                         
   0  17   6         62.92         30.86        46.37 o                         
   1  17   6        109.76        112.77        41.49 o                         
   2  17   6         77.42         58.37        39.33 o                         
   3  17   6         60.73         14.02        41.84 o                         
   4  17   6        182.46        193.84        51.83 o                         
   5  17   6        148.13         56.73        43.80 o                         
   6  17   6        172.10        171.01        82.09 o                         
   7  17   6         16.13         61.44        55.78 o                         
  -7  18   6         47.73        157.77       116.32 o                         
  -6  18   6         45.79         35.76        98.00 o                         
  -5  18   6         80.94        127.89        98.67 o                         
  -4  18   6        187.25        127.15        54.00 o                         
  -3  18   6         97.64        153.87        56.83 o                         
  -2  18   6        146.68        144.98        48.28 o                         
  -1  18   6        196.55        238.12        47.80 o                         
   0  18   6        113.13        141.83        45.36 o                         
   1  18   6        191.35        274.81        46.59 o                         
   2  18   6        111.39         79.63        52.06 o                         
   3  18   6        103.10         88.79        53.09 o                         
   4  18   6        242.11        228.28       122.26 o                         
   5  18   6         68.00        211.33       115.69 o                         
  -6  19   6         42.12        -35.62       126.05 o                         
  -5  19   6         21.70        -21.62       121.02 o                         
  -4  19   6         76.31        177.36       116.98 o                         
  -3  19   6         66.14        122.92       108.51 o                         
  -2  19   6         49.37         50.28        70.75 o                         
  -1  19   6          6.79         98.10        85.14 o                         
   0  19   6          1.82        -59.90        73.60 o                         
   1  19   6          3.57        -13.72        71.08 o                         
   2  19   6         71.02        118.28        68.46 o                         
   3  19   6         51.91         60.80       113.14 o                         
   4  19   6         85.09        152.88       116.61 o                         
   5  19   6         22.61         38.44       124.54 o                         
  -3  20   6         22.90         76.98       128.53 o                         
  -2  20   6          4.96         48.53       115.03 o                         
  -1  20   6         15.06        -30.48       117.86 o                         
   0  20   6        151.02        133.30       117.32 o                         
   1  20   6         10.13         43.21       118.90 o                         
   2  20   6          5.72        -24.35       134.18 o                         
   3  20   6         16.59        -22.38       132.06 o                         
   4  20   6         17.33        -74.00       110.50 o                         
   1   0   7        535.96        530.35        33.01 o                         
   2   0   7       3313.31       3360.65       119.74 o                         
   3   0   7         61.80         68.91         8.58 o                         
   4   0   7       4566.85       4836.63       156.64 o                         
   5   0   7        368.26        362.53        24.90 o                         
   6   0   7        726.08        633.90        31.52 o                         
   7   0   7       7101.52       6723.18       267.41 o                         
   8   0   7       8092.94       7566.29       347.80 o                         
   9   0   7        174.95        159.88        15.38 o                         
  10   0   7       2407.87       2513.11       103.57 o                         
  11   0   7       1267.38       1239.06        68.07 o                         
  12   0   7        155.52        140.13        28.03 o                         
  13   0   7        309.36        379.87        38.22 o                         
  14   0   7         92.95         94.05        48.31 o                         
  15   0   7        635.16        715.50        60.47 o                         
  16   0   7         74.97         52.54        55.18 o                         
 -16   1   7         66.40        107.65        38.84 o                         
 -15   1   7        152.82        136.93        36.92 o                         
 -14   1   7          1.02         50.65        31.67 o                         
 -13   1   7       1227.32       1221.29        81.96 o                         
 -12   1   7        773.18        837.68        43.18 o                         
 -11   1   7        620.81        519.75        30.22 o                         
 -10   1   7        260.34        257.50        22.06 o                         
  -9   1   7       5639.27       5417.13       235.32 o                         
  -8   1   7        506.91        535.88        52.95 o                         
  -7   1   7       2187.49       2245.07        88.99 o                         
  -6   1   7        737.34        793.29        40.05 o                         
  -5   1   7       4665.15       4326.50       169.27 o                         
  -4   1   7       1460.28       1415.63        67.08 o                         
  -3   1   7       1326.29       1347.33        52.78 o                         
  -2   1   7       2381.08       2455.58        80.27 o                         
  -1   1   7      19027.47      19674.85       726.78 o                         
   0   1   7      91134.26      93575.93      3716.74 o                         
   1   1   7      21165.54      21669.42       812.62 o                         
   3   1   7       1471.21       1537.43        53.19 o                         
   4   1   7       1412.31       1352.90        46.57 o                         
   5   1   7       4480.04       4172.29       137.50 o                         
   6   1   7        845.29        899.02        31.15 o                         
   7   1   7       1998.31       2116.22        71.67 o                         
   8   1   7        418.16        490.70        41.86 o                         
   9   1   7       6528.77       6344.08       234.67 o                         
  10   1   7        263.16        255.84        18.63 o                         
  11   1   7        511.85        518.04        42.57 o                         
  12   1   7        781.02        919.99        65.44 o                         
  13   1   7       1085.75       1107.15        84.85 o                         
  14   1   7          1.63         35.45        27.68 o                         
  15   1   7        121.79        140.50        26.64 o                         
 -16   2   7          5.76        116.08        39.03 o                         
 -15   2   7        204.92         85.89        56.82 o                         
 -14   2   7         77.09        160.37        33.30 o                         
 -13   2   7        400.22        451.30        40.95 o                         
 -12   2   7        150.02        193.77        32.41 o                         
 -11   2   7        203.61        239.29        24.44 o                         
 -10   2   7        300.22        471.78        26.92 o                         
  -9   2   7       1424.05       1453.75        70.15 o                         
  -8   2   7       1405.49       1475.46       104.02 o                         
  -7   2   7       4655.81       4455.65       182.79 o                         
  -6   2   7       1088.73       1093.08        55.62 o                         
  -5   2   7      17963.31      18305.07       731.65 o                         
  -4   2   7       1438.64       1534.01        90.26 o                         
  -3   2   7       5732.94       5446.71       174.16 o                         
  -2   2   7       1998.55       2048.95        74.55 o                         
  -1   2   7      25291.59      23679.14       770.42 o                         
   0   2   7      17883.33      17774.01       574.57 o                         
   1   2   7      25391.71      24043.86       843.93 o                         
   2   2   7       1971.21       2046.88       120.12 o                         
   3   2   7       5665.11       5276.48       190.96 o                         
   4   2   7       1445.77       1532.13        66.63 o                         
   5   2   7      18323.59      18628.36       654.12 o                         
   6   2   7       1319.78       1348.48        43.48 o                         
   7   2   7       4815.88       4641.34       162.85 o                         
   8   2   7       1069.61       1207.99        48.41 o                         
   9   2   7       1654.99       1730.52        60.35 o                         
  10   2   7        254.69        454.79        40.97 o                         
  11   2   7        159.10        287.52        26.38 o                         
  12   2   7        186.66        112.92        51.31 o                         
  13   2   7        423.22        358.53        75.16 o                         
  14   2   7        102.81         88.12        54.46 o                         
  15   2   7        184.85        180.58        58.61 o                         
 -16   3   7        426.36        504.43       105.97 o                         
 -15   3   7        107.86         78.39        82.26 o                         
 -14   3   7        100.56        135.59        40.46 o                         
 -13   3   7        121.25        192.27        25.09 o                         
 -12   3   7        198.28        250.18        26.03 o                         
 -11   3   7        455.20        578.69        34.08 o                         
 -10   3   7        569.73        559.43        35.05 o                         
  -9   3   7         99.53        355.87        27.88 o                         
  -8   3   7        120.50        180.00        20.47 o                         
  -7   3   7       1772.95       1846.02        75.65 o                         
  -6   3   7       4795.46       4747.24       173.05 o                         
  -5   3   7       2196.11       2445.06       104.96 o                         
  -4   3   7       1476.25       1768.09       163.16 o                         
  -3   3   7       7696.44       7537.00       244.87 o                         
  -2   3   7      14032.26      12724.98       432.97 o                         
  -1   3   7       4509.70       4383.65       178.04 o                         
   0   3   7        551.49        602.42        33.77 o                         
   1   3   7       5981.08       5761.26       199.39 o                         
   2   3   7      15377.70      14366.30       530.33 o                         
   3   3   7       7813.17       7565.65       299.88 o                         
   4   3   7       1752.34       1852.54        74.52 o                         
   5   3   7       1887.83       2035.89        90.50 o                         
   6   3   7       4045.18       3880.64       172.59 o                         
   7   3   7       1284.81       1295.53        63.71 o                         
   8   3   7        127.62        176.55        15.70 o                         
   9   3   7         81.08        434.06        51.68 o                         
  10   3   7        569.92        582.79        36.89 o                         
  11   3   7        598.88        679.15        37.91 o                         
  12   3   7        175.39        129.31        52.25 o                         
  14   3   7        137.99         64.74        56.34 o                         
  15   3   7        118.12         87.74        65.02 o                         
 -15   4   7        269.07        210.87        29.78 o                         
 -14   4   7        220.38        242.05        35.03 o                         
 -13   4   7         70.65         69.09        21.24 o                         
 -12   4   7        763.23        820.46        53.88 o                         
 -11   4   7         43.97         95.81        23.67 o                         
 -10   4   7        927.13        986.67        46.42 o                         
  -9   4   7        108.93        111.50        20.12 o                         
  -8   4   7       4707.66       4741.74       188.85 o                         
  -7   4   7        844.45        927.02        60.96 o                         
  -6   4   7       3347.79       3322.57       128.23 o                         
  -5   4   7       4867.38       4803.24       173.97 o                         
  -4   4   7       4386.49       3992.09       142.73 o                         
  -3   4   7       4447.11       4013.22       144.04 o                         
  -2   4   7        869.96        867.28        33.46 o                         
  -1   4   7      11257.68      10473.99       324.16 o                         
   0   4   7         31.91         50.14        10.75 o                         
   1   4   7      10058.16       9540.88       324.04 o                         
   3   4   7       4439.64       4003.96       160.85 o                         
   4   4   7       4203.16       3928.05       184.09 o                         
   5   4   7       5023.65       4912.47       173.63 o                         
   6   4   7       3069.15       3049.15       113.87 o                         
   7   4   7       1196.02       1301.05        51.77 o                         
   8   4   7       4438.46       4630.77       217.95 o                         
   9   4   7         61.52         85.26        21.01 o                         
  10   4   7        662.18        711.49        49.73 o                         
  11   4   7         86.35        160.55        23.05 o                         
  12   4   7        724.99        687.63        91.28 o                         
  13   4   7         61.97          6.84        53.75 o                         
  15   4   7        363.77        138.96        64.43 o                         
 -15   5   7         28.66         43.51        29.47 o                         
 -14   5   7          8.87          0.49        26.20 o                         
 -13   5   7        241.19        236.06        27.27 o                         
 -12   5   7        165.90        139.82        22.18 o                         
 -11   5   7       2905.67       2886.04       119.60 o                         
 -10   5   7       1059.86       1012.55        45.70 o                         
  -9   5   7        166.42        190.27        21.97 o                         
  -8   5   7        269.11        234.48        18.59 o                         
  -7   5   7       7004.97       7047.75       322.62 o                         
  -6   5   7        198.00        249.46        29.71 o                         
  -5   5   7        823.76        857.36        35.00 o                         
  -4   5   7       1404.29       1467.41        56.24 o                         
  -3   5   7       9701.77       9393.94       333.73 o                         
  -2   5   7       3113.77       3049.77       108.62 o                         
  -1   5   7       4151.54       3758.25       131.57 o                         
   0   5   7       9836.24       8901.40       288.79 o                         
   1   5   7       4518.46       4194.53       130.82 o                         
   2   5   7       3058.63       2927.88       108.59 o                         
   3   5   7       9804.96       9395.21       333.74 o                         
   4   5   7       1278.16       1454.73        73.09 o                         
   5   5   7        621.90        645.85        36.46 o                         
   6   5   7         97.31        142.39        18.77 o                         
   7   5   7       7134.09       6977.90       227.79 o                         
   8   5   7        236.23        208.04        24.47 o                         
   9   5   7        277.05        298.35        26.00 o                         
  10   5   7        951.67        950.42        59.58 o                         
  11   5   7       2953.46       2823.93       171.38 o                         
  12   5   7        188.49        174.77        42.36 o                         
  13   5   7        287.62        315.10        36.34 o                         
  14   5   7         16.74         48.40        60.23 o                         
 -15   6   7          5.57        -39.08        41.20 o                         
 -14   6   7        263.72        257.64        25.93 o                         
 -13   6   7        106.56        125.57        25.36 o                         
 -12   6   7        620.25        600.90        35.52 o                         
 -11   6   7         25.61         18.86        20.43 o                         
 -10   6   7       1166.28       1072.08        49.03 o                         
  -9   6   7       1461.12       1373.28        58.50 o                         
  -8   6   7       1582.61       1590.01        76.19 o                         
  -7   6   7       1422.78       1350.04        58.41 o                         
  -6   6   7       3702.17       3557.68       133.26 o                         
  -5   6   7       1055.07       1075.33        59.57 o                         
  -4   6   7      11447.00      10887.74       356.18 o                         
  -2   6   7       3211.98       3096.79       103.78 o                         
  -1   6   7       6323.99       6203.54       235.33 o                         
   0   6   7       3500.38       3291.96       119.48 o                         
   1   6   7       7054.61       6931.80       214.93 o                         
   2   6   7       2700.07       2589.42       103.63 o                         
   3   6   7        133.33        118.26        12.66 o                         
   4   6   7      11590.44      11104.68       390.18 o                         
   5   6   7        976.35       1057.53        49.42 o                         
   6   6   7       3853.61       3766.99       132.18 o                         
   7   6   7       1199.63       1217.84        45.87 o                         
   8   6   7       1515.52       1649.17        63.16 o                         
   9   6   7       1449.63       1474.41       138.89 o                         
  10   6   7       1111.23       1065.26        65.13 o                         
  11   6   7         35.65         64.25        32.86 o                         
  12   6   7        582.58        554.25        50.88 o                         
  13   6   7        139.77        114.30        65.32 o                         
  14   6   7        233.35        161.61        70.35 o                         
 -14   7   7        454.64        476.64        74.13 o                         
 -13   7   7        110.96        155.17        35.00 o                         
 -12   7   7         91.69        118.96        23.97 o                         
 -11   7   7        488.10        563.12        37.34 o                         
 -10   7   7        782.86        880.57        48.97 o                         
  -9   7   7        217.02        158.00        20.94 o                         
  -8   7   7       1054.56       1097.39        56.45 o                         
  -7   7   7        727.82        816.51        40.31 o                         
  -6   7   7       1130.52       1122.81        48.26 o                         
  -5   7   7        334.64        344.49        24.74 o                         
  -4   7   7       9564.86       9315.99       315.44 o                         
  -3   7   7       3410.45       3301.98       117.84 o                         
  -2   7   7       1144.20       1203.53        43.76 o                         
  -1   7   7       2381.76       2580.52        89.94 o                         
   0   7   7       5302.84       4584.63       184.53 o                         
   1   7   7       2140.05       2270.12        81.60 o                         
   2   7   7        965.07       1093.58        47.93 o                         
   3   7   7       4022.85       3855.60       129.19 o                         
   4   7   7      10556.87      10210.94       345.64 o                         
   5   7   7        319.14        291.44        16.63 o                         
   6   7   7       1140.58       1078.16        45.16 o                         
   7   7   7        667.73        766.26        39.06 o                         
   8   7   7        767.22        811.65        39.52 o                         
   9   7   7        169.97        139.80        12.76 o                         
  10   7   7        779.27        815.98        99.94 o                         
  11   7   7        593.42        552.22        50.63 o                         
  12   7   7         75.97         82.22        50.23 o                         
  13   7   7         78.82         45.72        70.91 o                         
  14   7   7        446.15        395.86        81.39 o                         
 -14   8   7        156.00        165.84        41.60 o                         
 -13   8   7        112.79         98.32        24.63 o                         
 -12   8   7        257.26        254.19        26.21 o                         
 -11   8   7         59.09         23.28        29.58 o                         
 -10   8   7        290.70        365.51        38.73 o                         
  -9   8   7         33.85        100.23        21.80 o                         
  -8   8   7       2114.74       2006.65        96.65 o                         
  -7   8   7        794.37        779.98        39.65 o                         
  -6   8   7       2255.55       2123.08        89.83 o                         
  -5   8   7       1592.67       1463.53        51.03 o                         
  -4   8   7       2688.12       2620.40        78.67 o                         
  -3   8   7       2015.52       1953.35        69.59 o                         
  -2   8   7       3437.78       3070.35       102.51 o                         
  -1   8   7       1255.84       1319.66        54.57 o                         
   0   8   7       3160.51       2896.15        98.91 o                         
   2   8   7       3270.98       3040.53       112.56 o                         
   3   8   7       2043.52       2024.53        64.18 o                         
   4   8   7       2397.96       2365.30        78.03 o                         
   5   8   7       1345.21       1288.77        50.73 o                         
   6   8   7       2501.59       2590.58        89.15 o                         
   7   8   7        701.90        672.79        38.50 o                         
   8   8   7       2274.51       2367.99        85.04 o                         
   9   8   7         23.08         78.90        19.86 o                         
  10   8   7        212.43        259.46        43.74 o                         
  11   8   7         70.54         73.24        37.91 o                         
  12   8   7        187.13        171.92        66.96 o                         
  13   8   7        130.33         83.00        39.12 o                         
 -14   9   7         66.78         35.55        35.68 o                         
 -13   9   7        308.04        349.32        45.64 o                         
 -12   9   7         19.46         10.78        23.39 o                         
 -11   9   7        432.82        471.22        32.56 o                         
 -10   9   7        843.83        786.48        54.16 o                         
  -9   9   7         79.59         91.12        24.47 o                         
  -8   9   7       2105.16       2088.01        83.79 o                         
  -7   9   7       3220.55       3218.70       119.54 o                         
  -6   9   7        855.63        782.89        39.70 o                         
  -5   9   7         30.37         48.44        15.26 o                         
  -4   9   7       1695.35       1689.75        66.15 o                         
  -3   9   7        853.62        877.90        39.59 o                         
  -2   9   7       1253.24       1260.32        46.68 o                         
  -1   9   7       1229.13       1322.11        44.08 o                         
   0   9   7       4855.52       4728.92       144.55 o                         
   1   9   7       1123.56       1129.94        44.23 o                         
   2   9   7       1243.38       1346.77        49.84 o                         
   3   9   7        915.51        938.34        36.20 o                         
   4   9   7       1594.67       1648.50        55.94 o                         
   5   9   7          0.92         41.78        17.18 o                         
   6   9   7        704.41        671.73        39.45 o                         
   7   9   7       3037.75       3210.79       118.53 o                         
   8   9   7       2084.84       2164.00       107.11 o                         
   9   9   7        158.28        206.10        20.06 o                         
  10   9   7        856.07        740.91        39.19 o                         
  11   9   7        525.51        482.09        54.63 o                         
  12   9   7         19.47        -24.24        41.64 o                         
  13   9   7        277.36        223.41        59.35 o                         
 -14  10   7          4.94        -42.55        43.27 o                         
 -13  10   7         52.78         49.69        55.21 o                         
 -12  10   7        193.88        206.26        34.39 o                         
 -11  10   7         35.44         -5.15        25.50 o                         
 -10  10   7        984.05        952.97        61.49 o                         
  -9  10   7        180.57        188.56        26.98 o                         
  -8  10   7       1321.06       1261.11        59.70 o                         
  -7  10   7         84.03         90.62        22.24 o                         
  -6  10   7         91.47        131.73        22.22 o                         
  -5  10   7        389.54        405.85        24.16 o                         
  -4  10   7       1025.59       1003.64        47.12 o                         
  -3  10   7        849.32        804.51        38.16 o                         
  -2  10   7       1068.38       1024.64        39.90 o                         
  -1  10   7        434.87        435.88        22.23 o                         
   0  10   7       4279.85       4345.18       133.75 o                         
   1  10   7        486.85        489.89        23.92 o                         
   2  10   7        980.46        924.44        42.65 o                         
   3  10   7        883.22        862.78        37.87 o                         
   4  10   7        976.50       1006.13        44.52 o                         
   5  10   7        506.31        513.57        27.15 o                         
   6  10   7        157.70        167.63        24.38 o                         
   7  10   7         87.53         78.05        23.81 o                         
   8  10   7       1214.22       1229.69        62.00 o                         
   9  10   7        210.56        249.87        25.36 o                         
  10  10   7        917.98        954.24        50.27 o                         
  11  10   7         24.38        -40.92        44.48 o                         
  12  10   7        149.02        152.49        50.96 o                         
 -14  11   7         20.05        139.56        50.61 o                         
 -13  11   7         18.31         -0.44        39.05 o                         
 -12  11   7         49.64          0.70        31.15 o                         
 -11  11   7         13.56         12.89        62.99 o                         
 -10  11   7        299.90        300.18        35.14 o                         
  -9  11   7        434.01        469.77        35.46 o                         
  -8  11   7         93.96         60.49        24.16 o                         
  -7  11   7        625.85        592.54        35.74 o                         
  -6  11   7        372.24        399.27        28.10 o                         
  -5  11   7        159.46        173.01        19.73 o                         
  -4  11   7        411.82        422.45        25.67 o                         
  -3  11   7        204.32        183.83        21.57 o                         
  -2  11   7       1471.98       1495.38        63.02 o                         
  -1  11   7         61.17         78.07        18.36 o                         
   0  11   7        252.67        309.65        26.90 o                         
   1  11   7         39.79         32.21        18.14 o                         
   2  11   7       1772.44       1839.03        63.13 o                         
   3  11   7        157.90        169.30        20.93 o                         
   4  11   7        506.46        537.33        36.12 o                         
   5  11   7        109.92        114.35        24.34 o                         
   6  11   7        346.54        372.56        28.16 o                         
   7  11   7        748.78        762.55        39.32 o                         
   8  11   7        155.26        117.14        24.31 o                         
   9  11   7        435.21        503.17        36.00 o                         
  10  11   7        352.49        362.67        38.45 o                         
  11  11   7         41.90         53.05        17.26 o                         
  12  11   7         72.63         17.78        66.41 o                         
 -13  12   7         14.80        121.29        42.84 o                         
 -12  12   7         14.25        122.55        47.35 o                         
 -11  12   7         27.23         63.53        31.70 o                         
 -10  12   7        124.36        141.57        62.05 o                         
  -9  12   7         69.41        132.21        29.58 o                         
  -8  12   7        295.67        293.97        33.67 o                         
  -7  12   7        303.16        286.32        31.04 o                         
  -6  12   7        263.51        277.31        26.87 o                         
  -5  12   7        553.49        640.65        31.84 o                         
  -4  12   7        839.82        826.64        38.47 o                         
  -3  12   7       2191.98       2280.66        90.17 o                         
  -2  12   7        508.08        553.80        30.07 o                         
  -1  12   7        983.99       1012.87        43.69 o                         
   0  12   7        128.39        140.27        21.08 o                         
   1  12   7        733.88        813.45        39.40 o                         
   2  12   7        566.98        662.83        30.60 o                         
   3  12   7       2047.09       2029.70        78.21 o                         
   4  12   7        853.29        869.95        44.41 o                         
   5  12   7        493.46        546.46        36.66 o                         
   6  12   7        201.66        194.47        26.25 o                         
   7  12   7        411.57        426.36        29.30 o                         
   8  12   7        327.82        370.44        31.26 o                         
   9  12   7         43.33         81.84        27.71 o                         
  10  12   7        114.41        150.95        37.30 o                         
  11  12   7         16.53         39.14        27.16 o                         
 -12  13   7         39.87        -46.74        46.74 o                         
 -11  13   7         75.83         17.33        41.13 o                         
 -10  13   7        126.51        164.04        34.56 o                         
  -9  13   7        104.86         90.50        31.50 o                         
  -8  13   7         18.32         28.22        34.53 o                         
  -7  13   7         12.33        -11.64        28.24 o                         
  -6  13   7        232.51        240.77        29.55 o                         
  -5  13   7        100.01        135.42        27.65 o                         
  -4  13   7        152.98        141.61        27.34 o                         
  -3  13   7        539.13        572.55        34.04 o                         
  -2  13   7       2173.97       2398.46        87.53 o                         
  -1  13   7        343.37        354.87        29.68 o                         
   0  13   7        278.49        229.51        24.18 o                         
   1  13   7        360.93        402.80        27.00 o                         
   2  13   7       2200.04       2357.96        95.01 o                         
   3  13   7        604.83        642.90        31.84 o                         
   4  13   7        160.76        169.91        26.68 o                         
   5  13   7         69.12         86.84        26.00 o                         
   6  13   7        210.74        284.98        30.87 o                         
   7  13   7          4.94        -14.90        28.47 o                         
   8  13   7          9.83          7.24        28.21 o                         
   9  13   7        138.82        145.24        38.90 o                         
  10  13   7        119.52        167.47        42.47 o                         
  11  13   7         99.73         95.29        27.99 o                         
 -12  14   7         17.98        -53.09        53.09 o                         
 -11  14   7         21.49         54.21        64.17 o                         
 -10  14   7        149.41        166.28        72.26 o                         
  -9  14   7        254.73        220.01        39.39 o                         
  -8  14   7         32.86         31.99        43.06 o                         
  -7  14   7        370.04        434.69        57.01 o                         
  -6  14   7         35.68         38.35        30.04 o                         
  -5  14   7          8.76         30.00        29.10 o                         
  -4  14   7         86.17        126.33        29.84 o                         
  -3  14   7        667.22        688.16        40.50 o                         
  -2  14   7         55.13         42.56        28.55 o                         
  -1  14   7        411.64        474.59        30.48 o                         
   0  14   7         27.38         15.44        24.13 o                         
   1  14   7        451.95        450.07        30.96 o                         
   2  14   7         48.87         93.57        29.13 o                         
   3  14   7        651.34        663.15        39.40 o                         
   4  14   7        164.83        177.21        28.97 o                         
   5  14   7         10.53         29.87        27.32 o                         
   6  14   7         54.16         27.20        27.97 o                         
   7  14   7        415.28        480.48        56.74 o                         
   8  14   7         67.80        106.95        34.97 o                         
   9  14   7        238.22        251.42        32.83 o                         
  10  14   7        115.55        -32.00        33.01 o                         
  11  14   7         26.53         45.12        42.83 o                         
  12  14   7         18.30         12.78        31.61 o                         
 -10  15   7         18.76        -56.91        56.91 o                         
  -9  15   7        131.01        130.00        62.13 o                         
  -8  15   7        172.86         98.89        69.90 o                         
  -7  15   7         37.91         13.69        66.08 o                         
  -6  15   7         37.31         31.88        32.23 o                         
  -5  15   7        112.58        124.91        31.48 o                         
  -4  15   7         93.79         89.88        32.23 o                         
  -3  15   7         37.95         79.16        37.43 o                         
  -2  15   7         62.73         69.63        34.70 o                         
  -1  15   7        301.19        324.70        37.86 o                         
   0  15   7         76.33        123.06        38.82 o                         
   1  15   7        281.09        331.42        43.72 o                         
   2  15   7         73.72         94.88        37.08 o                         
   3  15   7         52.09         45.55        29.46 o                         
   4  15   7        110.12         63.90        30.11 o                         
   5  15   7         43.86         25.19        31.02 o                         
   6  15   7         24.05         85.78        36.13 o                         
   7  15   7         34.52         89.32        47.72 o                         
   8  15   7        144.57        141.15        34.32 o                         
   9  15   7        106.18         84.46        41.42 o                         
  10  15   7         18.28        -45.92        50.61 o                         
  11  15   7         74.79         63.00        46.63 o                         
  -8  16   7         34.61         64.33        58.75 o                         
  -7  16   7         34.71         35.62        51.06 o                         
  -6  16   7         74.57         -4.60        37.42 o                         
  -5  16   7        125.95        152.45        45.37 o                         
  -4  16   7        418.05        407.20        45.43 o                         
  -3  16   7        194.24        205.12        42.81 o                         
  -2  16   7         77.08         53.29        36.81 o                         
  -1  16   7        157.02        122.69        38.44 o                         
   0  16   7         14.23         -0.92        36.23 o                         
   1  16   7        208.37        260.53        39.99 o                         
   2  16   7         96.27         89.27        36.86 o                         
   3  16   7        234.71        224.34        38.40 o                         
   4  16   7        423.62        432.31        48.48 o                         
   5  16   7         85.72        141.49        42.39 o                         
   6  16   7         79.00         75.65        39.09 o                         
   7  16   7         27.17        -27.59        45.94 o                         
   8  16   7         19.26         24.27        99.70 o                         
   9  16   7         30.65        -49.06        51.90 o                         
  10  16   7         55.84        -52.67        52.67 o                         
  -8  17   7          1.36         26.34       109.89 o                         
  -7  17   7          7.52         -1.54       109.19 o                         
  -6  17   7          0.77        -20.28        46.93 o                         
  -5  17   7         58.79         71.80        45.13 o                         
  -4  17   7        361.77        268.77        68.15 o                         
  -3  17   7        185.07        156.23        41.50 o                         
  -2  17   7        191.30        234.75        43.30 o                         
  -1  17   7         47.65         47.74        47.88 o                         
   0  17   7         12.88        -13.83        40.87 o                         
   1  17   7         25.11         21.37        39.44 o                         
   2  17   7        240.86        270.17        42.36 o                         
   3  17   7        154.30        160.39        43.88 o                         
   4  17   7        333.78        251.93        43.41 o                         
   5  17   7         82.29         39.66        75.22 o                         
   6  17   7          0.01        -62.74        62.74 o                         
   7  17   7          2.99          8.14        61.16 o                         
  -7  18   7         11.97          7.14       113.78 o                         
  -6  18   7         45.14         44.33       114.67 o                         
  -5  18   7          4.07        -88.71       105.77 o                         
  -4  18   7        145.36        110.17        56.08 o                         
  -3  18   7         73.73         58.11        52.85 o                         
  -2  18   7         36.62         81.16        45.51 o                         
  -1  18   7        113.19        167.99        44.83 o                         
   0  18   7          5.23         26.71        43.84 o                         
   1  18   7        100.92        130.87        45.44 o                         
   2  18   7         36.98         26.63        44.48 o                         
   3  18   7        116.95        120.27        63.11 o                         
   4  18   7        155.05         53.51        62.36 o                         
   5  18   7         11.19        -38.60       106.99 o                         
   6  18   7         44.54        -92.13       138.96 o                         
  -6  19   7          5.83         30.19       105.31 o                         
  -5  19   7         15.37         88.15       104.47 o                         
  -4  19   7         44.83        -60.15       106.64 o                         
  -3  19   7         55.29        150.84       111.12 o                         
  -2  19   7        133.44        280.35        78.11 o                         
  -1  19   7        214.71        260.59        99.89 o                         
   0  19   7         54.91         79.88        79.08 o                         
   1  19   7        191.25        156.36        73.15 o                         
   2  19   7        133.84         82.39        72.59 o                         
   3  19   7         35.67        199.15       117.10 o                         
   4  19   7         49.49        139.69       122.67 o                         
   5  19   7         17.54         -6.76       109.42 o                         
  -3  20   7         17.61         75.62       125.18 o                         
  -2  20   7         13.54        -41.94       111.43 o                         
  -1  20   7          8.98         14.65       109.93 o                         
   0  20   7         14.04        168.56       119.31 o                         
   1  20   7          3.24         64.22       103.68 o                         
   2  20   7         12.79        -20.21       112.73 o                         
   3  20   7         27.49          5.05       130.04 o                         
   4  20   7          7.25          8.72       127.77 o                         
   0   0   8       1774.83       1835.78       106.36 o                         
   1   0   8       5156.11       5348.92       212.25 o                         
   2   0   8      16853.74      17374.25       560.95 o                         
   3   0   8       1440.92       1707.46        62.53 o                         
   4   0   8        362.13        347.16        15.97 o                         
   5   0   8       1685.37       2245.66        81.07 o                         
   6   0   8       4059.72       3935.57       157.62 o                         
   7   0   8       2162.17       2321.50        94.79 o                         
   8   0   8        413.92        428.97        28.12 o                         
   9   0   8        837.33        863.52        48.46 o                         
  10   0   8        150.70        145.89        18.84 o                         
  11   0   8        262.39        354.80        23.72 o                         
  12   0   8        572.39        610.26        50.79 o                         
  13   0   8        294.85        410.34        45.58 o                         
  14   0   8         15.80        -47.55        47.55 o                         
  15   0   8         65.77         38.07        33.64 o                         
  16   0   8        140.21        175.79        65.21 o                         
 -16   1   8         82.33         41.55        44.60 o                         
 -15   1   8        182.09        271.22        39.08 o                         
 -14   1   8        105.74        144.91        34.28 o                         
 -13   1   8        784.90        851.31        69.29 o                         
 -12   1   8       1293.78       1264.88        69.41 o                         
 -11   1   8        419.12        379.75        26.99 o                         
 -10   1   8       1945.04       2179.79        86.66 o                         
  -9   1   8        719.59        874.45        53.30 o                         
  -8   1   8       2291.42       2456.46       122.27 o                         
  -7   1   8       2619.98       2599.97       111.67 o                         
  -6   1   8       9955.93       9926.65       381.42 o                         
  -5   1   8       5062.62       4872.30       189.60 o                         
  -4   1   8       2474.01       2355.88       167.43 o                         
  -3   1   8       8742.02       9157.57       339.12 o                         
  -2   1   8      15440.48      15809.22       509.36 o                         
  -1   1   8       3322.80       3451.49       128.77 o                         
   0   1   8      41175.38      41843.94      1673.06 o                         
   1   1   8       2756.97       2974.09       128.77 o                         
   2   1   8      14562.24      15679.28       882.08 o                         
   3   1   8      10257.54      10303.80       438.76 o                         
   4   1   8       2147.29       1977.78        67.24 o                         
   5   1   8       4793.75       4643.71       169.18 o                         
   6   1   8       9364.33       9407.76       311.00 o                         
   7   1   8       2785.26       2842.10        90.36 o                         
   8   1   8       2686.14       2703.42       121.65 o                         
   9   1   8        768.08       1024.68        51.51 o                         
  10   1   8       1805.13       1951.79        85.20 o                         
  11   1   8        442.44        429.94        74.63 o                         
  12   1   8       1365.06       1379.70       136.16 o                         
  13   1   8        775.48        932.10        85.30 o                         
  14   1   8        116.66        177.67        42.11 o                         
  15   1   8        141.03        258.38        60.81 o                         
 -16   2   8         50.44         63.74        39.11 o                         
 -14   2   8         53.88        119.45        34.03 o                         
 -13   2   8       1039.49       1163.89        82.93 o                         
 -12   2   8        380.33        338.06        27.88 o                         
 -11   2   8       1359.13       1313.60        65.85 o                         
 -10   2   8        521.39        550.19        30.67 o                         
  -9   2   8       4022.77       4023.73       152.93 o                         
  -8   2   8       1010.42       1067.55        62.77 o                         
  -7   2   8       3036.66       2934.82       110.32 o                         
  -6   2   8       7279.17       7088.61       276.22 o                         
  -5   2   8       6164.93       5962.69       276.45 o                         
  -4   2   8       3746.33       3879.65       164.53 o                         
  -3   2   8       1831.43       2006.23        67.08 o                         
  -2   2   8      16658.75      16313.19       605.44 o                         
  -1   2   8       2819.41       2875.41       102.03 o                         
   0   2   8       9636.48       9705.63       314.03 o                         
   1   2   8       2678.36       2761.92       101.71 o                         
   2   2   8      18570.15      18400.48       781.70 o                         
   3   2   8       1801.17       2024.78       114.52 o                         
   4   2   8       3193.53       3296.82       142.26 o                         
   5   2   8       6292.53       6041.69       239.33 o                         
   6   2   8       6876.99       6835.92       224.84 o                         
   7   2   8       2646.89       2560.71        88.85 o                         
   8   2   8       1231.15       1259.98        46.32 o                         
   9   2   8       3420.67       3492.89       175.19 o                         
  10   2   8        426.83        524.06        40.28 o                         
  11   2   8       1121.50       1085.52        77.43 o                         
  12   2   8        321.36        318.05        38.68 o                         
  14   2   8         37.82         30.84        53.99 o                         
  15   2   8         77.91        129.96        58.59 o                         
 -16   3   8         56.32        118.94        41.57 o                         
 -15   3   8        102.89         37.10        40.02 o                         
 -14   3   8        649.09        594.50        50.65 o                         
 -13   3   8        203.43        217.22        26.98 o                         
 -12   3   8        900.80        833.43        52.58 o                         
 -11   3   8         19.35         69.35        25.84 o                         
 -10   3   8        839.50        796.38        54.54 o                         
  -9   3   8       3096.81       2898.94       119.13 o                         
  -8   3   8       3830.69       3664.18       163.16 o                         
  -7   3   8          7.98         65.60        15.95 o                         
  -6   3   8      10319.03      10105.59       407.26 o                         
  -5   3   8       1136.27       1121.01        92.31 o                         
  -4   3   8      10816.67      10587.96       451.25 o                         
  -3   3   8       9198.06       9312.38       301.99 o                         
  -2   3   8       2131.92       2097.53        69.68 o                         
  -1   3   8      30457.18      29223.37       975.65 o                         
   0   3   8      16933.12      16212.49       524.03 o                         
   1   3   8      27532.17      26187.07       890.54 o                         
   2   3   8       2003.26       2060.53        85.13 o                         
   3   3   8       9382.85       9341.38       369.79 o                         
   4   3   8      12136.17      12002.25       403.49 o                         
   5   3   8        851.09        985.59        39.85 o                         
   6   3   8      10426.16      10397.32       363.81 o                         
   7   3   8         38.81        110.00        13.95 o                         
   8   3   8       3495.06       3343.63       140.34 o                         
   9   3   8       2969.75       2910.77       123.37 o                         
  10   3   8        819.10        860.50        48.88 o                         
  11   3   8         22.64         70.50        29.47 o                         
  12   3   8        874.60        718.52        89.43 o                         
  13   3   8        171.77        259.39        68.68 o                         
  14   3   8        646.43        676.61        81.07 o                         
  15   3   8         95.56        199.26        63.10 o                         
 -15   4   8         35.58         79.90        38.72 o                         
 -14   4   8        290.15        258.52        32.06 o                         
 -13   4   8        454.20        434.67        45.67 o                         
 -12   4   8          6.91        -29.50        37.54 o                         
 -11   4   8        317.91        419.27        32.79 o                         
 -10   4   8         20.17         27.93        19.43 o                         
  -9   4   8       4013.62       3826.21       152.88 o                         
  -8   4   8         15.03         89.56        20.28 o                         
  -7   4   8        238.66        269.00        21.19 o                         
  -6   4   8        105.33        133.07        25.51 o                         
  -5   4   8       3069.03       3075.65       113.13 o                         
  -4   4   8       4921.35       4731.42       186.94 o                         
  -3   4   8       2040.53       2016.92        76.88 o                         
  -2   4   8       2184.76       2306.38        81.04 o                         
  -1   4   8      14699.49      13889.81       458.34 o                         
   0   4   8       3859.74       3439.92       113.21 o                         
   1   4   8      15237.78      14425.54       458.25 o                         
   2   4   8       2494.76       2575.95        88.88 o                         
   3   4   8       2189.87       2166.16        86.05 o                         
   4   4   8       4935.53       4600.84       186.39 o                         
   5   4   8       2425.60       2383.32       129.67 o                         
   6   4   8         79.54        107.75        11.12 o                         
   7   4   8        315.59        332.77        19.67 o                         
   8   4   8         30.37         71.31        14.10 o                         
   9   4   8       3819.11       3618.00       175.55 o                         
  10   4   8         78.40         86.26        21.85 o                         
  11   4   8        361.63        442.47        30.85 o                         
  12   4   8          4.95         -6.11        23.18 o                         
  14   4   8        304.83        173.43        71.10 o                         
  15   4   8         58.75        -66.28        66.28 o                         
 -15   5   8        137.61        119.15        58.73 o                         
 -14   5   8         54.04         17.56        23.42 o                         
 -13   5   8        508.61        478.42        30.26 o                         
 -12   5   8        159.81        181.04        23.39 o                         
 -11   5   8       1053.05       1031.01        55.74 o                         
 -10   5   8        181.77        219.08        19.73 o                         
  -9   5   8       1113.49       1018.42        44.61 o                         
  -8   5   8        263.06        355.46        32.06 o                         
  -7   5   8       7694.53       7512.10       298.03 o                         
  -6   5   8       2250.32       2244.91        94.21 o                         
  -5   5   8       3297.74       2978.98       112.61 o                         
  -4   5   8       1898.67       1790.04        64.27 o                         
  -3   5   8       6842.15       6413.00       195.11 o                         
  -2   5   8        586.98        630.15        32.54 o                         
  -1   5   8       8378.13       7776.29       273.12 o                         
   0   5   8       5243.37       4806.40       157.30 o                         
   1   5   8       9688.59       9190.90       299.43 o                         
   2   5   8        726.25        757.28        32.79 o                         
   3   5   8       5757.74       5475.28       213.11 o                         
   4   5   8       2098.14       2006.63        78.56 o                         
   5   5   8       3605.22       3222.47       125.42 o                         
   6   5   8       2437.50       2292.69        83.49 o                         
   7   5   8       7552.02       7453.29       242.86 o                         
   8   5   8        114.05        284.11        32.60 o                         
   9   5   8        917.59        911.82        58.31 o                         
  10   5   8        141.43        178.92        25.51 o                         
  11   5   8       1142.76       1271.20        82.87 o                         
  12   5   8        148.01        239.48        33.38 o                         
  13   5   8        448.51        394.41        41.46 o                         
  14   5   8         77.83         13.17        61.14 o                         
 -15   6   8         58.88         96.49        43.93 o                         
 -14   6   8         47.52         -7.82        23.34 o                         
 -13   6   8        103.55         87.40        24.96 o                         
 -12   6   8          8.74         25.37        21.62 o                         
 -11   6   8       1345.67       1373.50        67.83 o                         
 -10   6   8        221.92        240.94        21.44 o                         
  -9   6   8         70.27        141.25        24.88 o                         
  -8   6   8       1362.76       1319.12        67.94 o                         
  -7   6   8       1442.43       1410.85        81.00 o                         
  -6   6   8        302.85        296.39        19.34 o                         
  -5   6   8        580.73        543.52        27.02 o                         
  -4   6   8       3467.43       3516.97       111.53 o                         
  -3   6   8       4586.25       4390.96       154.41 o                         
  -2   6   8       8975.44       8832.68       298.74 o                         
  -1   6   8       3712.66       3534.45       116.45 o                         
   0   6   8       4058.97       3639.82       120.75 o                         
   1   6   8       3004.45       2865.58       116.27 o                         
   2   6   8       7858.03       7951.68       298.68 o                         
   3   6   8       3628.04       3452.24       126.00 o                         
   4   6   8       3230.64       3180.19       121.96 o                         
   5   6   8        451.26        478.87        28.14 o                         
   6   6   8        231.35        261.22        16.03 o                         
   7   6   8       1754.14       1708.11        61.08 o                         
   8   6   8       1462.34       1607.35        59.06 o                         
   9   6   8         93.05        137.48        47.74 o                         
  10   6   8        230.05        232.10        29.24 o                         
  11   6   8       1504.54       1592.09        98.28 o                         
  12   6   8          5.51         34.16        32.20 o                         
  13   6   8         81.20         24.23        72.24 o                         
  14   6   8         85.94         41.97        66.79 o                         
 -15   7   8         21.94         -0.28        41.92 o                         
 -14   7   8         91.61        102.89        24.80 o                         
 -13   7   8         36.89         66.41        38.82 o                         
 -12   7   8        185.84        171.35        25.09 o                         
 -11   7   8        804.35        889.07        48.15 o                         
 -10   7   8        618.56        707.77        42.15 o                         
  -9   7   8         61.48         97.28        30.33 o                         
  -8   7   8        938.21        903.77        48.79 o                         
  -7   7   8       2815.27       2675.52       100.55 o                         
  -6   7   8       2037.07       2044.16        74.54 o                         
  -5   7   8       1932.96       1880.77        62.37 o                         
  -4   7   8       7419.74       7571.53       257.99 o                         
  -3   7   8       5954.26       5648.43       185.34 o                         
  -2   7   8       7091.25       7019.86       237.90 o                         
   0   7   8        278.61        296.59        19.07 o                         
   1   7   8        264.03        240.52        17.68 o                         
   2   7   8       7569.08       7637.66       260.74 o                         
   3   7   8       5908.37       5677.92       185.78 o                         
   4   7   8       8173.25       8349.65       282.81 o                         
   5   7   8       1748.69       1632.21        68.25 o                         
   6   7   8       1719.56       1823.39        72.27 o                         
   7   7   8       2097.70       2095.16        78.59 o                         
   8   7   8        862.09        892.06        40.72 o                         
   9   7   8          9.99         17.54        26.71 o                         
  10   7   8        810.28        873.23        68.68 o                         
  11   7   8        758.26        822.35        69.44 o                         
  12   7   8        217.64        210.87        38.20 o                         
  13   7   8         12.97         10.22        35.87 o                         
  14   7   8         59.33        182.59        75.64 o                         
 -14   8   8        112.50         71.52        31.05 o                         
 -13   8   8         99.67        105.70        25.26 o                         
 -12   8   8        124.28        106.24        24.88 o                         
 -11   8   8        772.74        723.15        42.74 o                         
 -10   8   8         60.37        134.41        23.97 o                         
  -9   8   8        373.80        370.76        27.90 o                         
  -8   8   8         76.57        104.18        22.18 o                         
  -7   8   8        981.22       1004.84        52.84 o                         
  -6   8   8       2620.34       2620.85       102.41 o                         
  -5   8   8         92.25        111.86        14.26 o                         
  -4   8   8        752.82        810.05        35.18 o                         
  -3   8   8        339.92        326.13        27.25 o                         
  -2   8   8         52.13         37.79        15.67 o                         
  -1   8   8       1751.23       1798.07        61.24 o                         
   0   8   8         54.68         56.26        14.72 o                         
   1   8   8       1495.70       1606.32        66.40 o                         
   2   8   8        115.17        120.51        16.19 o                         
   3   8   8        204.93        179.40        16.37 o                         
   4   8   8        688.31        755.28        34.13 o                         
   5   8   8         83.31         86.26        14.34 o                         
   6   8   8       2747.78       2819.82        92.29 o                         
   7   8   8       1271.57       1337.42        56.14 o                         
   8   8   8        125.23        175.57        17.12 o                         
   9   8   8        400.88        368.21        26.57 o                         
  10   8   8         52.90        136.88        38.70 o                         
  11   8   8        790.22        729.01        63.36 o                         
  12   8   8         80.13         -4.24        62.61 o                         
  13   8   8        102.25         12.52        38.97 o                         
 -14   9   8         86.82        136.80        40.13 o                         
 -13   9   8         90.58        144.98        33.88 o                         
 -12   9   8         54.59         54.18        24.88 o                         
 -11   9   8        121.43        150.35        26.11 o                         
 -10   9   8        221.60        355.29        39.46 o                         
  -9   9   8        807.42        786.94        48.05 o                         
  -8   9   8        135.97        227.77        27.94 o                         
  -7   9   8       3879.79       3887.78       147.66 o                         
  -6   9   8       1212.35       1246.27        55.10 o                         
  -5   9   8       3149.33       3117.47        96.72 o                         
  -4   9   8       1765.21       1650.89        61.83 o                         
  -3   9   8       2796.71       2754.37        98.82 o                         
  -2   9   8        164.49        152.43        16.87 o                         
  -1   9   8       4407.69       4251.99       142.89 o                         
   0   9   8        896.17        875.48        45.37 o                         
   1   9   8       4396.48       4385.90       156.67 o                         
   2   9   8        197.08        208.64        19.07 o                         
   3   9   8       2612.38       2555.85        82.91 o                         
   4   9   8       1885.41       1741.29        57.04 o                         
   5   9   8       2624.41       2568.19        96.09 o                         
   6   9   8       1103.33       1185.25        53.87 o                         
   7   9   8       3870.14       4113.48       146.66 o                         
   8   9   8        129.45        253.18        38.71 o                         
   9   9   8        736.63        787.12        46.90 o                         
  10   9   8        245.35        370.00        25.06 o                         
  11   9   8        199.36        211.50        45.07 o                         
  12   9   8         92.99        119.85        45.29 o                         
  13   9   8         95.28         83.27        51.68 o                         
 -14  10   8        200.11        178.19        43.44 o                         
 -13  10   8        220.94        254.11        47.40 o                         
 -12  10   8          7.53         36.95        26.19 o                         
 -11  10   8        234.67        217.72        28.48 o                         
 -10  10   8         85.30         20.36        42.68 o                         
  -9  10   8        356.78        303.81        29.53 o                         
  -8  10   8        230.50        260.62        29.94 o                         
  -7  10   8       1687.04       1819.30        74.38 o                         
  -6  10   8        482.54        470.57        30.36 o                         
  -5  10   8        467.59        477.29        24.73 o                         
  -4  10   8       1692.35       1612.04        65.02 o                         
  -3  10   8       3255.47       3240.03        99.89 o                         
  -2  10   8        546.22        522.96        27.58 o                         
  -1  10   8       1792.84       1825.40        57.44 o                         
   0  10   8       1297.22       1270.28        46.68 o                         
   1  10   8       1503.07       1472.87        61.51 o                         
   2  10   8        792.41        779.85        35.10 o                         
   3  10   8       3075.81       3090.11        99.88 o                         
   4  10   8       1968.01       1901.15        59.93 o                         
   5  10   8        520.43        487.77        28.81 o                         
   6  10   8        652.97        625.59        36.48 o                         
   7  10   8       1648.58       1754.77        73.11 o                         
   8  10   8        251.55        256.82        24.48 o                         
   9  10   8        297.29        301.22        27.19 o                         
  10  10   8        114.06         72.60        19.42 o                         
  11  10   8        169.84        122.02        59.12 o                         
  12  10   8         18.02         30.24        46.55 o                         
 -13  11   8        345.81        101.69        41.71 o                         
 -12  11   8         20.51          7.85        38.39 o                         
 -11  11   8        119.16         71.25        35.04 o                         
 -10  11   8        291.49        286.00        30.90 o                         
  -9  11   8        264.24        233.41        31.36 o                         
  -8  11   8        121.34        131.22        30.12 o                         
  -7  11   8       1210.39       1242.06        62.52 o                         
  -6  11   8         77.98         75.10        23.35 o                         
  -5  11   8       2334.55       2363.93        81.82 o                         
  -4  11   8        508.59        542.48        27.38 o                         
  -3  11   8       1910.08       2000.18        84.99 o                         
  -2  11   8          3.07         -4.47        22.77 o                         
  -1  11   8       1464.73       1529.74        52.37 o                         
   0  11   8         86.50         68.57        17.24 o                         
   1  11   8       1314.80       1296.58        51.58 o                         
   2  11   8         11.86         20.66        19.33 o                         
   3  11   8       2273.45       2299.49        78.05 o                         
   4  11   8        510.94        527.79        27.31 o                         
   5  11   8       2119.55       2127.04        89.81 o                         
   6  11   8        124.47        156.98        29.90 o                         
   7  11   8       1299.38       1424.33        59.33 o                         
   8  11   8         86.70        113.02        24.23 o                         
   9  11   8        363.34        374.32        30.79 o                         
  10  11   8        235.01        283.80        28.55 o                         
  11  11   8        146.08        179.00        18.16 o                         
  12  11   8         33.08         59.28        70.26 o                         
 -13  12   8         54.91        -40.58        40.58 o                         
 -12  12   8          8.56         70.43        47.73 o                         
 -11  12   8         61.83         94.89        33.25 o                         
 -10  12   8         42.38         49.22        36.20 o                         
  -9  12   8        478.18        478.44        51.07 o                         
  -8  12   8        389.67        423.89        45.72 o                         
  -7  12   8         68.13         75.92        27.92 o                         
  -6  12   8         15.30          3.50        23.06 o                         
  -5  12   8       2401.52       2474.35        86.31 o                         
  -4  12   8         40.93         31.15        24.15 o                         
  -3  12   8        165.41        151.94        26.03 o                         
  -2  12   8         81.69         82.07        25.36 o                         
  -1  12   8       1215.47       1212.00        52.65 o                         
   0  12   8        168.34        195.40        22.42 o                         
   1  12   8       1275.89       1240.77        53.11 o                         
   2  12   8         76.87        109.97        23.53 o                         
   3  12   8        177.94        176.66        28.40 o                         
   4  12   8         90.97         87.35        23.24 o                         
   5  12   8       2211.11       2225.21        95.49 o                         
   6  12   8         32.37         30.30        28.32 o                         
   7  12   8         95.84        103.24        24.75 o                         
   8  12   8        337.44        297.91        30.62 o                         
   9  12   8        488.88        497.73        37.55 o                         
  10  12   8         52.76         87.80        37.49 o                         
  11  12   8         60.95         71.43        23.76 o                         
 -13  13   8         35.33        -44.36        44.36 o                         
 -12  13   8          2.82        -47.39        47.39 o                         
 -11  13   8         23.48         33.48        52.08 o                         
 -10  13   8        349.28        341.76        36.72 o                         
  -9  13   8        129.29        118.51        46.70 o                         
  -8  13   8         70.70         50.46        40.77 o                         
  -7  13   8          1.96        -17.89        27.19 o                         
  -6  13   8        714.86        702.41        40.38 o                         
  -5  13   8        441.31        414.83        32.96 o                         
  -4  13   8        819.44        923.24        45.59 o                         
  -3  13   8        480.19        558.20        36.22 o                         
  -2  13   8        320.58        294.40        25.80 o                         
  -1  13   8        533.01        536.06        31.09 o                         
   0  13   8          5.96         -2.05        21.98 o                         
   1  13   8        566.46        591.47        31.17 o                         
   2  13   8        323.38        359.35        27.18 o                         
   3  13   8        560.37        580.00        31.59 o                         
   4  13   8        779.40        827.46        44.71 o                         
   5  13   8        365.98        396.49        30.90 o                         
   6  13   8        657.63        717.43        45.00 o                         
   7  13   8         11.61         19.03        28.01 o                         
   8  13   8        104.90        107.29        28.18 o                         
   9  13   8        130.67        187.05        29.63 o                         
  10  13   8        288.61        262.24        37.91 o                         
  11  13   8         30.43         42.95        26.68 o                         
 -11  14   8         52.87          2.55        53.52 o                         
 -10  14   8         84.65        101.52        47.11 o                         
  -9  14   8         98.15         96.05        35.53 o                         
  -8  14   8        180.07        182.51        43.05 o                         
  -7  14   8         57.59         69.16        32.43 o                         
  -6  14   8         17.75         10.17        30.52 o                         
  -5  14   8         15.19         30.88        29.17 o                         
  -4  14   8         64.78         87.86        29.47 o                         
  -3  14   8        198.54        194.56        30.62 o                         
  -2  14   8       1475.62       1605.91        70.78 o                         
  -1  14   8         40.20         -9.42        24.09 o                         
   0  14   8         14.39         40.42        27.41 o                         
   1  14   8         28.98          9.87        30.17 o                         
   2  14   8       1205.65       1239.92        78.30 o                         
   3  14   8        193.70        182.30        29.04 o                         
   4  14   8         70.15         79.88        28.39 o                         
   5  14   8          8.82        -22.53        28.05 o                         
   6  14   8         30.55         23.40        30.00 o                         
   7  14   8         44.25         37.72        31.06 o                         
   8  14   8        157.86        130.65        38.89 o                         
   9  14   8         86.25        114.75        30.69 o                         
  10  14   8         71.27         59.34        45.98 o                         
  11  14   8         50.36         25.41        41.10 o                         
 -10  15   8          0.61        -50.76        62.42 o                         
  -9  15   8         10.20        -31.86        49.76 o                         
  -8  15   8         20.86        -26.09        36.19 o                         
  -7  15   8         52.09         69.17        41.98 o                         
  -6  15   8        101.24         90.16        33.24 o                         
  -5  15   8         98.95         75.66        32.63 o                         
  -4  15   8         94.84         68.98        31.01 o                         
  -3  15   8        351.01        428.36        52.01 o                         
  -2  15   8        420.60        481.25        42.80 o                         
  -1  15   8         63.13         29.42        30.85 o                         
   0  15   8        186.08        129.96        36.39 o                         
   1  15   8         24.63         61.30        34.29 o                         
   2  15   8        510.48        557.26        44.57 o                         
   3  15   8        304.76        261.99        33.31 o                         
   4  15   8         58.04         89.15        30.25 o                         
   5  15   8        104.48        148.06        31.62 o                         
   6  15   8        116.07         92.15        36.44 o                         
   7  15   8         46.84         45.83        37.72 o                         
   8  15   8         44.03         24.36        35.97 o                         
   9  15   8          6.49         -3.44        55.21 o                         
  10  15   8          8.15        -48.06        48.06 o                         
  11  15   8         19.55        -42.01        42.01 o                         
  -8  16   8         28.68         17.28       114.23 o                         
  -7  16   8         62.05         -3.40        38.81 o                         
  -6  16   8         54.93          2.49        36.95 o                         
  -5  16   8         31.18         15.39        33.88 o                         
  -4  16   8         47.37         73.81        34.48 o                         
  -3  16   8         79.34         90.95        37.93 o                         
  -2  16   8        385.91        476.48        43.93 o                         
  -1  16   8         42.79         12.03        36.97 o                         
   0  16   8         57.03         78.43        37.04 o                         
   1  16   8         47.01         72.70        37.28 o                         
   2  16   8        380.15        424.84        47.05 o                         
   3  16   8         65.96         18.60        36.33 o                         
   4  16   8         56.60         20.65        38.42 o                         
   5  16   8         30.98         48.69        42.33 o                         
   6  16   8         76.34        106.60        52.73 o                         
   7  16   8         52.55         80.45        40.35 o                         
   8  16   8         22.44         47.05        49.71 o                         
   9  16   8          9.61         -3.17        54.21 o                         
  10  16   8         10.20        -54.92        54.92 o                         
  -8  17   8         26.88        -20.30       107.88 o                         
  -7  17   8          1.63        139.82       108.89 o                         
  -6  17   8         59.48         40.25        64.31 o                         
  -5  17   8         40.57        100.58        47.05 o                         
  -4  17   8        220.92         97.42        60.61 o                         
  -3  17   8         50.20         58.72        41.20 o                         
  -2  17   8        517.96        503.07        58.28 o                         
  -1  17   8         48.18         71.02        48.98 o                         
   0  17   8        327.26        367.97        53.76 o                         
   1  17   8         63.26        113.03        41.65 o                         
   2  17   8        452.79        457.91        45.90 o                         
   3  17   8         45.99         88.45        40.15 o                         
   4  17   8        289.94        277.37        43.03 o                         
   5  17   8         41.94         -2.07        43.61 o                         
   6  17   8         48.03        142.06       103.49 o                         
   7  17   8          2.37         53.39        62.26 o                         
  -7  18   8         33.41         53.90       123.06 o                         
  -6  18   8         72.17         89.30       112.74 o                         
  -5  18   8         92.50        113.51       109.35 o                         
  -4  18   8         28.27         65.16        54.01 o                         
  -3  18   8        161.82        277.10        56.85 o                         
  -2  18   8         56.76        131.57        43.70 o                         
  -1  18   8         24.25         17.21        45.48 o                         
   0  18   8         35.31         68.42        43.97 o                         
   1  18   8         28.14         37.01        44.67 o                         
   2  18   8         49.82        -49.28        63.32 o                         
   3  18   8        151.67        117.07        59.33 o                         
   4  18   8         40.39         61.92        62.99 o                         
   5  18   8        116.48        198.02       103.78 o                         
   6  18   8         55.79        -61.63       106.54 o                         
  -6  19   8          0.09        116.70       109.32 o                         
  -5  19   8         94.67        212.44       120.16 o                         
  -4  19   8         23.06        -45.23       119.18 o                         
  -3  19   8         69.40         78.23       119.77 o                         
  -2  19   8        161.89         98.13        71.09 o                         
  -1  19   8         16.77        203.92        99.67 o                         
   0  19   8          1.58         -9.84        95.07 o                         
   1  19   8          9.48         38.98        73.98 o                         
   2  19   8        126.18        113.46       113.55 o                         
   3  19   8         64.76         39.23       119.72 o                         
   4  19   8         42.94        103.62       123.58 o                         
   5  19   8         90.27        240.74       131.96 o                         
  -4  20   8         21.64         63.59       109.36 o                         
  -3  20   8         63.74         15.86       114.86 o                         
  -2  20   8         64.60        116.23       120.61 o                         
   0  20   8        134.50        313.41       115.58 o                         
   1  20   8         30.01        125.42       117.89 o                         
   2  20   8         66.35         -2.60       129.98 o                         
   3  20   8         67.59        -42.63       132.62 o                         
   4  20   8          9.30       -117.68       117.68 o                         
   1   0   9      23750.69      24957.25       985.21 o                         
   2   0   9      15604.75      16422.18       530.08 o                         
   3   0   9      33577.46      35732.70      1262.49 o                         
   4   0   9       2386.00       2557.52        92.03 o                         
   5   0   9      15559.65      16073.29       568.85 o                         
   6   0   9       4806.18       4857.51       194.08 o                         
   7   0   9        616.86        514.82        29.07 o                         
   8   0   9       2661.02       2638.41       107.61 o                         
   9   0   9       2364.97       2104.62       101.71 o                         
  10   0   9       2006.59       2004.70        84.45 o                         
  11   0   9        396.13        360.04        22.16 o                         
  12   0   9       1403.05       1338.64        65.40 o                         
  13   0   9       1052.95       1004.79        76.32 o                         
  14   0   9         57.43         91.61        32.23 o                         
  15   0   9        152.16        122.72        36.29 o                         
  16   0   9          3.86        -53.62        63.47 o                         
 -16   1   9         40.73         47.63        39.92 o                         
 -15   1   9        252.75        164.58        36.86 o                         
 -14   1   9        399.09        382.71        57.27 o                         
 -13   1   9        530.02        517.96        46.67 o                         
 -12   1   9        111.61        205.73        23.60 o                         
 -11   1   9        327.37        361.43        28.66 o                         
 -10   1   9       1681.94       1651.94        77.24 o                         
  -9   1   9        295.03        528.75        60.38 o                         
  -8   1   9       2700.53       2709.84       110.22 o                         
  -7   1   9        162.94        260.56        26.78 o                         
  -6   1   9       5266.19       5192.26       217.69 o                         
  -5   1   9      15391.58      15804.80       642.15 o                         
  -4   1   9       3949.17       4279.89       153.30 o                         
  -3   1   9        935.37        874.64        35.72 o                         
  -2   1   9       1474.14       1669.22        75.37 o                         
  -1   1   9      15050.96      15715.16       563.86 o                         
   0   1   9       5992.10       6181.40       219.87 o                         
   1   1   9      15435.92      16211.06       630.46 o                         
   2   1   9       2217.14       2191.48       107.50 o                         
   3   1   9       1004.94        960.02        56.16 o                         
   4   1   9       4032.68       4341.05       140.43 o                         
   5   1   9      16040.56      16480.85       524.06 o                         
   6   1   9       5639.04       5629.97       177.28 o                         
   7   1   9        199.05        280.45        13.20 o                         
   8   1   9       2642.49       2684.32       109.46 o                         
   9   1   9        361.80        565.25        34.20 o                         
  10   1   9       1367.74       1419.38        65.17 o                         
  11   1   9        220.18        250.42        22.07 o                         
  12   1   9         80.14        167.89        35.47 o                         
  13   1   9        624.72        624.88        72.68 o                         
  14   1   9        393.71        383.70        65.94 o                         
  15   1   9        224.55        109.07        56.90 o                         
  16   1   9         52.13        -30.78        65.94 o                         
 -16   2   9         26.01         48.21        41.95 o                         
 -15   2   9        199.55          5.90        52.09 o                         
 -14   2   9        121.69        118.60        47.00 o                         
 -13   2   9        752.58        825.61        60.44 o                         
 -12   2   9         37.57         63.55        22.85 o                         
 -11   2   9        524.48        456.50        29.01 o                         
 -10   2   9        833.68       1098.52        71.57 o                         
  -9   2   9       1809.87       1782.96       103.74 o                         
  -8   2   9        981.11       1172.65        59.41 o                         
  -7   2   9       1877.40       1807.35        82.16 o                         
  -5   2   9       6106.04       5807.13       264.65 o                         
  -4   2   9        665.15        723.63        39.60 o                         
  -3   2   9      16176.05      16344.80       541.87 o                         
  -2   2   9       6309.25       6133.15       228.81 o                         
  -1   2   9      85815.29      85217.28      3319.71 o                         
   0   2   9      21538.13      21506.73       694.50 o                         
   1   2   9      83058.88      80906.16      3831.96 o                         
   2   2   9       6960.83       6928.43       295.41 o                         
   3   2   9      17052.32      17415.52       663.80 o                         
   4   2   9        512.48        533.30        26.37 o                         
   5   2   9       6090.82       5710.06       204.68 o                         
   6   2   9        699.21       1109.97        48.49 o                         
   7   2   9       2147.15       2055.02        65.82 o                         
   8   2   9       1219.20       1447.27        51.27 o                         
   9   2   9       2336.92       2312.18        78.75 o                         
  10   2   9        722.51       1028.37        45.91 o                         
  11   2   9        596.21        579.20        41.45 o                         
  12   2   9         25.21         48.33        48.88 o                         
  13   2   9        724.88        717.64        89.78 o                         
  14   2   9        108.54        165.19        55.99 o                         
  15   2   9        235.12        228.05        63.33 o                         
 -16   3   9         88.65         61.00        41.07 o                         
 -15   3   9        115.81         11.94        81.06 o                         
 -14   3   9        175.27         67.63        38.96 o                         
 -13   3   9        322.22        294.83        30.41 o                         
 -12   3   9        375.15        452.38        48.19 o                         
 -11   3   9        103.24        175.62        25.28 o                         
 -10   3   9        167.83        204.62        25.40 o                         
  -9   3   9        578.83        580.39        38.04 o                         
  -8   3   9       2392.81       2405.30        97.32 o                         
  -7   3   9        339.30        292.73        21.40 o                         
  -6   3   9       6762.60       6748.27       322.30 o                         
  -5   3   9       4413.41       4554.98       191.78 o                         
  -4   3   9        577.84        608.71        34.48 o                         
  -3   3   9        645.54        588.35        25.72 o                         
  -2   3   9       6838.61       6162.29       188.96 o                         
  -1   3   9       3014.28       2837.93       102.41 o                         
   0   3   9       2233.63       2396.92        79.87 o                         
   1   3   9       2124.50       2176.03       102.05 o                         
   2   3   9       5043.06       4756.94       326.24 o                         
   4   3   9        708.92        649.46        32.39 o                         
   5   3   9       3905.63       3890.36       147.98 o                         
   6   3   9       7082.78       7160.34       249.28 o                         
   7   3   9        303.93        252.89        15.23 o                         
   8   3   9       2184.07       2263.34        96.31 o                         
   9   3   9        591.66        596.71        31.65 o                         
  10   3   9        138.13        209.35        20.56 o                         
  11   3   9         83.25        134.62        49.89 o                         
  12   3   9        315.46        323.28        62.24 o                         
  13   3   9        291.97        184.13        60.58 o                         
  14   3   9        171.73        141.52        60.05 o                         
  15   3   9        113.58        142.57        60.92 o                         
 -16   4   9         74.34         10.87        50.06 o                         
 -15   4   9        208.03        247.85        39.00 o                         
 -14   4   9        111.80        100.62        24.86 o                         
 -13   4   9         17.19         45.33        22.12 o                         
 -12   4   9        662.50        707.92        93.55 o                         
 -11   4   9       1161.78       1180.27        67.97 o                         
 -10   4   9       1343.16       1473.63        60.97 o                         
  -9   4   9       1325.67       1657.56        71.72 o                         
  -8   4   9       1951.11       1821.97       105.60 o                         
  -7   4   9        686.69        868.58        54.13 o                         
  -6   4   9       4800.32       4971.52       216.74 o                         
  -5   4   9       1419.92       1430.13        57.81 o                         
  -4   4   9       1286.59       1334.45        48.94 o                         
  -3   4   9      10037.37       9749.31       315.99 o                         
  -2   4   9       5473.99       5165.88       162.31 o                         
  -1   4   9      18969.62      18315.00       598.57 o                         
   0   4   9        691.01        629.20        40.46 o                         
   1   4   9      19096.81      18697.99       598.58 o                         
   2   4   9       4805.74       4567.12       229.56 o                         
   3   4   9       8069.53       8043.74       315.76 o                         
   4   4   9        783.77        873.28        76.63 o                         
   5   4   9       1491.73       1532.38        56.84 o                         
   6   4   9       4346.23       4492.71       168.32 o                         
   7   4   9        916.68       1013.49        45.81 o                         
   8   4   9       2625.68       2411.87        90.73 o                         
   9   4   9       1341.73       1523.83        67.55 o                         
  10   4   9        925.47       1032.49        68.84 o                         
  11   4   9       1165.74       1214.59        68.31 o                         
  12   4   9        857.46        859.25       110.21 o                         
  13   4   9         15.44         75.57        56.42 o                         
  15   4   9        208.40         57.51        68.93 o                         
 -15   5   9        121.54        104.40        85.32 o                         
 -14   5   9        214.52        270.64        31.50 o                         
 -13   5   9         27.55         44.98        22.68 o                         
 -12   5   9        753.40        704.92        43.22 o                         
 -11   5   9       1308.19       1312.88        63.13 o                         
 -10   5   9        128.14        142.61        19.17 o                         
  -9   5   9        206.40        199.99        19.30 o                         
  -8   5   9       1688.74       1709.75        77.14 o                         
  -7   5   9       5644.79       5429.60       227.91 o                         
  -6   5   9       1045.09       1093.38        42.76 o                         
  -5   5   9       1638.07       1661.92        59.66 o                         
  -4   5   9       7288.39       7344.32       241.42 o                         
  -3   5   9       2924.58       2946.68       118.21 o                         
  -2   5   9       2564.70       2556.02        93.66 o                         
  -1   5   9      10560.96      10772.18       346.14 o                         
   0   5   9        595.53        738.47        31.34 o                         
   1   5   9      10630.42      10594.43       346.27 o                         
   2   5   9       3176.41       3172.77       115.00 o                         
   3   5   9       3527.61       3585.81       118.40 o                         
   4   5   9       7654.96       7518.11       264.36 o                         
   5   5   9       1293.65       1338.52        74.48 o                         
   6   5   9        859.16        877.32        40.68 o                         
   7   5   9       6141.92       5875.77       203.27 o                         
   8   5   9       1713.28       1811.40        76.29 o                         
   9   5   9         65.84         67.12        25.35 o                         
  10   5   9         44.60         76.46        24.32 o                         
  11   5   9       1191.25       1285.44        91.84 o                         
  12   5   9        857.17        856.16        60.00 o                         
  13   5   9         11.03         24.82        56.78 o                         
  14   5   9        162.58        171.52        67.32 o                         
 -15   6   9         43.24         68.74        45.22 o                         
 -14   6   9        171.95        155.27        25.76 o                         
 -13   6   9          0.60         -3.17        33.08 o                         
 -12   6   9        395.47        400.72        29.07 o                         
 -11   6   9        920.95       1037.24        54.58 o                         
 -10   6   9       3183.47       2967.62       108.05 o                         
  -9   6   9         72.99         34.02        20.01 o                         
  -8   6   9       6403.43       6248.83       260.61 o                         
  -7   6   9        880.41        879.43        45.43 o                         
  -6   6   9       3009.78       2804.80       103.69 o                         
  -5   6   9        446.79        514.64        28.05 o                         
  -4   6   9       6489.26       6546.60       216.79 o                         
  -3   6   9        165.36        231.10        20.46 o                         
  -2   6   9       8949.84       8175.14       281.23 o                         
  -1   6   9      10112.24       9864.97       335.98 o                         
   0   6   9       8508.53       8026.53       261.16 o                         
   1   6   9       9330.88       9088.77       306.71 o                         
   2   6   9       9475.92       9222.85       308.08 o                         
   4   6   9       6834.73       6786.76       237.44 o                         
   5   6   9        615.96        712.35        34.17 o                         
   6   6   9       2966.05       2780.29       114.74 o                         
   7   6   9        747.37        834.95        36.79 o                         
   8   6   9       6917.40       6684.32       232.33 o                         
   9   6   9         57.37         54.22        30.82 o                         
  10   6   9       2856.94       2705.20       141.19 o                         
  11   6   9        901.88        970.74        78.81 o                         
  12   6   9        320.38        294.03        59.84 o                         
  13   6   9          6.54         64.10        61.64 o                         
  14   6   9        149.22        102.85        65.44 o                         
 -15   7   9         71.03         70.47        45.47 o                         
 -14   7   9        270.92        293.73        32.48 o                         
 -13   7   9        119.75        137.70        31.70 o                         
 -12   7   9         45.56         60.19        23.63 o                         
 -11   7   9         56.21         55.22        27.00 o                         
 -10   7   9        144.61        172.67        23.67 o                         
  -9   7   9         51.35         42.23        25.34 o                         
  -8   7   9        935.10        969.98        51.72 o                         
  -7   7   9       1257.76       1270.33        61.58 o                         
  -6   7   9        912.24        930.23        44.89 o                         
  -5   7   9        654.12        594.65        26.43 o                         
  -4   7   9       4027.23       4056.73       128.53 o                         
  -3   7   9       1933.57       1861.37        65.64 o                         
  -2   7   9       1497.60       1493.42        54.85 o                         
  -1   7   9       6123.18       6049.45       205.81 o                         
   0   7   9       6429.41       6406.00       229.14 o                         
   1   7   9       5491.37       5481.19       187.74 o                         
   2   7   9       1367.58       1388.71        57.64 o                         
   3   7   9       1436.53       1523.82        65.73 o                         
   4   7   9       3675.12       3677.56       140.57 o                         
   5   7   9        600.84        550.21        28.41 o                         
   6   7   9        938.61        971.24        41.43 o                         
   7   7   9        988.21       1069.69        43.16 o                         
   8   7   9        944.93        993.87        43.49 o                         
   9   7   9         85.08         83.36        27.65 o                         
  10   7   9        226.10        225.56        68.47 o                         
  11   7   9         70.07        131.65        38.16 o                         
  12   7   9         25.50         -1.97        43.38 o                         
  13   7   9        124.06        107.17        60.09 o                         
 -14   8   9         56.63         95.39        42.07 o                         
 -13   8   9         60.65         41.80        37.40 o                         
 -12   8   9        272.38        294.43        28.44 o                         
 -11   8   9        310.15        350.77        29.05 o                         
 -10   8   9       1273.71       1223.11        60.19 o                         
  -9   8   9         20.17         31.60        23.60 o                         
  -8   8   9       2683.74       2692.89       114.70 o                         
  -7   8   9        184.38        159.67        20.69 o                         
  -6   8   9       4857.49       4768.48       157.20 o                         
  -5   8   9          5.46         28.72        13.57 o                         
  -4   8   9       5207.30       4899.72       173.14 o                         
  -3   8   9       1336.16       1449.58       172.08 o                         
  -2   8   9        634.88        528.75        23.51 o                         
  -1   8   9       3278.17       3181.66       114.51 o                         
   0   8   9      12013.84      11402.21       370.47 o                         
   1   8   9       3743.85       3733.83       125.52 o                         
   2   8   9        440.95        402.45        24.16 o                         
   3   8   9       1956.82       2097.35        70.26 o                         
   4   8   9       5960.65       5754.50       190.72 o                         
   5   8   9         30.59         71.79        16.29 o                         
   6   8   9       4669.19       4724.47       156.31 o                         
   7   8   9        172.69        185.18        16.36 o                         
   8   8   9       2592.16       2692.45       112.49 o                         
   9   8   9         21.47         48.76        17.84 o                         
  10   8   9       1177.76       1033.32        84.82 o                         
  11   8   9        258.39        306.03        45.88 o                         
  13   8   9         39.45         26.41        37.80 o                         
 -15   9   9        254.76        324.41        50.08 o                         
 -14   9   9         44.90         42.75        41.09 o                         
 -13   9   9         27.82         72.59        25.67 o                         
 -12   9   9         26.27         53.96        30.16 o                         
 -11   9   9         49.57         69.40        38.29 o                         
 -10   9   9        193.63        178.88        35.18 o                         
  -9   9   9         83.28        105.47        26.73 o                         
  -8   9   9        982.05        957.11        53.09 o                         
  -7   9   9        115.94        144.70        21.80 o                         
  -6   9   9        605.73        599.80        32.94 o                         
  -5   9   9        412.09        419.07        22.75 o                         
  -4   9   9       2567.36       2466.02        84.56 o                         
  -3   9   9       2437.40       2548.73        87.49 o                         
  -2   9   9        951.83        990.88        44.03 o                         
  -1   9   9       1770.52       1830.28        68.09 o                         
   0   9   9       1356.98       1313.16        50.50 o                         
   1   9   9       1960.84       2018.33        68.12 o                         
   2   9   9       1017.67       1133.66        48.01 o                         
   3   9   9       2432.50       2542.11        87.05 o                         
   4   9   9       2569.91       2423.08        77.93 o                         
   5   9   9        576.27        550.55        26.68 o                         
   6   9   9        582.67        625.00        29.80 o                         
   7   9   9         65.46        113.42        18.48 o                         
   8   9   9       1125.32       1183.50        57.16 o                         
   9   9   9         69.59         84.98        22.25 o                         
  10   9   9        131.33        135.83        21.01 o                         
  11   9   9        123.12         74.92        43.55 o                         
  12   9   9         12.32        -29.12        42.18 o                         
  13   9   9         21.63         41.56        44.42 o                         
 -14  10   9        224.58        248.18        47.07 o                         
 -13  10   9         90.12        218.26        45.62 o                         
 -12  10   9        749.79        867.49        63.58 o                         
 -11  10   9        475.02        457.81        35.86 o                         
 -10  10   9        613.68        567.37        43.76 o                         
  -9  10   9         60.57        117.36        26.28 o                         
  -8  10   9        416.38        457.94        30.75 o                         
  -7  10   9        925.48       1019.37        52.39 o                         
  -6  10   9       1677.54       1714.51        76.86 o                         
  -5  10   9        401.17        414.66        25.00 o                         
  -4  10   9        977.48        911.19        47.57 o                         
  -3  10   9        954.41       1083.19        40.30 o                         
  -2  10   9        882.40        830.79        38.12 o                         
  -1  10   9        228.35        229.35        20.31 o                         
   0  10   9        312.15        335.67        21.51 o                         
   1  10   9        271.51        308.86        19.66 o                         
   2  10   9        979.45        896.94        38.93 o                         
   3  10   9        862.38        887.20        39.14 o                         
   4  10   9        576.04        580.31        35.57 o                         
   5  10   9        449.33        462.78        23.98 o                         
   6  10   9       1928.15       2021.32        76.82 o                         
   7  10   9        918.66       1041.68        50.06 o                         
   8  10   9        467.85        503.56        31.12 o                         
   9  10   9         33.83         98.54        23.59 o                         
  10  10   9        687.35        657.22        44.93 o                         
  11  10   9        614.01        616.24        58.00 o                         
  12  10   9        734.51        769.99        71.67 o                         
 -13  11   9         26.16         29.92        41.56 o                         
 -12  11   9        273.56        277.72        42.18 o                         
 -11  11   9         53.68        -16.01        55.41 o                         
 -10  11   9        325.17        289.15        31.37 o                         
  -9  11   9        201.89        178.72        30.37 o                         
  -8  11   9        198.55        162.94        26.32 o                         
  -7  11   9       1021.08       1070.96        50.70 o                         
  -6  11   9        104.65        120.80        24.66 o                         
  -5  11   9        562.79        522.35        32.66 o                         
  -4  11   9         60.09         31.50        18.82 o                         
  -3  11   9       1695.91       1717.67        82.95 o                         
  -2  11   9       1073.69       1118.20        46.85 o                         
  -1  11   9         45.58         58.90        18.82 o                         
   0  11   9        940.59        929.08        39.32 o                         
   1  11   9         32.39         46.46        17.32 o                         
   2  11   9       1267.85       1284.33        50.51 o                         
   3  11   9       1842.83       1885.81        62.78 o                         
   4  11   9         93.63         71.70        18.94 o                         
   5  11   9        654.72        644.66        54.26 o                         
   6  11   9        152.79        133.64        28.03 o                         
   7  11   9        829.20        877.02        47.22 o                         
   8  11   9        164.48        172.09        48.37 o                         
   9  11   9        299.22        309.95        28.44 o                         
  10  11   9        293.25        294.81        38.34 o                         
  11  11   9         18.42          0.72        13.91 o                         
 -13  12   9         31.96         22.64        43.18 o                         
 -12  12   9          8.84         50.51        59.96 o                         
 -11  12   9        101.15         37.78        32.46 o                         
 -10  12   9        268.48        305.33        42.36 o                         
  -9  12   9         51.55         37.82        28.98 o                         
  -8  12   9         61.22        139.53        41.86 o                         
  -7  12   9        576.35        603.61        42.37 o                         
  -6  12   9        143.48        154.73        20.86 o                         
  -5  12   9        362.82        437.66        27.77 o                         
  -4  12   9        577.43        544.25        29.86 o                         
  -3  12   9        165.17        156.56        23.39 o                         
  -2  12   9       3502.27       3416.81       122.81 o                         
  -1  12   9        321.34        302.45        23.02 o                         
   0  12   9         63.24         28.88        20.38 o                         
   1  12   9        198.45        193.94        22.71 o                         
   2  12   9       3663.13       3793.32       123.49 o                         
   3  12   9        356.15        393.36        24.42 o                         
   4  12   9        602.52        594.23        29.94 o                         
   5  12   9        263.64        308.71        29.14 o                         
   6  12   9        339.64        300.24        31.18 o                         
   7  12   9        731.80        742.56        38.64 o                         
   8  12   9         25.85         27.24        31.78 o                         
   9  12   9         58.25         87.55        26.98 o                         
  10  12   9        290.02        385.97        51.85 o                         
  11  12   9         67.01         27.76        20.75 o                         
 -13  13   9        170.07        217.46        68.32 o                         
 -12  13   9        211.50        239.12        56.10 o                         
 -11  13   9         46.06         15.45        51.30 o                         
 -10  13   9         26.12         53.42        31.52 o                         
  -9  13   9         47.62        105.90        46.15 o                         
  -8  13   9         40.60        -32.35        45.64 o                         
  -7  13   9        134.37        129.59        29.31 o                         
  -6  13   9        231.24        250.04        30.35 o                         
  -5  13   9        553.87        556.89        36.40 o                         
  -4  13   9         88.94        106.99        27.37 o                         
  -3  13   9       1163.42       1069.83        54.02 o                         
  -2  13   9        492.68        513.39        29.50 o                         
  -1  13   9         89.04         72.93        22.46 o                         
   0  13   9        121.65        128.69        24.27 o                         
   1  13   9         98.15         73.21        23.04 o                         
   2  13   9        374.72        390.03        31.39 o                         
   3  13   9        935.81        928.52        45.98 o                         
   4  13   9         67.53         62.98        25.36 o                         
   5  13   9        524.47        543.41        35.45 o                         
   6  13   9        184.81        216.04        36.95 o                         
   7  13   9         90.87         61.60        28.66 o                         
   8  13   9         28.90          9.70        27.00 o                         
   9  13   9         24.30         60.72        27.32 o                         
  10  13   9         16.31        -28.60        28.60 o                         
  11  13   9         47.22         29.12        25.99 o                         
 -11  14   9         63.56        -56.49        56.49 o                         
 -10  14   9        106.43        102.55        56.69 o                         
  -9  14   9        296.54        292.08        55.82 o                         
  -8  14   9        261.40        399.13        65.58 o                         
  -7  14   9         71.85         38.98        32.86 o                         
  -6  14   9         11.38         -6.18        30.89 o                         
  -5  14   9        641.00        735.41        41.24 o                         
  -4  14   9        163.26        134.10        30.92 o                         
  -3  14   9        877.38       1047.64        51.34 o                         
  -2  14   9         78.01         94.50        29.04 o                         
  -1  14   9        237.11        275.75        30.30 o                         
   0  14   9         30.36         44.25        24.71 o                         
   1  14   9        196.82        207.58        26.71 o                         
   2  14   9        130.24        155.62        32.54 o                         
   3  14   9        817.09        969.41        49.83 o                         
   4  14   9        200.38        192.82        30.18 o                         
   5  14   9        573.79        640.33        62.43 o                         
   6  14   9         41.45         42.70        34.18 o                         
   7  14   9         96.17        100.87        33.28 o                         
   8  14   9        237.77        234.67        53.99 o                         
   9  14   9        284.11        288.57        35.53 o                         
  10  14   9         79.27        -42.42        42.42 o                         
  11  14   9         61.51         72.45        41.60 o                         
  -9  15   9        261.66        179.62        56.07 o                         
  -8  15   9          8.09          0.65        38.03 o                         
  -7  15   9         88.91        125.75        54.38 o                         
  -6  15   9         69.17        105.28        32.03 o                         
  -5  15   9        180.75        131.24        32.58 o                         
  -4  15   9        634.82        622.30        48.04 o                         
  -3  15   9          1.73        -10.84        32.82 o                         
  -2  15   9        105.38        169.23        36.57 o                         
  -1  15   9          2.79         22.05        30.17 o                         
   0  15   9         33.54         46.44        37.18 o                         
   1  15   9          0.96        -26.04        37.57 o                         
   2  15   9         85.16        132.19        35.58 o                         
   3  15   9          0.40         19.30        29.71 o                         
   4  15   9        619.41        650.61        49.14 o                         
   5  15   9         97.81        161.88        36.92 o                         
   6  15   9         75.82         31.91        43.68 o                         
   7  15   9        102.55         79.83        35.15 o                         
   8  15   9          3.69         29.57        39.02 o                         
   9  15   9        262.53        236.76        49.18 o                         
  10  15   9          8.18        -46.60        46.60 o                         
  11  15   9         17.86        -42.24        42.24 o                         
  -8  16   9         70.62        145.91        94.56 o                         
  -7  16   9        162.05        167.92        40.93 o                         
  -6  16   9        196.00        160.21        39.16 o                         
  -5  16   9         14.26        -33.01        33.01 o                         
  -4  16   9        447.41        457.92        49.53 o                         
  -3  16   9        168.70        246.65        40.81 o                         
  -2  16   9         11.90         31.04        38.95 o                         
  -1  16   9        181.70        234.92        40.31 o                         
   0  16   9        179.48        158.91        39.51 o                         
   1  16   9        221.12        204.73        38.60 o                         
   2  16   9         15.79        -20.77        36.99 o                         
   3  16   9        230.21        191.57        39.07 o                         
   4  16   9        417.10        429.68        42.40 o                         
   5  16   9          5.73        -48.74        51.08 o                         
   6  16   9        222.80        237.72        55.11 o                         
   7  16   9        187.72        217.29        41.32 o                         
   8  16   9         78.66         27.43        66.87 o                         
   9  16   9        177.01        117.77        59.67 o                         
  10  16   9          5.87        -57.85        57.85 o                         
  -8  17   9         54.03         30.01       111.89 o                         
  -7  17   9         94.61        179.68       119.34 o                         
  -6  17   9          4.26         49.67        74.88 o                         
  -5  17   9         92.26        133.83        46.29 o                         
  -4  17   9         69.82         89.44        64.65 o                         
  -3  17   9         56.38         12.89        41.29 o                         
  -2  17   9         48.70         81.93        40.11 o                         
  -1  17   9        214.51        227.28        57.92 o                         
   0  17   9        283.25        328.28        45.05 o                         
   1  17   9        182.77        188.54        41.41 o                         
   2  17   9         44.72          1.38        39.89 o                         
   3  17   9         39.51         46.49        44.08 o                         
   4  17   9         59.98          8.98        45.40 o                         
   5  17   9        111.25         19.37        45.85 o                         
   6  17   9          7.69         11.76       101.35 o                         
   7  17   9        103.37        206.51       103.39 o                         
  -7  18   9         26.44       -102.20       116.14 o                         
  -6  18   9          0.25       -106.60       106.60 o                         
  -5  18   9         66.42        -34.35       117.53 o                         
  -4  18   9         31.21          5.50        63.43 o                         
  -3  18   9        187.72        214.75        55.79 o                         
  -2  18   9         23.41          6.61        54.45 o                         
  -1  18   9         82.95         20.50        52.02 o                         
   0  18   9         38.01         -0.37        44.51 o                         
   1  18   9         84.53        185.42        47.38 o                         
   2  18   9         32.16         11.94        44.19 o                         
   3  18   9        176.45        250.03        54.37 o                         
   4  18   9         30.61          4.51       108.62 o                         
   5  18   9         39.74        -18.36       106.96 o                         
   6  18   9          0.21         61.46       131.08 o                         
  -6  19   9         15.37        -50.58       120.29 o                         
  -5  19   9         20.41        -27.94       115.82 o                         
  -4  19   9         19.76        237.21       118.29 o                         
  -3  19   9         85.23         66.43       110.34 o                         
  -2  19   9          1.46         40.86        71.83 o                         
  -1  19   9         56.02        136.46        78.33 o                         
   0  19   9         30.95        -23.97       103.05 o                         
   1  19   9         41.57         68.02        71.31 o                         
   2  19   9          1.88         66.24       113.07 o                         
   3  19   9         91.34        313.52       109.52 o                         
   4  19   9         25.58         72.63       108.02 o                         
   5  19   9         23.93         81.37       114.40 o                         
  -4  20   9         72.59       -106.90       121.54 o                         
  -3  20   9          2.21        -54.56       110.43 o                         
  -2  20   9         21.28         49.85        98.72 o                         
   0  20   9          2.03        -39.49       109.11 o                         
   1  20   9         41.58        131.36       117.63 o                         
   2  20   9         27.57       -122.16       122.16 o                         
   4  20   9         64.09         62.42       133.74 o                         
   0   0  10         50.55         38.61        17.75 o                         
   1   0  10       3457.72       3630.00       145.36 o                         
   2   0  10      18530.23      19915.64       704.68 o                         
   3   0  10      11905.88      12595.73       445.91 o                         
   4   0  10        330.66        343.90        18.11 o                         
   5   0  10       1257.91       1573.26        58.33 o                         
   6   0  10       5400.45       5656.45       183.47 o                         
   7   0  10       4157.36       3918.63       157.38 o                         
   8   0  10       7168.89       7124.64       283.88 o                         
   9   0  10       1932.59       2008.13        97.49 o                         
  10   0  10          3.69        189.96        21.80 o                         
  11   0  10         78.67         82.32        19.57 o                         
  12   0  10        636.44        596.43        40.24 o                         
  13   0  10        404.88        472.21        56.60 o                         
  14   0  10          7.86         34.91        43.79 o                         
  15   0  10          1.92         41.19        31.88 o                         
 -16   1  10        158.51        163.27        40.55 o                         
 -15   1  10         88.23         55.22        36.93 o                         
 -14   1  10         35.41         43.87        42.00 o                         
 -13   1  10        305.34        370.75        29.23 o                         
 -12   1  10       1578.59       1536.71        81.52 o                         
 -11   1  10        622.06        706.46        44.50 o                         
 -10   1  10       1027.28        986.07        54.68 o                         
  -9   1  10        923.23       1032.35        55.37 o                         
  -8   1  10       2595.15       2503.44       105.34 o                         
  -7   1  10       1013.46       1023.27        47.19 o                         
  -6   1  10      10719.75      10594.06       458.41 o                         
  -4   1  10      12074.81      12712.89       439.27 o                         
  -3   1  10       4594.83       4884.80       159.75 o                         
  -2   1  10      44758.66      44279.91      1845.29 o                         
  -1   1  10      10244.47      10446.75       384.04 o                         
   0   1  10        292.96        263.35        15.20 o                         
   1   1  10       8920.48       9076.45       343.29 o                         
   2   1  10      50703.14      51472.60      2609.63 o                         
   3   1  10       4840.75       4969.91       226.49 o                         
   4   1  10      11477.76      12021.85       491.23 o                         
   5   1  10         69.75        342.47        37.35 o                         
   6   1  10       9821.38       9709.61       323.78 o                         
   7   1  10       1003.92       1021.35        36.51 o                         
   8   1  10       2681.96       2614.49       104.64 o                         
   9   1  10        640.20        937.93        80.50 o                         
  10   1  10        777.43        859.89        64.85 o                         
  11   1  10        636.01        702.15        35.65 o                         
  12   1  10       1651.73       1587.99       100.37 o                         
  13   1  10        200.46        246.88        64.67 o                         
  14   1  10         17.89        -28.79        51.74 o                         
  15   1  10        121.55        150.85        61.12 o                         
 -16   2  10        108.51          6.44        71.00 o                         
 -15   2  10         38.20         20.77        60.45 o                         
 -14   2  10        185.21        131.43        48.84 o                         
 -13   2  10        135.88        178.31        29.32 o                         
 -12   2  10       1027.54        954.67        57.60 o                         
 -11   2  10        320.21        298.86        28.54 o                         
 -10   2  10       3790.24       3740.74       173.98 o                         
  -9   2  10       1914.12       1948.78       100.84 o                         
  -8   2  10       3066.94       3061.23       118.74 o                         
  -7   2  10        974.11        919.92        41.88 o                         
  -6   2  10       7101.04       7491.30       300.72 o                         
  -4   2  10       1502.29       1655.88        67.39 o                         
  -3   2  10       1625.63       1654.16        54.26 o                         
  -2   2  10        989.30        856.26        38.09 o                         
  -1   2  10       6215.17       6326.99       211.46 o                         
   0   2  10      15116.08      15223.64       492.13 o                         
   1   2  10       6435.53       6718.29       231.60 o                         
   2   2  10       1229.47       1112.56        61.12 o                         
   3   2  10       1388.50       1432.18        76.88 o                         
   4   2  10       2147.46       2167.36        87.49 o                         
   5   2  10       1078.33       1124.79        43.98 o                         
   6   2  10       7110.75       7601.71       268.55 o                         
   7   2  10        811.52        797.12        34.86 o                         
   8   2  10       2689.43       2797.35        95.53 o                         
   9   2  10       2055.52       2104.88        75.82 o                         
  10   2  10       3629.62       3659.28       172.31 o                         
  11   2  10        407.10        413.72        55.43 o                         
  12   2  10       1075.55        919.90       109.43 o                         
  14   2  10        284.02        373.45        61.86 o                         
  15   2  10         29.58         41.82        57.87 o                         
 -16   3  10        155.86        132.95        43.65 o                         
 -15   3  10         40.35        130.14        51.05 o                         
 -14   3  10        318.98        286.16        55.49 o                         
 -13   3  10        922.20        795.26        55.68 o                         
 -12   3  10        122.74        158.69        43.15 o                         
 -11   3  10         78.95        109.26        40.93 o                         
 -10   3  10       2269.16       2170.83        97.96 o                         
  -9   3  10       2154.14       2185.44       105.71 o                         
  -8   3  10       4916.67       4711.93       176.20 o                         
  -7   3  10        575.08        561.60        30.83 o                         
  -6   3  10       1342.34       1632.95       110.81 o                         
  -5   3  10       5356.49       5184.21       254.26 o                         
  -3   3  10       1435.18       1594.85        61.30 o                         
  -2   3  10       1953.11       1918.55        75.15 o                         
  -1   3  10      12454.22      12207.98       396.15 o                         
   0   3  10      21532.57      20541.81       664.23 o                         
   1   3  10      12482.30      12265.03       433.93 o                         
   2   3  10       2292.66       2207.95        96.87 o                         
   3   3  10       1587.71       1657.02        78.96 o                         
   4   3  10       2317.23       2160.76        79.85 o                         
   5   3  10       5772.90       5705.24       196.87 o                         
   6   3  10       1691.11       1982.00        78.18 o                         
   7   3  10        397.98        453.15        24.12 o                         
   8   3  10       4044.83       4035.37       175.26 o                         
   9   3  10       2075.86       2117.86       104.25 o                         
  10   3  10       2473.39       2376.03        94.70 o                         
  11   3  10        165.80        148.17        50.75 o                         
  12   3  10        165.46        122.45        54.07 o                         
  13   3  10        805.69        919.81        92.44 o                         
  15   3  10         50.70         -3.48        60.40 o                         
 -16   4  10         11.91        -31.93        51.55 o                         
 -15   4  10         80.82        176.74        40.07 o                         
 -14   4  10        328.81        375.23        34.91 o                         
 -13   4  10         36.46         30.51        22.53 o                         
 -12   4  10        220.34        262.23        33.24 o                         
 -11   4  10         32.94         87.49        31.34 o                         
 -10   4  10        249.21        243.10        29.91 o                         
  -9   4  10        430.50        725.53        67.59 o                         
  -8   4  10        167.75        179.75        23.15 o                         
  -7   4  10       1394.67       1587.26        81.07 o                         
  -6   4  10       2419.75       2282.87       118.22 o                         
  -5   4  10       3928.45       3812.48       139.82 o                         
  -4   4  10       3970.34       4075.04       127.24 o                         
  -3   4  10       6043.49       5614.66       243.37 o                         
  -2   4  10       1629.60       1706.79        61.24 o                         
  -1   4  10       7290.04       6996.53       212.81 o                         
   0   4  10       7007.59       6687.75       217.68 o                         
   1   4  10       6483.56       6075.96       212.63 o                         
   2   4  10       1819.38       1880.56        74.87 o                         
   3   4  10       6692.01       6772.94       281.62 o                         
   4   4  10       3076.70       3274.38       219.37 o                         
   5   4  10       4051.92       3931.36       139.48 o
[truncated: 1,051,950 more chars]
