# Supplementary material for: Crystal structures of salts of bedaquiline
Source: Acta Crystallogr C Struct Chem. 2020 Oct 19;76(Pt 11):1010–23. doi: 10.1107/S2053229620013455 (PMC7642769; doi:10.1107/S2053229620013455)
Supplement: Supplementary file 3 [file c-76-01010-2sup3.hkl]

data_2                                                                          
_shelx_title ' BQ_FA_0m in P2(1)'                                               
_shelx_refln_list_code          4                                               
_shelx_F_calc_maximum      154.49                                               
_exptl_crystal_F_000      1392.00                                               
_reflns_d_resolution_high  0.6489                                               
                                                                                
loop_                                                                           
 _space_group_symop_operation_xyz                                               
 'x, y, z'                                                                      
 '-x, y+1/2, -z'                                                                
                                                                                
_cell_length_a    16.4556                                                       
_cell_length_b    10.3205                                                       
_cell_length_c    20.1636                                                       
_cell_angle_alpha  90.000                                                       
_cell_angle_beta  109.183                                                       
_cell_angle_gamma  90.000                                                       
                                                                                
_shelx_F_squared_multiplier     1.000                                           
                                                                                
loop_                                                                           
 _refln_index_h                                                                 
 _refln_index_k                                                                 
 _refln_index_l                                                                 
 _refln_F_squared_calc                                                          
 _refln_F_squared_meas                                                          
 _refln_F_squared_sigma                                                         
 _refln_observed_status                                                         
   1 -15   0         15.59         20.45        12.21 o                         
   2 -15   0         47.10         36.47        10.64 o                         
   3 -15   0         14.78         14.65        10.71 o                         
   4 -15   0         35.78         41.16        11.42 o                         
   5 -15   0         48.54         39.02        12.81 o                         
   6 -15   0         63.27         52.31        13.27 o                         
   7 -15   0        117.82        102.19        12.99 o                         
   0 -14   0        163.83        175.12        11.55 o                         
   1 -14   0         28.74         23.78         9.83 o                         
   2 -14   0         95.17        122.87        10.78 o                         
   3 -14   0        115.84        111.24        10.80 o                         
   4 -14   0         18.35         18.26        10.55 o                         
   5 -14   0          3.34          1.71        10.56 o                         
   6 -14   0         54.84         60.99        11.25 o                         
   7 -14   0         65.41         59.45        11.40 o                         
   8 -14   0         28.59         17.80        11.48 o                         
   9 -14   0         27.05         28.87        14.52 o                         
  10 -14   0         56.76         58.44        13.85 o                         
  11 -14   0         45.39         52.37        16.61 o                         
   1 -13   0         16.87         22.72         9.18 o                         
   2 -13   0         81.25         86.57         7.35 o                         
   3 -13   0          3.90         15.79         9.38 o                         
   4 -13   0         17.79         -2.84         9.73 o                         
   5 -13   0        176.04        174.67        11.51 o                         
   6 -13   0         12.24         14.78        10.07 o                         
   7 -13   0         98.87         96.84        10.75 o                         
   8 -13   0        185.40        192.91        14.04 o                         
   9 -13   0         30.84         18.86        10.71 o                         
  10 -13   0         29.42         23.91        10.95 o                         
  11 -13   0          0.08         -8.37        14.35 o                         
  12 -13   0         36.10         34.71        14.96 o                         
  13 -13   0         17.43         -9.17        17.76 o                         
   0 -12   0        435.19        411.07        29.53 o                         
   1 -12   0        290.63        286.83        14.70 o                         
   2 -12   0        221.21        232.57         9.11 o                         
   3 -12   0         77.54         79.43        12.61 o                         
   4 -12   0         37.95         34.87        10.39 o                         
   5 -12   0         89.18         91.00        10.95 o                         
   6 -12   0         24.58         32.84         9.40 o                         
   7 -12   0          9.77         11.45         9.57 o                         
   8 -12   0         21.92         29.38         9.92 o                         
   9 -12   0         54.43         37.01         9.99 o                         
  10 -12   0         76.85         79.91        10.29 o                         
  11 -12   0         21.93         12.32        13.46 o                         
  12 -12   0          0.42          1.84        14.16 o                         
  13 -12   0         13.89          7.87        13.97 o                         
  14 -12   0         22.67         20.73        14.57 o                         
  15 -12   0         28.70          1.13        14.63 o                         
   1 -11   0         21.75         13.89         6.66 o                         
   2 -11   0        193.25        190.31        10.78 o                         
   3 -11   0        578.43        615.98        13.07 o                         
   4 -11   0         48.67         52.34         8.65 o                         
   5 -11   0        770.63        780.68        19.37 o                         
   6 -11   0         78.66         63.06         8.93 o                         
   7 -11   0        114.09        126.49        10.90 o                         
   8 -11   0        140.70        129.21        10.88 o                         
   9 -11   0        171.60        197.35        10.65 o                         
  10 -11   0        213.11        242.66        17.26 o                         
  11 -11   0        112.91         64.30        23.14 o                         
  12 -11   0         32.08         28.41        13.19 o                         
  13 -11   0          1.51        -11.23        13.09 o                         
  14 -11   0         60.00         71.59        14.36 o                         
  15 -11   0          2.82         -6.56        14.05 o                         
  16 -11   0         12.07         23.47        14.28 o                         
  17 -11   0         51.35         48.41        15.29 o                         
   0 -10   0        140.34        173.67        10.35 o                         
   1 -10   0       1145.21       1163.17        18.06 o                         
   2 -10   0         70.09         67.47         5.96 o                         
   3 -10   0        191.78        207.69         9.32 o                         
   4 -10   0        428.26        437.69        12.50 o                         
   5 -10   0         82.08         53.97         7.14 o                         
   6 -10   0        345.92        359.35        14.76 o                         
   7 -10   0         38.51         25.13         7.23 o                         
   8 -10   0         31.45         37.36         9.64 o                         
   9 -10   0          7.64          6.89         8.59 o                         
  10 -10   0         34.99         33.24         8.33 o                         
  11 -10   0         23.87         30.76        11.92 o                         
  12 -10   0         69.83         69.46        14.54 o                         
  13 -10   0         46.63         51.94        12.62 o                         
  14 -10   0        279.98        300.38        19.26 o                         
  15 -10   0        153.80        192.71        55.28 o                         
  16 -10   0         55.41         42.34        13.36 o                         
  17 -10   0         28.85         38.38        13.59 o                         
  18 -10   0         16.90         17.49        14.62 o                         
   1  -9   0        479.26        482.94        10.00 o                         
   2  -9   0        733.91        716.17        12.20 o                         
   3  -9   0        736.29        731.66        12.29 o                         
   4  -9   0       1228.04       1183.68        18.88 o                         
   5  -9   0       1106.51       1189.27        23.61 o                         
   6  -9   0        452.56        405.74        12.37 o                         
   7  -9   0         66.11         89.62         9.57 o                         
   8  -9   0        623.05        664.28        16.02 o                         
   9  -9   0         69.26         78.45         7.20 o                         
  10  -9   0        332.39        389.24        12.93 o                         
  11  -9   0          6.92          1.66        10.78 o                         
  12  -9   0          9.68        -10.88        11.02 o                         
  13  -9   0         16.37         34.38        11.69 o                         
  14  -9   0        115.84        103.38        13.20 o                         
  15  -9   0         76.68         64.16        12.49 o                         
  16  -9   0         15.78        -10.16        11.93 o                         
  17  -9   0          3.39          0.73        12.27 o                         
  18  -9   0        119.46        109.29        13.69 o                         
  19  -9   0         26.77         30.32        20.26 o                         
   0  -8   0       1941.96       1916.61        32.78 o                         
   1  -8   0       2306.51       2185.75        25.67 o                         
   2  -8   0       2557.67       2546.43        29.56 o                         
   3  -8   0        342.20        346.23         9.86 o                         
   4  -8   0       1320.96       1244.82        18.91 o                         
   5  -8   0         81.70         79.69         7.85 o                         
   6  -8   0        641.94        664.36        16.02 o                         
   7  -8   0        381.55        400.24        11.55 o                         
   8  -8   0        386.75        386.69        12.24 o                         
   9  -8   0        606.04        626.57        14.08 o                         
  10  -8   0        323.35        329.79        14.98 o                         
  11  -8   0         31.03         19.56         8.66 o                         
  12  -8   0        505.57        521.20        17.47 o                         
  13  -8   0        158.40        119.06        12.30 o                         
  14  -8   0        112.78        110.53        11.46 o                         
  15  -8   0         14.48         15.47        11.19 o                         
  16  -8   0          8.79         23.56        11.56 o                         
  17  -8   0        178.00        161.66        21.49 o                         
  18  -8   0          8.34         17.40        11.72 o                         
  19  -8   0         24.17         36.46        12.11 o                         
  20  -8   0          6.52          0.24        12.19 o                         
   1  -7   0       2363.64       2423.80        31.04 o                         
   2  -7   0       2905.53       3027.98        47.26 o                         
   3  -7   0       1037.73       1014.86        22.65 o                         
   4  -7   0       1104.72       1133.09        25.90 o                         
   5  -7   0       1633.97       1667.57        23.21 o                         
   6  -7   0       1443.81       1449.89        22.84 o                         
   7  -7   0        136.50        126.91         6.26 o                         
   8  -7   0       2595.94       2713.62        39.80 o                         
   9  -7   0        851.07        843.61        15.84 o                         
  10  -7   0        969.56        995.63        24.50 o                         
  11  -7   0        193.41        203.20         9.56 o                         
  12  -7   0        321.44        308.40        20.73 o                         
  13  -7   0        162.08        169.44         9.83 o                         
  14  -7   0        147.32        101.32        10.28 o                         
  15  -7   0        190.92        207.10        11.82 o                         
  16  -7   0          8.30         -3.84        10.24 o                         
  17  -7   0         40.47         47.52        10.81 o                         
  18  -7   0        144.06        119.54        11.81 o                         
  19  -7   0        101.83         88.85        11.33 o                         
  20  -7   0          6.01          5.11        10.93 o                         
  21  -7   0          7.09        -14.27        24.14 o                         
   0  -6   0        338.77        321.03         7.69 o                         
   1  -6   0       3700.19       3538.15        37.47 o                         
   2  -6   0       1583.42       1577.06        18.51 o                         
   3  -6   0        829.84        848.08        10.95 o                         
   4  -6   0       1130.42       1115.74        14.91 o                         
   5  -6   0        233.63        277.56         8.02 o                         
   6  -6   0       2247.18       2392.46        35.11 o                         
   7  -6   0        361.63        387.53         9.37 o                         
   8  -6   0        514.57        560.61        11.78 o                         
   9  -6   0          2.40          0.52         8.05 o                         
  10  -6   0       1145.12       1116.59        21.99 o                         
  11  -6   0        573.64        549.02        19.82 o                         
  12  -6   0         92.95         96.88        10.07 o                         
  13  -6   0         87.92         94.63         8.57 o                         
  14  -6   0         56.51         58.31         8.38 o                         
  15  -6   0        202.43        195.48         9.79 o                         
  16  -6   0        131.63        112.85         9.48 o                         
  17  -6   0         70.79         56.87         9.15 o                         
  18  -6   0         32.17         40.10         9.23 o                         
  19  -6   0         24.82         12.16         9.12 o                         
  20  -6   0          1.97         -8.57         8.98 o                         
  21  -6   0         11.48         -3.63        10.51 o                         
  22  -6   0         44.77         21.15        13.72 o                         
   1  -5   0       2387.85       2415.91        25.80 o                         
   2  -5   0       6065.00       6222.70       137.80 o                         
   3  -5   0       3853.16       3793.16        42.03 o                         
   4  -5   0       1208.80       1184.36        15.25 o                         
   5  -5   0       1747.65       1737.28        23.25 o                         
   6  -5   0       6824.75       7204.88       129.78 o                         
   7  -5   0        345.02        348.93         7.53 o                         
   8  -5   0       5919.65       6250.76       113.38 o                         
   9  -5   0        389.81        357.29         9.30 o                         
  10  -5   0        220.57        238.29         9.70 o                         
  11  -5   0        209.72        228.18        12.35 o                         
  12  -5   0         24.89         31.82         6.30 o                         
  13  -5   0        122.91        139.14        14.11 o                         
  14  -5   0        109.14         91.63         8.89 o                         
  15  -5   0        194.66        176.94         9.14 o                         
  16  -5   0         87.23         99.57         8.55 o                         
  17  -5   0         36.26         33.73        14.49 o                         
  18  -5   0          9.37          2.86        10.73 o                         
  19  -5   0         50.11         29.09        11.18 o                         
  20  -5   0        320.56        368.93        17.13 o                         
  21  -5   0         13.95         28.00        11.58 o                         
  22  -5   0         56.26         15.71        30.68 o                         
   0  -4   0       1980.49       1679.36        24.19 o                         
   1  -4   0       1551.64       1438.44        15.63 o                         
   2  -4   0       3812.85       3853.50        53.91 o                         
   3  -4   0       1713.18       1728.33        21.01 o                         
   4  -4   0       5834.78       6054.35       190.53 o                         
   5  -4   0       1805.28       1756.33        23.20 o                         
   6  -4   0       2949.88       3080.15        41.05 o                         
   7  -4   0        316.98        343.66         8.59 o                         
   8  -4   0       2809.78       2902.55        38.04 o                         
   9  -4   0        369.64        385.02        10.14 o                         
  10  -4   0        859.42        943.48        14.82 o                         
  11  -4   0        401.92        426.00        11.54 o                         
  12  -4   0        332.46        365.32        12.23 o                         
  13  -4   0        784.60        760.83        15.28 o                         
  14  -4   0        105.23        108.32         5.91 o                         
  15  -4   0        127.28        141.73         7.68 o                         
  16  -4   0         41.20         43.18         7.22 o                         
  17  -4   0        158.06        166.34         9.39 o                         
  18  -4   0        156.67        187.75         9.88 o                         
  19  -4   0         10.39         22.35         7.38 o                         
  20  -4   0        231.41        224.18        10.19 o                         
  21  -4   0         22.45          5.78         8.40 o                         
  22  -4   0         61.40         80.63        19.98 o                         
  23  -4   0          0.17         -0.92        20.34 o                         
   1  -3   0          0.80          2.91         1.30 o                         
   2  -3   0       1681.52       1595.88        17.87 o                         
   3  -3   0       3757.25       3499.93        41.22 o                         
   4  -3   0      11787.21      11876.10       368.39 o                         
   5  -3   0       3241.07       3243.36        41.60 o                         
   6  -3   0         69.52         60.94         4.03 o                         
   7  -3   0       4008.24       3972.65        47.23 o                         
   8  -3   0        361.33        374.34         6.78 o                         
   9  -3   0       1788.83       1673.52        21.06 o                         
  10  -3   0        332.77        387.47         7.82 o                         
  11  -3   0        404.38        404.32        12.55 o                         
  12  -3   0         90.45         94.65         4.86 o                         
  13  -3   0         53.60         52.23         5.34 o                         
  14  -3   0        532.40        556.23        12.81 o                         
  15  -3   0        266.76        235.43         9.33 o                         
  16  -3   0         18.98         14.01         6.06 o                         
  17  -3   0         27.83         10.47         8.00 o                         
  18  -3   0         90.32         91.22        15.52 o                         
  19  -3   0         27.18         21.38        12.00 o                         
  20  -3   0         10.83         18.84        11.00 o                         
  21  -3   0          0.72         -2.15        18.30 o                         
  22  -3   0         27.23          7.49        19.37 o                         
  23  -3   0         95.19        109.14        29.68 o                         
   1  -2   0       1643.27       1575.68        17.49 o                         
   2  -2   0       1030.26       1089.17        13.11 o                         
   3  -2   0       1792.81       1649.45        19.65 o                         
   4  -2   0       5512.88       5823.33       182.44 o                         
   5  -2   0       5669.40       5354.06       123.35 o                         
   6  -2   0       5193.97       5632.87       102.91 o                         
   7  -2   0        117.99         80.36         3.59 o                         
   8  -2   0        114.08        141.44         4.13 o                         
   9  -2   0        370.87        359.14         6.61 o                         
  10  -2   0       1013.73       1061.37        13.93 o                         
  11  -2   0        771.31        732.67        11.50 o                         
  12  -2   0        450.73        420.13         8.91 o                         
  13  -2   0       1093.37       1109.37        19.69 o                         
  14  -2   0        747.88        854.06        16.08 o                         
  15  -2   0        154.26        157.35        14.79 o                         
  16  -2   0        174.49        221.47         8.76 o                         
  17  -2   0          5.14          8.70         5.50 o                         
  18  -2   0          5.77          6.87         7.45 o                         
  19  -2   0         19.56          9.59        12.84 o                         
  20  -2   0         52.90         52.42        18.51 o                         
  21  -2   0         52.30         58.21        16.86 o                         
  22  -2   0         15.73         17.78        19.27 o                         
  23  -2   0         25.18          8.41        21.28 o                         
   3  -1   0        521.66        527.50         6.44 o                         
   4  -1   0      14425.89      14240.25       312.05 o                         
   5  -1   0         41.35         43.07         1.97 o                         
   6  -1   0       1169.77       1222.73        13.53 o                         
   7  -1   0       1736.77       1623.84        16.72 o                         
   8  -1   0        470.86        434.85         5.65 o                         
   9  -1   0       4277.56       4072.78        40.63 o                         
  10  -1   0        935.48       1034.23        12.39 o                         
  11  -1   0        184.28        155.36         5.87 o                         
  12  -1   0        164.56        166.80         7.55 o                         
  13  -1   0        145.05        149.52         5.70 o                         
  14  -1   0        674.15        710.08        13.39 o                         
  15  -1   0         33.25         23.14         5.60 o                         
  16  -1   0        236.91        231.25         8.04 o                         
  17  -1   0         34.19         22.52         6.14 o                         
  18  -1   0         19.90         27.13         5.32 o                         
  19  -1   0        100.43        100.38         6.97 o                         
  20  -1   0          1.52         -3.92        15.78 o                         
  21  -1   0         59.58         57.73        16.97 o                         
  22  -1   0         33.94         23.06        23.59 o                         
  23  -1   0         11.25         15.48        18.26 o                         
   2   0   0        202.88        123.31         6.06 o                         
   3   0   0       1151.08       1077.95        11.42 o                         
   4   0   0       3535.39       4300.08       136.51 o                         
   5   0   0       1376.93       1199.43        12.31 o                         
   6   0   0       3105.10       3188.28        33.35 o                         
   7   0   0         11.69          6.37         1.61 o                         
   8   0   0       1286.68       1312.71        13.88 o                         
   9   0   0         31.91         39.03         2.49 o                         
  10   0   0        473.82        570.11         9.01 o                         
  11   0   0       1109.21       1106.60        12.49 o                         
  12   0   0        561.40        611.60         8.14 o                         
  13   0   0        900.76        929.82        12.52 o                         
  14   0   0       2419.60       2688.07        33.99 o                         
  15   0   0        333.07        332.14         8.86 o                         
  16   0   0         29.60         49.91         3.92 o                         
  17   0   0        239.68        238.01        12.48 o                         
  18   0   0         56.85         73.75         7.93 o                         
  19   0   0         29.30         50.08        15.40 o                         
  20   0   0          1.11        -12.68        17.43 o                         
  21   0   0          7.27          5.44        16.60 o                         
  22   0   0        116.41        100.10        22.60 o                         
  23   0   0         76.67         58.98        18.24 o                         
   3   1   0        674.04        679.64         6.69 o                         
   4   1   0      13462.71      12571.62       276.97 o                         
   5   1   0          3.50          2.91         1.08 o                         
   6   1   0        853.74        904.63        10.26 o                         
   7   1   0       1717.97       1631.59        16.78 o                         
   8   1   0        503.31        462.17         5.91 o                         
   9   1   0       4859.61       4696.84        46.69 o                         
  10   1   0        918.75        991.76        11.93 o                         
  11   1   0        163.01        132.75         5.31 o                         
  12   1   0        115.51        114.82         5.28 o                         
  13   1   0        189.91        197.65         6.11 o                         
  14   1   0        755.80        787.38        12.56 o                         
  15   1   0         61.01         52.23         3.85 o                         
  16   1   0        233.30        238.47         6.71 o                         
  17   1   0         46.49         33.98         3.69 o                         
  18   1   0         14.95         17.03         4.28 o                         
  19   1   0         89.43        100.65         8.89 o                         
  20   1   0          4.41         11.65        15.51 o                         
  21   1   0         59.93         31.03        17.02 o                         
  22   1   0         28.43         15.80        16.58 o                         
  23   1   0         13.48         -4.60        17.83 o                         
   1   2   0       1722.73       1659.83        16.47 o                         
   2   2   0        577.95        619.78         6.59 o                         
   3   2   0       2208.28       2065.46        20.53 o                         
   4   2   0       5796.39       6114.88       136.28 o                         
   5   2   0       5556.80       5323.98        96.97 o                         
   6   2   0       4534.64       4928.19        63.11 o                         
   7   2   0         51.10         35.37         2.06 o                         
   8   2   0         60.80         83.33         3.80 o                         
   9   2   0        467.06        455.99         6.90 o                         
  10   2   0       1021.21       1057.71        26.50 o                         
  11   2   0        661.10        631.76         8.95 o                         
  12   2   0        470.38        462.49         8.74 o                         
  13   2   0       1111.89       1111.87        16.43 o                         
  14   2   0        808.43        882.45        13.88 o                         
  15   2   0        131.62        132.17         5.22 o                         
  16   2   0        209.91        234.23         9.41 o                         
  17   2   0          1.80          6.03         8.38 o                         
  18   2   0          4.86          6.09         4.72 o                         
  19   2   0         18.41         32.90         8.23 o                         
  20   2   0         53.39         54.45        15.49 o                         
  21   2   0         54.99         28.26        15.95 o                         
  22   2   0         19.31         19.96        30.04 o                         
  23   2   0         25.03         15.41        17.82 o                         
   1   3   0         10.26         19.83         1.28 o                         
   2   3   0       1649.95       1549.75        15.69 o                         
   3   3   0       3262.68       3018.38        28.68 o                         
   4   3   0      10635.46      10861.83       196.00 o                         
   5   3   0       3472.88       3504.89        34.82 o                         
   6   3   0        265.42        266.77         3.99 o                         
   7   3   0       4184.00       4139.16        39.18 o                         
   8   3   0        238.28        243.04         3.69 o                         
   9   3   0       1774.66       1656.26        17.57 o                         
  10   3   0        430.21        506.85         7.55 o                         
  11   3   0        351.45        355.76         8.56 o                         
  12   3   0         72.30         72.92         3.60 o                         
  13   3   0         85.22         80.32         3.85 o                         
  14   3   0        611.66        628.83        10.95 o                         
  15   3   0        263.46        242.83         6.33 o                         
  16   3   0         21.27         13.33         3.74 o                         
  17   3   0         39.51         20.41         4.94 o                         
  18   3   0        113.12        112.88         7.53 o                         
  19   3   0         39.80         23.85         5.82 o                         
  20   3   0         20.73         27.62        14.92 o                         
  21   3   0          0.41         17.50        20.98 o                         
  22   3   0         32.09         32.52        15.96 o                         
  23   3   0         91.10         83.78        19.72 o                         
   0   4   0       1995.33       1712.45        24.61 o                         
   1   4   0       1351.05       1235.07        12.85 o                         
   2   4   0       3693.39       3822.10        53.92 o                         
   3   4   0       1488.95       1470.31        13.99 o                         
   4   4   0       6309.32       6625.10        84.86 o                         
   5   4   0       1826.65       1782.67        16.86 o                         
   6   4   0       2549.36       2677.18        24.85 o                         
   7   4   0        429.80        481.27         6.06 o                         
   8   4   0       3156.90       3267.63        30.32 o                         
   9   4   0        355.66        367.99         5.03 o                         
  10   4   0        733.36        805.85         9.86 o                         
  11   4   0        234.75        233.57         5.95 o                         
  12   4   0        443.38        491.82         8.74 o                         
  13   4   0        842.15        829.62        12.31 o                         
  14   4   0         94.01         98.80         4.44 o                         
  15   4   0        123.19        129.03         4.98 o                         
  16   4   0         40.93         54.45         5.64 o                         
  17   4   0        156.21        167.16         6.90 o                         
  18   4   0        139.82        154.02        10.37 o                         
  19   4   0         14.17         17.52         6.02 o                         
  20   4   0        244.74        255.54        16.92 o                         
  21   4   0         25.55         15.03        15.69 o                         
  22   4   0         61.68         64.00        16.07 o                         
  23   4   0          0.24         10.06        16.63 o                         
   1   5   0       2650.66       2629.06        26.51 o                         
   2   5   0       6221.46       6406.81        81.71 o                         
   3   5   0       3933.72       3914.95        37.32 o                         
   4   5   0       1288.86       1280.31        12.66 o                         
   5   5   0       1767.75       1764.86        18.18 o                         
   6   5   0       6631.39       6989.78        73.35 o                         
   7   5   0        573.60        587.64         7.30 o                         
   8   5   0       4925.37       5194.42        45.53 o                         
   9   5   0        201.58        179.28         5.18 o                         
  10   5   0        367.12        380.08         6.51 o                         
  11   5   0        317.78        325.74         8.70 o                         
  12   5   0         23.00         23.74         5.68 o                         
  13   5   0        183.89        195.91         7.78 o                         
  14   5   0         96.87         92.90         5.62 o                         
  15   5   0        233.31        245.97        13.76 o                         
  16   5   0         84.76         70.38         5.20 o                         
  17   5   0         29.36         16.68         4.93 o                         
  18   5   0         12.70         14.87         5.68 o                         
  19   5   0         64.83         36.35        11.52 o                         
  20   5   0        309.71        377.20        21.38 o                         
  21   5   0         16.73          7.18        14.03 o                         
  22   5   0         59.01          8.80        28.15 o                         
   0   6   0        273.63        232.61         7.41 o                         
   1   6   0       3769.78       3659.37        36.64 o                         
   2   6   0       1627.32       1617.50        17.06 o                         
   3   6   0        931.48        930.81        10.37 o                         
   4   6   0       1255.16       1260.27        12.80 o                         
   5   6   0        367.77        425.39         6.29 o                         
   6   6   0       2222.91       2294.71        21.90 o                         
   7   6   0        395.59        410.44         6.02 o                         
   8   6   0        426.24        446.47         7.92 o                         
   9   6   0          1.45          0.16         2.83 o                         
  10   6   0       1015.63       1010.66        12.46 o                         
  11   6   0        670.74        650.86         8.57 o                         
  12   6   0         82.86         95.21         4.32 o                         
  13   6   0         35.44         30.85         4.22 o                         
  14   6   0         60.00         53.71         4.92 o                         
  15   6   0        249.12        247.32         9.67 o                         
  16   6   0        135.78        119.91         6.62 o                         
  17   6   0        109.79         97.19         6.65 o                         
  18   6   0         32.37         21.16         7.64 o                         
  19   6   0         20.38         14.95         7.63 o                         
  20   6   0          1.26        -11.54        12.47 o                         
  21   6   0         12.48         10.24        13.34 o                         
  22   6   0         48.94         43.52        42.42 o                         
   1   7   0       2517.78       2522.63        27.52 o                         
   2   7   0       2956.21       3004.40        36.91 o                         
   3   7   0       1028.15       1051.02        12.73 o                         
   4   7   0        837.07        865.94        10.34 o                         
   5   7   0       1327.59       1358.82        13.45 o                         
   6   7   0       1636.65       1622.77        17.12 o                         
   7   7   0        142.78        133.42         5.24 o                         
   8   7   0       2972.15       3053.71        33.77 o                         
   9   7   0        699.22        688.11        10.20 o                         
  10   7   0       1099.42       1133.16        14.70 o                         
  11   7   0        201.16        191.98        10.99 o                         
  12   7   0        273.63        245.64         5.29 o                         
  13   7   0        214.35        224.92         8.03 o                         
  14   7   0        184.02        164.08         6.85 o                         
  15   7   0        167.93        175.08         8.45 o                         
  16   7   0          3.06          2.64         7.44 o                         
  17   7   0         45.34         19.22        10.91 o                         
  18   7   0        144.48        105.92        21.05 o                         
  19   7   0         98.11         90.49        12.24 o                         
  20   7   0          5.95         20.96        11.93 o                         
  21   7   0          4.72          0.18        24.89 o                         
   0   8   0       2148.59       2131.76        35.87 o                         
   1   8   0       2356.76       2236.36        26.47 o                         
   2   8   0       2412.20       2437.48        29.06 o                         
   3   8   0        209.70        185.73         7.95 o                         
   4   8   0        935.62        838.91        13.10 o                         
   5   8   0         88.44         84.12         4.57 o                         
   6   8   0        816.55        834.07        11.57 o                         
   7   8   0        300.58        319.37         7.22 o                         
   8   8   0        327.37        314.87        11.35 o                         
   9   8   0        560.12        580.07        11.59 o                         
  10   8   0        341.78        369.68        13.71 o                         
  11   8   0         37.91         22.73         3.74 o                         
  12   8   0        609.84        618.73        13.37 o                         
  13   8   0        120.33        100.88         7.24 o                         
  14   8   0        113.81        107.56         6.15 o                         
  15   8   0         40.05         44.97        13.15 o                         
  16   8   0         11.81          4.19        11.09 o                         
  17   8   0        142.85        150.54        15.28 o                         
  18   8   0          8.91          7.20         8.69 o                         
  19   8   0         25.91         10.51        13.41 o                         
  20   8   0          4.92        -28.34        28.34 o                         
   1   9   0        523.95        506.48        11.10 o                         
   2   9   0        699.86        682.91        12.47 o                         
   3   9   0        745.30        748.77        14.79 o                         
   4   9   0       1131.07       1110.32        15.83 o                         
   5   9   0        858.27        898.65        17.11 o                         
   6   9   0        528.71        511.26         9.38 o                         
   7   9   0        111.18        134.27         7.10 o                         
   8   9   0        590.11        616.30        11.55 o                         
   9   9   0         64.40         69.37         4.15 o                         
  10   9   0        373.23        438.06         8.40 o                         
  11   9   0          8.74          5.62         3.68 o                         
  12   9   0          1.15          2.72         4.22 o                         
  13   9   0         21.10         18.70         5.23 o                         
  14   9   0        135.85        124.88         6.20 o                         
  15   9   0         71.00         48.90         6.77 o                         
  16   9   0         11.94         -9.39         9.39 o                         
  17   9   0          0.77         -0.62         7.66 o                         
  18   9   0        118.94        107.43        14.61 o                         
  19   9   0         18.55          6.37        27.78 o                         
   0  10   0        177.94        180.05        10.81 o                         
   1  10   0       1322.82       1359.91        20.79 o                         
   2  10   0         74.41         75.99         5.62 o                         
   3  10   0        101.87        100.13         5.46 o                         
   4  10   0        363.63        362.98        12.46 o                         
   5  10   0         77.62         65.41         9.33 o                         
   6  10   0        245.59        257.62         9.13 o                         
   7  10   0         41.18         32.18         4.78 o                         
   8  10   0         32.13         30.50         4.17 o                         
   9  10   0         15.25         13.34         8.98 o                         
  10  10   0         62.73         67.11        11.17 o                         
  11  10   0         28.12          8.85        12.68 o                         
  12  10   0         62.69         76.76        11.39 o                         
  13  10   0         39.69         33.27         5.83 o                         
  14  10   0        298.33        351.25        18.78 o                         
  15  10   0        175.69        180.91        15.45 o                         
  16  10   0         41.73         35.70        13.02 o                         
  17  10   0         40.39         58.35        13.38 o                         
  18  10   0         17.09          0.82        13.17 o                         
   1  11   0         17.43         29.08         5.27 o                         
   2  11   0        211.54        190.72         9.46 o                         
   3  11   0        538.00        569.48        19.27 o                         
   4  11   0         62.70         58.87         6.31 o                         
   5  11   0        799.59        826.75        33.95 o                         
   6  11   0         75.98         72.73         6.34 o                         
   7  11   0         60.38         63.72        13.12 o                         
   8  11   0        126.00        135.13        21.41 o                         
   9  11   0        197.35        204.42        26.75 o                         
  10  11   0        270.65        259.39        33.89 o                         
  11  11   0        105.20        120.95        22.00 o                         
  12  11   0         36.72         53.05        13.47 o                         
  13  11   0          3.39         21.10         7.39 o                         
  14  11   0         65.35         64.50        13.95 o                         
  15  11   0          0.96         -1.03        13.68 o                         
  16  11   0         17.95         32.74        20.03 o                         
  17  11   0         41.81         45.61        22.61 o                         
   0  12   0        378.25        361.35        18.02 o                         
   1  12   0        210.47        216.49        12.62 o                         
   2  12   0        242.13        269.08        10.46 o                         
   3  12   0         98.27         84.58         6.97 o                         
   4  12   0         65.67         67.26        11.04 o                         
   5  12   0        107.44        107.80        11.15 o                         
   6  12   0         26.58         34.86        15.40 o                         
   7  12   0         24.89          0.87        14.11 o                         
   8  12   0         14.67         23.72        16.10 o                         
   9  12   0         33.90        -10.87        16.11 o                         
  10  12   0         65.95         90.03        15.04 o                         
  11  12   0         38.30         29.40        13.78 o                         
  12  12   0         11.27         19.21        13.76 o                         
  13  12   0         11.93         19.66        14.25 o                         
  14  12   0         36.65         39.93        14.55 o                         
  15  12   0         24.01         27.43        14.93 o                         
   1  13   0         26.23         16.95        11.92 o                         
   2  13   0         75.27         91.98         8.75 o                         
   3  13   0          4.42          8.29         7.13 o                         
   4  13   0         33.65          5.66        12.62 o                         
   5  13   0        213.46        169.52        19.16 o                         
   6  13   0          9.11         19.01        18.89 o                         
   7  13   0         68.33         60.78        13.17 o                         
   8  13   0        172.03        207.71        20.43 o                         
   9  13   0         15.23          8.26        27.29 o                         
  10  13   0         14.93         -2.86        14.61 o                         
  11  13   0          0.49          2.91        15.38 o                         
  12  13   0         54.99         75.10        15.20 o                         
  13  13   0         13.51          3.00        16.59 o                         
   0  14   0        135.40        117.94        26.95 o                         
   1  14   0         27.87         21.03        16.97 o                         
   2  14   0        100.43         98.43        18.17 o                         
   3  14   0        150.69        149.78        22.26 o                         
   4  14   0         27.29         11.31        18.08 o                         
   5  14   0          4.34        -17.37        17.37 o                         
   6  14   0         55.16         64.41        18.63 o                         
   7  14   0         62.75         40.94        18.74 o                         
   8  14   0         26.95         17.27        18.82 o                         
   9  14   0         22.45          0.03        15.61 o                         
  10  14   0         45.79         34.04        18.64 o                         
  11  14   0         37.86          7.94        19.72 o                         
   1  15   0         15.51         -5.39        18.85 o                         
   2  15   0         52.58         70.78        19.02 o                         
   3  15   0         24.01         25.07        19.17 o                         
   4  15   0         18.58         25.42        19.02 o                         
   5  15   0         53.26         21.22        19.77 o                         
   6  15   0         65.52         59.82        27.77 o                         
   7  15   0        102.45         98.12        32.37 o                         
  -8 -15   1         54.76         59.00        12.33 o                         
  -7 -15   1         12.67        -11.77        11.77 o                         
  -6 -15   1         21.90         22.20        20.78 o                         
  -5 -15   1         25.92         21.09        15.90 o                         
  -4 -15   1         71.34         74.70        11.58 o                         
  -3 -15   1         17.14         15.86        10.89 o                         
  -2 -15   1         20.87         26.99        10.93 o                         
  -1 -15   1         32.35         34.16        10.46 o                         
   0 -15   1        137.11        148.72        11.52 o                         
   1 -15   1         78.36         70.17        10.89 o                         
   2 -15   1         10.90         11.50        10.96 o                         
   3 -15   1          5.19        -10.41        11.11 o                         
   4 -15   1         93.41         91.16        11.54 o                         
   5 -15   1         22.53          7.73        13.13 o                         
   6 -15   1          7.03          8.77        12.62 o                         
   7 -15   1          0.26         -4.18        11.62 o                         
 -11 -14   1         28.30         45.57        16.58 o                         
 -10 -14   1          7.48         -5.39        12.30 o                         
  -9 -14   1         74.47         68.60        14.61 o                         
  -8 -14   1         20.21         12.97        11.67 o                         
  -7 -14   1         22.01         23.11        11.41 o                         
  -6 -14   1          0.68         -9.08        10.65 o                         
  -5 -14   1        141.79        120.51        11.30 o                         
  -4 -14   1        148.18        157.28        12.03 o                         
  -3 -14   1          2.98          6.00        12.69 o                         
  -2 -14   1         55.59         65.92        10.44 o                         
  -1 -14   1         66.61         64.52         8.00 o                         
   0 -14   1         17.93         19.40         9.60 o                         
   1 -14   1          3.80          8.44         8.90 o                         
   2 -14   1         12.98         16.72         9.86 o                         
   3 -14   1         78.29         69.70        10.46 o                         
   4 -14   1         59.76         55.28        10.72 o                         
   5 -14   1         26.10         31.39        10.94 o                         
   6 -14   1         82.62         68.79        11.22 o                         
   7 -14   1         10.82         10.38        10.96 o                         
   8 -14   1         56.47         58.29        11.62 o                         
   9 -14   1         35.26         16.30        13.70 o                         
  10 -14   1         22.59         24.74        15.94 o                         
  11 -14   1         10.70         24.31        18.38 o                         
 -14 -13   1          6.10        -14.74        26.73 o                         
 -13 -13   1         73.34         73.57        17.15 o                         
 -12 -13   1         38.45         48.63        15.06 o                         
 -11 -13   1         39.43         34.17        14.83 o                         
 -10 -13   1         28.87         24.57        10.57 o                         
  -9 -13   1          8.39         11.73        10.64 o                         
  -8 -13   1        112.75         93.59        12.23 o                         
  -7 -13   1          7.96          2.65        10.42 o                         
  -6 -13   1        130.29        117.20        10.80 o                         
  -5 -13   1         10.10         10.40         9.88 o                         
  -4 -13   1         52.20         45.92        10.02 o                         
  -3 -13   1         31.58         22.81         9.82 o                         
  -2 -13   1         74.78         87.32         7.18 o                         
  -1 -13   1          0.95         -1.59         6.93 o                         
   0 -13   1        216.05        246.15        14.93 o                         
   1 -13   1        221.17        220.27        10.80 o                         
   2 -13   1         38.63         29.45         7.72 o                         
   3 -13   1          7.34          9.08         9.49 o                         
   4 -13   1         37.71         32.51         9.83 o                         
   5 -13   1        121.13        112.82        10.61 o                         
   6 -13   1         54.65         64.38        10.50 o                         
   7 -13   1          4.35          4.24        10.28 o                         
   8 -13   1         98.96         94.68        14.98 o                         
   9 -13   1         21.75          8.97        10.52 o                         
  10 -13   1         65.75         52.34        14.68 o                         
  11 -13   1          7.42         -8.46        14.20 o                         
  12 -13   1         17.84          0.68        14.42 o                         
  13 -13   1         21.09         20.78        16.24 o                         
 -15 -12   1          4.88        -16.58        16.58 o                         
 -14 -12   1         57.22         69.09        15.06 o                         
 -13 -12   1         14.17         26.84        14.57 o                         
 -12 -12   1         27.23         11.28        13.63 o                         
 -11 -12   1         58.87         37.25         9.92 o                         
 -10 -12   1         62.56         55.14        10.18 o                         
  -9 -12   1        257.22        260.79        20.50 o                         
  -8 -12   1         88.53         91.80        10.29 o                         
  -7 -12   1          2.19          0.72         9.41 o                         
  -6 -12   1        181.54        161.99        13.08 o                         
  -5 -12   1        129.36        138.92        18.04 o                         
  -4 -12   1        278.78        308.91        14.59 o                         
  -3 -12   1         25.56         15.01         8.92 o                         
  -2 -12   1        430.54        442.20        12.01 o                         
  -1 -12   1         86.52         76.30         9.00 o                         
   0 -12   1        159.15        165.29         9.82 o                         
   1 -12   1         15.04          5.24         7.22 o                         
   2 -12   1        478.66        483.78        12.72 o                         
   3 -12   1         46.03         50.91         8.52 o                         
   4 -12   1        267.44        292.43        17.70 o                         
   5 -12   1         74.59         77.95        10.28 o                         
   6 -12   1         64.40         68.59         9.61 o                         
   7 -12   1        107.79        143.80        20.87 o                         
   8 -12   1        171.03        177.66        11.17 o                         
   9 -12   1        404.76        490.39        18.50 o                         
  10 -12   1         14.91          2.95        13.24 o                         
  11 -12   1         37.06         46.79        14.20 o                         
  12 -12   1          6.39         -0.50        13.60 o                         
  13 -12   1         45.98         38.63        14.88 o                         
  14 -12   1         12.25          4.34        14.34 o                         
  15 -12   1         24.55         16.65        16.60 o                         
 -17 -11   1          7.41         19.84        23.23 o                         
 -16 -11   1         12.36          8.10        13.81 o                         
 -15 -11   1         24.32         25.81        13.55 o                         
 -14 -11   1         24.56         25.98        13.60 o                         
 -13 -11   1        209.58        242.38        30.99 o                         
 -12 -11   1          9.65         10.75        13.07 o                         
 -11 -11   1         65.63         60.66        10.74 o                         
 -10 -11   1        176.63        196.14        18.48 o                         
  -9 -11   1        139.65        124.01        10.24 o                         
  -8 -11   1         17.11         10.58         8.79 o                         
  -7 -11   1        160.53        181.36        10.10 o                         
  -6 -11   1        481.74        473.27        16.12 o                         
  -5 -11   1         26.54         33.57         8.68 o                         
  -4 -11   1          6.47          9.27         9.40 o                         
  -3 -11   1        105.35        104.93         6.00 o                         
  -2 -11   1        404.08        433.76        11.18 o                         
  -1 -11   1         43.29         31.09         6.99 o                         
   0 -11   1        155.42        159.39         7.25 o                         
   1 -11   1        513.49        513.74        12.54 o                         
   2 -11   1        642.62        709.93        14.97 o                         
   3 -11   1         62.36         54.90         5.95 o                         
   4 -11   1         77.11         73.84         7.89 o                         
   5 -11   1        334.30        351.88        14.89 o                         
   6 -11   1        455.82        471.48        18.32 o                         
   7 -11   1        125.46        122.24         9.61 o                         
   8 -11   1         47.60         39.58         9.94 o                         
   9 -11   1         44.49         41.41         9.30 o                         
  10 -11   1        255.83        221.27        18.19 o                         
  11 -11   1        105.50         94.75        18.31 o                         
  12 -11   1         39.61         45.89        13.46 o                         
  13 -11   1         62.56         72.07        13.62 o                         
  14 -11   1         11.37          4.94        13.32 o                         
  15 -11   1         46.69         39.44        13.98 o                         
  16 -11   1         71.61         94.07        14.34 o                         
 -18 -10   1         52.23         61.16        14.33 o                         
 -17 -10   1         10.97         18.52        13.25 o                         
 -16 -10   1        142.26        138.57        14.40 o                         
 -15 -10   1         44.08         27.56        15.32 o                         
 -14 -10   1         19.23         17.73        12.82 o                         
 -13 -10   1         44.90         39.45        12.83 o                         
 -12 -10   1         35.65         27.52        14.54 o                         
 -11 -10   1         53.11         51.49         8.50 o                         
 -10 -10   1         34.15         33.81         8.21 o                         
  -9 -10   1        490.67        587.15        21.44 o                         
  -8 -10   1        110.45        113.53         8.13 o                         
  -7 -10   1        113.46        116.70         8.15 o                         
  -6 -10   1        244.39        254.16         9.28 o                         
  -5 -10   1        731.65        736.32        17.06 o                         
  -4 -10   1        295.56        318.89        19.04 o                         
  -3 -10   1        123.82        136.06         7.20 o                         
  -2 -10   1       1051.60       1075.87        16.74 o                         
  -1 -10   1         11.35          5.61         4.92 o                         
   0 -10   1        159.16        152.85         6.16 o                         
   1 -10   1         15.11         19.29         6.99 o                         
   2 -10   1        338.38        322.34        16.08 o                         
   3 -10   1        449.34        463.70        11.09 o                         
   4 -10   1         60.23         56.26         6.66 o                         
   5 -10   1        395.22        359.70        20.73 o                         
   6 -10   1        416.12        439.12        21.12 o                         
   7 -10   1        198.62        172.10         8.99 o                         
   8 -10   1         18.55         16.55         7.20 o                         
   9 -10   1        212.10        217.45        10.89 o                         
  10 -10   1         39.76         16.67        11.24 o                         
  11 -10   1        383.26        484.28        22.13 o                         
  12 -10   1         75.46         73.36        15.67 o                         
  13 -10   1          9.24         15.01        12.35 o                         
  14 -10   1         72.08         82.03        13.77 o                         
  15 -10   1        130.38        100.67        17.52 o                         
  16 -10   1         25.53         37.64        13.46 o                         
  17 -10   1         42.88         37.64        13.50 o                         
  18 -10   1          4.83          4.70        13.84 o                         
 -19  -9   1          1.39         11.35        13.35 o                         
 -18  -9   1         32.30         27.22        15.24 o                         
 -17  -9   1        100.47        107.56        13.43 o                         
 -16  -9   1         33.05         24.62        12.68 o                         
 -15  -9   1         11.04         19.77        14.01 o                         
 -14  -9   1         58.81         39.40        12.34 o                         
 -13  -9   1        143.13        156.27        12.70 o                         
 -12  -9   1         22.00         18.88        11.05 o                         
 -11  -9   1         36.59         42.91        11.39 o                         
 -10  -9   1          3.69          7.11         6.69 o                         
  -9  -9   1        194.66        171.14         8.72 o                         
  -8  -9   1         64.43         52.10         7.34 o                         
  -7  -9   1        196.78        193.36         8.34 o                         
  -6  -9   1         51.76         45.76         8.60 o                         
  -5  -9   1         48.68         45.04         8.19 o                         
  -4  -9   1        245.31        206.57        11.14 o                         
  -3  -9   1       2648.49       2580.29        32.45 o                         
  -2  -9   1       1114.49       1141.49        16.51 o                         
  -1  -9   1        832.96        832.50        13.36 o                         
   0  -9   1       1523.87       1581.48        21.38 o                         
   1  -9   1       1438.41       1483.34        21.29 o                         
   2  -9   1        772.34        762.67        12.57 o                         
   3  -9   1        456.12        455.07        10.75 o                         
   4  -9   1         63.14         63.58         5.99 o                         
   5  -9   1        704.61        714.58        13.99 o                         
   6  -9   1        300.97        280.75        12.49 o                         
   7  -9   1       1203.72       1283.62        21.89 o                         
   8  -9   1        196.15        198.37        10.56 o                         
   9  -9   1        152.35        139.00         7.73 o                         
  10  -9   1        205.60        196.56        11.69 o                         
  11  -9   1        298.76        315.06        14.99 o                         
  12  -9   1         46.26         18.85        18.71 o                         
  13  -9   1        184.63        182.91        38.19 o                         
  14  -9   1         61.14         33.94        14.31 o                         
  15  -9   1        191.53        180.21        13.49 o                         
  16  -9   1         50.06         34.95        13.81 o                         
  17  -9   1         97.37        103.19        13.20 o                         
  18  -9   1          6.82          3.75        12.20 o                         
  19  -9   1          1.56         16.87        13.84 o                         
 -20  -8   1         75.65         75.71        13.02 o                         
 -19  -8   1         20.54         12.97        11.82 o                         
 -18  -8   1          6.90          7.42        12.10 o                         
 -17  -8   1        112.51        103.33        16.99 o                         
 -16  -8   1         34.85         31.47        11.60 o                         
 -15  -8   1        198.93        200.48        12.82 o                         
 -14  -8   1         21.50         35.69        10.89 o                         
 -13  -8   1         13.73         16.61        10.23 o                         
 -12  -8   1         23.08         25.99         9.24 o                         
 -11  -8   1        692.12        738.36        19.39 o                         
 -10  -8   1        225.98        231.80        13.81 o                         
  -9  -8   1        737.09        779.00        15.81 o                         
  -8  -8   1        181.69        169.72         7.84 o                         
  -7  -8   1        210.52        222.18        12.37 o                         
  -6  -8   1        193.12        189.71         8.74 o                         
  -5  -8   1       2627.21       2589.72        38.38 o                         
  -4  -8   1       1467.68       1480.51        21.65 o                         
  -3  -8   1        515.00        539.86         9.65 o                         
  -2  -8   1       4100.44       3963.07        44.66 o                         
  -1  -8   1        343.21        322.32         8.26 o                         
   0  -8   1         21.83         21.09         7.46 o                         
   1  -8   1        868.98        844.48        13.25 o                         
   2  -8   1        671.85        607.40        10.46 o                         
   3  -8   1        498.36        534.99        10.39 o                         
   4  -8   1       1117.93       1057.34        16.63 o                         
   5  -8   1        921.27        890.57        14.93 o                         
   6  -8   1       1393.42       1454.07        23.41 o                         
   7  -8   1        445.94        472.70        12.09 o                         
   8  -8   1         35.76         38.04         9.66 o                         
   9  -8   1        470.09        553.14        15.82 o                         
  10  -8   1         41.38         39.79         8.73 o                         
  11  -8   1        662.02        759.94        19.15 o                         
  12  -8   1         68.78         64.33         9.20 o                         
  13  -8   1          4.36         -2.86        10.12 o                         
  14  -8   1         73.10         79.37        12.77 o                         
  15  -8   1         27.76         26.82        11.26 o                         
  16  -8   1        145.27        141.67        12.08 o                         
  17  -8   1        105.80        133.97        13.05 o                         
  18  -8   1         66.56         50.62        11.64 o                         
  19  -8   1         29.00         33.54        11.80 o                         
  20  -8   1         20.43         17.34        17.70 o                         
 -21  -7   1         14.51        -27.22        35.17 o                         
 -20  -7   1          4.33         -5.07        13.66 o                         
 -19  -7   1         16.02         15.34        10.79 o                         
 -18  -7   1        135.66        130.15        11.67 o                         
 -17  -7   1         46.42         47.08        11.02 o                         
 -16  -7   1         46.02         50.04        10.53 o                         
 -15  -7   1        228.44        249.78        13.97 o                         
 -14  -7   1        236.36        196.66        17.35 o                         
 -13  -7   1        404.92        439.74        16.14 o                         
 -12  -7   1        148.96        122.35        11.06 o                         
 -11  -7   1        506.11        505.60        15.79 o                         
 -10  -7   1        282.96        282.50        13.16 o                         
  -9  -7   1       1200.59       1127.02        19.19 o                         
  -8  -7   1        517.05        543.64        12.34 o                         
  -7  -7   1        274.94        308.41         9.46 o                         
  -6  -7   1       1210.71       1095.60        18.43 o                         
  -5  -7   1       2101.34       1999.77        27.47 o                         
  -4  -7   1        256.07        229.45         7.92 o                         
  -3  -7   1       1280.68       1287.28        17.08 o                         
  -2  -7   1        777.89        743.76        12.88 o                         
  -1  -7   1        454.04        424.58        14.13 o                         
   0  -7   1       6292.73       6048.09        72.74 o                         
   1  -7   1       2973.68       2915.40        36.11 o                         
   2  -7   1       1171.76       1088.86        14.64 o                         
   3  -7   1         94.90        109.94         8.53 o                         
   4  -7   1        225.67        228.79         7.61 o                         
   5  -7   1         38.52         44.79         4.32 o                         
   6  -7   1        595.68        538.43        15.14 o                         
   7  -7   1       1878.02       1945.96        32.89 o                         
   8  -7   1          0.67          8.24         5.25 o                         
   9  -7   1        559.20        577.78        15.50 o                         
  10  -7   1         14.87          9.46         7.50 o                         
  11  -7   1        114.47        103.75         8.83 o                         
  12  -7   1         82.15         58.97         8.72 o                         
  13  -7   1        270.58        314.99        13.13 o                         
  14  -7   1        126.19        126.04        10.79 o                         
  15  -7   1         31.16         29.28        10.80 o                         
  16  -7   1        131.67        139.15        13.83 o                         
  17  -7   1         15.60         18.27        10.50 o                         
  18  -7   1        103.05         95.64        11.25 o                         
  19  -7   1          0.55         20.24        12.90 o                         
  20  -7   1          2.44          0.74        10.37 o                         
  21  -7   1         25.56         49.07        15.41 o                         
 -22  -6   1         65.96         61.92        14.18 o                         
 -21  -6   1          4.01         -4.61         9.69 o                         
 -20  -6   1         32.26         21.89         9.98 o                         
 -19  -6   1         51.73         45.45        10.11 o                         
 -18  -6   1         70.28         56.44        10.15 o                         
 -17  -6   1        169.80        157.71        10.77 o                         
 -16  -6   1        211.30        203.07        11.33 o                         
 -15  -6   1          9.36         17.73         9.04 o                         
 -14  -6   1         28.13         11.60         8.16 o                         
 -13  -6   1        285.47        329.27        13.10 o                         
 -12  -6   1        639.41        663.37        17.03 o                         
 -11  -6   1         30.80         22.02         8.65 o                         
 -10  -6   1         86.49         73.91         7.37 o                         
  -9  -6   1       1290.39       1309.42        19.37 o                         
  -8  -6   1       1107.41       1099.41        20.39 o                         
  -7  -6   1        376.44        367.83        13.82 o                         
  -6  -6   1        582.03        522.50        10.64 o                         
  -5  -6   1       1695.49       1565.05        21.56 o                         
  -4  -6   1       1956.57       1889.07        23.55 o                         
  -3  -6   1        605.82        538.91         7.93 o                         
  -2  -6   1       2562.87       2353.31        26.78 o                         
  -1  -6   1       1743.67       1726.80        18.91 o                         
   0  -6   1       1309.71       1406.99        15.14 o                         
   1  -6   1        340.30        392.80         6.45 o                         
   2  -6   1       1161.32       1084.17        12.85 o                         
   3  -6   1        340.19        318.40         6.74 o                         
   4  -6   1       1149.99       1212.23        15.91 o                         
   5  -6   1        897.17        984.32        13.55 o                         
   6  -6   1        556.90        546.10        10.04 o                         
   7  -6   1        614.32        553.65        10.25 o                         
   8  -6   1        757.36        703.81        15.82 o                         
   9  -6   1        757.20        800.94        30.39 o                         
  10  -6   1       1008.89       1008.14        24.02 o                         
  11  -6   1        583.73        582.36        15.57 o                         
  12  -6   1        105.21        124.58         8.83 o                         
  13  -6   1        404.78        437.29        19.59 o                         
  14  -6   1         32.22         46.75         9.50 o                         
  15  -6   1         56.84         44.69         8.53 o                         
  16  -6   1          6.47         -2.05         9.37 o                         
  17  -6   1        175.72        178.06        10.03 o                         
  18  -6   1        114.56        113.73         9.59 o                         
  19  -6   1        183.46        171.87        10.19 o                         
  20  -6   1         86.25         79.52         9.36 o                         
  21  -6   1         24.29          3.43        13.96 o                         
 -22  -5   1         13.25          2.08        10.89 o                         
 -21  -5   1         89.51         98.73         9.34 o                         
 -20  -5   1         16.94          8.42         8.37 o                         
 -19  -5   1         31.79         36.12         8.60 o                         
 -18  -5   1         20.31          9.31         8.35 o                         
 -17  -5   1        541.93        600.35        17.28 o                         
 -16  -5   1        156.88        185.73        11.20 o                         
 -15  -5   1        341.80        365.71        15.59 o                         
 -14  -5   1        461.30        452.70        13.49 o                         
 -13  -5   1        351.10        386.61        14.15 o                         
 -12  -5   1        112.62         87.81         7.29 o                         
 -11  -5   1        156.89        167.05         7.02 o                         
 -10  -5   1        361.91        340.50        10.22 o                         
  -9  -5   1       1241.79       1307.65        23.42 o                         
  -8  -5   1         81.66         67.98         4.01 o                         
  -7  -5   1        224.15        247.17         6.69 o                         
  -6  -5   1        733.44        699.36        11.04 o                         
  -5  -5   1        336.61        338.24         7.10 o                         
  -4  -5   1       1307.47       1193.43        16.59 o                         
  -3  -5   1       1344.76       1505.56        18.48 o                         
  -2  -5   1        636.28        616.47         8.22 o                         
  -1  -5   1       1377.11       1232.37        13.72 o                         
   0  -5   1       3052.63       2872.52        28.84 o                         
   1  -5   1        132.18        205.22         4.35 o                         
   2  -5   1       1474.41       1370.28        15.30 o                         
   3  -5   1        109.62        163.02         4.38 o                         
   4  -5   1       4259.15       4283.40        50.68 o                         
   5  -5   1       3300.08       3256.04        38.89 o                         
   6  -5   1        219.44        219.75         6.27 o                         
   7  -5   1        229.80        236.06         6.60 o                         
   8  -5   1        341.33        345.76         9.17 o                         
   9  -5   1          6.11         18.07         5.06 o                         
  10  -5   1        314.08        307.28        10.25 o                         
  11  -5   1        227.54        220.97        17.14 o                         
  12  -5   1        288.59        314.57        11.39 o                         
  13  -5   1        517.72        573.44        16.42 o                         
  14  -5   1         80.87         65.99         7.18 o                         
  15  -5   1         35.31         40.64         8.87 o                         
  16  -5   1        127.57        147.60        11.30 o                         
  17  -5   1        117.91        132.12        11.75 o                         
  18  -5   1         70.52         70.58        11.61 o                         
  19  -5   1         18.97         15.32        11.36 o                         
  20  -5   1         96.71         73.89        13.42 o                         
  21  -5   1         22.25         17.12        11.89 o                         
  22  -5   1         10.29         -7.95        15.15 o                         
 -23  -4   1         27.71         18.60        31.84 o                         
 -22  -4   1         10.26         -5.45        15.62 o                         
 -21  -4   1         91.47         76.13         9.04 o                         
 -20  -4   1         51.04         51.84        10.29 o                         
 -19  -4   1        155.92        170.54        15.10 o                         
 -18  -4   1        121.56        130.38        22.06 o                         
 -17  -4   1         30.43         28.15         9.39 o                         
 -16  -4   1         45.97         42.97         7.21 o                         
 -15  -4   1        135.09        113.52         6.40 o                         
 -14  -4   1        266.79        258.49        17.89 o                         
 -13  -4   1        429.37        411.87        11.45 o                         
 -12  -4   1        122.31        135.40         6.94 o                         
 -11  -4   1        345.06        365.12         8.21 o                         
 -10  -4   1        190.37        161.74         9.01 o                         
  -9  -4   1       5356.07       5619.07        88.80 o                         
  -8  -4   1       1930.10       1917.01        25.91 o                         
  -7  -4   1       1773.34       1731.81        21.48 o                         
  -6  -4   1        722.95        665.36        10.21 o                         
  -5  -4   1       2104.72       2202.58        28.78 o                         
  -4  -4   1       1712.74       1596.27        21.20 o                         
  -3  -4   1       2401.83       2193.22        26.36 o                         
  -2  -4   1       1710.22       1542.98        17.57 o                         
  -1  -4   1       1594.33       1550.49        17.71 o                         
   0  -4   1         34.81         30.70         1.98 o                         
   1  -4   1        867.42        936.07        10.62 o                         
   2  -4   1        197.43        178.29         3.67 o                         
   3  -4   1       1106.31       1048.07        13.24 o                         
   4  -4   1       1622.77       1659.53        20.22 o                         
   5  -4   1       8026.71       8785.66       274.02 o                         
   6  -4   1        982.19       1027.32        13.43 o                         
   7  -4   1       2590.34       2832.39        36.96 o                         
   8  -4   1        460.96        389.25         9.33 o                         
   9  -4   1          9.37          1.03         4.09 o                         
  10  -4   1       1155.09       1179.17        17.57 o                         
  11  -4   1        953.44       1000.24        17.35 o                         
  12  -4   1        358.15        385.53        13.01 o                         
  13  -4   1        611.11        655.50        14.29 o                         
  14  -4   1         36.04         36.82         7.64 o                         
  15  -4   1          6.04          9.29         6.70 o                         
  16  -4   1        137.39        137.76         7.94 o                         
  17  -4   1         64.62         49.63         7.34 o                         
  18  -4   1         86.13         75.07         7.52 o                         
  19  -4   1          6.85         -6.84         6.84 o                         
  20  -4   1         13.73         16.59         6.35 o                         
  21  -4   1        152.60        158.01        30.91 o                         
  22  -4   1        124.94        110.56        25.09 o                         
 -23  -3   1         47.26         28.17        20.64 o                         
 -22  -3   1         69.33         64.25        18.87 o                         
 -21  -3   1        190.39        214.91        10.14 o                         
 -20  -3   1         36.14         14.99        11.59 o                         
 -19  -3   1         66.80         76.04         9.13 o                         
 -18  -3   1          8.28          1.63         7.57 o                         
 -17  -3   1         56.85         84.11         7.11 o                         
 -16  -3   1         33.76         36.83         6.34 o                         
 -15  -3   1        185.86        194.23        12.78 o                         
 -14  -3   1        295.54        290.11         8.86 o                         
 -13  -3   1        217.00        190.66         7.89 o                         
 -12  -3   1        276.79        263.08        12.28 o                         
 -11  -3   1        707.34        752.81        11.33 o                         
 -10  -3   1        780.92        780.62        13.05 o                         
  -9  -3   1         44.93         67.43         4.14 o                         
  -8  -3   1        797.75        887.69        11.60 o                         
  -7  -3   1      11757.59      12161.64       269.97 o                         
  -6  -3   1        540.62        604.82         8.94 o                         
  -5  -3   1        222.88        202.86         4.31 o                         
  -4  -3   1       4391.71       4073.19        56.85 o                         
  -3  -3   1        289.20        261.62         6.80 o                         
  -2  -3   1       1133.04       1068.01        12.24 o                         
  -1  -3   1      13992.51      13374.22       414.51 o                         
   0  -3   1       3048.92       2942.93        39.00 o                         
   1  -3   1      14997.23      15029.72       328.79 o                         
   2  -3   1       2654.49       2489.29        27.71 o                         
   3  -3   1      10003.60      10231.30       316.63 o                         
   4  -3   1       4997.78       4707.94        73.23 o                         
   5  -3   1       6834.12       7374.42       230.56 o                         
   6  -3   1       2243.75       2149.06        28.13 o                         
   7  -3   1        223.65        286.19         5.80 o                         
   8  -3   1        180.83        181.32         7.09 o                         
   9  -3   1       1118.82       1118.26        14.92 o                         
  10  -3   1        982.07        959.54        13.66 o                         
  11  -3   1         74.98         68.58         4.42 o                         
  12  -3   1        311.24        330.53         8.63 o                         
  13  -3   1        236.82        270.98         8.52 o                         
  14  -3   1       1151.18       1150.27        20.58 o                         
  15  -3   1        345.73        398.92        11.85 o                         
  16  -3   1        221.58        236.75        13.84 o                         
  17  -3   1         94.90        118.45         7.17 o                         
  18  -3   1         29.73         30.43         6.58 o                         
  19  -3   1         53.76         36.74         6.63 o                         
  20  -3   1          9.25         17.63        25.44 o                         
  21  -3   1         61.50         63.47        19.28 o                         
  22  -3   1         27.34         19.17        19.86 o                         
  23  -3   1         59.20         45.88        25.07 o                         
 -23  -2   1          3.21          4.55        18.53 o                         
 -22  -2   1          3.80         13.03        17.81 o                         
 -21  -2   1         47.14         43.84         6.79 o                         
 -20  -2   1          5.24         -0.06         5.19 o                         
 -19  -2   1         72.38         72.75         6.15 o                         
 -18  -2   1        156.31        137.65         8.05 o                         
 -17  -2   1         83.12         87.23         6.26 o                         
 -16  -2   1         21.17          5.05         5.53 o                         
 -15  -2   1        360.99        359.25        10.25 o                         
 -14  -2   1        195.30        178.46         7.43 o                         
 -13  -2   1        298.06        359.49        11.58 o                         
 -12  -2   1        100.49         94.17         4.17 o                         
 -11  -2   1        176.44        163.76         5.31 o                         
 -10  -2   1        658.50        603.54         9.19 o                         
  -9  -2   1        244.84        195.50         7.11 o                         
  -8  -2   1       2303.02       2113.24        24.40 o                         
  -7  -2   1        765.60        850.79        10.78 o                         
  -6  -2   1       6004.31       5838.88       131.95 o                         
  -5  -2   1       1563.53       1471.25        15.97 o                         
  -4  -2   1        632.27        667.59         7.66 o                         
  -3  -2   1       7288.01       7076.07       156.50 o                         
  -2  -2   1       1122.00        976.04        12.82 o                         
   0  -2   1        733.12        768.24         8.27 o                         
   2  -2   1       3140.41       2933.22        37.40 o                         
   3  -2   1      12389.67      12181.95       376.14 o                         
   4  -2   1       1711.19       1669.97        22.59 o                         
   5  -2   1       5657.44       5787.10       182.05 o                         
   6  -2   1       1228.24       1273.21        15.99 o                         
   7  -2   1        930.65       1038.07        13.37 o                         
   8  -2   1       1159.01       1061.99        13.86 o                         
   9  -2   1       1072.67       1244.03        16.17 o                         
  10  -2   1       1205.81       1112.67        16.55 o                         
  11  -2   1        192.14        165.85         5.75 o                         
  12  -2   1         99.72         89.77         5.56 o                         
  13  -2   1        721.16        795.60        13.48 o                         
  14  -2   1        120.61        114.66         5.80 o                         
  15  -2   1        220.97        207.24        12.52 o                         
  16  -2   1        111.67        102.70         6.89 o                         
  17  -2   1         11.72          6.94         5.11 o                         
  18  -2   1         16.33         18.44         4.87 o                         
  19  -2   1        342.68        385.99        15.72 o                         
  20  -2   1          0.90          1.95         7.24 o                         
  21  -2   1         73.22         83.13        14.41 o                         
  22  -2   1         19.71         13.10        18.49 o                         
  23  -2   1         16.69         -3.51        23.71 o                         
 -24  -1   1          5.74         42.31        19.06 o                         
 -23  -1   1        100.54         82.11        19.25 o                         
 -22  -1   1          3.22         -3.13        34.82 o                         
 -21  -1   1         80.19         58.77        17.36 o                         
 -20  -1   1         89.34         72.63         9.92 o                         
 -19  -1   1         85.98         79.85         8.24 o                         
 -18  -1   1         32.81         31.06         4.70 o                         
 -17  -1   1          0.32          7.18         4.69 o                         
 -16  -1   1         37.43         51.50         5.88 o                         
 -15  -1   1        163.44        185.59         8.96 o                         
 -14  -1   1        285.87        283.12        11.91 o                         
 -13  -1   1        927.59        987.50        14.83 o                         
 -12  -1   1        986.06        959.56        12.31 o                         
 -11  -1   1        321.50        320.21         8.30 o                         
 -10  -1   1       2888.07       2876.92        30.97 o                         
  -9  -1   1        193.63        270.72        17.70 o                         
  -8  -1   1        344.51        345.64         5.36 o                         
  -7  -1   1       3317.02       3323.95        34.99 o                         
  -6  -1   1        602.38        498.67         6.29 o                         
  -5  -1   1       3516.35       3738.22        86.59 o                         
  -4  -1   1       7384.57       6838.81       215.06 o                         
  -3  -1   1       8565.23       8337.80       233.36 o                         
  -2  -1   1        897.36        778.02        15.57 o                         
   2  -1   1        947.44        911.04        10.22 o                         
   4  -1   1        755.74        755.96        15.61 o                         
   5  -1   1       2671.34       2647.72        27.82 o                         
   6  -1   1       2381.47       2181.49        24.71 o                         
   7  -1   1         39.21         30.65         1.96 o                         
   8  -1   1       1416.11       1333.85        15.01 o                         
   9  -1   1        495.73        530.18         7.28 o                         
  10  -1   1        652.78        675.47         9.09 o                         
  11  -1   1        974.87       1054.62        14.62 o                         
  12  -1   1        434.22        406.35         8.44 o                         
  13  -1   1        245.72        259.24        14.79 o                         
  14  -1   1       1021.27        983.32        17.40 o                         
  15  -1   1        524.31        581.86        12.56 o                         
  16  -1   1          3.07         -1.21         5.68 o                         
  17  -1   1        574.49        653.51        31.42 o                         
  18  -1   1         77.94         71.60        13.30 o                         
  19  -1   1          1.70          8.91        11.35 o                         
  20  -1   1         43.08         34.68        29.81 o                         
  21  -1   1         15.41          8.96        30.22 o                         
  22  -1   1         16.95         27.04        17.92 o                         
  23  -1   1          1.83          7.42        25.27 o                         
 -24   0   1          9.82         25.33        20.17 o                         
 -23   0   1         37.20         19.84        33.80 o                         
 -22   0   1         40.15         62.20        17.74 o                         
 -21   0   1         54.63         65.34        16.13 o                         
 -20   0   1         31.04         37.36        16.45 o                         
 -19   0   1          3.63         -3.09         7.59 o                         
 -18   0   1        214.77        175.62         9.84 o                         
 -17   0   1         46.44         39.60         6.60 o                         
 -16   0   1        594.82        534.38        10.53 o                         
 -15   0   1         83.24         82.24         3.75 o                         
 -14   0   1          3.95         11.93         2.67 o                         
 -13   0   1        752.13        865.32        11.43 o                         
 -12   0   1        243.74        211.20         4.93 o                         
 -11   0   1         42.53         41.75         2.87 o                         
 -10   0   1       1200.48       1130.32        12.47 o                         
  -9   0   1          2.39          3.00         1.83 o                         
  -8   0   1       3120.60       2915.56        29.29 o                         
  -7   0   1       5962.96       6994.86       157.52 o                         
  -6   0   1       3760.40       3409.44        35.63 o                         
  -4   0   1        500.78        522.67         5.86 o                         
  -3   0   1       2049.16       2065.08        47.31 o                         
  -2   0   1        187.32        166.88         5.17 o                         
   2   0   1       1443.42       1160.99        25.71 o                         
   3   0   1       1176.98       1323.04        14.73 o                         
   4   0   1         97.98         82.30         2.63 o                         
   5   0   1         71.72         53.98         2.23 o                         
   6   0   1       1893.80       1913.90        19.36 o                         
   7   0   1       2398.36       2530.13        25.45 o                         
   8   0   1       1255.44       1269.28        14.31 o                         
   9   0   1        171.68        146.33         3.81 o                         
  10   0   1       2669.20       2647.67        27.07 o                         
  11   0   1         57.68         81.64         6.40 o                         
  12   0   1        144.31        119.61         3.92 o                         
  13   0   1        647.95        601.27        10.11 o                         
  14   0   1        165.73        185.59         5.63 o                         
  15   0   1         64.26         51.36         3.47 o                         
  16   0   1        130.93        126.06         7.91 o                         
  17   0   1        439.40        446.65        29.69 o                         
  18   0   1         74.93         95.74        15.14 o                         
  19   0   1        560.73        666.38        26.82 o                         
  20   0   1          0.27        -15.55        15.55 o                         
  21   0   1          5.41         24.77        17.29 o                         
  22   0   1          0.13         -1.15        17.74 o                         
  23   0   1          6.80         20.85        36.40 o                         
 -24   1   1          6.49         15.90        17.62 o                         
 -23   1   1         94.82         90.40        18.01 o                         
 -22   1   1          2.80         17.98        16.72 o                         
 -21   1   1         74.66         47.94        24.07 o                         
 -20   1   1         87.78         58.69        21.71 o                         
 -19   1   1         93.56         91.49         6.60 o                         
 -18   1   1         28.64          9.85         6.15 o                         
 -17   1   1          7.65         13.48         4.28 o                         
 -16   1   1         40.47         47.26         4.10 o                         
 -15   1   1        105.24        117.83         5.33 o                         
 -14   1   1        241.70        240.08         6.85 o                         
 -13   1   1        991.37       1033.33        15.04 o                         
 -12   1   1        917.08        896.08        12.25 o                         
 -11   1   1        319.62        344.42         7.13 o                         
 -10   1   1       3069.49       3096.80        33.24 o                         
  -9   1   1        253.26        327.20         5.52 o                         
  -8   1   1        303.25        304.14         5.01 o                         
  -7   1   1       3232.90       3266.46        34.39 o                         
  -6   1   1        594.49        503.75         6.32 o                         
  -5   1   1       3165.54       3453.35        70.05 o                         
  -4   1   1       7016.29       6469.95       143.69 o                         
  -3   1   1       8468.41       8808.19       193.64 o                         
  -2   1   1        945.68        848.88        10.92 o                         
   0   1   1        213.61        141.61        19.07 o                         
   2   1   1       1012.09        971.68         9.77 o                         
   4   1   1        466.95        429.41         4.60 o                         
   5   1   1       2575.04       2547.57        25.36 o                         
   6   1   1       2424.68       2231.55        22.45 o                         
   7   1   1        116.70        105.39         2.92 o                         
   8   1   1       1541.87       1444.55        16.11 o                         
   9   1   1        562.99        599.30         8.07 o                         
  10   1   1        726.33        746.40        10.02 o                         
  11   1   1        986.54       1059.10        12.98 o                         
  12   1   1        470.88        434.13         8.15 o                         
  13   1   1        218.91        210.51        15.51 o                         
  14   1   1       1006.56        970.62        14.44 o                         
  15   1   1        468.31        516.44         9.87 o                         
  16   1   1          8.94          8.12         6.91 o                         
  17   1   1        481.72        516.65        21.15 o                         
  18   1   1         74.15         69.45        11.36 o                         
  19   1   1          5.21          0.66        14.25 o                         
  20   1   1         42.11         37.97        17.21 o                         
  21   1   1         16.49         -0.39        16.27 o                         
  22   1   1         17.92          7.10        17.52 o                         
  23   1   1          2.94          8.69        22.40 o                         
 -23   2   1          3.37         -1.12        16.35 o                         
 -22   2   1          3.59         17.36        16.67 o                         
 -21   2   1         39.99         61.70        25.59 o                         
 -20   2   1          5.71          5.69         7.17 o                         
 -19   2   1         50.25         49.33         4.45 o                         
 -18   2   1        154.93        134.41         9.69 o                         
 -17   2   1         93.58         95.21         4.20 o                         
 -16   2   1         34.33         27.56         3.75 o                         
 -15   2   1        334.54        327.04         8.23 o                         
 -14   2   1        248.60        242.22         7.72 o                         
 -13   2   1        276.10        333.66         7.86 o                         
 -12   2   1        135.33        127.02         5.24 o                         
 -11   2   1        189.42        184.19         6.44 o                         
 -10   2   1        558.08        517.97         9.39 o                         
  -9   2   1        181.70        155.13         5.73 o                         
  -8   2   1       2377.41       2204.31        23.85 o                         
  -7   2   1        839.75        946.51        11.78 o                         
  -6   2   1       6077.56       6069.72       134.50 o                         
  -5   2   1       1927.55       1862.25        18.81 o                         
  -4   2   1        683.39        732.99         7.84 o                         
  -3   2   1       6212.73       5761.64       127.98 o                         
  -2   2   1        999.02        865.86         9.50 o                         
  -1   2   1       4725.27       5069.26        91.48 o                         
   0   2   1        801.85        838.00         8.55 o                         
   2   2   1       3402.04       3204.09        40.84 o                         
   3   2   1      12332.61      11951.99       214.17 o                         
   4   2   1       1631.77       1550.77        15.70 o                         
   5   2   1       5031.05       5095.53        80.89 o                         
   6   2   1       1336.42       1381.33        12.99 o                         
   7   2   1        638.95        720.51         7.38 o                         
   8   2   1       1204.17       1125.74        11.00 o                         
   9   2   1        873.26       1004.34        10.08 o                         
  10   2   1       1290.64       1240.09        13.47 o                         
  11   2   1        147.62        133.40         3.94 o                         
  12   2   1        105.64        103.72         4.82 o                         
  13   2   1        594.89        637.75        10.34 o                         
  14   2   1        126.15        122.12         4.77 o                         
  15   2   1        261.10        269.64         6.58 o                         
  16   2   1         84.13         72.33         4.93 o                         
  17   2   1          9.00         -2.30         6.85 o                         
  18   2   1         11.58          7.79         7.43 o                         
  19   2   1        340.99        399.45        14.93 o                         
  20   2   1          0.85         22.09        20.19 o                         
  21   2   1         84.33         74.90        17.27 o                         
  22   2   1         20.36         17.70        16.72 o                         
  23   2   1         13.88         19.39        20.65 o                         
 -23   3   1         53.09         56.98        16.77 o                         
 -22   3   1         70.60         73.36        16.57 o                         
 -21   3   1        185.17        192.93        16.47 o                         
 -20   3   1         34.10         23.64         8.61 o                         
 -19   3   1         72.32         91.40         5.59 o                         
 -18   3   1          5.60         11.03         9.35 o                         
 -17   3   1         34.42         52.54         6.18 o                         
 -16   3   1         17.07         18.22         3.96 o                         
 -15   3   1        132.64        133.41         5.31 o                         
 -14   3   1        255.56        248.91         6.67 o                         
 -13   3   1        193.43        168.20         9.66 o                         
 -12   3   1        212.64        191.48         9.70 o                         
 -11   3   1        726.15        787.87         9.93 o                         
 -10   3   1        902.93        902.21        10.72 o                         
  -9   3   1        112.15        146.37         4.77 o                         
  -8   3   1        781.66        879.77        10.07 o                         
  -7   3   1      12032.54      12613.13       279.96 o                         
  -6   3   1        869.83        954.03         9.90 o                         
  -5   3   1        188.74        144.26         3.52 o                         
  -4   3   1       4120.51       3861.38        38.16 o                         
  -3   3   1        449.86        420.20         4.84 o                         
  -2   3   1       1019.34        949.41         9.56 o                         
  -1   3   1      14192.59      13429.67       294.21 o                         
   0   3   1       3289.66       3209.89        33.40 o                         
   1   3   1      14743.62      15235.45       333.25 o                         
   2   3   1       2268.54       2184.26        22.98 o                         
   3   3   1      10349.68      10645.74       234.33 o                         
   4   3   1       4930.19       4648.87        51.64 o                         
   5   3   1       6678.89       7043.34       207.79 o                         
   6   3   1       2390.66       2272.58        22.16 o                         
   7   3   1        152.66        195.12         3.45 o                         
   8   3   1        149.92        138.39         3.92 o                         
   9   3   1       1022.68       1016.37        10.76 o                         
  10   3   1       1084.31       1062.60        12.03 o                         
  11   3   1        145.00        132.46         7.00 o                         
  12   3   1        326.51        344.18         7.89 o                         
  13   3   1        176.26        184.78         9.07 o                         
  14   3   1       1102.64       1096.13        16.52 o                         
  15   3   1        365.04        419.76         8.06 o                         
  16   3   1        203.78        212.97         6.08 o                         
  17   3   1        119.01        118.99        10.18 o                         
  18   3   1         22.33         14.39         5.90 o                         
  19   3   1         53.04         39.15        10.80 o                         
  20   3   1          9.60          0.91        15.27 o                         
  21   3   1         62.51         80.83        17.02 o                         
  22   3   1         26.19          5.07        25.36 o                         
  23   3   1         56.28         48.31        17.29 o                         
 -23   4   1         24.93         37.31        30.84 o                         
 -22   4   1         11.72         35.90        15.05 o                         
 -21   4   1        110.39        124.46        30.66 o                         
 -20   4   1         47.57         45.32         6.62 o                         
 -19   4   1        140.18        158.81         9.51 o                         
 -18   4   1         94.15        103.21         5.78 o                         
 -17   4   1         29.49         32.70         5.45 o                         
 -16   4   1         28.34         26.94         4.43 o                         
 -15   4   1        173.01        149.24         6.01 o                         
 -14   4   1        264.60        252.45         7.02 o                         
 -13   4   1        481.24        465.29         9.57 o                         
 -12   4   1        121.39        144.71         6.79 o                         
 -11   4   1        349.06        364.61         7.45 o                         
 -10   4   1        188.14        155.41         4.68 o                         
  -9   4   1       5359.70       5616.09        50.81 o                         
  -8   4   1       1983.90       1951.67        19.35 o                         
  -7   4   1       1910.59       1875.99        18.01 o                         
  -6   4   1        657.30        597.96         6.76 o                         
  -5   4   1       1667.36       1738.79        16.47 o                         
  -4   4   1       1741.08       1619.83        15.32 o                         
  -3   4   1       2193.57       2026.80        19.72 o                         
  -2   4   1       1407.78       1279.09        14.27 o                         
  -1   4   1       1776.68       1755.29        17.83 o                         
   0   4   1         55.89         44.73         1.85 o                         
   1   4   1       1033.46       1105.88        11.61 o                         
   2   4   1        201.14        182.63         3.75 o                         
   3   4   1       1315.86       1254.85        13.14 o                         
   4   4   1       1615.61       1655.21        15.68 o                         
   5   4   1       8916.14       9522.76       173.58 o                         
   6   4   1       1184.04       1244.73        12.31 o                         
   7   4   1       2180.23       2355.02        23.24 o                         
   8   4   1        488.16        394.93         5.33 o                         
   9   4   1         72.97         81.01         3.35 o                         
  10   4   1        965.46        959.94        10.81 o                         
  11   4   1        970.53       1027.65        13.38 o                         
  12   4   1        395.86        419.96         7.96 o                         
  13   4   1        570.19        589.99        10.37 o                         
  14   4   1         41.02         40.09         3.94 o                         
  15   4   1          3.57          7.91         3.83 o                         
  16   4   1        148.69        143.41         6.04 o                         
  17   4   1         63.42         60.09        12.00 o                         
  18   4   1         92.64         91.76         9.97 o                         
  19   4   1          2.83          4.36        17.78 o                         
  20   4   1         10.20         11.71        19.44 o                         
  21   4   1        131.54        131.54        17.03 o                         
  22   4   1        117.60         98.80        31.02 o                         
 -22   5   1         17.48        -19.54        24.95 o                         
 -21   5   1         87.49        115.95        28.05 o                         
 -20   5   1         18.98          1.20         8.73 o                         
 -19   5   1         27.71         25.38         7.54 o                         
 -18   5   1         15.70          4.96         9.85 o                         
 -17   5   1        529.99        610.44        13.94 o                         
 -16   5   1        146.24        167.94         9.09 o                         
 -15   5   1        309.83        309.77         8.93 o                         
 -14   5   1        535.55        541.66        10.61 o                         
 -13   5   1        413.46        438.74        11.95 o                         
 -12   5   1        197.65        195.75         6.80 o                         
 -11   5   1         83.69        119.08         4.92 o                         
 -10   5   1        273.32        241.26         6.51 o                         
  -9   5   1       1159.94       1245.07        13.04 o                         
  -8   5   1         66.24         60.86         3.88 o                         
  -7   5   1        191.32        207.39         4.01 o                         
  -6   5   1        575.22        551.87         7.01 o                         
  -5   5   1        519.73        550.77         6.51 o                         
  -4   5   1       1288.26       1185.86        11.84 o                         
  -3   5   1       1452.74       1617.47        16.23 o                         
  -2   5   1        395.86        384.04         5.26 o                         
  -1   5   1       1110.07        952.59        10.48 o                         
   0   5   1       3568.08       3418.85        34.09 o                         
   1   5   1        402.63        488.27         6.70 o                         
   2   5   1       1655.40       1542.09        16.08 o                         
   3   5   1        335.58        414.75         5.51 o                         
   4   5   1       4403.36       4364.33        41.56 o                         
   5   5   1       3178.51       3119.54        29.89 o                         
   6   5   1        375.52        372.65         5.35 o                         
   7   5   1        226.81        233.74         8.48 o                         
   8   5   1        270.50        266.12         6.01 o                         
   9   5   1          7.93         11.06         2.20 o                         
  10   5   1        235.82        216.35         4.53 o                         
  11   5   1        369.11        366.33         5.82 o                         
  12   5   1        227.13        233.03         7.24 o                         
  13   5   1        459.85        490.69        10.07 o                         
  14   5   1        138.23        125.92         6.30 o                         
  15   5   1         26.28         32.01         6.21 o                         
  16   5   1         84.31         85.88         5.93 o                         
  17   5   1        125.31        141.97         7.33 o                         
  18   5   1         77.06         77.64         6.44 o                         
  19   5   1         14.43          2.06        13.36 o                         
  20   5   1         89.85         59.10        14.75 o                         
  21   5   1         18.53         -1.94        28.15 o                         
  22   5   1          8.71          9.66        17.58 o                         
 -22   6   1         66.10         40.11        13.83 o                         
 -21   6   1          4.21         -9.52        12.53 o                         
 -20   6   1         20.97         23.15         7.92 o                         
 -19   6   1         51.41         43.24         8.25 o                         
 -18   6   1        107.81         96.60        11.16 o                         
 -17   6   1        160.42        174.86        15.75 o                         
 -16   6   1        210.27        194.78        15.58 o                         
 -15   6   1          2.44         -4.65         9.53 o                         
 -14   6   1         22.56         18.49         6.39 o                         
 -13   6   1        266.16        288.31         9.19 o                         
 -12   6   1        563.68        595.34        10.06 o                         
 -11   6   1         42.20         43.60         3.50 o                         
 -10   6   1        116.28        101.94         3.91 o                         
  -9   6   1        978.00        995.51        12.24 o                         
  -8   6   1       1041.35       1015.56        12.11 o                         
  -7   6   1        447.92        433.67         7.91 o                         
  -6   6   1        542.46        496.24         6.59 o                         
  -5   6   1       2120.54       1994.45        19.95 o                         
  -4   6   1       2403.39       2339.97        22.12 o                         
  -3   6   1        406.68        331.43         5.33 o                         
  -2   6   1       2425.69       2220.12        21.92 o                         
  -1   6   1       1610.58       1605.42        16.95 o                         
   0   6   1       1393.90       1483.70        15.81 o                         
   1   6   1        291.73        358.17         5.67 o                         
   2   6   1        951.70        855.78        10.01 o                         
   3   6   1        457.74        438.66         6.02 o                         
   4   6   1       1447.98       1508.71        14.91 o                         
   5   6   1        858.06        920.72        10.83 o                         
   6   6   1        544.08        532.04         9.59 o                         
   7   6   1        654.72        600.02         7.58 o                         
   8   6   1        839.72        800.31         9.73 o                         
   9   6   1        625.11        650.41         9.55 o                         
  10   6   1       1098.30       1103.21        12.59 o                         
  11   6   1        523.04        531.56         7.61 o                         
  12   6   1         65.00         64.72         3.27 o                         
  13   6   1        372.51        403.46         9.22 o                         
  14   6   1         44.62         55.41         5.45 o                         
  15   6   1         66.57         61.00         6.43 o                         
  16   6   1          2.09          5.34         5.65 o                         
  17   6   1        185.86        189.62         8.81 o                         
  18   6   1        115.35        101.53        11.04 o                         
  19   6   1        176.28        151.32        17.32 o                         
  20   6   1         79.18        100.04        23.93 o                         
  21   6   1         23.37         18.80        23.91 o                         
 -21   7   1         16.29        -18.45        20.42 o                         
 -20   7   1          1.68         -9.07        10.99 o                         
 -19   7   1         12.50         12.51        14.39 o                         
 -18   7   1        146.52        154.43         9.38 o                         
 -17   7   1         45.05         45.09        10.32 o                         
 -16   7   1         35.97         27.05         7.31 o                         
 -15   7   1        235.05        235.30        15.32 o                         
 -14   7   1        302.53        311.60         9.90 o                         
 -13   7   1        299.24        312.38         8.37 o                         
 -12   7   1        148.74        131.05         6.91 o                         
 -11   7   1        326.75        317.36         7.93 o                         
 -10   7   1        258.54        257.02         6.82 o                         
  -9   7   1       1542.52       1504.79        19.67 o                         
  -8   7   1        628.53        662.79         9.78 o                         
  -7   7   1        383.13        409.41         7.48 o                         
  -6   7   1       1147.65       1050.35        11.94 o                         
  -5   7   1       1721.97       1667.87        15.95 o                         
  -4   7   1        275.23        254.70         5.03 o                         
  -3   7   1       1232.86       1245.32        13.61 o                         
  -2   7   1        691.08        644.52         8.81 o                         
  -1   7   1        579.86        539.14         9.96 o                         
   0   7   1       6731.24       6499.85        67.96 o                         
   1   7   1       3008.10       2994.06        34.35 o                         
   2   7   1       1053.45        981.95        13.07 o                         
   3   7   1         17.06         25.15         3.08 o                         
   4   7   1        296.66        306.61         9.70 o                         
   5   7   1         50.75         55.00         3.84 o                         
   6   7   1        549.41        503.38         7.75 o                         
   7   7   1       1702.05       1746.27        19.46 o                         
   8   7   1          6.32          9.94         3.18 o                         
   9   7   1        710.37        757.90        11.63 o                         
  10   7   1         13.35          5.49         3.37 o                         
  11   7   1        127.39        119.57         4.34 o                         
  12   7   1         91.30         77.06         3.19 o                         
  13   7   1        311.93        351.86        13.13 o                         
  14   7   1        136.21        119.88         6.44 o                         
  15   7   1         25.49         23.47         5.55 o                         
  16   7   1        147.53        146.64        11.50 o                         
  17   7   1         17.59         13.15        14.56 o                         
  18   7   1         99.17        104.21        14.04 o                         
  19   7   1          1.22          6.95         9.80 o                         
  20   7   1          0.84         -3.35        12.44 o                         
  21   7   1         22.93        -13.68        13.68 o                         
 -20   8   1         73.17         87.28        28.15 o                         
 -19   8   1         20.68         17.59        12.64 o                         
 -18   8   1          3.50         12.83        12.99 o                         
 -17   8   1        131.13        121.88        18.41 o                         
 -16   8   1         18.82         13.80        10.15 o                         
 -15   8   1        193.77        199.20        14.72 o                         
 -14   8   1         37.32         52.46         4.97 o                         
 -13   8   1         37.03         34.97         2.98 o                         
 -12   8   1         20.32         14.00        11.56 o                         
 -11   8   1        642.75        622.83        10.85 o                         
 -10   8   1        255.86        245.20         6.78 o                         
  -9   8   1        807.44        842.38        13.35 o                         
  -8   8   1        192.73        173.39         7.76 o                         
  -7   8   1        394.52        391.15        16.33 o                         
  -6   8   1        209.74        206.16        10.21 o                         
  -5   8   1       2548.66       2526.67        28.17 o                         
  -4   8   1       1538.88       1543.76        19.88 o                         
  -3   8   1        559.67        582.72        12.05 o                         
  -2   8   1       3963.70       3803.66        43.75 o                         
  -1   8   1        327.07        313.67         7.07 o                         
   0   8   1         24.92         23.69         3.60 o                         
   1   8   1        759.78        754.62        11.16 o                         
   2   8   1        727.55        698.92        11.31 o                         
   3   8   1        584.63        610.09        11.42 o                         
   4   8   1       1213.28       1208.61        17.71 o                         
   5   8   1        906.35        873.65        13.07 o                         
   6   8   1       1309.99       1282.76        16.10 o                         
   7   8   1        265.53        253.52         6.89 o                         
   8   8   1         27.36         21.04         3.62 o                         
   9   8   1        606.64        665.96        13.28 o                         
  10   8   1         30.33         26.34         3.82 o                         
  11   8   1        685.55        759.42        12.28 o                         
  12   8   1         57.21         58.91         5.71 o                         
  13   8   1          7.95          9.07         4.10 o                         
  14   8   1         48.77         35.70         9.67 o                         
  15   8   1         36.96         25.08        11.35 o                         
  16   8   1        151.37        146.26        13.39 o                         
  17   8   1         88.90        100.70         8.62 o                         
  18   8   1         52.85         48.55         9.83 o                         
  19   8   1         27.87          0.97        11.00 o                         
 -19   9   1          0.49          9.98        19.51 o                         
 -18   9   1         29.62         27.77        29.30 o                         
 -17   9   1        110.69        116.26        26.54 o                         
 -16   9   1         53.28         51.57         5.90 o                         
 -15   9   1          4.38         -6.01         6.01 o                         
 -14   9   1         60.49         66.79         6.01 o                         
 -13   9   1        150.83        171.63        11.06 o                         
 -12   9   1         31.59         21.58         5.80 o                         
 -11   9   1         24.77          8.35         6.32 o                         
 -10   9   1          1.63          2.75         6.01 o                         
  -9   9   1        207.60        198.88         9.40 o                         
  -8   9   1         73.58         57.24         8.98 o                         
  -7   9   1        242.35        247.29        12.85 o                         
  -6   9   1         24.91         24.45         4.78 o                         
  -5   9   1         12.27         10.33         2.95 o                         
  -4   9   1        248.07        226.65         6.51 o                         
  -3   9   1       2472.76       2466.13        35.14 o                         
  -2   9   1       1143.88       1153.21        17.48 o                         
  -1   9   1        933.74        941.53        15.43 o                         
   0   9   1       1735.65       1782.93        24.26 o                         
   1   9   1       1355.32       1359.18        20.71 o                         
   2   9   1        611.25        607.37        19.71 o                         
   3   9   1        666.52        691.88        12.84 o                         
   4   9   1         95.36        109.18         6.31 o                         
   5   9   1        678.99        686.69        13.49 o                         
   6   9   1        285.84        262.16         8.88 o                         
   7   9   1       1023.67       1052.81        15.13 o                         
   8   9   1        214.94        223.25         6.44 o                         
   9   9   1        117.40        104.78         5.02 o                         
  10   9   1        205.88        215.69         6.27 o                         
  11   9   1        238.20        246.57         9.68 o                         
  12   9   1         43.89         36.73         3.68 o                         
  13   9   1        289.33        298.45        14.66 o                         
  14   9   1         81.86         73.56         5.95 o                         
  15   9   1        173.93        153.55        19.72 o                         
  16   9   1         31.62         30.66         7.91 o                         
  17   9   1         88.92         81.69        13.79 o                         
  18   9   1          3.53         -2.56        18.18 o                         
 -18  10   1         61.78         50.13        18.46 o                         
 -17  10   1         21.35         13.69        13.03 o                         
 -16  10   1        132.89        132.89        13.99 o                         
 -15  10   1         39.50         32.48        12.77 o                         
 -14  10   1         24.52         23.36        12.80 o                         
 -13  10   1         38.64         22.41        10.64 o                         
 -12  10   1         48.47         24.30         8.16 o                         
 -11  10   1         29.59         19.45         9.13 o                         
 -10  10   1         38.40         22.00         7.10 o                         
  -9  10   1        477.41        540.64        22.90 o                         
  -8  10   1        124.45        138.59        12.13 o                         
  -7  10   1        130.13        130.34        10.09 o                         
  -6  10   1        187.33        195.39        10.75 o                         
  -5  10   1        657.87        669.29        13.77 o                         
  -4  10   1        280.06        316.67        14.75 o                         
  -3  10   1        142.28        142.43         6.62 o                         
  -2  10   1       1063.70       1056.94        18.31 o                         
  -1  10   1         11.40          5.99         4.77 o                         
   0  10   1        166.40        147.60         7.10 o                         
   1  10   1         21.76         26.72         5.08 o                         
   2  10   1        342.11        311.69        19.22 o                         
   3  10   1        459.04        457.04        11.03 o                         
   4  10   1         80.56         68.02         6.03 o                         
   5  10   1        405.20        374.76        15.41 o                         
   6  10   1        423.77        437.12        10.86 o                         
   7  10   1        266.95        231.06         9.32 o                         
   8  10   1         38.56         39.94        10.00 o                         
   9  10   1        270.76        274.08        13.28 o                         
  10  10   1         38.59         32.25         4.88 o                         
  11  10   1        405.97        461.09        28.12 o                         
  12  10   1         71.12         69.25         5.00 o                         
  13  10   1         11.47          8.45         7.24 o                         
  14  10   1         81.99         85.00         7.09 o                         
  15  10   1        123.78        112.35        20.59 o                         
  16  10   1         35.54         23.68        12.88 o                         
  17  10   1         45.52         31.13        13.08 o                         
  18  10   1          1.25         -6.07        19.01 o                         
 -17  11   1          9.48         16.61        14.20 o                         
 -16  11   1          8.56          2.86        14.52 o                         
 -15  11   1         13.62         10.64        18.88 o                         
 -14  11   1         34.02         16.86        13.81 o                         
 -13  11   1        203.52        213.05        14.82 o                         
 -12  11   1         10.88         13.61        13.02 o                         
 -11  11   1         70.44         54.97        12.76 o                         
 -10  11   1        162.90        156.81        13.51 o                         
  -9  11   1        112.15        111.43        21.37 o                         
  -8  11   1         10.60          9.85        14.33 o                         
  -7  11   1        165.20        135.58        16.64 o                         
  -6  11   1        450.98        508.56        24.97 o                         
  -5  11   1         20.56          8.11         6.65 o                         
  -4  11   1         14.47         25.26        11.88 o                         
  -3  11   1        139.98        137.95         8.56 o                         
  -2  11   1        447.99        452.44        12.09 o                         
  -1  11   1         18.86          3.53         5.24 o                         
   0  11   1        164.85        163.58         7.65 o                         
   1  11   1        547.00        564.46        16.23 o                         
   2  11   1        623.04        648.42        14.31 o                         
   3  11   1         25.56         27.00         6.18 o                         
   4  11   1        113.87        116.16         7.24 o                         
   5  11   1        349.00        378.37        18.57 o                         
   6  11   1        437.14        441.24        20.53 o                         
   7  11   1        112.33        121.66         8.18 o                         
   8  11   1         36.99         29.55         8.24 o                         
   9  11   1         32.93         -1.00        17.87 o                         
  10  11   1        217.93        193.25        13.24 o                         
  11  11   1         73.08         65.99        12.93 o                         
  12  11   1         34.83         36.72        13.20 o                         
  13  11   1         79.09         69.86         8.04 o                         
  14  11   1          9.63         -0.47        13.34 o                         
  15  11   1         58.99         61.04        13.88 o                         
  16  11   1         67.72         72.77        16.43 o                         
 -15  12   1          4.84        -15.52        15.52 o                         
 -14  12   1         56.21         45.63        14.55 o                         
 -13  12   1         21.91         13.93        14.63 o                         
 -12  12   1         32.95         -3.53        14.20 o                         
 -11  12   1         37.21         36.05        13.61 o                         
 -10  12   1         64.41         60.18        13.82 o                         
  -9  12   1        290.84        316.93        19.64 o                         
  -8  12   1         93.08        127.54        17.26 o                         
  -7  12   1          6.40         -2.14        17.62 o                         
  -6  12   1        181.96        173.19        14.90 o                         
  -5  12   1        126.45         81.97        29.15 o                         
  -4  12   1        299.74        292.91        16.24 o                         
  -3  12   1         19.67         25.48         6.13 o                         
  -2  12   1        382.74        401.37        20.29 o                         
  -1  12   1        103.02         97.80         7.43 o                         
   0  12   1        151.27        145.52         9.63 o                         
   1  12   1         18.59          8.45         7.26 o                         
   2  12   1        439.90        483.92        15.85 o                         
   3  12   1         36.41         36.50         6.57 o                         
   4  12   1        358.50        385.67        15.28 o                         
   5  12   1         63.67         64.97         5.01 o                         
   6  12   1         33.05         31.51         6.11 o                         
   7  12   1        126.41        147.60        22.08 o                         
   8  12   1        142.67        157.60        17.95 o                         
   9  12   1        300.40        309.66        19.71 o                         
  10  12   1          8.07         -3.36        14.54 o                         
  11  12   1         74.54         82.10        14.56 o                         
  12  12   1          8.18        -14.57        14.57 o                         
  13  12   1         56.01         70.05        14.67 o                         
  14  12   1          7.74         -4.45        14.71 o                         
  15  12   1         17.17          3.74        17.12 o                         
 -14  13   1          6.04          2.04        27.94 o                         
 -13  13   1         43.80         13.33        18.20 o                         
 -12  13   1         36.14         45.90        16.50 o                         
 -11  13   1         44.67         34.40        14.60 o                         
 -10  13   1         12.20         12.05        14.83 o                         
  -9  13   1         13.50          1.50        14.57 o                         
  -8  13   1        155.36        162.78        23.21 o                         
  -7  13   1          5.83         -0.57        16.39 o                         
  -6  13   1        116.50         78.65        16.85 o                         
  -5  13   1         11.95          9.86        16.21 o                         
  -4  13   1         68.06         71.71        13.66 o                         
  -3  13   1         23.26         18.74         9.94 o                         
  -2  13   1         57.36         62.83         7.19 o                         
  -1  13   1          7.92         11.17         7.34 o                         
   0  13   1        212.12        246.66        12.08 o                         
   1  13   1        229.02        220.87        11.45 o                         
   2  13   1         70.07         82.13        12.69 o                         
   3  13   1          4.63          2.18        12.73 o                         
   4  13   1         36.51        -11.97        11.97 o                         
   5  13   1        130.19        125.77        10.02 o                         
   6  13   1         47.86         66.63        13.71 o                         
   7  13   1          0.55          1.72        32.43 o                         
   8  13   1         86.30         63.52        19.35 o                         
   9  13   1         17.21         22.91        18.57 o                         
  10  13   1         78.56         47.95        16.21 o                         
  11  13   1         10.81         10.77        14.79 o                         
  12  13   1         10.12         -0.33        15.88 o                         
  13  13   1         23.55         42.85        17.64 o                         
 -11  14   1         17.49         12.65        15.72 o                         
 -10  14   1         11.82         10.10        19.18 o                         
  -9  14   1         72.43         59.59        15.67 o                         
  -8  14   1         21.25          0.63        23.69 o                         
  -7  14   1         36.90         29.07        18.24 o                         
  -6  14   1          5.78          2.43        17.80 o                         
  -5  14   1        141.52        172.95        19.98 o                         
  -4  14   1        145.84        187.15        23.85 o                         
  -3  14   1          3.99         14.40        17.74 o                         
  -2  14   1         64.57         53.66        31.89 o                         
  -1  14   1         58.79         62.98        17.38 o                         
   0  14   1         23.90         23.37        20.38 o                         
   1  14   1          2.57         -6.22        17.65 o                         
   2  14   1          7.17         -4.55        17.10 o                         
   3  14   1         87.97         47.21        17.74 o                         
   4  14   1         52.24         55.23        17.72 o                         
   5  14   1         15.03         16.37        17.81 o                         
   6  14   1         97.84         88.89        18.96 o                         
   7  14   1          7.83         36.82        18.94 o                         
   8  14   1         55.70         56.36        19.44 o                         
   9  14   1         27.28         32.30        31.78 o                         
  10  14   1         23.09         74.40        20.72 o                         
  11  14   1         19.61         33.89        16.51 o                         
  -8  15   1         39.38         18.02        28.79 o                         
  -7  15   1         16.52          8.70        20.13 o                         
  -6  15   1         13.68         17.46        25.57 o                         
  -5  15   1         23.98         -2.57        18.66 o                         
  -4  15   1         61.25         45.07        18.64 o                         
  -3  15   1         11.95         11.62        18.18 o                         
  -2  15   1         26.90         20.89        18.95 o                         
  -1  15   1         45.01         32.41        18.50 o                         
   0  15   1        136.29        149.05        19.67 o                         
   1  15   1         68.09         70.47        19.96 o                         
   2  15   1          6.51          1.76        19.20 o                         
   3  15   1          6.80         15.54        19.11 o                         
   4  15   1         97.91        131.58        21.06 o                         
   5  15   1         17.64         16.78        19.39 o                         
   6  15   1          8.74        -19.00        49.49 o                         
   7  15   1          0.23        -16.14        30.64 o                         
  -8 -15   2          4.14         -6.01        11.62 o                         
  -7 -15   2          3.10         -6.89        11.54 o                         
  -6 -15   2          4.07        -10.98        13.75 o                         
  -5 -15   2         32.72         27.87        12.53 o                         
  -4 -15   2         46.77         31.89        11.22 o                         
  -3 -15   2         38.60         31.36        11.24 o                         
  -2 -15   2         80.24         87.71        12.11 o                         
  -1 -15   2         77.87         82.17        10.89 o                         
   0 -15   2          0.98          1.73         9.98 o                         
   1 -15   2         23.74         29.67        10.14 o                         
   2 -15   2          2.36         -4.37        11.83 o                         
   3 -15   2          9.92         12.44        11.63 o                         
   4 -15   2         12.78        -11.57        11.57 o                         
   5 -15   2         31.79         25.62        13.80 o                         
   6 -15   2          9.16          8.02        12.43 o                         
   7 -15   2          4.82          7.33        12.51 o                         
 -11 -14   2         96.68        106.56        12.47 o                         
 -10 -14   2         53.06         53.59        15.21 o                         
  -9 -14   2         52.77         58.73        14.96 o                         
  -8 -14   2         34.49         42.36        11.70 o                         
  -7 -14   2         42.51         38.75        11.17 o                         
  -6 -14   2         37.12         44.74        11.49 o                         
  -5 -14   2         23.21         23.28        10.82 o                         
  -4 -14   2          0.92          1.27        10.36 o                         
  -3 -14   2          4.57          3.03        10.44 o                         
  -2 -14   2          3.67         11.28        10.20 o                         
  -1 -14   2         28.29         25.54         8.78 o                         
   0 -14   2         55.31         36.76         9.79 o                         
   1 -14   2         47.15         56.30         7.66 o                         
   2 -14   2         23.69         16.67         9.63 o                         
   3 -14   2        210.94        219.36        12.20 o                         
   4 -14   2        100.51         99.76        10.81 o                         
   5 -14   2        107.81         99.44        11.23 o                         
   6 -14   2         18.99         14.24        10.98 o                         
   7 -14   2          1.26        -11.06        11.06 o                         
   8 -14   2         20.40         20.61        11.50 o                         
   9 -14   2          3.15         14.29        16.67 o                         
  10 -14   2         26.74         26.72        14.87 o                         
 -14 -13   2         31.58         -0.06        16.25 o                         
 -13 -13   2         21.26         27.45        15.52 o                         
 -12 -13   2         61.20         51.46        15.37 o                         
 -11 -13   2          0.40          4.12        10.47 o                         
 -10 -13   2         38.47         27.55        10.57 o                         
  -9 -13   2        118.82        132.88        11.55 o                         
  -8 -13   2         44.92         40.99        25.86 o                         
  -7 -13   2         90.92         93.83        11.57 o                         
  -6 -13   2        121.30        126.30        13.90 o                         
  -5 -13   2        189.42        193.31        18.80 o                         
  -4 -13   2        185.98        182.43        15.91 o                         
  -3 -13   2        170.51        170.16        10.93 o                         
  -2 -13   2         89.94         79.29         8.01 o                         
  -1 -13   2        113.38        116.18         7.56 o                         
   0 -13   2          8.08          5.23         9.02 o                         
   1 -13   2          9.60         11.67         7.92 o                         
   2 -13   2         21.43         24.52         9.51 o                         
   3 -13   2        194.00        180.08        10.00 o                         
   4 -13   2         56.01         58.86        10.27 o                         
   5 -13   2         81.44         66.52        10.52 o                         
   6 -13   2        207.41        203.93        20.58 o                         
   7 -13   2        184.62        200.55        14.40 o                         
   8 -13   2          7.85         16.40        12.91 o                         
   9 -13   2         52.27         55.97        13.94 o                         
  10 -13   2        133.74        164.42        15.41 o                         
  11 -13   2          7.26         26.50        14.91 o                         
  12 -13   2         68.99         59.02        16.12 o                         
  13 -13   2          9.11          7.52        15.23 o                         
 -16 -12   2         12.63         12.93        20.70 o                         
 -15 -12   2         90.79         82.07        15.25 o                         
 -14 -12   2         37.80         55.64        16.61 o                         
 -13 -12   2         32.50         26.95        18.34 o                         
 -12 -12   2         39.68         60.80        14.16 o                         
 -11 -12   2         68.34         74.34        10.26 o                         
 -10 -12   2        100.40        101.84        10.56 o                         
  -9 -12   2         86.74         64.80         9.97 o                         
  -8 -12   2         89.15         89.25        10.74 o                         
  -7 -12   2        216.07        191.89        14.94 o                         
  -6 -12   2        102.06        105.68        11.81 o                         
  -5 -12   2         98.70         79.30        11.00 o                         
  -4 -12   2        233.74        235.03        11.80 o                         
  -3 -12   2        160.86        150.79         9.85 o                         
  -2 -12   2        188.52        183.06         8.31 o                         
  -1 -12   2         42.27         34.65         6.44 o                         
   0 -12   2         55.71         40.35         6.68 o                         
   1 -12   2        939.03       1030.63        26.41 o                         
   2 -12   2          0.65         -6.26         6.26 o                         
   3 -12   2         39.24         40.84         8.72 o                         
   4 -12   2        303.48        337.60        16.06 o                         
   5 -12   2         63.56         68.10        10.15 o                         
   6 -12   2         11.70         24.35         9.55 o                         
   7 -12   2         57.75         52.99        10.05 o                         
   8 -12   2         83.99        116.30        11.24 o                         
   9 -12   2         73.08         63.05        10.63 o                         
  10 -12   2         29.14         18.92        13.67 o                         
  11 -12   2         28.12         17.87        13.77 o                         
  12 -12   2         75.83         70.01        14.50 o                         
  13 -12   2          3.68          0.38        14.13 o                         
  14 -12   2         59.23         43.82        14.81 o                         
  15 -12   2         19.73        -12.75        42.13 o                         
 -17 -11   2         33.38         58.32        34.89 o                         
 -16 -11   2          8.33         28.33        14.26 o                         
 -15 -11   2         59.28         38.54        14.32 o                         
 -14 -11   2         17.20         23.23        13.81 o                         
 -13 -11   2         25.49         35.21        13.27 o                         
 -12 -11   2         93.30         73.45        13.61 o                         
 -11 -11   2         87.34         71.57        10.89 o                         
 -10 -11   2         13.00         11.52         9.25 o                         
  -9 -11   2         38.39         31.30         9.90 o                         
  -8 -11   2        199.36        203.70        14.27 o                         
  -7 -11   2         71.50         69.74         9.11 o                         
  -6 -11   2        322.92        338.78        20.01 o                         
  -5 -11   2        318.41        317.43        12.88 o                         
  -4 -11   2         64.68         56.59         8.72 o                         
  -3 -11   2        364.70        347.00        12.23 o                         
  -2 -11   2         47.74         55.87         5.76 o                         
  -1 -11   2        301.51        306.67        14.55 o                         
   0 -11   2         56.62         37.89         6.93 o                         
   1 -11   2         80.79         88.29         7.73 o                         
   2 -11   2          4.18          1.12         7.56 o                         
   3 -11   2         47.22         46.06         7.70 o                         
   4 -11   2          1.39         -3.26         7.49 o                         
   5 -11   2        317.51        342.86        13.60 o                         
   6 -11   2          6.78          0.51         8.52 o                         
   7 -11   2         27.17         30.32         8.99 o                         
   8 -11   2         51.40         62.49         9.92 o                         
   9 -11   2         80.40         90.36         9.68 o                         
  10 -11   2        189.53        199.19        21.14 o                         
  11 -11   2         17.94         31.96        16.28 o                         
  12 -11   2        199.34        219.97        16.71 o                         
  13 -11   2         20.43         26.51        13.83 o                         
  14 -11   2          8.68         13.33        14.03 o                         
  15 -11   2         39.41         24.48        14.29 o                         
  16 -11   2         23.56         21.85        14.76 o                         
 -19 -10   2         18.43         35.20        13.71 o                         
 -18 -10   2         12.14          7.27        13.72 o                         
 -17 -10   2         46.29         38.68        13.84 o                         
 -16 -10   2         61.14         67.34        15.65 o                         
 -15 -10   2         69.03         80.80        14.23 o                         
 -14 -10   2         46.01         43.07        16.93 o                         
 -13 -10   2         16.58         39.55        12.64 o                         
 -12 -10   2        150.39        138.01        15.59 o                         
 -11 -10   2         26.81         23.04         8.15 o                         
 -10 -10   2         50.27         58.87        16.89 o                         
  -9 -10   2        132.94        150.74        11.90 o                         
  -8 -10   2        177.83        159.45         8.54 o                         
  -7 -10   2         87.69         88.24         7.89 o                         
  -6 -10   2        115.33        101.38         9.72 o                         
  -5 -10   2        300.04        292.28        11.88 o                         
  -4 -10   2       1072.96       1130.22        21.14 o                         
  -3 -10   2        103.32         99.78         5.52 o                         
  -2 -10   2         98.26         94.08         5.36 o                         
  -1 -10   2       2164.89       2173.72        28.47 o                         
   0 -10   2        137.11        113.38         5.63 o                         
   1 -10   2        985.15       1032.79        16.74 o                         
   2 -10   2        326.72        309.37         9.92 o                         
   3 -10   2         70.56         75.90         5.69 o                         
   4 -10   2        225.97        192.40        13.48 o                         
   5 -10   2        127.36        129.28         7.90 o                         
   6 -10   2        426.04        419.45        14.69 o                         
   7 -10   2         27.27         22.26         8.23 o                         
   8 -10   2        316.22        371.63        12.90 o                         
   9 -10   2         29.81         17.94         9.32 o                         
  10 -10   2        221.41        241.58        17.79 o                         
  11 -10   2          7.64         28.98        15.12 o                         
  12 -10   2         69.81         45.65        13.23 o                         
  13 -10   2         24.61         24.82        12.88 o                         
  14 -10   2        169.41        181.74        14.64 o                         
  15 -10   2          9.86         12.23        14.14 o                         
  16 -10   2         22.63         19.29        13.76 o                         
  17 -10   2          6.98         -9.74        12.98 o                         
 -20  -9   2          1.13         -2.34        12.75 o                         
 -19  -9   2         10.15         15.94        13.23 o                         
 -18  -9   2          1.05         10.18        14.97 o                         
 -17  -9   2         35.88         45.13        13.14 o                         
 -16  -9   2        149.52        148.92        13.74 o                         
 -15  -9   2         27.19         16.53        15.22 o                         
 -14  -9   2          1.99         20.54        11.82 o                         
 -13  -9   2         72.77         96.23        26.04 o                         
 -12  -9   2         26.75         19.20        10.79 o                         
 -11  -9   2         50.54         50.50         7.30 o                         
 -10  -9   2        338.96        364.52        12.83 o                         
  -9  -9   2         53.93         59.31         7.12 o                         
  -8  -9   2         30.16         20.13         7.20 o                         
  -7  -9   2        393.36        446.57        13.35 o                         
  -6  -9   2       1346.23       1359.06        31.60 o                         
  -5  -9   2       1250.85       1274.83        25.29 o                         
  -4  -9   2       1438.30       1502.30        28.23 o                         
  -3  -9   2       3214.26       3238.12        43.29 o                         
  -2  -9   2       1006.49       1030.66        15.37 o                         
  -1  -9   2        677.06        700.37        12.16 o                         
   0  -9   2        482.23        471.86        10.01 o                         
   1  -9   2        327.31        329.13         9.00 o                         
   2  -9   2        188.96        161.63         8.95 o                         
   3  -9   2         13.95         11.19         4.88 o                         
   4  -9   2        753.99        812.52        15.89 o                         
   5  -9   2         81.35         88.23         6.34 o                         
   6  -9   2        161.52        149.26        10.78 o                         
   7  -9   2         26.12         25.36         6.43 o                         
   8  -9   2       1208.87       1298.13        28.22 o                         
   9  -9   2        247.25        251.75        15.34 o                         
  10  -9   2        497.03        546.00        16.67 o                         
  11  -9   2        250.59        226.39        12.68 o                         
  12  -9   2        160.11        179.97        12.69 o                         
  13  -9   2         34.21         26.27        12.47 o                         
  14  -9   2         29.72         28.89        12.75 o                         
  15  -9   2         35.43         40.85        12.04 o                         
  16  -9   2        152.61        120.84        12.99 o                         
  17  -9   2         26.10         24.57        12.60 o                         
  18  -9   2         10.90          4.82        13.83 o                         
  19  -9   2         26.22         24.55        18.56 o                         
 -21  -8   2         17.20         43.00        16.39 o                         
 -20  -8   2         40.21         41.45        12.22 o                         
 -19  -8   2         57.70         58.50        12.34 o                         
 -18  -8   2         11.58         13.99        13.94 o                         
 -17  -8   2         36.39         43.89        11.62 o                         
 -16  -8   2        166.68        157.66        14.57 o                         
 -15  -8   2        133.88        157.88        13.31 o                         
 -14  -8   2         39.64         59.90        11.05 o                         
 -13  -8   2        121.48         97.46        11.27 o                         
 -12  -8   2       1111.20       1271.21        28.61 o                         
 -11  -8   2        220.32        217.99         9.23 o                         
 -10  -8   2       1055.16       1129.78        21.93 o                         
  -9  -8   2        198.66        237.17         9.01 o                         
  -8  -8   2        411.93        394.30        15.33 o                         
  -7  -8   2         44.82         43.70        11.64 o                         
  -6  -8   2         90.95         78.51         6.73 o                         
  -5  -8   2        869.30        799.93        28.88 o                         
  -4  -8   2       2321.08       2360.03        32.19 o                         
  -3  -8   2        367.63        354.11         8.01 o                         
  -2  -8   2        622.34        542.31        10.06 o                         
  -1  -8   2        860.73        813.30        11.80 o                         
   0  -8   2       1054.10       1069.66        16.66 o                         
   1  -8   2        993.99        965.02        14.23 o                         
   2  -8   2        248.31        206.43         6.20 o                         
   3  -8   2        347.10        406.01         9.37 o                         
   4  -8   2       2592.72       2507.01        33.85 o                         
   5  -8   2       1559.61       1600.05        22.84 o                         
   6  -8   2        734.40        746.94        13.39 o                         
   7  -8   2         19.37         28.57         5.82 o                         
   8  -8   2         50.10         41.27         6.12 o                         
   9  -8   2         46.28         43.82         7.83 o                         
  10  -8   2        190.34        192.11         9.86 o                         
  11  -8   2         55.67         52.56         8.51 o                         
  12  -8   2        143.70        139.89         9.99 o                         
  13  -8   2         46.08         41.99        10.54 o                         
  14  -8   2        280.21        276.43        16.68 o                         
  15  -8   2         92.98         82.38        11.53 o                         
  16  -8   2         55.99         47.51        16.83 o                         
  17  -8   2          5.38          2.94        11.28 o                         
  18  -8   2         66.31         89.71        12.06 o                         
  19  -8   2         48.14         54.20        11.76 o                         
  20  -8   2         25.12         26.88        16.80 o                         
 -21  -7   2          7.64         -5.78        16.11 o                         
 -20  -7   2         31.12          4.13        11.51 o                         
 -19  -7   2         58.83         58.33        11.53 o                         
 -18  -7   2        135.61        146.82        11.87 o                         
 -17  -7   2         51.05         48.86        13.96 o                         
 -16  -7   2        186.16        183.84        15.58 o                         
 -15  -7   2        144.12        113.35        10.94 o                         
 -14  -7   2        220.07        223.68        11.61 o                         
 -13  -7   2        109.81        116.15        10.55 o                         
 -12  -7   2        690.46        733.57        18.83 o                         
 -11  -7   2         39.24         24.62         8.00 o                         
 -10  -7   2         47.00         51.95         5.52 o                         
  -9  -7   2         93.95        106.48         5.98 o                         
  -8  -7   2       4167.42       4229.00        60.51 o                         
  -7  -7   2        545.37        539.69        12.45 o                         
  -6  -7   2       4297.62       4286.10        55.92 o                         
  -5  -7   2        270.40        254.62         8.56 o                         
  -4  -7   2        106.38        118.22         5.07 o                         
  -3  -7   2       2034.10       1980.70        23.23 o                         
  -2  -7   2       1716.15       1762.30        28.64 o                         
  -1  -7   2       2695.19       2675.01        34.80 o                         
   0  -7   2        270.81        266.50         6.93 o                         
   1  -7   2        452.60        470.53         8.84 o                         
   2  -7   2        662.51        652.45         9.37 o                         
   3  -7   2        228.68        200.75         5.60 o                         
   4  -7   2        129.03        125.35         4.75 o                         
   5  -7   2        340.05        365.19         9.78 o                         
   6  -7   2       1826.06       1808.94        25.10 o                         
   7  -7   2         13.25         14.99         5.64 o                         
   8  -7   2        583.38        566.69        14.70 o                         
   9  -7   2        222.52        201.25         8.76 o                         
  10  -7   2        446.68        495.28        14.69 o                         
  11  -7   2        246.53        248.46        17.05 o                         
  12  -7   2        143.04        142.25         9.03 o                         
  13  -7   2        391.72        433.97        16.44 o                         
  14  -7   2          0.15         12.58         9.73 o                         
  15  -7   2        140.58        168.65        11.63 o                         
  16  -7   2        127.39        107.62        13.00 o                         
  17  -7   2         44.56         70.48        18.43 o                         
  18  -7   2        205.37        245.32        14.55 o                         
  19  -7   2          3.89         -7.74        10.32 o                         
  20  -7   2         22.56          6.92        16.81 o                         
 -22  -6   2         11.25          7.20        10.94 o                         
 -21  -6   2          3.12          0.17        10.01 o                         
 -20  -6   2         38.77         19.69        10.26 o                         
 -19  -6   2         69.16         62.73        10.53 o                         
 -18  -6   2         24.44         20.21        10.00 o                         
 -17  -6   2          9.93         15.70         9.98 o                         
 -16  -6   2         99.42        111.91        10.19 o                         
 -15  -6   2        220.52        258.98        27.08 o                         
 -14  -6   2        725.93        779.13        19.29 o                         
 -13  -6   2        496.09        500.72        21.01 o                         
 -12  -6   2        701.71        725.34        17.54 o                         
 -11  -6   2        142.19        144.36        13.62 o                         
 -10  -6   2       2808.19       3036.05        44.41 o                         
  -9  -6   2         60.43         55.02         4.52 o                         
  -8  -6   2        350.30        370.47        10.27 o                         
  -7  -6   2        496.14        503.17        10.88 o                         
  -6  -6   2       2185.85       2268.92        33.36 o                         
  -5  -6   2        807.46        871.25        13.41 o                         
  -4  -6   2        753.22        734.14        11.75 o                         
  -3  -6   2        389.06        389.48         7.43 o                         
  -2  -6   2        513.30        569.84         8.22 o                         
  -1  -6   2        866.98        846.49        10.32 o                         
   0  -6   2       2339.48       2406.60        27.46 o                         
   1  -6   2       6857.57       6813.96        75.29 o                         
   2  -6   2       5661.15       5940.19        65.81 o                         
   3  -6   2        713.84        710.16        11.94 o                         
   4  -6   2       1807.95       1814.67        22.55 o                         
   5  -6   2        158.26        135.61         5.37 o                         
   6  -6   2        734.57        638.68        12.74 o                         
   7  -6   2        954.23        970.27        16.17 o                         
   8  -6   2        997.83        947.34        18.49 o                         
   9  -6   2        715.08        680.88        19.07 o                         
  10  -6   2        708.83        747.89        20.05 o                         
  11  -6   2        437.86        431.91        14.15 o                         
  12  -6   2        240.98        269.72        11.86 o                         
  13  -6   2        209.33        185.92         8.80 o                         
  14  -6   2         55.26         30.15        10.58 o                         
  15  -6   2        157.88        162.05         9.61 o                         
  16  -6   2         72.95         91.75         9.17 o                         
  17  -6   2         99.42        110.14         9.37 o                         
  18  -6   2         52.31         44.89        10.53 o                         
  19  -6   2         29.43         33.43        12.60 o                         
  20  -6   2          1.45          3.91        15.15 o                         
  21  -6   2          6.97          5.26        14.66 o                         
 -23  -5   2         31.87          6.86        29.24 o                         
 -22  -5   2         12.00         20.07         8.45 o                         
 -21  -5   2         75.05         69.02         8.93 o                         
 -20  -5   2         27.91         10.80         8.74 o                         
 -19  -5   2         24.12         21.53         8.54 o                         
 -18  -5   2         14.75          8.08         8.68 o                         
 -17  -5   2         44.25         46.52         8.31 o                         
 -16  -5   2        190.05        196.52         9.25 o                         
 -15  -5   2          5.76          1.70         7.14 o                         
 -14  -5   2        187.21        143.81         9.51 o                         
 -13  -5   2        161.84        161.70         7.68 o                         
 -12  -5   2        695.36        709.27        20.89 o                         
 -11  -5   2         17.09         20.13         5.95 o                         
 -10  -5   2         47.02         58.77         6.26 o                         
  -9  -5   2        818.48        747.78        16.99 o                         
  -8  -5   2        937.06       1060.75        17.09 o                         
  -7  -5   2       2018.45       1993.96        26.73 o                         
  -6  -5   2       2880.65       2863.13        37.39 o                         
  -5  -5   2       1107.58       1085.08        15.45 o                         
  -4  -5   2       1430.93       1427.10        19.51 o                         
  -3  -5   2       2979.36       2873.32        32.12 o                         
  -2  -5   2       4844.94       4733.51        60.54 o                         
  -1  -5   2       3327.02       3248.12        34.11 o                         
   0  -5   2        455.56        471.14         6.89 o                         
   1  -5   2        136.03        140.78         5.17 o                         
   2  -5   2       1999.15       2065.10        22.32 o                         
   3  -5   2       3936.94       3928.73        41.26 o                         
   4  -5   2       9566.93      10403.11       322.72 o                         
   5  -5   2       2093.34       2080.57        25.38 o                         
   6  -5   2       1270.93       1416.30        19.43 o                         
   7  -5   2         24.53          7.39         4.87 o                         
   8  -5   2       2552.25       2599.19        42.32 o                         
   9  -5   2        719.92        687.22        13.63 o                         
  10  -5   2        233.00        259.93        11.33 o                         
  11  -5   2        564.56        557.39        13.10 o                         
  12  -5   2        449.15        431.75        12.41 o                         
  13  -5   2         40.61         42.62         6.74 o                         
  14  -5   2        157.74        166.78         7.99 o                         
  15  -5   2        173.74        170.75         9.07 o                         
  16  -5   2        174.35        186.16         9.85 o                         
  17  -5   2         39.76         27.30         7.75 o                         
  18  -5   2        113.47        138.31         8.72 o                         
  19  -5   2        322.41        294.12        12.44 o                         
  20  -5   2        126.95        111.73        18.64 o                         
  21  -5   2         84.66         65.44        12.20 o                         
  22  -5   2         24.70         37.46        22.57 o                         
 -23  -4   2          8.48         -2.66        30.35 o                         
 -22  -4   2          7.47         -3.60        10.01 o                         
 -21  -4   2         21.90         16.26        11.20 o                         
 -20  -4   2         21.44         31.00         8.09 o                         
 -19  -4   2          0.91         -2.19         8.73 o                         
 -18  -4   2         64.95         47.06        10.26 o                         
 -17  -4   2         65.11         70.07         8.70 o                         
 -16  -4   2         97.41        109.38         7.99 o                         
 -15  -4   2         15.72         17.07         6.19 o                         
 -14  -4   2       1117.63       1202.07        32.83 o                         
 -13  -4   2        396.34        409.21        10.10 o                         
 -12  -4   2       1666.93       1665.08        23.59 o                         
 -11  -4   2       1648.64       1667.67        21.56 o                         
 -10  -4   2        843.54        839.65        12.48 o                         
  -9  -4   2        520.35        492.38        10.06 o                         
  -8  -4   2       3908.63       4094.29        46.05 o                         
  -7  -4   2       1692.83       1700.55        22.84 o                         
  -6  -4   2       4252.23       4321.04        55.29 o                         
  -5  -4   2        824.66        807.54        11.80 o                         
  -4  -4   2        339.18        361.43         6.54 o                         
  -3  -4   2       2720.28       2510.39        32.50 o                         
  -2  -4   2       2330.85       2362.00        26.41 o                         
  -1  -4   2       3776.18       3673.02        40.63 o                         
   0  -4   2       5505.46       5407.22       172.84 o                         
   1  -4   2       6018.17       6042.18       109.54 o                         
   2  -4   2       9406.63       9565.72       211.24 o                         
   3  -4   2        204.76        179.44         6.23 o                         
   4  -4   2       1401.14       1537.38        18.82 o                         
   5  -4   2       1477.53       1269.88        14.89 o                         
   6  -4   2        528.06        538.97        10.17 o                         
   7  -4   2        635.12        585.44         9.96 o                         
   8  -4   2        546.90        603.53        13.86 o                         
   9  -4   2        511.15        534.36        14.29 o                         
  10  -4   2        464.17        452.49        10.86 o                         
  11  -4   2        231.91        213.83        11.65 o                         
  12  -4   2        106.02        102.50         6.30 o                         
  13  -4   2         68.25         65.03         7.20 o                         
  14  -4   2         14.92         24.61         6.24 o                         
  15  -4   2        640.84        648.14        16.06 o                         
  16  -4   2         21.17         14.03         6.76 o                         
  17  -4   2         84.91         75.93         8.22 o                         
  18  -4   2          2.72         -6.17         6.41 o                         
  19  -4   2        297.05        269.20        14.97 o                         
  20  -4   2         12.62          8.87        10.65 o                         
  21  -4   2         12.55         27.21        13.18 o                         
  22  -4   2         31.54         15.43        43.42 o                         
 -23  -3   2         32.72         34.49        26.46 o                         
 -22  -3   2         73.62         70.91         9.79 o                         
 -21  -3   2         23.91         27.11         6.71 o                         
 -20  -3   2         11.08         28.89         8.64 o                         
 -19  -3   2          8.55          8.21         7.83 o                         
 -18  -3   2          1.22          4.35         6.73 o                         
 -17  -3   2        104.25         83.81         7.27 o                         
 -16  -3   2         32.40         29.88         6.90 o                         
 -15  -3   2        403.23        412.65        10.19 o                         
 -14  -3   2        157.86        183.73         7.99 o                         
 -13  -3   2        236.08        253.74         8.65 o                         
 -12  -3   2        318.90        359.96         7.91 o                         
 -11  -3   2        230.98        251.31        11.15 o                         
 -10  -3   2         76.57         80.66         6.14 o                         
  -9  -3   2       1320.79       1229.32        15.42 o                         
  -8  -3   2       2852.34       3108.49        35.26 o                         
  -7  -3   2       1391.02       1229.77        13.91 o                         
  -6  -3   2       3704.72       3726.14        39.11 o                         
  -5  -3   2       2177.05       2069.56        27.48 o                         
  -4  -3   2       3913.64       3801.57        53.75 o                         
  -3  -3   2       1194.28       1176.64        15.71 o                         
  -2  -3   2       3244.55       3141.73        49.33 o                         
  -1  -3   2       1467.98       1411.92        15.04 o                         
   0  -3   2      17352.00      17357.96       537.86 o                         
   1  -3   2        409.71        377.37         6.34 o                         
   2  -3   2       1340.56       1518.76        16.25 o                         
   3  -3   2       1972.81       1907.30        20.29 o                         
   4  -3   2       3301.23       3320.13        39.17 o                         
   5  -3   2        199.80        179.75         8.71 o                         
   6  -3   2       5298.27       5555.47        86.68 o                         
   7  -3   2        415.47        377.49         7.36 o                         
   8  -3   2       3085.04       3216.92        38.57 o                         
   9  -3   2       2406.86       2364.27        34.45 o                         
  10  -3   2        876.09        906.20        13.26 o                         
  11  -3   2        450.35        432.68         9.38 o                         
  12  -3   2         88.74         68.49         4.72 o                         
  13  -3   2        449.77        440.71        10.29 o                         
  14  -3   2        251.16        274.07         9.70 o                         
  15  -3   2         23.00         13.34         6.44 o                         
  16  -3   2        554.77        553.12        14.16 o                         
  17  -3   2        121.80         98.45         7.33 o                         
  18  -3   2         31.76         19.47        10.93 o                         
  19  -3   2         60.27         74.48        11.82 o                         
  20  -3   2         69.42         97.17        15.92 o                         
  21  -3   2         82.68         72.52        23.40 o                         
  22  -3   2          3.61          3.22        27.65 o                         
 -24  -2   2          2.89         -9.63        20.67 o                         
 -23  -2   2         18.09         18.05        22.14 o                         
 -22  -2   2         30.23         25.94        11.55 o                         
 -21  -2   2         24.72         31.82        14.51 o                         
 -20  -2   2        184.25        187.73        11.84 o                         
 -19  -2   2         70.51         43.23         9.56 o                         
 -18  -2   2         53.45         61.93         6.26 o                         
 -17  -2   2         48.55         46.12         5.88 o                         
 -16  -2   2         70.04         81.73         6.02 o                         
 -15  -2   2          4.62          8.02         5.22 o                         
 -14  -2   2        658.77        745.74        12.81 o                         
 -13  -2   2        224.73        212.34         7.15 o                         
 -12  -2   2        605.03        647.11        13.82 o                         
 -11  -2   2       1554.13       1488.49        22.94 o                         
 -10  -2   2        157.53        197.82         8.24 o                         
  -9  -2   2        962.53        971.12        12.55 o                         
  -8  -2   2       1031.14       1086.10        13.55 o                         
  -7  -2   2        437.76        463.11         6.80 o                         
  -6  -2   2      12250.12      13209.98       292.14 o                         
  -5  -2   2       1477.53       1447.92        15.67 o                         
  -4  -2   2       5851.34       6233.48       139.08 o                         
  -3  -2   2       2617.52       2297.17        29.12 o                         
  -2  -2   2      11440.68      11683.54       362.40 o                         
  -1  -2   2       3799.36       3688.89       109.85 o                         
   1  -2   2       1405.09       1321.82        14.87 o                         
   2  -2   2       1616.81       1447.73        15.44 o                         
   3  -2   2       1885.90       1827.87        22.07 o                         
   4  -2   2       5386.21       5553.14       173.51 o                         
   5  -2   2       4333.12       4073.60        48.05 o                         
   6  -2   2       3077.00       3142.45        37.33 o                         
   7  -2   2       1420.42       1278.80        16.13 o                         
   8  -2   2        408.11        407.87         7.08 o                         
   9  -2   2        249.62        227.51         6.37 o                         
  10  -2   2       1768.74       1845.05        23.22 o                         
  11  -2   2        557.48        544.42        14.80 o                         
  12  -2   2        513.50        519.90        10.15 o                         
  13  -2   2        534.59        520.70        11.65 o                         
  14  -2   2        112.97         97.38         6.18 o                         
  15  -2   2        128.75        103.51         6.95 o                         
  16  -2   2        190.82        183.63        10.14 o                         
  17  -2   2         79.23         74.08         8.67 o                         
  18  -2   2        273.83        265.40        16.62 o                         
  19  -2   2          5.79         -3.97        17.39 o                         
  20  -2   2          9.20         17.64         9.69 o                         
  21  -2   2         17.45         11.98        32.54 o                         
  22  -2   2         45.63         54.79        19.48 o                         
  23  -2   2         19.17         29.98        30.70 o                         
 -24  -1   2         32.58         45.27        23.73 o                         
 -23  -1   2         41.22         43.10        17.99 o                         
 -22  -1   2         71.93         53.82        18.37 o                         
 -21  -1   2         79.04         75.43         7.94 o                         
 -20  -1   2        182.97        181.49        17.78 o                         
 -19  -1   2         51.16         54.99         8.51 o                         
 -18  -1   2        496.69        560.31        16.30 o                         
 -17  -1   2        229.41        203.27        10.85 o                         
 -16  -1   2        164.25        179.66         9.99 o                         
 -15  -1   2        496.62        494.63        13.00 o                         
 -14  -1   2        353.75        383.64         7.91 o                         
 -13  -1   2        163.65        165.03         6.22 o                         
 -12  -1   2        582.09        642.22         9.26 o                         
 -11  -1   2        246.82        256.16         5.87 o                         
 -10  -1   2        534.94        560.01         8.53 o                         
  -9  -1   2       1644.43       1471.76        17.68 o                         
  -8  -1   2       6284.14       6755.60       125.97 o                         
  -7  -1   2       3207.71       3153.39        35.36 o                         
  -6  -1   2       5793.91       6388.76       143.69 o                         
  -5  -1   2       5679.51       5384.78       126.19 o                         
  -3  -1   2        922.31        908.38         9.51 o                         
  -2  -1   2       7223.02       6823.22       212.41 o                         
  -1  -1   2         96.76         88.90         5.67 o                         
   0  -1   2       3649.78       1988.05        61.80 o                         
   1  -1   2        291.52        280.61         4.62 o                         
   3  -1   2        197.23        199.31         3.20 o                         
   4  -1   2       8690.62       8835.33       274.88 o                         
   5  -1   2          3.35          2.28         1.44 o                         
   6  -1   2       5432.67       5817.55       148.31 o                         
   7  -1   2       1453.60       1427.84        16.48 o                         
   8  -1   2        340.33        386.18         6.13 o                         
   9  -1   2       2950.38       2826.87        31.83 o                         
  10  -1   2        928.35        990.77        13.13 o                         
  11  -1   2        748.20        707.36        15.36 o                         
  12  -1   2       1213.88       1305.83        19.06 o                         
  13  -1   2         56.57         64.13         4.53 o                         
  14  -1   2        158.96        142.39         8.66 o                         
  15  -1   2        172.75        164.03        17.72 o                         
  16  -1   2        239.09        252.17        15.98 o                         
  17  -1   2         42.46         52.18        10.93 o                         
  18  -1   2         52.46         39.18         7.33 o                         
  19  -1   2         71.82         73.48        16.09 o                         
  20  -1   2          0.48          5.66        16.74 o                         
  21  -1   2          2.42        -14.61        17.97 o                         
  22  -1   2         87.24         75.83        25.76 o                         
  23  -1   2         12.04          7.83        19.54 o                         
 -24   0   2         12.05        -18.33        22.78 o                         
 -23   0   2         77.63         51.69        17.64 o                         
 -22   0   2         50.91         52.73        34.15 o                         
 -21   0   2         60.36         61.82         7.27 o                         
 -20   0   2        219.01        232.30        19.92 o                         
 -19   0   2        105.29         78.20        12.60 o                         
 -18   0   2         53.42         65.18         9.35 o                         
 -17   0   2        108.72         93.83         7.13 o                         
 -16   0   2          6.05         18.67         6.13 o                         
 -15   0   2         13.48          8.60         3.09 o                         
 -14   0   2        566.43        503.79         9.42 o                         
 -13   0   2        100.66         88.86         4.64 o                         
 -12   0   2        475.40        401.81         6.42 o                         
 -11   0   2        923.17        935.60        10.82 o                         
 -10   0   2        177.26        187.97         4.34 o                         
  -9   0   2        979.23        947.26        12.10 o                         
  -8   0   2       4601.34       4707.39        56.01 o                         
  -7   0   2        866.80        938.50        10.13 o                         
  -5   0   2       3874.15       3462.18        48.23 o                         
  -3   0   2       1578.60       1340.81        13.41 o                         
   1   0   2        357.17        337.35         9.23 o                         
   3   0   2       2601.73       2417.08        40.63 o                         
   4   0   2       7686.36       7264.47       227.65 o                         
   5   0   2       4695.02       4365.89        68.84 o                         
   6   0   2          7.90         27.63         1.68 o                         
   7   0   2        603.82        544.48         6.48 o                         
   8   0   2       2952.65       3173.74        31.83 o                         
   9   0   2        666.77        644.43         7.84 o                         
  10   0   2         87.10         97.53         3.37 o                         
  11   0   2        757.32        736.16        10.72 o                         
  12   0   2        156.84        171.00         5.37 o                         
  13   0   2        959.49       1006.44        15.20 o                         
  14   0   2          7.77         15.28         4.18 o                         
  15   0   2         28.93         43.51         8.03 o                         
  16   0   2         73.54         76.92        10.33 o                         
  17   0   2        189.47        184.93         8.42 o                         
  18   0   2         55.63         72.38        17.59 o                         
  19   0   2         14.95         40.55        20.37 o                         
  20   0   2          0.10         14.09        16.45 o                         
  21   0   2          1.18          7.84        17.37 o                         
  22   0   2          6.61          9.66        17.97 o                         
  23   0   2         60.78        105.18        41.19 o                         
 -24   1   2         31.87          2.85        22.62 o                         
 -23   1   2         39.86         41.80        16.63 o                         
 -22   1   2         78.02         65.31        17.25 o                         
 -21   1   2         81.61         74.15         7.15 o                         
 -20   1   2        227.06        228.86         9.07 o                         
 -19   1   2         52.61         52.44         6.53 o                         
 -18   1   2        511.59        581.66        11.88 o                         
 -17   1   2        227.16        201.79         9.11 o                         
 -16   1   2        170.04        164.25         7.40 o                         
 -15   1   2        458.17        446.94         9.31 o                         
 -14   1   2        365.89        405.91         8.81 o                         
 -13   1   2        188.22        188.79        10.49 o                         
 -12   1   2        561.34        626.11         9.87 o                         
 -11   1   2        228.63        257.92         6.17 o                         
 -10   1   2        494.22        511.53         7.43 o                         
  -9   1   2       1681.67       1473.07        16.58 o                         
  -8   1   2       6469.74       7066.54       129.13 o                         
  -7   1   2       3890.85       3862.98        40.47 o                         
  -6   1   2       5558.60       5893.79       251.65 o                         
  -5   1   2       5286.15       4946.11       135.97 o                         
  -3   1   2        945.77        944.72         9.64 o                         
  -1   1   2         75.24         85.26         1.72 o                         
   0   1   2       3329.93       3057.71       410.99 o                         
   1   1   2        320.67        308.16         3.60 o                         
   3   1   2        384.80        381.51         4.35 o                         
   4   1   2       9653.71       9844.07       177.34 o                         
   5   1   2          3.40          6.06         1.54 o                         
   6   1   2       5145.63       5499.40       100.57 o                         
   7   1   2       1197.04       1192.53        12.01 o                         
   8   1   2        432.47        479.90         5.74 o                         
   9   1   2       3059.42       2933.80        28.22 o                         
  10   1   2       1033.27       1100.69        12.36 o                         
  11   1   2        697.63        668.27         8.06 o                         
  12   1   2       1339.08       1453.75        17.68 o                         
  13   1   2         46.40         54.17         5.07 o                         
  14   1   2        104.13         98.73         5.24 o                         
  15   1   2        142.11        120.33         7.13 o                         
  16   1   2        213.18        213.37         9.65 o                         
  17   1   2         53.65         53.47         6.95 o                         
  18   1   2         50.84         44.35        10.43 o                         
  19   1   2         80.86         71.34         7.00 o                         
  20   1   2          0.98         41.25        16.40 o                         
  21   1   2          1.81         -1.97        17.12 o                         
  22   1   2         84.05         54.18        18.03 o                         
  23   1   2         11.16        -26.54        35.53 o                         
 -24   2   2          1.81          9.51        22.17 o                         
 -23   2   2         17.62         14.86        16.05 o                         
 -22   2   2         36.40         30.26        16.23 o                         
 -21   2   2         23.63         23.75         6.23 o                         
 -20   2   2        175.46        177.00         6.58 o                         
 -19   2   2         75.17         56.02         4.75 o                         
 -18   2   2         61.75         69.65         5.49 o                         
 -17   2   2         63.22         64.78         4.98 o                         
 -16   2   2         47.30         64.27         4.74 o                         
 -15   2   2         12.97         10.56         4.20 o                         
 -14   2   2        589.32        672.11        11.63 o                         
 -13   2   2        285.25        261.33        12.44 o                         
 -12   2   2        720.52        772.03        10.51 o                         
 -11   2   2       1363.43       1291.91        15.29 o                         
 -10   2   2         83.44        118.98         3.83 o                         
  -9   2   2       1135.39       1161.76        13.57 o                         
  -8   2   2        837.77        875.52        10.53 o                         
  -7   2   2        462.34        506.16         6.80 o                         
  -6   2   2      12729.66      13625.28       300.83 o                         
  -5   2   2       1710.96       1705.50        17.30 o                         
  -4   2   2       5782.60       6188.29       139.02 o                         
  -3   2   2       2682.70       2396.20        23.77 o                         
  -2   2   2      11699.33      11293.93       352.37 o                         
  -1   2   2       3626.90       3643.39        81.36 o                         
   1   2   2       1480.98       1423.37        15.01 o                         
   2   2   2       2082.64       2015.35        20.00 o                         
   3   2   2       1849.79       1794.73        17.97 o                         
   4   2   2       5611.93       5817.97       129.83 o                         
   5   2   2       4323.10       3974.95        39.52 o                         
   6   2   2       3148.58       3215.42        29.37 o                         
   7   2   2       1290.57       1161.89        11.49 o                         
   8   2   2        514.31        515.14         5.81 o                         
   9   2   2        277.55        264.29         4.04 o                         
  10   2   2       1762.36       1873.61        18.19 o                         
  11   2   2        613.68        614.13         8.96 o                         
  12   2   2        540.85        542.06         7.47 o                         
  13   2   2        700.62        656.14         9.67 o                         
  14   2   2        118.11        110.29         5.71 o                         
  15   2   2        133.90        116.10         7.71 o                         
  16   2   2        258.90        260.95         9.90 o                         
  17   2   2         82.75         76.68         7.81 o                         
  18   2   2        292.79        310.76        13.65 o                         
  19   2   2          6.61          6.99         8.63 o                         
  20   2   2          6.38         13.69        16.82 o                         
  21   2   2         16.26         34.80        16.47 o                         
  22   2   2         42.73         17.12        17.51 o                         
  23   2   2         19.28         25.79        18.18 o                         
 -23   3   2         34.32         41.83        16.53 o                         
 -22   3   2         67.25         70.14        16.12 o                         
 -21   3   2         27.38         15.76         6.66 o                         
 -20   3   2         15.61         22.65         8.35 o                         
 -19   3   2          9.38         14.61         5.51 o                         
 -18   3   2          6.39          9.91         4.52 o                         
 -17   3   2        135.66        118.99         5.77 o                         
 -16   3   2         31.43         30.16         4.18 o                         
 -15   3   2        299.38        284.83         7.96 o                         
 -14   3   2        112.32        122.65         4.56 o                         
 -13   3   2        284.37        295.07         8.76 o                         
 -12   3   2        256.14        284.33         9.70 o                         
 -11   3   2        192.93        225.66         5.98 o                         
 -10   3   2         47.91         56.25         3.40 o                         
  -9   3   2       1301.90       1210.42        14.22 o                         
  -8   3   2       3305.55       3659.14        38.77 o                         
  -7   3   2       1110.92        964.56        10.95 o                         
  -6   3   2       3223.82       3284.18        32.81 o                         
  -5   3   2       2037.80       1970.59        19.04 o                         
  -4   3   2       4764.91       4668.41        59.78 o                         
  -3   3   2       1309.34       1299.54        16.15 o                         
  -2   3   2       3228.03       3214.02        45.32 o                         
  -1   3   2       1442.53       1393.42        13.55 o                         
   0   3   2      16830.71      16458.46       359.78 o                         
   1   3   2        326.22        307.66         4.17 o                         
   2   3   2        940.10       1080.43        11.20 o                         
   3   3   2       1852.10       1828.53        18.45 o                         
   4   3   2       4458.35       4553.76        47.35 o                         
   5   3   2        188.45        175.58        10.08 o                         
   6   3   2       4726.76       4880.62        48.55 o                         
   7   3   2        270.06        234.89         3.68 o                         
   8   3   2       3070.68       3195.36        28.32 o                         
   9   3   2       2744.17       2672.08        25.08 o                         
  10   3   2        902.62        945.65        10.66 o                         
  11   3   2        485.05        462.21         6.25 o                         
  12   3   2         74.11         67.51         3.36 o                         
  13   3   2        512.10        499.00         9.37 o                         
  14   3   2        241.43        260.68        10.26 o                         
  15   3   2          9.42          1.51         4.08 o                         
  16   3   2        594.75        589.40        13.29 o                         
  17   3   2        118.62         87.45        14.82 o                         
  18   3   2         26.60         23.27         8.28 o                         
  19   3   2         67.37         41.67        14.48 o                         
  20   3   2         78.60        110.30        27.85 o                         
  21   3   2         75.97         55.72        17.19 o                         
  22   3   2          2.49          5.50        20.40 o                         
 -23   4   2         10.81        -16.96        19.31 o                         
 -22   4   2          7.45        -11.91        15.55 o                         
 -21   4   2         23.56         23.78         9.22 o                         
 -20   4   2         23.22         28.72         7.88 o                         
 -19   4   2          0.40         -3.71         6.64 o                         
 -18   4   2         79.24         65.15         5.52 o                         
 -17   4   2         88.71         93.39         5.95 o                         
 -16   4   2         74.15         70.01         4.80 o                         
 -15   4   2          7.89          7.27         4.85 o                         
 -14   4   2       1207.97       1301.13        17.52 o                         
 -13   4   2        292.41        292.12         7.63 o                         
 -12   4   2       1400.22       1369.11        17.58 o                         
 -11   4   2       1891.09       1918.88        23.19 o                         
 -10   4   2        867.98        888.59        10.84 o                         
  -9   4   2        469.63        453.17         6.58 o                         
  -8   4   2       3806.39       3968.36        37.85 o                         
  -7   4   2       1541.30       1569.78        15.74 o                         
  -6   4   2       4195.50       4323.55        40.93 o                         
  -5   4   2       1078.31       1081.75        11.04 o                         
  -4   4   2        270.80        309.86         5.74 o                         
  -3   4   2       2615.29       2467.70        23.78 o                         
  -2   4   2       2620.68       2707.68        25.91 o                         
  -1   4   2       3660.41       3603.77        34.11 o                         
   0   4   2       5208.94       5278.08        82.73 o                         
   1   4   2       6422.81       6376.36        99.50 o                         
   2   4   2       9843.37      10138.01       223.68 o                         
   3   4   2        229.12        222.91         4.60 o                         
   4   4   2        871.36        960.77         9.94 o                         
   5   4   2       1537.12       1333.72        13.68 o                         
   6   4   2        311.78        288.60         4.48 o                         
   7   4   2        671.38        617.69         7.63 o                         
   8   4   2        713.17        747.12         8.75 o                         
   9   4   2        502.94        518.14         6.33 o                         
  10   4   2        355.24        356.42         8.52 o                         
  11   4   2        256.19        249.66         5.94 o                         
  12   4   2        136.41        121.87         4.70 o                         
  13   4   2         85.25         73.43         4.96 o                         
  14   4   2          5.64          2.02         4.21 o                         
  15   4   2        728.48        729.52        13.67 o                         
  16   4   2         31.42         33.69         7.26 o                         
  17   4   2        118.23        112.14         7.79 o                         
  18   4   2          3.47         -1.99         6.56 o                         
  19   4   2        277.18        279.93        29.48 o                         
  20   4   2         10.89        -10.48        15.92 o                         
  21   4   2         12.51         17.80        15.95 o                         
  22   4   2         35.15         20.89        20.11 o                         
 -23   5   2         32.53         26.63        16.74 o                         
 -22   5   2          8.14         33.14        13.72 o                         
 -21   5   2         81.81         69.63         8.63 o                         
 -20   5   2         36.15         25.25         8.38 o                         
 -19   5   2         22.41          6.74         7.83 o                         
 -18   5   2         21.04         17.48         7.97 o                         
 -17   5   2         34.47         29.34         6.99 o                         
 -16   5   2        199.97        206.58        13.56 o                         
 -15   5   2         22.56         18.18         4.92 o                         
 -14   5   2        244.98        216.13         7.76 o                         
 -13   5   2        227.77        249.93         9.49 o                         
 -12   5   2        766.19        746.52        11.28 o                         
 -11   5   2         15.18          8.87         3.68 o                         
 -10   5   2         24.33         35.39         3.16 o                         
  -9   5   2        846.26        803.33         9.24 o                         
  -8   5   2       1395.44       1541.37        14.82 o                         
  -7   5   2       1887.68       1862.30        18.07 o                         
  -6   5   2       3141.06       3179.40        30.79 o                         
  -5   5   2       1098.47       1099.19        10.61 o                         
  -4   5   2       1648.08       1681.26        16.05 o                         
  -3   5   2       2594.97       2454.43        23.86 o                         
  -2   5   2       4501.14       4368.61        43.50 o                         
  -1   5   2       3351.13       3273.97        31.29 o                         
   0   5   2        319.72        329.18         6.08 o                         
   1   5   2        171.62        170.34         5.20 o                         
   2   5   2       1756.12       1796.52        17.65 o                         
   3   5   2       3716.54       3666.12        34.85 o                         
   4   5   2       9396.77      10003.89       222.12 o                         
   5   5   2       2370.06       2410.93        22.73 o                         
   6   5   2        825.32        920.92         9.81 o                         
   7   5   2         73.03         63.01         2.91 o                         
   8   5   2       2854.25       2946.87        30.62 o                         
   9   5   2        534.21        515.86         6.73 o                         
  10   5   2        168.10        186.33         5.70 o                         
  11   5   2        557.15        592.53         8.04 o                         
  12   5   2        406.90        378.46         8.71 o                         
  13   5   2         54.88         56.17         4.83 o                         
  14   5   2        130.96        141.21         5.91 o                         
  15   5   2        140.64        136.20         6.17 o                         
  16   5   2        166.34        196.72        10.30 o                         
  17   5   2         49.49         43.82         9.04 o                         
  18   5   2        113.43        118.47        13.47 o                         
  19   5   2        325.88        314.93        21.39 o                         
  20   5   2        140.87        127.34        16.03 o                         
  21   5   2         73.17         49.26        15.63 o                         
  22   5   2         19.76         33.67        16.33 o                         
 -22   6   2          9.66         -8.26        13.70 o                         
 -21   6   2          3.66          7.02        12.31 o                         
 -20   6   2         41.35         42.74        12.06 o                         
 -19   6   2         77.23         43.93        10.67 o                         
 -18   6   2         23.07          9.60         8.62 o                         
 -17   6   2         12.12         18.89         8.12 o                         
 -16   6   2        103.29        112.96         7.81 o                         
 -15   6   2        253.07        258.20         9.91 o                         
 -14   6   2        783.69        853.52        15.42 o                         
 -13   6   2        370.90        380.79        10.06 o                         
 -12   6   2        657.72        657.08        12.03 o                         
 -11   6   2        247.34        263.41        10.26 o                         
 -10   6   2       2601.86       2868.66        30.13 o                         
  -9   6   2         31.12         29.99         2.78 o                         
  -8   6   2        340.97        380.28         6.25 o                         
  -7   6   2        536.22        543.69         6.84 o                         
  -6   6   2       2283.38       2360.57        23.43 o                         
  -5   6   2       1067.63       1162.15        11.52 o                         
  -4   6   2        904.13        915.31        10.28 o                         
  -3   6   2        326.44        330.26         6.40 o                         
  -2   6   2        668.81        753.80         8.75 o                         
  -1   6   2        738.96        716.47         8.40 o                         
   0   6   2       2205.44       2298.24        24.91 o                         
   1   6   2       6429.17       6327.23        62.48 o                         
   2   6   2       5307.54       5566.99        55.11 o                         
   3   6   2        713.67        729.07        12.06 o                         
   4   6   2       1608.95       1563.44        15.88 o                         
   5   6   2         88.30         79.70         3.02 o                         
   6   6   2        911.50        802.22         9.08 o                         
   7   6   2        998.35        993.15        10.78 o                         
   8   6   2        799.86        762.06        10.00 o                         
   9   6   2        746.82        731.47        11.15 o                         
  10   6   2        773.22        785.62         9.83 o                         
  11   6   2        387.58        394.50         9.14 o                         
  12   6   2        220.53        232.68         6.04 o                         
  13   6   2        163.92        154.20         6.79 o                         
  14   6   2         87.87         86.36         5.94 o                         
  15   6   2        133.84        133.54         8.68 o                         
  16   6   2         68.41         83.92         5.61 o                         
  17   6   2        103.54        109.88         7.78 o                         
  18   6   2         62.08         69.50        12.27 o                         
  19   6   2         22.42         42.20        13.52 o                         
  20   6   2          3.40         34.54        14.28 o                         
  21   6   2          7.71         40.23        17.42 o                         
 -21   7   2         10.37         -5.16        16.40 o                         
 -20   7   2         37.14         30.07         9.08 o                         
 -19   7   2         53.95         45.34        11.19 o                         
 -18   7   2        140.01        153.10        17.58 o                         
 -17   7   2         49.73         46.95         6.26 o                         
 -16   7   2        224.52        200.57        12.18 o                         
 -15   7   2        150.28        149.68         9.70 o                         
 -14   7   2        203.95        218.10         8.13 o                         
 -13   7   2        135.31        155.32         6.55 o                         
 -12   7   2        607.26        633.76        11.76 o                         
 -11   7   2         48.28         68.82         6.45 o                         
 -10   7   2         50.06         50.30         3.81 o                         
  -9   7   2        127.36        155.34         5.12 o                         
  -8   7   2       3737.32       3710.85        40.52 o                         
  -7   7   2        642.98        628.88        10.54 o                         
  -6   7   2       4048.44       4131.53        44.59 o                         
  -5   7   2        213.76        196.41         4.24 o                         
  -4   7   2        177.60        183.66         4.39 o                         
  -3   7   2       1909.41       1901.17        19.37 o                         
  -2   7   2       1552.50       1619.78        17.64 o                         
  -1   7   2       2584.84       2559.44        30.09 o                         
   0   7   2        236.31        219.28         5.53 o                         
   1   7   2        449.25        444.79         9.21 o                         
   2   7   2        858.25        864.54        19.03 o                         
   3   7   2        285.04        261.49         6.82 o                         
   4   7   2        196.49        191.44         5.08 o                         
   5   7   2        219.86        239.16         5.80 o                         
   6   7   2       1490.81       1461.93        19.02 o                         
   7   7   2         32.14         22.43         3.41 o                         
   8   7   2        821.76        814.72        12.10 o                         
   9   7   2        154.13        138.56         5.55 o                         
  10   7   2        638.34        685.39        11.50 o                         
  11   7   2        314.61        292.39         7.36 o                         
  12   7   2        116.07        116.61         4.72 o                         
  13   7   2        385.13        383.90        16.25 o                         
  14   7   2          1.56         -6.44         6.44 o                         
  15   7   2        157.97        205.78         9.97 o                         
  16   7   2        126.33        128.80         9.81 o                         
  17   7   2         64.13         75.59        11.00 o                         
  18   7   2        198.05        221.67        11.15 o                         
  19   7   2         10.18         -1.58        13.67 o                         
  20   7   2         19.75         12.50        13.40 o                         
 -21   8   2         22.27         12.16        39.94 o                         
 -20   8   2         41.37         54.34        13.54 o                         
 -19   8   2         59.97         39.30        13.58 o                         
 -18   8   2         10.54          2.57         7.60 o                         
 -17   8   2         57.87         58.78         7.50 o                         
 -16   8   2        155.67        139.80         7.55 o                         
 -15   8   2        163.59        169.82        10.56 o                         
 -14   8   2         56.43         58.70         7.93 o                         
 -13   8   2        103.85         82.06         4.84 o                         
 -12   8   2       1047.29       1114.08        39.61 o                         
 -11   8   2        222.63        198.72         7.57 o                         
 -10   8   2       1298.44       1381.77        21.19 o                         
  -9   8   2        166.92        179.98         9.30 o                         
  -8   8   2        264.33        250.40         9.14 o                         
  -7   8   2         91.94         80.83         6.29 o                         
  -6   8   2         52.20         46.29         5.36 o                         
  -5   8   2        864.87        824.51        11.21 o                         
  -4   8   2       2353.61       2364.27        33.38 o                         
  -3   8   2        383.18        386.45        12.06 o                         
  -2   8   2        765.59        699.49        17.19 o                         
  -1   8   2        980.65        945.21        12.80 o                         
   0   8   2        939.05        979.80        13.62 o                         
   1   8   2        734.27        704.88        11.61 o                         
   2   8   2        168.21        146.28         5.44 o                         
   3   8   2        420.77        472.77         8.64 o                         
   4   8   2       2709.48       2669.50        31.81 o                         
   5   8   2       1525.94       1517.63        18.47 o                         
   6   8   2        838.29        861.65        12.85 o                         
   7   8   2         32.66         33.52         3.83 o                         
   8   8   2         41.06         41.35         3.95 o                         
   9   8   2         40.26         37.35         4.19 o                         
  10   8   2        189.91        185.03         6.29 o                         
  11   8   2         42.52         41.76         3.77 o                         
  12   8   2        196.55        196.33         6.21 o                         
  13   8   2         49.28         39.59         3.75 o                         
  14   8   2        298.76        319.90        13.95 o                         
  15   8   2         81.61         76.02        11.09 o                         
  16   8   2         45.38         19.71        12.88 o                         
  17   8   2         19.12         16.41        10.24 o                         
  18   8   2         67.60         65.14        11.98 o                         
  19   8   2         64.80         34.28        12.26 o                         
  20   8   2         28.45         18.53        31.04 o                         
 -20   9   2          1.19         -5.01        28.36 o                         
 -19   9   2         22.03         15.51        14.54 o                         
 -18   9   2          1.62          7.06        14.23 o                         
 -17   9   2         48.88         42.45        14.77 o                         
 -16   9   2        143.48        162.35        15.37 o                         
 -15   9   2         27.87         10.19        11.68 o                         
 -14   9   2         17.24         23.75        10.76 o                         
 -13   9   2         76.67         82.28        11.21 o                         
 -12   9   2          9.53          9.69         5.66 o                         
 -11   9   2         50.64         47.05         7.46 o                         
 -10   9   2        315.90        340.05        11.09 o                         
  -9   9   2         44.36         36.79         6.29 o                         
  -8   9   2         18.25         14.91         8.77 o                         
  -7   9   2        350.14        342.82        12.33 o                         
  -6   9   2       1138.42       1149.26        20.24 o                         
  -5   9   2       1370.25       1345.86        17.85 o                         
  -4   9   2       1667.66       1662.31        22.92 o                         
  -3   9   2       3414.36       3440.85        43.22 o                         
  -2   9   2        989.89        970.18        15.40 o                         
  -1   9   2        424.40        438.52         9.93 o                         
   0   9   2        423.52        404.82        10.32 o                         
   1   9   2        302.74        292.56         8.41 o                         
   2   9   2        257.50        240.04        10.23 o                         
   3   9   2         73.82         59.31         5.17 o                         
   4   9   2        843.99        883.77        14.82 o                         
   5   9   2         55.80         59.58         4.94 o                         
   6   9   2        141.78        128.81         5.15 o                         
   7   9   2         36.11         47.69         4.13 o                         
   8   9   2       1090.60       1138.39        17.37 o                         
   9   9   2        239.58        248.33         7.84 o                         
  10   9   2        614.72        641.98        11.88 o                         
  11   9   2        283.30        273.34         7.73 o                         
  12   9   2        170.05        171.15         5.96 o                         
  13   9   2         19.27         16.18         5.63 o                         
  14   9   2         41.66         21.20        14.78 o                         
  15   9   2         30.43         52.24        12.72 o                         
  16   9   2        154.41        149.91        17.44 o                         
  17   9   2         15.70         10.67        10.76 o                         
  18   9   2          7.26          1.07        28.35 o                         
  19   9   2         38.32         26.79        29.45 o                         
 -19  10   2         20.02          5.43        27.03 o                         
 -18  10   2         18.13         18.09        13.94 o                         
 -17  10   2         34.10         33.56        22.93 o                         
 -16  10   2         77.49         75.39        13.53 o                         
 -15  10   2         44.92         51.28        12.95 o                         
 -14  10   2         61.55         78.03        12.88 o                         
 -13  10   2         11.07         -1.11         6.83 o                         
 -12  10   2        123.97        139.39        12.31 o                         
 -11  10   2         34.09         29.72         8.07 o                         
 -10  10   2        100.42         91.01         7.75 o                         
  -9  10   2        142.19        119.73         7.83 o                         
  -8  10   2        122.97        102.79        16.12 o                         
  -7  10   2         82.77         67.70         9.62 o                         
  -6  10   2        120.14        120.47         9.87 o                         
  -5  10   2        304.92        301.27        13.56 o                         
  -4  10   2        978.76       1028.74        22.44 o                         
  -3  10   2        100.31         79.96         7.23 o                         
  -2  10   2        146.35        120.56         6.99 o                         
  -1  10   2       2153.60       2135.10        34.30 o                         
   0  10   2        133.49        117.36         5.74 o                         
   1  10   2        811.66        838.92        15.35 o                         
   2  10   2        287.75        285.95         9.18 o                         
   3  10   2         17.47         28.23         4.85 o                         
   4  10   2        216.43        213.85        10.04 o                         
   5  10   2        175.28        170.95         8.19 o                         
   6  10   2        627.26        645.35        12.51 o                         
   7  10   2         17.50         12.24         4.49 o                         
   8  10   2        336.15        369.26        11.24 o                         
   9  10   2         37.03         34.00         4.93 o                         
  10  10   2        231.27        212.61         7.52 o                         
  11  10   2          9.37         11.07         4.48 o                         
  12  10   2         74.25         72.02         5.04 o                         
  13  10   2         29.98         25.45         5.26 o                         
  14  10   2        157.52        152.14        11.13 o                         
  15  10   2          3.44          1.67         7.14 o                         
  16  10   2         26.78         39.80        13.98 o                         
  17  10   2          1.03        -13.64        13.89 o                         
 -17  11   2         23.12         11.70        16.47 o                         
 -16  11   2         19.07         12.70        14.21 o                         
 -15  11   2         54.67         61.58        14.90 o                         
 -14  11   2         30.22         28.40        10.01 o                         
 -13  11   2         25.82         33.07        13.19 o                         
 -12  11   2         76.30         74.92        13.23 o                         
 -11  11   2         79.99         81.42        30.53 o                         
 -10  11   2          1.87          2.48        11.28 o                         
  -9  11   2         26.97         12.74        12.02 o                         
  -8  11   2        170.54        175.51        15.36 o                         
  -7  11   2         38.90         38.93        12.67 o                         
  -6  11   2        358.29        415.93        20.61 o                         
  -5  11   2        357.71        329.75        25.05 o                         
  -4  11   2         32.21         41.89         9.36 o                         
  -3  11   2        444.71        449.35        15.21 o                         
  -2  11   2         78.22         77.99         6.55 o                         
  -1  11   2        304.51        302.00        14.18 o                         
   0  11   2         58.70         51.42         8.81 o                         
   1  11   2         98.98         94.92         6.36 o                         
   2  11   2          3.06          7.63         5.32 o                         
   3  11   2         14.50          8.47         6.29 o                         
   4  11   2          3.82         -0.66         6.06 o                         
   5  11   2        346.91        342.42        15.40 o                         
   6  11   2         18.64          8.51         4.67 o                         
   7  11   2         68.70         65.73         4.81 o                         
   8  11   2         64.74         66.16         6.80 o                         
   9  11   2         62.10         69.38         5.34 o                         
  10  11   2        135.80        119.08        13.30 o                         
  11  11   2         15.65         13.91        11.21 o                         
  12  11   2        216.24        238.93        14.60 o                         
  13  11   2         14.88         11.44        13.06 o                         
  14  11   2         14.29         25.96        13.52 o                         
  15  11   2         32.00         33.94        13.67 o                         
  16  11   2         15.68         29.86        20.78 o                         
 -16  12   2         11.72          7.01        14.62 o                         
 -15  12   2         88.53         93.64        18.18 o                         
 -14  12   2         30.11         28.33        14.62 o                         
 -13  12   2         35.06         21.63        14.29 o                         
 -12  12   2         56.52         59.80        14.53 o                         
 -11  12   2         50.72         58.39        16.26 o                         
 -10  12   2         69.82         74.15        13.76 o                         
  -9  12   2         90.23         82.58        13.87 o                         
  -8  12   2        105.36         81.51        24.17 o                         
  -7  12   2        163.06        153.54        14.83 o                         
  -6  12   2        117.56        121.32        22.44 o                         
  -5  12   2        147.23        136.76        38.18 o                         
  -4  12   2        229.71        229.98        18.99 o                         
  -3  12   2        125.69        142.01        19.92 o                         
  -2  12   2        145.43        133.45         7.64 o                         
  -1  12   2         57.45         50.05        10.95 o                         
   0  12   2         90.73         85.08         6.28 o                         
   1  12   2        975.92       1044.40        22.62 o                         
   2  12   2          6.33          7.69         7.30 o                         
   3  12   2         53.95         60.54         6.98 o                         
   4  12   2        268.64        212.90        20.24 o                         
   5  12   2         39.76         48.03         5.39 o                         
   6  12   2         21.86         26.30         4.77 o                         
   7  12   2         81.79         81.96        11.35 o                         
   8  12   2         89.98         41.69        16.27 o                         
   9  12   2         79.56         88.13        17.39 o                         
  10  12   2         27.53         21.39        17.43 o                         
  11  12   2         39.20          7.44        16.22 o                         
  12  12   2         72.31         85.46        14.47 o                         
  13  12   2          4.06          2.63        14.25 o                         
  14  12   2         66.69         79.59        27.12 o                         
  15  12   2         18.80         34.83        14.88 o                         
 -14  13   2         18.43         20.14        15.56 o                         
 -13  13   2         17.13          3.33        17.13 o                         
 -12  13   2         56.47         30.58        15.22 o                         
 -11  13   2          2.05        -14.50        14.50 o                         
 -10  13   2         35.88         26.70        14.54 o                         
  -9  13   2        120.78        130.34        23.59 o                         
  -8  13   2         69.50         57.85        17.62 o                         
  -7  13   2        128.09        128.65        17.80 o                         
  -6  13   2        132.15        109.14        17.42 o                         
  -5  13   2        162.95        166.65        27.41 o                         
  -4  13   2        149.25        130.94        21.77 o                         
  -3  13   2         99.52         95.69         7.46 o                         
  -2  13   2         90.56         72.29        10.07 o                         
  -1  13   2        132.50        142.70         8.86 o                         
   0  13   2         12.82          2.54        11.52 o                         
   1  13   2         17.32         18.81        12.04 o                         
   2  13   2         23.32        -11.73        12.36 o                         
   3  13   2        205.01        203.69        17.78 o                         
   4  13   2         41.26         10.81        16.61 o                         
   5  13   2         62.72         58.69         9.89 o                         
   6  13   2        211.36        186.44        20.95 o                         
   7  13   2        174.11        142.29        18.40 o                         
   8  13   2         15.56         19.06        18.19 o                         
   9  13   2         85.17         99.82        18.89 o                         
  10  13   2        155.87        199.92        21.97 o                         
  11  13   2          7.38          9.41        15.54 o                         
  12  13   2         54.41         57.65        20.64 o                         
  13  13   2          8.03          7.17        15.83 o                         
 -11  14   2         86.81         72.25        17.46 o                         
 -10  14   2         54.15         65.01        19.36 o                         
  -9  14   2         74.27         57.08        16.06 o                         
  -8  14   2         38.21         41.95        15.46 o                         
  -7  14   2         68.33         22.95        18.35 o                         
  -6  14   2         43.24         29.30        18.77 o                         
  -5  14   2         15.33         12.92        17.44 o                         
  -4  14   2          0.59         -3.73        17.39 o                         
  -3  14   2         11.28         25.29        17.97 o                         
  -2  14   2          6.71         11.95        17.36 o                         
  -1  14   2         11.75          4.15        17.29 o                         
   0  14   2         61.21         28.51        20.35 o                         
   1  14   2         52.89         38.06        28.24 o                         
   2  14   2         20.61          1.76        17.41 o                         
   3  14   2        159.03        174.20        21.47 o                         
   4  14   2         93.94        108.36        17.46 o                         
   5  14   2         87.68        120.23        19.50 o                         
   6  14   2         14.88         -1.96        18.40 o                         
   7  14   2          4.63          1.27        18.85 o                         
   8  14   2         25.14         34.86        19.27 o                         
   9  14   2          8.15         10.25        19.78 o                         
  10  14   2         37.45         38.94        19.89 o                         
  -8  15   2          7.63         18.76        22.80 o                         
  -7  15   2          3.97         11.61        19.81 o                         
  -6  15   2          4.31        -12.09        24.64 o                         
  -5  15   2         23.14         40.04        18.76 o                         
  -4  15   2         54.29         48.92        18.67 o                         
  -3  15   2         41.48         32.65        18.82 o                         
  -2  15   2         69.53         73.09        18.96 o                         
  -1  15   2         77.03         69.25        19.44 o                         
   0  15   2          3.02         33.92        18.58 o                         
   1  15   2         18.31         25.48        18.43 o                         
   2  15   2          4.08         -7.96        24.44 o                         
   3  15   2         15.79         15.37        18.70 o                         
   4  15   2         18.62          9.79        18.72 o                         
   5  15   2         23.28         33.42        45.08 o                         
   7  15   2          3.41         20.80        20.43 o                         
  -8 -15   3         57.60         66.43        12.30 o                         
  -7 -15   3          0.85        -14.82        15.93 o                         
  -6 -15   3         25.19         16.96        14.05 o                         
  -5 -15   3         35.52         40.61        12.20 o                         
  -4 -15   3         18.71         16.00        11.52 o                         
  -3 -15   3         34.98         25.92        11.38 o                         
  -2 -15   3          1.93          2.23        10.90 o                         
  -1 -15   3         36.09         38.29        10.83 o                         
   0 -15   3          4.83          6.73        10.24 o                         
   1 -15   3         43.41         31.80        10.55 o                         
   2 -15   3          6.83          5.67        10.61 o                         
   3 -15   3          1.15         -1.16        10.94 o                         
   4 -15   3         88.11         85.00        12.90 o                         
   5 -15   3         63.56         63.08        13.14 o                         
   6 -15   3         76.17         78.48        13.00 o                         
 -11 -14   3          7.28         21.30        12.61 o                         
 -10 -14   3         23.18          7.72        16.43 o                         
  -9 -14   3         26.25         20.04        14.87 o                         
  -8 -14   3        138.04        133.88        12.93 o                         
  -7 -14   3          7.67         -3.29        11.01 o                         
  -6 -14   3         30.53         22.21        12.05 o                         
  -5 -14   3         15.93          7.69        11.04 o                         
  -4 -14   3        180.25        198.89        12.04 o                         
  -3 -14   3        121.29        105.48        13.79 o                         
  -2 -14   3         14.75         12.81        10.43 o                         
  -1 -14   3         12.25          7.31         6.75 o                         
   0 -14   3         32.23         30.59         9.95 o                         
   1 -14   3          2.92          2.61         7.46 o                         
   2 -14   3         30.00         23.26         9.59 o                         
   3 -14   3          4.04          4.88        10.79 o                         
   4 -14   3         60.07         40.61        11.61 o                         
   5 -14   3          3.15        -11.48        11.48 o                         
   6 -14   3         50.75         47.70        12.36 o                         
   7 -14   3          0.53          1.67        12.13 o                         
   8 -14   3         70.87         69.79        14.34 o                         
   9 -14   3         26.89         40.78        21.79 o                         
  10 -14   3         55.65         60.17        18.14 o                         
 -14 -13   3          7.60          5.37        15.99 o                         
 -13 -13   3         99.87        101.31        16.39 o                         
 -12 -13   3         27.10         15.81        10.49 o                         
 -11 -13   3          0.23         -9.10        10.60 o                         
 -10 -13   3         72.93         81.74        11.11 o                         
  -9 -13   3        115.95        104.81        11.10 o                         
  -8 -13   3        131.92        135.91        13.47 o                         
  -7 -13   3          7.58          5.31        10.54 o                         
  -6 -13   3        216.87        225.93        12.48 o                         
  -5 -13   3         13.60          5.75        10.12 o                         
  -4 -13   3         27.51         25.74        10.22 o                         
  -3 -13   3          5.78         13.41         9.94 o                         
  -2 -13   3        258.33        283.21        11.09 o                         
  -1 -13   3        230.23        236.44        10.34 o                         
   0 -13   3        211.55        220.32        13.80 o                         
   1 -13   3        123.28        118.35        13.92 o                         
   2 -13   3        354.03        387.01        27.55 o                         
   3 -13   3         40.60         20.36         9.33 o                         
   4 -13   3        235.38        219.73        11.26 o                         
   5 -13   3        258.78        288.91        13.56 o                         
   6 -13   3         58.95         43.65        10.57 o                         
   7 -13   3         36.76         33.94        10.55 o                         
   8 -13   3         17.85          9.98        10.99 o                         
   9 -13   3         45.75         58.97        14.25 o                         
  10 -13   3          0.07         -1.03        14.14 o                         
  11 -13   3         24.48         39.63        14.77 o                         
  12 -13   3         18.95         -1.75        18.80 o                         
 -16 -12   3         13.63         20.71        19.37 o                         
 -15 -12   3         16.11         -1.75        15.44 o                         
 -14 -12   3          6.41          6.99        14.41 o                         
 -13 -12   3         21.17         17.80        14.50 o                         
 -12 -12   3         21.90         22.17         9.72 o                         
 -11 -12   3        152.36        160.22        10.94 o                         
 -10 -12   3        147.09        138.27        11.36 o                         
  -9 -12   3         29.86         34.44         9.72 o                         
  -8 -12   3         64.29         66.25        10.77 o                         
  -7 -12   3        119.80        111.97        10.45 o                         
  -6 -12   3        266.09        242.89        12.99 o                         
  -5 -12   3         12.05          5.77        10.01 o                         
  -4 -12   3         68.59         81.67        11.20 o                         
  -3 -12   3        330.37        321.77        14.06 o                         
  -2 -12   3        191.50        191.83         8.35 o                         
  -1 -12   3         28.41         29.90         6.92 o                         
   0 -12   3        251.33        275.63        11.70 o                         
   1 -12   3        117.09        110.95         8.63 o                         
   2 -12   3         90.17         94.27         7.21 o                         
   3 -12   3         65.20         75.55         9.70 o                         
   4 -12   3         70.42         74.60         9.56 o                         
   5 -12   3         48.28         30.18         9.65 o                         
   6 -12   3        100.14        103.12        11.15 o                         
   7 -12   3         13.32          9.39         9.87 o                         
   8 -12   3         18.47         -4.96        10.02 o                         
   9 -12   3         89.08         97.44        16.23 o                         
  10 -12   3         22.23         23.71        13.45 o                         
  11 -12   3        164.17        197.98        15.47 o                         
  12 -12   3         18.37         10.93        13.81 o                         
  13 -12   3         20.31         32.52        14.69 o                         
  14 -12   3         22.48         19.58        15.48 o                         
 -17 -11   3         11.23         24.60        14.97 o                         
 -16 -11   3          7.49         -2.95        14.22 o                         
 -15 -11   3         46.08         17.11        13.87 o                         
 -14 -11   3          2.06         12.82        14.01 o                         
 -13 -11   3         44.38         33.11        13.62 o                         
 -12 -11   3          4.27        -12.06        12.06 o                         
 -11 -11   3        175.98        197.25        11.90 o                         
 -10 -11   3          1.88         -8.20         9.65 o                         
  -9 -11   3         51.81         42.00        11.48 o                         
  -8 -11   3         96.23        102.85         9.53 o                         
  -7 -11   3         38.12         23.37         8.94 o                         
  -6 -11   3        264.89        232.25        10.61 o                         
  -5 -11   3         29.00         32.42         8.53 o                         
  -4 -11   3         82.41         68.49         8.55 o                         
  -3 -11   3        313.89        302.36         9.30 o                         
  -2 -11   3        109.69        101.77         6.41 o                         
  -1 -11   3         26.38         20.13         6.77 o                         
   0 -11   3        108.36         94.20         6.72 o                         
   1 -11   3         67.09         54.87         7.29 o                         
   2 -11   3        495.62        515.76        12.49 o                         
   3 -11   3        126.07        105.29         8.85 o                         
   4 -11   3        554.08        543.32        15.24 o                         
   5 -11   3        317.84        355.61        13.77 o                         
   6 -11   3         51.53         51.96         9.03 o                         
   7 -11   3         79.39         75.68         9.93 o                         
   8 -11   3         53.63         72.20         9.74 o                         
   9 -11   3        159.41        185.18        13.47 o                         
  10 -11   3          0.15         -6.26        13.23 o                         
  11 -11   3        204.58        200.90        19.99 o                         
  12 -11   3         53.17         31.52        13.70 o                         
  13 -11   3        152.27        138.09        14.30 o                         
  14 -11   3         26.50         19.26        13.71 o                         
  15 -11   3          4.58         10.02        13.64 o                         
  16 -11   3         19.34         18.14        21.57 o                         
 -19 -10   3          5.66         -4.87        13.85 o                         
 -18 -10   3          7.14         16.58        13.76 o                         
 -17 -10   3          7.52        -13.37        13.37 o                         
 -16 -10   3         12.55         17.09        13.33 o                         
 -15 -10   3        122.01        130.00        13.84 o                         
 -14 -10   3         32.41         33.98        16.16 o                         
 -13 -10   3         30.35         15.98        12.40 o                         
 -12 -10   3         16.63         17.91         9.12 o                         
 -11 -10   3         49.27         71.40         8.54 o                         
 -10 -10   3         54.76         45.69         8.25 o                         
  -9 -10   3         10.07         -2.34         8.68 o                         
  -8 -10   3        171.71        184.07         9.06 o                         
  -7 -10   3       1109.23       1183.86        24.93 o                         
  -6 -10   3        116.02        117.61        12.95 o                         
  -5 -10   3        254.63        283.65        10.98 o                         
  -4 -10   3        260.56        244.74        12.65 o                         
  -3 -10   3         39.41         37.45         4.83 o                         
  -2 -10   3       2068.91       2170.15        49.87 o                         
  -1 -10   3          3.27          0.76         5.09 o                         
   0 -10   3        277.30        293.71         9.20 o                         
   1 -10   3        202.03        195.78         8.97 o                         
   2 -10   3        783.26        771.12        14.13 o                         
   3 -10   3        229.23        205.08        11.66 o                         
   4 -10   3        237.64        219.42         9.05 o                         
   5 -10   3         95.95         87.55        14.02 o                         
   6 -10   3        605.83        608.71        16.83 o                         
   7 -10   3         61.09         46.65         8.27 o                         
   8 -10   3         93.06         83.39        12.44 o                         
   9 -10   3        569.93        562.43        28.49 o                         
  10 -10   3         24.14          8.15        11.78 o                         
  11 -10   3         97.83         92.47        15.57 o                         
  12 -10   3          1.10         10.11        12.13 o                         
  13 -10   3         57.37         54.96        12.87 o                         
  14 -10   3         46.84         57.08        13.05 o                         
  15 -10   3         47.87         35.20        13.55 o                         
  16 -10   3          1.53         -3.50        15.45 o                         
  17 -10   3         24.30         29.81        13.87 o                         
 -20  -9   3         51.37         41.42        13.50 o                         
 -19  -9   3         65.58         62.16        13.51 o                         
 -18  -9   3          9.24         15.14        13.11 o                         
 -17  -9   3         83.67         76.25        13.98 o                         
 -16  -9   3        163.04        189.56        13.80 o                         
 -15  -9   3          2.33         10.82        14.19 o                         
 -14  -9   3        124.86        147.73        13.27 o                         
 -13  -9   3        213.44        224.83        14.62 o                         
 -12  -9   3         77.48         81.35         7.30 o                         
 -11  -9   3        174.92        194.96         9.91 o                         
 -10  -9   3        138.07        154.84        11.44 o                         
  -9  -9   3        816.84        864.04        20.96 o                         
  -8  -9   3        186.35        181.26        14.41 o                         
  -7  -9   3        458.79        474.26        15.29 o                         
  -6  -9   3       2554.81       2551.04        48.13 o                         
  -5  -9   3        159.83        148.95         7.76 o                         
  -4  -9   3        419.48        424.61        13.13 o                         
  -3  -9   3        371.90        395.83        13.56 o                         
  -2  -9   3        476.60        479.70        11.55 o                         
  -1  -9   3        181.23        191.22         6.57 o                         
   0  -9   3       1741.46       1708.98        22.72 o                         
   1  -9   3        782.45        809.51        13.35 o                         
   2  -9   3       2340.58       2387.84        30.60 o                         
   3  -9   3         16.74         18.91         5.06 o                         
   4  -9   3         38.61         35.36         6.45 o                         
   5  -9   3        379.27        408.02        11.88 o                         
   6  -9   3         20.15         27.96         7.00 o                         
   7  -9   3       1198.11       1295.67        29.10 o                         
   8  -9   3          0.71          1.50         9.57 o                         
   9  -9   3        122.97        137.56        11.28 o                         
  10  -9   3        121.69        118.51        11.18 o                         
  11  -9   3        378.08        390.55        18.90 o                         
  12  -9   3         36.50         44.09        12.17 o                         
  13  -9   3         93.18         92.88        14.25 o                         
  14  -9   3         95.18         87.84        12.26 o                         
  15  -9   3         12.41        -12.09        12.09 o                         
  16  -9   3        336.62        359.17        17.25 o                         
  17  -9   3         81.92         62.53        12.77 o                         
  18  -9   3         55.74         34.47        21.42 o                         
 -21  -8   3         30.91         28.95        12.44 o                         
 -20  -8   3         11.21         -9.41        13.18 o                         
 -19  -8   3         22.83         16.65        12.00 o                         
 -18  -8   3         90.62        104.28        39.44 o                         
 -17  -8   3         41.13         41.55        11.99 o                         
 -16  -8   3          4.71         -0.25        11.69 o                         
 -15  -8   3        188.20        208.35        13.90 o                         
 -14  -8   3         50.31         60.36        11.47 o                         
 -13  -8   3        241.33        243.31        18.36 o                         
 -12  -8   3        305.47        313.61        23.44 o                         
 -11  -8   3         46.26         55.85         7.11 o                         
 -10  -8   3        270.59        299.51        11.32 o                         
  -9  -8   3       1414.93       1422.37        23.85 o                         
  -8  -8   3        101.90        113.29         6.96 o                         
  -7  -8   3       4757.36       4952.90        70.71 o                         
  -6  -8   3        135.98        127.77         6.91 o                         
  -5  -8   3         42.89         44.27         5.42 o                         
  -4  -8   3       3064.70       3099.51        45.66 o                         
  -3  -8   3       2013.23       2059.59        26.20 o                         
  -2  -8   3       1918.01       1806.08        21.77 o                         
  -1  -8   3        156.90        127.89         5.92 o                         
   0  -8   3        496.22        489.03         9.56 o                         
   1  -8   3        439.54        433.85         9.84 o                         
   2  -8   3        383.55        312.92        12.29 o                         
   3  -8   3       1907.38       1939.23        25.17 o                         
   4  -8   3        707.71        695.45        32.69 o                         
   5  -8   3       1090.27       1109.13        19.11 o                         
   6  -8   3        229.57        217.90        15.74 o                         
   7  -8   3        288.13        300.91        10.61 o                         
   8  -8   3         88.36         83.80         7.34 o                         
   9  -8   3        315.73        368.15        13.26 o                         
  10  -8   3        217.85        195.72        12.75 o                         
  11  -8   3        183.48        193.71         9.36 o                         
  12  -8   3        136.22        166.35        12.61 o                         
  13  -8   3         53.20         45.88        10.70 o                         
  14  -8   3        112.50        127.31        11.79 o                         
  15  -8   3         11.47         13.13         9.95 o                         
  16  -8   3         68.39         57.41        10.23 o                         
  17  -8   3         12.24          2.95        11.17 o                         
  18  -8   3          3.27         -1.54        16.72 o                         
  19  -8   3         16.81         11.55        21.05 o                         
 -22  -7   3          6.01          7.42        11.15 o                         
 -21  -7   3          1.70          4.68        19.18 o                         
 -20  -7   3         43.44         15.99        11.28 o                         
 -19  -7   3         86.95         65.39        11.56 o                         
 -18  -7   3         13.54          0.03        11.16 o                         
 -17  -7   3        161.68        174.39        12.27 o                         
 -16  -7   3        308.70        339.17        18.88 o                         
 -15  -7   3         75.77         62.42        10.38 o                         
 -14  -7   3         36.23         18.84        10.44 o                         
 -13  -7   3          3.80         23.00         8.83 o                         
 -12  -7   3        212.76        195.16        11.65 o                         
 -11  -7   3        155.60        168.67         9.58 o                         
 -10  -7   3        161.07        127.88         7.01 o                         
  -9  -7   3       2234.96       2281.09        34.49 o                         
  -8  -7   3        313.58        295.54        11.03 o                         
  -7  -7   3        574.47        555.77        13.09 o                         
  -6  -7   3        825.27        768.07        13.19 o                         
  -5  -7   3        152.26        153.49         9.94 o                         
  -4  -7   3        216.82        165.74        10.12 o                         
  -3  -7   3        476.51        450.10        13.71 o                         
  -2  -7   3        317.32        265.47         7.42 o                         
  -1  -7   3         74.46         70.38         4.08 o                         
   0  -7   3       2612.02       2481.12        30.67 o                         
   1  -7   3       1043.15       1122.31        16.62 o                         
   2  -7   3       2661.34       2574.34        29.81 o                         
   3  -7   3       1091.15       1103.18        15.30 o                         
   4  -7   3        286.26        284.12         9.68 o                         
   5  -7   3       1095.20       1080.17        16.14 o                         
   6  -7   3        168.57        172.35         9.85 o                         
   7  -7   3        337.47        378.31        11.80 o                         
   8  -7   3         82.92         65.28         6.80 o                         
   9  -7   3         62.63         59.16         7.06 o                         
  10  -7   3        100.81         92.79         7.72 o                         
  11  -7   3        245.27        226.19        11.11 o                         
  12  -7   3        248.33        263.30        13.74 o                         
  13  -7   3        316.27        302.45        15.27 o                         
  14  -7   3         73.52         56.62        10.12 o                         
  15  -7   3         81.80         75.35        10.93 o                         
  16  -7   3        145.27        173.25        18.84 o                         
  17  -7   3        106.34        101.44        10.07 o                         
  18  -7   3         22.83         35.05        16.03 o                         
  19  -7   3          2.93          4.59        26.34 o                         
  20  -7   3         52.75         26.81        16.40 o                         
 -22  -6   3          2.38          2.29        14.14 o                         
 -21  -6   3          9.30          3.30        10.19 o                         
 -20  -6   3         30.03         30.34        10.46 o                         
 -19  -6   3         41.37         38.47        10.48 o                         
 -18  -6   3         12.70         22.02        10.31 o                         
 -17  -6   3         33.28         18.80        10.42 o                         
 -16  -6   3         88.76         87.74        10.18 o                         
 -15  -6   3         55.57         33.90         8.98 o                         
 -14  -6   3        214.62        209.70        15.49 o                         
 -13  -6   3         46.26         62.52         8.88 o                         
 -12  -6   3        362.01        409.33        14.52 o                         
 -11  -6   3         19.61         17.14         7.21 o                         
 -10  -6   3        245.86        244.50        14.12 o                         
  -9  -6   3         47.40         50.20         6.18 o                         
  -8  -6   3        519.29        512.64        11.29 o                         
  -7  -6   3       1357.52       1371.79        24.06 o                         
  -6  -6   3        248.66        236.37         7.60 o                         
  -5  -6   3       2576.81       2551.28        33.84 o                         
  -4  -6   3       2184.18       2139.12        28.68 o                         
  -3  -6   3        431.16        440.20         7.43 o                         
  -2  -6   3        906.35        803.58        10.00 o                         
  -1  -6   3        157.15        176.52         4.54 o                         
   0  -6   3       1436.29       1362.56        16.39 o                         
   1  -6   3       1630.09       1702.87        21.13 o                         
   2  -6   3         62.19         45.49         5.06 o                         
   3  -6   3        770.56        728.59         9.46 o                         
   4  -6   3         93.90         79.37         4.09 o                         
   5  -6   3        920.32        876.36        12.29 o                         
   6  -6   3        448.50        441.18        13.74 o                         
   7  -6   3        428.43        439.07        12.19 o                         
   8  -6   3         14.19         12.50         5.97 o                         
   9  -6   3       4542.32       4509.06        71.69 o                         
  10  -6   3        323.16        312.96        20.14 o                         
  11  -6   3        504.36        545.72        26.25 o                         
  12  -6   3        226.00        217.35         9.33 o                         
  13  -6   3          1.13          3.47         7.15 o                         
  14  -6   3        329.70        370.47        17.29 o                         
  15  -6   3         15.73         12.64         9.38 o                         
  16  -6   3         33.47         16.36        10.80 o                         
  17  -6   3        111.09        117.31        10.24 o                         
  18  -6   3          8.52         -1.87        12.22 o                         
  19  -6   3         51.90         44.99        12.96 o                         
  20  -6   3         27.11         28.25        14.05 o                         
  21  -6   3         31.65         48.63        17.33 o                         
 -23  -5   3         20.81         36.47        28.24 o                         
 -22  -5   3         19.49          8.87         8.59 o                         
 -21  -5   3         47.77         55.89         9.05 o                         
 -20  -5   3         27.28          9.26         8.61 o                         
 -19  -5   3         70.14         60.68         8.98 o                         
 -18  -5   3         43.66         31.62        13.26 o                         
 -17  -5   3          4.16          2.50         8.36 o                         
 -16  -5   3         90.84        103.86         8.44 o                         
 -15  -5   3        182.16        201.28        11.02 o                         
 -14  -5   3        347.44        405.32        12.99 o                         
 -13  -5   3        798.43        853.56        19.60 o                         
 -12  -5   3        665.99        675.45        38.20 o                         
 -11  -5   3        819.44        863.15        33.70 o                         
 -10  -5   3       1410.11       1378.05        25.08 o                         
  -9  -5   3        267.98        286.39         7.23 o                         
  -8  -5   3       1022.00        994.41        19.45 o                         
  -7  -5   3        605.90        575.30         9.88 o                         
  -6  -5   3        751.13        695.62        11.12 o                         
  -5  -5   3       2805.31       2767.08        36.18 o                         
  -4  -5   3        674.48        741.27        52.32 o                         
  -3  -5   3       4256.02       4528.81        58.02 o                         
  -2  -5   3         44.42         52.60         3.02 o                         
  -1  -5   3        509.90        513.80         6.91 o                         
   0  -5   3       3560.85       3806.31        43.64 o                         
   1  -5   3      12939.43      13930.86       436.78 o                         
   2  -5   3       1857.54       1706.12        19.85 o                         
   3  -5   3       1883.68       1715.21        20.05 o                         
   4  -5   3       1503.79       1504.14        17.92 o                         
   5  -5   3       1111.98       1095.31        14.25 o                         
   6  -5   3        572.71        536.49         9.91 o                         
   7  -5   3       1327.49       1330.11        20.94 o                         
   8  -5   3        593.78        605.61        12.23 o                         
   9  -5   3         12.19         20.20         5.43 o                         
  10  -5   3        368.60        357.25        10.80 o                         
  11  -5   3        293.07        287.89        10.86 o                         
  12  -5   3        272.20        271.36        11.00 o                         
  13  -5   3          7.07         10.63         8.98 o                         
  14  -5   3        421.79        418.25        13.17 o                         
  15  -5   3         79.33         77.30         8.65 o                         
  16  -5   3         99.14         95.36         9.39 o                         
  17  -5   3         68.01         61.01         9.49 o                         
  18  -5   3         79.99         84.47        13.64 o                         
  19  -5   3        113.73        121.02        12.88 o                         
  20  -5   3         20.15          4.89        11.83 o                         
  21  -5   3         40.92         30.99        14.31 o                         
 -23  -4   3          1.02         -9.57        22.02 o                         
 -22  -4   3         13.20          0.40         7.72 o                         
 -21  -4   3        183.36        171.02         9.11 o                         
 -20  -4   3         54.98         52.48         8.94 o                         
 -19  -4   3        148.48        143.83        11.64 o                         
 -18  -4   3        233.44        223.04        11.41 o                         
 -17  -4   3         58.12         72.66         8.00 o                         
 -16  -4   3         54.39         75.82         7.69 o                         
 -15  -4   3         42.13         29.43         7.21 o                         
 -14  -4   3        256.87        226.23         9.53 o                         
 -13  -4   3        571.81        650.62        12.12 o                         
 -12  -4   3        538.75        580.96        10.13 o                         
 -11  -4   3        977.77        957.92        13.38 o                         
 -10  -4   3        184.30        155.76         8.15 o                         
  -9  -4   3        386.72        358.29         7.00 o                         
  -8  -4   3       2437.13       2342.80        29.16 o                         
  -7  -4   3        174.29        171.40         7.63 o                         
  -6  -4   3         62.71         40.29         3.67 o                         
  -5  -4   3       8710.34       8852.23       197.74 o                         
  -4  -4   3       1916.54       1790.51        23.74 o                         
  -3  -4   3         43.29         28.52         3.13 o                         
  -2  -4   3       3171.66       3006.71        33.43 o                         
  -1  -4   3       3746.61       3426.30        38.03 o                         
   0  -4   3       3320.15       3206.02        35.64 o                         
   1  -4   3        985.83       1085.15        13.07 o                         
   2  -4   3       1497.76       1666.26        19.14 o                         
   3  -4   3       2769.59       3062.78        34.24 o                         
   4  -4   3        892.08        818.42        10.40 o                         
   5  -4   3       2360.42       2479.21        29.76 o                         
   6  -4   3        642.82        617.19        13.39 o                         
   7  -4   3       2377.24       2581.10        33.81 o                         
   8  -4   3       1220.82       1172.12        24.02 o                         
   9  -4   3       1942.26       2027.50        27.51 o                         
  10  -4   3        475.31        470.15        13.46 o                         
  11  -4   3         38.28         38.76         6.88 o                         
  12  -4   3        379.20        401.75        11.75 o                         
  13  -4   3         48.41         63.39         6.26 o                         
  14  -4   3        262.10        281.93        10.71 o                         
  15  -4   3        138.21        148.67         9.45 o                         
  16  -4   3        184.09        195.75         9.44 o                         
  17  -4   3        243.00        243.66        13.30 o                         
  18  -4   3         63.45         51.83        10.24 o                         
  19  -4   3        144.06        125.13        18.41 o                         
  20  -4   3        197.09        175.36        12.49 o                         
  21  -4   3         78.05         50.11        14.95 o                         
  22  -4   3        136.01        149.90        23.25 o                         
 -24  -3   3         19.89         34.49        29.42 o                         
 -23  -3   3        126.46        101.58        19.49 o                         
 -22  -3   3         29.34          6.29        28.98 o                         
 -21  -3   3         42.45         33.68         8.14 o                         
 -20  -3   3         14.50          4.96        12.21 o                         
 -19  -3   3         33.39         50.70         9.81 o                         
 -18  -3   3         63.28         45.48         7.09 o                         
 -17  -3   3        103.08        134.25        10.57 o                         
 -16  -3   3         58.13         49.48         6.48 o                         
 -15  -3   3         80.66         93.22         5.56 o                         
 -14  -3   3         58.03         75.38         5.35 o                         
 -13  -3   3       1486.24       1603.44        22.01 o                         
 -12  -3   3        167.73        140.24         7.41 o                         
 -11  -3   3        107.71        104.36         5.97 o                         
 -10  -3   3       2783.70       2787.64        32.28 o                         
  -9  -3   3       1842.71       1887.14        24.98 o                         
  -8  -3   3        457.04        473.11         7.44 o                         
  -7  -3   3       1231.53       1242.67        14.05 o                         
  -6  -3   3       1179.33       1176.16        14.09 o                         
  -5  -3   3       4135.66       4196.22        59.27 o                         
  -4  -3   3        988.67        922.48        17.63 o                         
  -3  -3   3       6670.50       6792.29       214.35 o                         
  -2  -3   3         30.72         29.42         2.42 o                         
  -1  -3   3       3419.04       3621.64        81.28 o                         
   0  -3   3       2886.13       2963.39        35.10 o                         
   1  -3   3       6090.45       6015.09       191.54 o                         
   2  -3   3        844.96        792.06         9.63 o                         
   3  -3   3         52.01         75.87         3.16 o                         
   4  -3   3        492.96        397.46         5.93 o                         
   5  -3   3        299.22        328.16         6.43 o                         
   6  -3   3       1248.62       1124.00        16.71 o                         
   7  -3   3       1062.35       1031.43        14.77 o                         
   8  -3   3       1809.84       1813.75        24.51 o                         
   9  -3   3       1193.42       1304.85        18.60 o                         
  10  -3   3         54.71         62.29         4.54 o                         
  11  -3   3        151.87        177.43         7.15 o                         
  12  -3   3         94.20         88.58         5.16 o                         
  13  -3   3        524.08        521.43        12.59 o                         
  14  -3   3        288.68        273.95         9.52 o                         
  15  -3   3        596.32        606.27        14.12 o                         
  16  -3   3         27.38         20.94        10.59 o                         
  17  -3   3         14.11         15.86         9.96 o                         
  18  -3   3         43.44         46.14        12.26 o                         
  19  -3   3         57.90         62.50        10.16 o                         
  20  -3   3          8.55          6.41         9.63 o                         
  21  -3   3         42.25         19.89         9.86 o                         
  22  -3   3         14.27          6.29        40.04 o                         
 -24  -2   3         10.01         35.19        24.58 o                         
 -23  -2   3         24.73         -3.18        17.81 o                         
 -22  -2   3         23.27         15.80         9.13 o                         
 -21  -2   3        123.27        151.16        17.49 o                         
 -20  -2   3         35.72         48.78        16.78 o                         
 -19  -2   3        137.67        150.04         8.85 o                         
 -18  -2   3        131.65        115.40         6.83 o                         
 -17  -2   3         81.49         96.31         6.27 o                         
 -16  -2   3         82.19         81.25         8.27 o                         
 -15  -2   3        545.04        560.32        11.33 o                         
 -14  -2   3        503.56        516.63        10.58 o                         
 -13  -2   3         51.50         55.40         4.98 o                         
 -12  -2   3        415.54        434.43         9.42 o                         
 -11  -2   3        602.67        572.27        10.80 o                         
 -10  -2   3        379.92        380.23         6.43 o                         
  -9  -2   3       1233.59       1333.49        15.32 o                         
  -8  -2   3       3484.56       3227.88        34.28 o                         
  -7  -2   3        534.37        676.07         8.39 o                         
  -6  -2   3       2760.36       2474.26        27.90 o                         
  -5  -2   3        854.96        791.91         8.83 o                         
  -4  -2   3       5069.24       4996.42       112.52 o                         
   0  -2   3        588.77        506.19         6.19 o                         
   1  -2   3      15595.74      16622.42       515.18 o                         
   2  -2   3       1099.79       1095.92        11.81 o                         
   3  -2   3       3964.96       4515.46        81.90 o                         
   4  -2   3       1634.56       1565.68        18.89 o                         
   5  -2   3       3513.18       3586.70        45.78 o                         
   6  -2   3        283.64        324.64         5.77 o                         
   7  -2   3       5760.23       6026.60        94.06 o                         
   8  -2   3       2119.62       2191.19        26.80 o                         
   9  -2   3        480.32        504.44        10.03 o                         
  10  -2   3       2679.54       2605.26        34.91 o                         
  11  -2   3       1304.71       1312.54        19.05 o                         
  12  -2   3        198.71        171.37         5.96 o                         
  13  -2   3        185.14        216.94        11.04 o                         
  14  -2   3        220.70        249.66         8.05 o                         
  15  -2   3        107.70        115.03         8.37 o                         
  16  -2   3         90.71         70.23         8.41 o                         
  17  -2   3          7.29          9.34         9.42 o                         
  18  -2   3         32.85         20.59         8.82 o                         
  19  -2   3         20.47          2.36        13.93 o                         
  20  -2   3         32.19         24.90         8.44 o                         
  21  -2   3         32.04         29.76        19.15 o                         
  22  -2   3         17.89          9.73        47.73 o                         
 -24  -1   3          1.04         27.11        18.86 o                         
 -23  -1   3         19.23         26.40        18.25 o                         
 -22  -1   3          5.60          0.08        12.26 o                         
 -21  -1   3         88.11         74.75        11.34 o                         
 -20  -1   3         29.69         18.99         8.88 o                         
 -19  -1   3        214.94        255.53        16.34 o                         
 -18  -1   3          3.93          1.95         7.77 o                         
 -17  -1   3        111.96        119.20         6.59 o                         
 -16  -1   3         27.83         26.81         4.13 o                         
 -15  -1   3         35.48         31.00         4.07 o                         
 -14  -1   3        165.69        145.94         5.30 o                         
 -13  -1   3        428.40        398.97         7.50 o                         
 -12  -1   3        607.40        583.67        11.40 o                         
 -11  -1   3       1244.26       1433.30        16.60 o                         
 -10  -1   3       2769.62       2762.01        29.81 o                         
  -9  -1   3       3534.09       4337.64        45.68 o                         
  -8  -1   3       2099.12       2229.76        24.03 o                         
  -7  -1   3       1775.29       1937.08        19.73 o                         
  -6  -1   3         76.74         92.96         3.22 o                         
  -4  -1   3       7808.14       7195.02       159.78 o                         
  -2  -1   3        577.38        528.27         7.00 o                         
  -1  -1   3        921.42        836.09        16.21 o                         
   0  -1   3        260.10        259.72         3.91 o                         
   1  -1   3       2067.36       1988.73        28.00 o                         
   2  -1   3       1429.62       1390.07        16.76 o                         
   3  -1   3      15522.02      15901.50       490.82 o                         
   4  -1   3       2828.74       2839.09        33.53 o                         
   5  -1   3        363.55        405.12         5.56 o                         
   6  -1   3       5499.16       5208.04        72.58 o                         
   7  -1   3       1824.90       1913.00        21.75 o                         
   8  -1   3       1691.46       1544.92        17.99 o                         
   9  -1   3        322.95        366.44         6.16 o                         
  10  -1   3         92.37        105.96         5.71 o                         
  11  -1   3        281.10        247.09         8.21 o                         
  12  -1   3       1348.21       1394.30        22.15 o                         
  13  -1   3        569.75        587.07        15.31 o                         
  14  -1   3         21.60         16.38         6.69 o                         
  15  -1   3        413.68        466.36        14.11 o                         
  16  -1   3          2.75          5.83         7.62 o                         
  17  -1   3        104.47         90.12         7.90 o                         
  18  -1   3         46.22         43.57         7.58 o                         
  19  -1   3         20.53         14.43         6.93 o                         
  20  -1   3         60.21         80.94         6.79 o                         
  21  -1   3          3.62         14.58        18.08 o                         
  22  -1   3         10.89          9.89        19.62 o                         
 -24   0   3         11.82         31.82        17.52 o                         
 -23   0   3          9.53         16.65        16.96 o                         
 -22   0   3         10.17         -0.87         7.77 o                         
 -21   0   3          0.19          4.13         8.51 o                         
 -20   0   3         50.05         58.61        10.23 o                         
 -19   0   3        228.45        268.03        12.62 o                         
 -18   0   3         11.71         26.68         6.53 o                         
 -17   0   3         14.11         21.68         5.66 o                         
 -16   0   3        240.04        220.23         8.97 o                         
 -15   0   3         65.22         91.75         4.26 o                         
 -14   0   3       1500.44       1503.12        21.82 o                         
 -13   0   3       2390.58       2488.53        27.61 o                         
 -12   0   3          7.05          7.51         2.39 o                         
 -11   0   3         94.77        103.31         5.47 o                         
 -10   0   3        201.37        232.49         6.51 o                         
  -9   0   3      12108.58      13024.64       290.12 o                         
  -8   0   3       4504.31       4182.76        41.60 o                         
  -7   0   3      15585.79      17078.85       376.26 o                         
  -6   0   3      16430.02      16147.75       355.28 o                         
  -5   0   3       6682.67       6987.08       156.32 o                         
  -4   0   3         74.07         53.92         3.29 o                         
  -2   0   3        134.83        176.13         2.53 o                         
   0   0   3        105.44         95.60         3.54 o                         
   1   0   3       4681.46       5288.74       164.91 o                         
   2   0   3       2601.16       2535.66        29.83 o                         
   3   0   3        386.61        409.27         5.90 o                         
   4   0   3        786.21        703.76         9.17 o                         
   5   0   3        164.79        117.92         3.47 o                         
   6   0   3        992.27       1071.79        13.62 o                         
   7   0   3        826.75        755.27        10.36 o                         
   8   0   3        233.32        206.46         5.27 o                         
   9   0   3        271.75        333.74         7.18 o                         
  10   0   3       4600.77       4741.66        94.75 o                         
  11   0   3         64.80         63.81         4.12 o                         
  12   0   3        421.81        419.26        13.53 o                         
  13   0   3        785.21        959.84        17.07 o                         
  14   0   3        372.55        393.23        10.24 o                         
  15   0   3        197.80        226.36         8.11 o                         
  16   0   3         18.64         30.18         6.34 o                         
  17   0   3         41.97         30.95         6.09 o                         
  18   0   3         97.09         70.98         7.45 o                         
  19   0   3          6.61         -4.87        16.20 o                         
  20   0   3          3.33         -5.87        17.03 o                         
  21   0   3         94.98         84.64        23.74 o                         
  22   0   3          0.03         10.56        19.14 o                         
  23   0   3          2.55        -30.15        30.16 o                         
 -24   1   3          1.16        -18.95        18.99 o                         
 -23   1   3         26.01         23.71        17.20 o                         
 -22   1   3          6.72          3.34         7.33 o                         
 -21   1   3        105.43        103.82        13.05 o                         
 -20   1   3         27.54         23.55         9.10 o                         
 -19   1   3        221.87        284.07        25.22 o                         
 -18   1   3          4.51          0.99         5.77 o                         
 -17   1   3        107.50        115.10         6.39 o                         
 -16   1   3         38.77         37.33         5.51 o                         
 -15   1   3         78.57         91.65         4.69 o                         
 -14   1   3        181.59        173.91         7.92 o                         
 -13   1   3        400.74        376.79         8.94 o                         
 -12   1   3        468.87        452.58         8.86 o                         
 -11   1   3       1357.08       1575.88        18.03 o                         
 -10   1   3       2719.52       2697.47        29.16 o                         
  -9   1   3       3342.24       4128.43        43.53 o                         
  -8   1   3       2285.31       2445.33        27.94 o                         
  -7   1   3       1631.48       1842.94        21.23 o                         
  -6   1   3        102.62         93.60         4.46 o                         
  -4   1   3       7339.81       6482.99       217.55 o                         
  -2   1   3        481.59        448.14         4.83 o                         
  -1   1   3       1651.31       1606.30        17.85 o                         
   0   1   3        362.71        358.04         4.16 o                         
   1   1   3       3918.89       3864.75        85.74 o                         
   2   1   3       1456.87       1420.88        14.98 o                         
   4   1   3       2791.91       2861.75        28.45 o                         
   5   1   3        305.80        343.16         4.90 o                         
   6   1   3       5466.65       5165.64        68.78 o                         
   7   1   3       1709.83       1815.29        18.99 o                         
   8   1   3       1595.45       1479.93        16.02 o                         
   9   1   3        321.70        375.34         6.03 o                         
  10   1   3         82.62         93.16         3.94 o                         
  11   1   3        328.70        306.62         6.30 o                         
  12   1   3       1244.46       1292.88        17.84 o                         
  13   1   3        544.20        565.63        11.61 o                         
  14   1   3          4.52          8.51         5.18 o                         
  15   1   3        449.12        495.20        11.19 o                         
  16   1   3         10.21         13.91         6.70 o                         
  17   1   3        153.72        140.83         9.93 o                         
  18   1   3         54.80         39.24         7.28 o                         
  19   1   3         19.91         16.26         9.40 o                         
  20   1   3         57.28         58.47        25.63 o                         
  21   1   3          3.24          8.01        17.06 o                         
  22   1   3         11.72          2.33        18.18 o                         
 -24   2   3         10.97          0.59        16.94 o                         
 -23   2   3         26.15         35.30        16.16 o                         
 -22   2   3         24.27         12.98         7.88 o                         
 -21   2   3        117.68        146.59         9.37 o                         
 -20   2   3         34.17         37.56         4.86 o                         
 -19   2   3         99.21        108.32         8.97 o                         
 -18   2   3        133.32        141.55         9.17 o                         
 -17   2   3         65.95         76.85         5.05 o                         
 -16   2   3         81.27         71.96         6.06 o                         
 -15   2   3        571.40        579.33        11.17 o                         
 -14   2   3        493.38        499.35        10.87 o                         
 -13   2   3         26.62         30.95         4.21 o                         
 -12   2   3        284.00        293.91         6.37 o                         
 -11   2   3        645.54        604.93         9.28 o                         
 -10   2   3        293.69        307.64         6.00 o                         
  -9   2   3       1342.97       1436.70        16.34 o                         
  -8   2   3       3110.94       2876.22        30.71 o                         
  -7   2   3        713.26        881.13        10.79 o                         
  -6   2   3       2848.55       2576.14        25.89 o                         
  -5   2   3       1110.73       1085.78        12.03 o                         
  -4   2   3       5386.16       5346.87       120.13 o                         
  -2   2   3       3672.39       3594.72        50.40 o                         
   0   2   3        501.00        441.62         4.90 o                         
   1   2   3      14589.29      15645.07       485.14 o                         
   2   2   3       1272.11       1281.80        13.70 o                         
   3   2   3       3821.26       4316.31        96.72 o                         
   4   2   3       1571.06       1510.87        14.67 o                         
   5   2   3       3762.99       3831.81        36.33 o                         
   6   2   3        332.84        369.10         4.63 o                         
   7   2   3       6378.14       6746.42        80.20 o                         
   8   2   3       1572.54       1621.83        15.70 o                         
   9   2   3        396.90        428.55         6.22 o                         
  10   2   3       2606.71       2584.62        25.53 o                         
  11   2   3       1316.17       1308.48        16.91 o                         
  12   2   3        252.49        241.19         5.99 o                         
  13   2   3        131.94        168.44         5.32 o                         
  14   2   3        183.48        184.70         6.89 o                         
  15   2   3         68.40         77.50         7.32 o                         
  16   2   3         80.62         73.28         8.13 o                         
  17   2   3          8.44         21.33         8.21 o                         
  18   2   3         26.58         12.53        13.06 o                         
  19   2   3         14.44         12.64        16.31 o                         
  20   2   3         34.22         17.55        16.82 o                         
  21   2   3         26.04         26.85        17.60 o                         
  22   2   3         15.95         20.19        18.98 o                         
 -24   3   3         21.80          8.43        19.07 o                         
 -23   3   3        112.06         89.66        19.80 o                         
 -22   3   3         24.71         12.24        10.93 o                         
 -21   3   3         32.41         38.18         8.50 o                         
 -20   3   3         11.05          7.82         5.76 o                         
 -19   3   3         34.54         41.44         7.59 o                         
 -18   3   3         77.19         67.36         4.87 o                         
 -17   3   3         93.89        109.54         5.06 o                         
 -16   3   3         89.05         79.46         6.09 o                         
 -15   3   3         92.84        108.94         7.14 o                         
 -14   3   3         28.20         31.23         4.52 o                         
 -13   3   3       1416.12       1495.00        20.57 o                         
 -12   3   3        319.79        320.42        10.85 o                         
 -11   3   3        130.91        126.70         5.11 o                         
 -10   3   3       2656.29       2687.46        31.38 o                         
  -9   3   3       1724.72       1816.44        20.25 o                         
  -8   3   3        273.22        267.88         5.16 o                         
  -7   3   3        847.93        833.21         9.42 o                         
  -6   3   3       1106.44       1122.97        12.01 o                         
  -5   3   3       4260.58       4269.56        47.37 o                         
  -4   3   3       1105.89       1079.71        12.09 o                         
  -3   3   3       6503.31       6626.15       147.83 o                         
  -2   3   3          6.32          5.50         1.12 o                         
  -1   3   3       3098.93       3250.88        41.67 o                         
   0   3   3       2987.41       3111.57        30.82 o                         
   1   3   3       7153.31       7388.15       132.48 o                         
   2   3   3       1078.76       1071.93        12.52 o                         
   3   3   3        326.85        377.87         4.78 o                         
   4   3   3        552.15        464.51         5.75 o                         
   5   3   3        111.65        121.57         4.58 o                         
   6   3   3       1283.06       1169.92        12.18 o                         
   7   3   3       1028.09       1000.17        10.29 o                         
   8   3   3       1897.49       1885.49        17.37 o                         
   9   3   3       1247.45       1356.82        13.02 o                         
  10   3   3         54.40         61.09         4.17 o                         
  11   3   3        122.07        127.20         3.48 o                         
  12   3   3         76.44         70.19         3.39 o                         
  13   3   3        566.50        562.46        11.12 o                         
  14   3   3        262.78        247.92        11.34 o                         
  15   3   3        550.93        556.06        15.97 o                         
  16   3   3         48.61         41.53         4.83 o                         
  17   3   3          6.87         18.67        12.17 o                         
  18   3   3         31.84         26.92        13.08 o                         
  19   3   3         42.16         52.53        15.38 o                         
  20   3   3          7.06         -2.20        16.00 o                         
  21   3   3         48.69         48.06        23.52 o                         
  22   3   3         14.41          3.31        21.45 o                         
 -23   4   3          0.51         -4.28        33.09 o                         
 -22   4   3         12.76        -11.49        13.93 o                         
 -21   4   3        199.93        214.07        12.47 o                         
 -20   4   3         63.25         65.47         8.90 o                         
 -19   4   3        115.54        123.56        14.36 o                         
 -18   4   3        289.08        272.92        17.90 o                         
 -17   4   3         78.16         79.42         5.22 o                         
 -16   4   3         19.85         20.88         4.65 o                         
 -15   4   3         27.00         20.87         4.42 o                         
 -14   4   3        219.92        189.49         6.83 o                         
 -13   4   3        447.02        506.79         9.30 o                         
 -12   4   3        535.75        574.17        10.91 o                         
 -11   4   3       1044.01       1013.00        12.96 o                         
 -10   4   3        213.70        206.18         5.15 o                         
  -9   4   3        330.45        319.08         5.31 o                         
  -8   4   3       2503.29       2392.05        23.58 o                         
  -7   4   3        265.61        284.77         4.82 o                         
  -6   4   3        140.43        119.53         2.57 o                         
  -5   4   3       8104.27       8465.87       153.47 o                         
  -4   4   3       2170.82       2049.96        22.11 o                         
  -3   4   3        207.80        158.79         3.81 o                         
  -2   4   3       2998.81       2909.43        27.78 o                         
  -1   4   3       3841.14       3588.32        35.69 o                         
   0   4   3       3690.85       3557.16        33.72 o                         
   1   4   3       1096.42       1228.70        11.70 o                         
   2   4   3       1838.33       1983.28        20.08 o                         
   3   4   3       2353.93       2622.07        27.74 o                         
   4   4   3        781.87        701.72         8.06 o                         
   5   4   3       1878.63       1921.81        18.78 o                         
   6   4   3        664.21        625.86         7.60 o                         
   7   4   3       3042.31       3278.03        30.33 o                         
   8   4   3       1309.30       1286.96        13.05 o                         
   9   4   3       1566.13       1639.18        15.54 o                         
  10   4   3        548.57        547.29         7.77 o                         
  11   4   3         86.81         94.48         3.45 o                         
  12   4   3        257.70        269.22         5.57 o                         
  13   4   3         57.32         70.63         5.92 o                         
  14   4   3        331.55        355.78        13.27 o                         
  15   4   3        104.57         97.63         8.90 o                         
  16   4   3        150.64        161.39        15.99 o                         
  17   4   3        229.51        218.54         9.80 o                         
  18   4   3         75.64         70.08         7.95 o                         
  19   4   3        141.92        121.50        15.44 o                         
  20   4   3        177.84        155.46        16.54 o                         
  21   4   3         86.21         89.89        17.07 o                         
  22   4   3        144.37        103.69        18.10 o                         
 -23   5   3         21.44         -6.71        14.22 o                         
 -22   5   3         16.73         15.04        19.14 o                         
 -21   5   3         42.54         27.88        12.57 o                         
 -20   5   3         30.86          0.13        11.20 o                         
 -19   5   3         71.25         49.11         9.12 o                         
 -18   5   3         38.58         14.56        11.72 o                         
 -17   5   3          9.52          6.10         7.27 o                         
 -16   5   3        110.10        135.45         8.39 o                         
 -15   5   3        191.76        215.72        11.89 o                         
 -14   5   3        317.22        374.86        11.21 o                         
 -13   5   3        700.62        773.33        12.04 o                         
 -12   5   3        686.81        694.04        11.07 o                         
 -11   5   3       1069.72       1148.14        15.49 o                         
 -10   5   3       1436.26       1402.08        17.78 o                         
  -9   5   3        454.91        501.10         6.85 o                         
  -8   5   3       1138.73       1103.39        11.41 o                         
  -7   5   3        641.54        590.54         6.78 o                         
  -6   5   3        640.68        604.90         7.74 o                         
  -5   5   3       2864.90       2871.84        27.97 o                         
  -4   5   3        783.52        856.15        19.76 o                         
  -3   5   3       4330.07       4638.67        46.19 o                         
  -2   5   3         13.43         17.05         1.88 o                         
  -1   5   3        613.79        623.43         7.25 o                         
   0   5   3       3569.76       3781.88        35.90 o                         
   1   5   3      13015.28      13974.43       250.63 o                         
   2   5   3       1632.20       1501.06        14.95 o                         
   3   5   3       1438.85       1210.58        12.96 o                         
   4   5   3       1520.97       1513.25        15.92 o                         
   5   5   3       1481.81       1486.21        14.98 o                         
   6   5   3        579.68        532.46         6.68 o                         
   7   5   3       1253.79       1258.14        13.54 o                         
   8   5   3        494.09        498.13         8.11 o                         
   9   5   3         16.21         18.52         2.49 o                         
  10   5   3        410.36        394.91         6.19 o                         
  11   5   3        311.31        300.15         5.92 o                         
  12   5   3        251.60        231.70         5.76 o                         
  13   5   3         25.21         15.34         4.01 o                         
  14   5   3        441.62        437.60        11.86 o                         
  15   5   3         75.94         67.80         5.22 o                         
  16   5   3        112.51        101.87         7.45 o                         
  17   5   3         84.79         98.74         8.01 o                         
  18   5   3         71.36         73.52        14.64 o                         
  19   5   3        122.46        115.52        16.14 o                         
  20   5   3         24.64         39.87        17.59 o                         
  21   5   3         48.40         39.31        16.54 o                         
 -22   6   3          3.51         18.91        12.04 o                         
 -21   6   3         10.61          5.98         8.73 o                         
 -20   6   3         27.30         28.33         8.73 o                         
 -19   6   3         32.79         25.74         9.65 o                         
 -18   6   3         22.62         22.92        12.71 o                         
 -17   6   3         27.32         15.59        10.62 o                         
 -16   6   3         96.86         84.95         7.63 o                         
 -15   6   3         32.86         31.96         6.79 o                         
 -14   6   3        159.19        139.24         6.99 o                         
 -13   6   3        100.87        100.03         5.70 o                         
 -12   6   3        386.49        410.94        15.36 o                         
 -11   6   3         45.14         41.93         2.65 o                         
 -10   6   3        242.69        241.56         6.84 o                         
  -9   6   3         65.76         67.11         3.25 o                         
  -8   6   3        548.07        527.05         7.83 o                         
  -7   6   3       1195.83       1224.15        13.02 o                         
  -6   6   3        164.60        163.55         5.67 o                         
  -5   6   3       2632.16       2621.77        26.06 o                         
  -4   6   3       2211.41       2166.76        22.81 o                         
  -3   6   3        704.90        746.70         8.77 o                         
  -2   6   3        637.23        530.12         6.90 o                         
  -1   6   3         54.25         69.92         2.83 o                         
   0   6   3       1532.69       1471.03        15.89 o                         
   1   6   3       1831.65       1949.83        19.34 o                         
   2   6   3         40.61         36.82         4.08 o                         
   3   6   3        851.11        804.69         9.08 o                         
   4   6   3         71.33         62.09         3.40 o                         
   5   6   3       1227.02       1203.52        12.95 o                         
   6   6   3        420.71        403.28         6.53 o                         
   7   6   3        330.04        346.72         5.83 o                         
   8   6   3         14.64          8.84         3.13 o                         
   9   6   3       4751.90       4788.22        48.52 o                         
  10   6   3        311.58        290.34         6.09 o                         
  11   6   3        466.81        489.49        11.41 o                         
  12   6   3        228.53        236.27         5.39 o                         
  13   6   3          1.21         -3.07         4.14 o                         
  14   6   3        309.42        316.44         9.08 o                         
  15   6   3         17.90         14.12         5.84 o                         
  16   6   3         19.04         16.70         5.58 o                         
  17   6   3        121.63        119.11         8.23 o                         
  18   6   3          3.84          7.23        13.30 o                         
  19   6   3         55.13         58.42        14.32 o                         
  20   6   3         20.40          2.13        29.25 o                         
  21   6   3         37.47         74.57        25.49 o                         
 -22   7   3          8.10        -24.48        24.48 o                         
 -21   7   3          1.47          4.59        12.26 o                         
 -20   7   3         41.54         21.71        10.31 o                         
 -19   7   3         90.77         80.87        12.33 o                         
 -18   7   3          8.69          3.85        10.27 o                         
 -17   7   3        152.50        156.18        14.16 o                         
 -16   7   3        251.73        240.70         9.60 o                         
 -15   7   3         84.77         86.90         5.23 o                         
 -14   7   3         75.71         80.67         4.82 o                         
 -13   7   3         13.40         19.75         4.44 o                         
 -12   7   3        178.46        179.80         7.61 o                         
 -11   7   3         40.54         42.03         5.58 o                         
 -10   7   3        118.27         94.06         5.75 o                         
  -9   7   3       2147.14       2215.78        27.54 o                         
  -8   7   3        394.89        370.04        15.79 o                         
  -7   7   3        507.33        493.20         9.52 o                         
  -6   7   3        806.70        772.81        11.98 o                         
  -5   7   3        235.29        238.36         6.27 o                         
  -4   7   3        207.97        193.52         4.33 o                         
  -3   7   3        582.18        562.43         7.64 o                         
  -2   7   3        313.40        264.34         5.26 o                         
  -1   7   3         41.03         34.34         3.14 o                         
   0   7   3       2807.90       2719.64        28.37 o                         
   1   7   3       1043.71       1100.14        13.07 o                         
   2   7   3       2460.29       2332.44        28.53 o                         
   3   7   3        914.46        913.92        16.00 o                         
   4   7   3        349.11        367.32         6.35 o                         
   5   7   3       1167.32       1123.08        13.74 o                         
   6   7   3        166.96        174.42         5.70 o                         
   7   7   3        324.37        326.65         7.49 o                         
   8   7   3         61.15         57.13         5.88 o                         
   9   7   3         68.90         77.81         4.27 o                         
  10   7   3        137.38        127.83         6.12 o                         
  11   7   3        259.88        235.15         6.07 o                         
  12   7   3        281.60        298.13         7.87 o                         
  13   7   3        358.38        353.47         7.57 o                         
  14   7   3         73.13         64.14         7.05 o                         
  15   7   3         59.96         48.60         7.50 o                         
  16   7   3         95.83        112.59         9.35 o                         
  17   7   3        100.96        111.98         7.93 o                         
  18   7   3         14.97         11.29        12.62 o                         
  19   7   3          1.83          5.34        14.16 o                         
  20   7   3         45.63         43.26        16.30 o                         
 -21   8   3         28.40         47.88        25.09 o                         
 -20   8   3          4.67         -4.95        13.71 o                         
 -19   8   3         23.98         31.22        13.94 o                         
 -18   8   3        108.16        114.40        17.90 o                         
 -17   8   3         45.76         33.99        10.96 o                         
 -16   8   3          3.16         -5.89         7.24 o                         
 -15   8   3        129.41        124.63         6.95 o                         
 -14   8   3         59.60         65.10        15.15 o                         
 -13   8   3        339.99        325.68         9.74 o                         
 -12   8   3        272.74        248.73        10.56 o                         
 -11   8   3         71.76         82.44         8.91 o                         
 -10   8   3        257.91        277.83        14.84 o                         
  -9   8   3       1169.27       1148.74        18.40 o                         
  -8   8   3        127.31        129.00         6.30 o                         
  -7   8   3       4505.45       4611.61        61.89 o                         
  -6   8   3        181.02        179.81        10.01 o                         
  -5   8   3        143.15        155.60         6.47 o                         
  -4   8   3       3480.03       3510.29        47.54 o                         
  -3   8   3       2056.37       2147.29        25.99 o                         
  -2   8   3       1804.66       1677.64        20.96 o                         
  -1   8   3        177.65        162.19         6.20 o                         
   0   8   3        783.61        797.99        11.17 o                         
   1   8   3        569.58        558.44         9.74 o                         
   2   8   3        331.21        270.04         7.58 o                         
   3   8   3       1584.80       1579.20        19.59 o                         
   4   8   3        889.84        874.29        13.60 o                         
   5   8   3       1217.96       1239.50        16.97 o                         
   6   8   3        245.59        250.60         6.47 o                         
   7   8   3        138.15        122.36         5.86 o                         
   8   8   3        110.00         96.96         5.74 o                         
   9   8   3        293.95        321.85         9.64 o                         
  10   8   3        241.59        232.48         7.70 o                         
  11   8   3        156.27        155.02         7.88 o                         
  12   8   3        110.98        115.28         5.21 o                         
  13   8   3         62.39         59.81         4.50 o                         
  14   8   3         86.60         95.95         9.29 o                         
  15   8   3          8.17         -5.99         9.85 o                         
  16   8   3         46.15         16.91        11.23 o                         
  17   8   3         16.48         10.92         8.30 o                         
  18   8   3          0.70         -6.14        12.19 o                         
  19   8   3         18.24         13.61        15.19 o                         
 -20   9   3         54.37         48.61        14.73 o                         
 -19   9   3         68.61         57.75        15.37 o                         
 -18   9   3         15.50         27.53        14.76 o                         
 -17   9   3         68.63         93.92        15.42 o                         
 -16   9   3        160.46        182.08        13.69 o                         
 -15   9   3          0.73         -5.45        13.20 o                         
 -14   9   3         99.95        136.14        13.15 o                         
 -13   9   3        257.18        277.39        20.15 o                         
 -12   9   3         66.60         58.07         6.22 o                         
 -11   9   3        172.57        202.90        11.68 o                         
 -10   9   3        130.24        131.82         7.07 o                         
  -9   9   3        738.39        765.79        15.12 o                         
  -8   9   3        149.82        146.67        14.37 o                         
  -7   9   3        517.67        529.56        14.10 o                         
  -6   9   3       2635.33       2705.78        38.81 o                         
  -5   9   3        134.09        140.86         7.39 o                         
  -4   9   3        508.80        532.73        11.97 o                         
  -3   9   3        460.29        496.48        10.87 o                         
  -2   9   3        495.83        503.76        11.98 o                         
  -1   9   3        164.28        172.01         6.44 o                         
   0   9   3       1679.40       1616.67        22.29 o                         
   1   9   3        827.60        809.27        13.48 o                         
   2   9   3       2367.05       2353.68        30.45 o                         
   3   9   3         22.34         27.15         5.65 o                         
   4   9   3        108.88        119.36         7.92 o                         
   5   9   3        413.83        417.01        12.00 o                         
   6   9   3         16.46         15.72         4.09 o                         
   7   9   3       1162.42       1271.55        17.36 o                         
   8   9   3          2.12         -0.27         4.47 o                         
   9   9   3        136.29        181.56        10.23 o                         
  10   9   3        150.98        151.73        11.45 o                         
  11   9   3        356.51        332.58         8.32 o                         
  12   9   3         36.56         22.73        11.02 o                         
  13   9   3         71.66         62.03         8.93 o                         
  14   9   3         70.16         70.41        12.00 o                         
  15   9   3         20.58         18.70        15.30 o                         
  16   9   3        305.41        319.07        19.73 o                         
  17   9   3         91.85         87.41         9.31 o                         
  18   9   3         42.77         49.23        32.55 o                         
 -19  10   3          4.01         26.18        17.00 o                         
 -18  10   3         15.40          4.93        14.14 o                         
 -17  10   3          8.53         24.19        13.73 o                         
 -16  10   3         12.34         -2.45        12.98 o                         
 -15  10   3        123.61        125.46        15.93 o                         
 -14  10   3         34.61         34.34        12.93 o                         
 -13  10   3         28.85         14.49        13.19 o                         
 -12  10   3         12.86         11.55        11.29 o                         
 -11  10   3         77.17         93.61        13.05 o                         
 -10  10   3         49.25         40.50         7.29 o                         
  -9  10   3         20.49         17.18         7.06 o                         
  -8  10   3        166.20        165.00        12.16 o                         
  -7  10   3        955.99       1009.07        23.06 o                         
  -6  10   3         84.79         90.21         9.67 o                         
  -5  10   3        250.35        256.55        12.03 o                         
  -4  10   3        307.80        305.17        14.83 o                         
  -3  10   3         17.73         13.12         5.63 o                         
  -2  10   3       2013.30       2044.01        38.41 o                         
  -1  10   3         10.73          2.39         4.75 o                         
   0  10   3        269.54        288.12        11.79 o                         
   1  10   3        174.65        174.61        10.80 o                         
   2  10   3        731.63        662.31        18.75 o                         
   3  10   3        185.27        162.39         6.29 o                         
   4  10   3        231.70        223.01         8.45 o                         
   5  10   3         98.99         96.35         7.15 o                         
   6  10   3        472.64        466.63        11.39 o                         
   7  10   3         41.47         37.97         5.39 o                         
   8  10   3         90.45         91.08         8.71 o                         
   9  10   3        678.99        692.51        18.83 o                         
  10  10   3         24.15         17.31        12.44 o                         
  11  10   3         45.64         52.47         5.11 o                         
  12  10   3          0.88         -4.87         8.34 o                         
  13  10   3         53.39         62.45         5.85 o                         
  14  10   3         51.64         61.12         7.35 o                         
  15  10   3         35.15         34.44        12.73 o                         
  16  10   3          1.15        -12.09        12.09 o                         
 -17  11   3         19.32         42.29        16.48 o                         
 -16  11   3         13.61          8.87        14.12 o                         
 -15  11   3         42.10         41.60        13.91 o                         
 -14  11   3          1.46          7.18        15.33 o                         
 -13  11   3         51.60         94.70        29.86 o                         
 -12  11   3          3.58         -9.12        12.63 o                         
 -11  11   3        187.83        211.13        17.08 o                         
 -10  11   3         10.51          9.43        11.33 o                         
  -9  11   3         44.16         55.82        18.99 o                         
  -8  11   3        140.75        147.73        28.43 o                         
  -7  11   3         43.62         36.81        12.13 o                         
  -6  11   3        234.32        225.09        14.30 o                         
  -5  11   3         43.18         31.31        11.85 o                         
  -4  11   3        132.07        115.46        12.10 o                         
  -3  11   3        297.82        314.17        12.55 o                         
  -2  11   3        110.50        112.02         6.77 o                         
  -1  11   3         11.73         10.75         5.41 o                         
   0  11   3        159.08        140.37         6.44 o                         
   1  11   3         78.07         71.93         6.00 o                         
   2  11   3        371.04        374.22        11.05 o                         
   3  11   3        151.78        126.65         7.45 o                         
   4  11   3        502.31        469.50        24.78 o                         
   5  11   3        268.12        269.60        10.18 o                         
   6  11   3         35.30         33.25         5.66 o                         
   7  11   3        115.51        104.34        10.91 o                         
   8  11   3         62.77         66.25         8.35 o                         
   9  11   3        191.72        236.78        19.25 o                         
  10  11   3          1.28         -4.30         9.42 o                         
  11  11   3        200.11        186.10        15.84 o                         
  12  11   3         63.93         43.08         8.34 o                         
  13  11   3        137.85        150.55        19.34 o                         
  14  11   3         27.63         24.40        13.25 o                         
  15  11   3         10.07         16.10        13.45 o                         
  16  11   3         30.59         45.85        18.02 o                         
 -16  12   3         13.98         29.39        14.48 o                         
 -15  12   3         21.98         17.67        15.51 o                         
 -14  12   3          6.93          0.58        14.25 o                         
 -13  12   3         23.56         20.74        14.19 o                         
 -12  12   3         26.04         -1.33        13.94 o                         
 -11  12   3        171.99        201.94        15.71 o                         
 -10  12   3        144.47        111.72        14.09 o                         
  -9  12   3         12.08         20.39        13.90 o                         
  -8  12   3         71.17         84.80        18.98 o                         
  -7  12   3        144.07        127.47        14.60 o                         
  -6  12   3        300.70        274.92        15.84 o                         
  -5  12   3         36.31         27.38        14.67 o                         
  -4  12   3         46.34         51.82        14.38 o                         
  -3  12   3        319.46        300.06        16.58 o                         
  -2  12   3        218.72        239.75        12.64 o                         
  -1  12   3          9.94          8.33         6.46 o                         
   0  12   3        275.35        301.75        11.68 o                         
   1  12   3        124.41        110.06         6.71 o                         
   2  12   3         85.76         73.14        10.32 o                         
   3  12   3         68.42         91.83        13.56 o                         
   4  12   3         35.40         33.46        11.39 o                         
   5  12   3         47.82         47.20         5.48 o                         
   6  12   3        105.21        103.36         8.79 o                         
   7  12   3          3.59          9.49         5.84 o                         
   8  12   3         26.36         20.59        12.30 o                         
   9  12   3        110.18         98.26        16.64 o                         
  10  12   3         35.57         46.78         8.59 o                         
  11  12   3        160.25        182.75        16.08 o                         
  12  12   3         19.18         14.64         9.22 o                         
  13  12   3         36.75         46.61        14.30 o                         
  14  12   3         32.30         12.07        20.92 o                         
 -14  13   3          6.72         12.59        15.36 o                         
 -13  13   3        116.34        128.07        18.82 o                         
 -12  13   3         26.01         38.32        14.94 o                         
 -11  13   3          7.17         16.36        15.00 o                         
 -10  13   3         49.46         33.41        15.00 o                         
  -9  13   3         91.97         91.77        15.28 o                         
  -8  13   3        140.61        141.98        15.06 o                         
  -7  13   3         13.03         23.67        16.16 o                         
  -6  13   3        194.68        210.94        44.13 o                         
  -5  13   3         10.68         11.04        20.94 o                         
  -4  13   3         24.28         36.01        15.10 o                         
  -3  13   3         10.08          5.28        17.99 o                         
  -2  13   3        241.13        248.35        10.67 o                         
  -1  13   3        265.76        263.35        11.00 o                         
   0  13   3        217.10        268.21        14.93 o                         
   1  13   3         75.04         74.90        20.15 o                         
   2  13   3        418.55        517.63        32.61 o                         
   3  13   3         61.73         53.12        14.07 o                         
   4  13   3        193.75        183.06        18.17 o                         
   5  13   3        203.16        221.56        20.12 o                         
   6  13   3         41.96         40.82         8.33 o                         
   7  13   3         60.79         73.31         7.24 o                         
   8  13   3         22.14         25.24        18.22 o                         
   9  13   3         51.55         50.58        18.68 o                         
  10  13   3          0.84        -12.57        19.04 o                         
  11  13   3         40.65         56.44        15.15 o                         
  12  13   3         18.95         26.22        22.78 o                         
 -11  14   3          5.53         12.53        15.89 o                         
 -10  14   3         22.23         30.94        16.59 o                         
  -9  14   3         23.92         25.72        15.78 o                         
  -8  14   3        134.25        145.71        16.38 o                         
  -7  14   3          2.32         16.44        17.60 o                         
  -6  14   3         23.14         33.36        18.00 o                         
  -5  14   3         29.72         47.91        20.61 o                         
  -4  14   3        189.97        214.30        32.90 o                         
  -3  14   3        137.84        119.09        18.15 o                         
  -2  14   3         19.05         27.67        18.04 o                         
  -1  14   3          5.53         31.06        17.23 o                         
   0  14   3         46.26         49.46        18.30 o                         
   1  14   3          3.69          7.38        17.35 o                         
   2  14   3         18.91         17.72        17.16 o                         
   3  14   3          5.22         -2.38        17.40 o                         
   4  14   3         67.91         47.41        12.42 o                         
   5  14   3          5.07          2.60        17.94 o                         
   6  14   3         42.95         18.10        18.63 o                         
   7  14   3          1.97         -5.01        18.95 o                         
   8  14   3         49.82         43.23        19.72 o                         
   9  14   3         22.30        -34.66        34.66 o                         
  10  14   3         61.52         44.11        16.31 o                         
  -8  15   3         48.68         99.40        20.15 o                         
  -7  15   3          1.49        -17.19        17.87 o                         
  -6  15   3         38.09          1.85        25.40 o                         
  -5  15   3         26.17         47.61        19.34 o                         
  -4  15   3         15.50         17.03        18.98 o                         
  -3  15   3         37.70         32.43        18.93 o                         
  -2  15   3          2.35        -16.19        19.21 o                         
  -1  15   3         44.37         29.49        18.46 o                         
   0  15   3         10.82         -6.56        18.22 o                         
   1  15   3         37.29         38.42        18.86 o                         
   2  15   3         20.47         18.80        19.03 o                         
   3  15   3          1.28         -0.95        19.60 o                         
   4  15   3         77.26         64.35        26.45 o                         
   5  15   3         70.31         88.14        31.67 o                         
   6  15   3         71.99        105.54        26.79 o                         
  -8 -15   4         34.15         26.84        12.00 o                         
  -7 -15   4          7.17          9.34        12.05 o                         
  -6 -15   4          7.83          7.33        14.64 o                         
  -5 -15   4         35.31         38.41        12.29 o                         
  -4 -15   4         14.91         21.10        16.02 o                         
  -3 -15   4         26.06         37.37        11.47 o                         
  -2 -15   4         68.71         59.26        11.38 o                         
  -1 -15   4         27.73         33.49        10.90 o                         
   0 -15   4         29.58         28.28        10.59 o                         
   1 -15   4         20.78         20.21        15.73 o                         
   2 -15   4          0.63          1.20         9.93 o                         
   3 -15   4          1.36         -3.06        11.06 o                         
   4 -15   4          3.40          7.15        12.76 o                         
   5 -15   4         16.86          0.96        12.60 o                         
   6 -15   4         14.45         13.33        12.57 o                         
 -11 -14   4         21.67          2.29        12.27 o                         
 -10 -14   4          8.67         14.75        12.10 o                         
  -9 -14   4         60.63         55.96        14.62 o                         
  -8 -14   4         34.67         26.84        11.47 o                         
  -7 -14   4         71.94         69.58        11.59 o                         
  -6 -14   4         49.53         53.09        14.12 o                         
  -5 -14   4         30.49         31.83        11.34 o                         
  -4 -14   4          2.50          1.54        10.82 o                         
  -3 -14   4          1.78         16.82        10.71 o                         
  -2 -14   4         14.69          3.94        10.55 o                         
  -1 -14   4          6.51         -0.33         6.42 o                         
   0 -14   4         12.58          2.78         7.89 o                         
   1 -14   4        106.47        132.66         8.40 o                         
   2 -14   4        107.02        106.76        10.25 o                         
   3 -14   4         27.40         11.83         9.93 o                         
   4 -14   4         22.39         16.98        11.79 o                         
   5 -14   4         41.24         28.07        15.61 o                         
   6 -14   4         47.66         41.82        12.10 o                         
   7 -14   4        139.48        151.83        16.96 o                         
   8 -14   4         32.27         58.70        20.92 o                         
   9 -14   4         48.67         38.66        22.03 o                         
 -14 -13   4         53.02         50.67        17.54 o                         
 -13 -13   4         28.13         21.93        15.45 o                         
 -12 -13   4         33.86         31.25        10.50 o                         
 -11 -13   4         32.81         19.61        10.49 o                         
 -10 -13   4         31.38         21.82        10.67 o                         
  -9 -13   4          8.77        -10.31        10.31 o                         
  -8 -13   4         77.30         71.21        11.64 o                         
  -7 -13   4         37.15         32.38        10.73 o                         
  -6 -13   4          8.17         23.40        10.50 o                         
  -5 -13   4         30.41         41.61        10.41 o                         
  -4 -13   4         93.04         94.07        10.81 o                         
  -3 -13   4        265.13        277.09        14.78 o                         
  -2 -13   4         26.74         18.98         5.77 o                         
  -1 -13   4        161.61        189.03        15.68 o                         
   0 -13   4        138.05        124.24         7.75 o                         
   1 -13   4        174.03        174.57        12.39 o                         
   2 -13   4          3.05         24.52         9.90 o                         
   3 -13   4        130.10        135.89        11.91 o                         
   4 -13   4          7.11          3.93        10.14 o                         
   5 -13   4         35.10         24.30        12.26 o                         
   6 -13   4         15.27         23.23        11.31 o                         
   7 -13   4         75.00         61.67        12.35 o                         
   8 -13   4         70.63         45.90        15.86 o                         
   9 -13   4        118.42        115.63        16.78 o                         
  10 -13   4        108.92        127.69        24.48 o                         
  11 -13   4         16.71         19.76        19.12 o                         
  12 -13   4         63.36         81.96        27.57 o                         
 -16 -12   4         25.54          3.90        18.96 o                         
 -15 -12   4         22.70         21.21        15.21 o                         
 -14 -12   4         27.39         41.95        15.16 o                         
 -13 -12   4         34.99         40.16        14.90 o                         
 -12 -12   4         95.58         91.47        10.24 o                         
 -11 -12   4          5.34          3.64         9.70 o                         
 -10 -12   4        398.98        475.39        18.39 o                         
  -9 -12   4        188.36        173.39        11.05 o                         
  -8 -12   4         55.53         62.19        10.21 o                         
  -7 -12   4         60.33         49.75        10.13 o                         
  -6 -12   4          5.52          4.04        11.63 o                         
  -5 -12   4        408.82        419.47        22.01 o                         
  -4 -12   4         33.39         35.94        17.03 o                         
  -3 -12   4         65.51         76.24        10.31 o                         
  -2 -12   4        119.92        131.36        12.48 o                         
  -1 -12   4         74.78         69.80         6.66 o                         
   0 -12   4        209.81        208.12         8.97 o                         
   1 -12   4        127.71        130.45         8.44 o                         
   2 -12   4         29.76         31.83         7.31 o                         
   3 -12   4        232.62        279.77        21.47 o                         
   4 -12   4         12.54          4.19         8.86 o                         
   5 -12   4         80.27         73.74         9.18 o                         
   6 -12   4         58.61         46.81        10.04 o                         
   7 -12   4         54.41         47.35        10.20 o                         
   8 -12   4        187.27        213.13        14.25 o                         
   9 -12   4         17.75         12.14        15.23 o                         
  10 -12   4         24.52         40.87        13.99 o                         
  11 -12   4         80.68         79.27        14.11 o                         
  12 -12   4         86.45        100.16        15.22 o                         
  13 -12   4         22.64         42.35        19.03 o                         
  14 -12   4         12.62         36.36        26.17 o                         
 -18 -11   4         23.25         25.60        14.44 o                         
 -17 -11   4         20.25          9.21        14.61 o                         
 -16 -11   4         61.14         54.51        14.87 o                         
 -15 -11   4         31.76         20.04        14.33 o                         
 -14 -11   4         86.25         68.64        14.19 o                         
 -13 -11   4         44.13         43.39        13.96 o                         
 -12 -11   4         57.76         48.29        16.68 o                         
 -11 -11   4         14.74         15.36         9.87 o                         
 -10 -11   4         73.74         72.45        11.20 o                         
  -9 -11   4         88.95         98.17        13.07 o                         
  -8 -11   4        377.47        444.67        16.65 o                         
  -7 -11   4        165.63        180.86        13.20 o                         
  -6 -11   4        198.16        210.46        10.22 o                         
  -5 -11   4        464.59        480.67        16.38 o                         
  -4 -11   4        347.44        365.38        17.82 o                         
  -3 -11   4        497.21        507.69        11.95 o                         
  -2 -11   4        142.66        139.92         7.24 o                         
  -1 -11   4         83.21         94.02         6.26 o                         
   0 -11   4        189.02        183.59         7.90 o                         
   1 -11   4         74.38         76.95         6.47 o                         
   2 -11   4         29.75         15.05         6.39 o                         
   3 -11   4         55.95         58.54         7.89 o                         
   4 -11   4        212.11        223.15         9.25 o                         
   5 -11   4        242.56        259.26        12.03 o                         
   6 -11   4         16.53          8.47         8.95 o                         
   7 -11   4         77.40         72.22         9.72 o                         
   8 -11   4         66.35         38.51        11.82 o                         
   9 -11   4          7.41         15.82        12.30 o                         
  10 -11   4        134.19        144.82        18.27 o                         
  11 -11   4         16.08         12.20        14.69 o                         
  12 -11   4         35.55         44.23        13.39 o                         
  13 -11   4          5.10         -6.65        13.60 o                         
  14 -11   4         81.72         79.47        14.40 o                         
  15 -11   4          8.72         26.04        18.23 o                         
 -19 -10   4         21.97         18.18        14.10 o                         
 -18 -10   4         26.33         32.29        14.01 o                         
 -17 -10   4          9.56          3.81        13.63 o                         
 -16 -10   4          5.18         -0.87        13.21 o                         
 -15 -10   4          9.18          3.89        12.77 o                         
 -14 -10   4         63.48         76.49        16.58 o                         
 -13 -10   4         19.91         14.61        12.64 o                         
 -12 -10   4         13.81         11.59         7.81 o                         
 -11 -10   4        107.02        124.57        18.04 o                         
 -10 -10   4        654.56        683.66        18.68 o                         
  -9 -10   4        217.90        217.63        14.59 o                         
  -8 -10   4        271.41        295.75        12.24 o                         
  -7 -10   4        258.84        245.51        12.68 o                         
  -6 -10   4         24.82         24.16         7.61 o                         
  -5 -10   4        365.25        337.34        12.75 o                         
  -4 -10   4        460.06        432.71        13.98 o                         
  -3 -10   4        305.27        312.51         9.37 o                         
  -2 -10   4        176.83        158.21         6.74 o                         
  -1 -10   4         33.29         26.00         7.65 o                         
   0 -10   4         35.72         30.20         5.44 o                         
   1 -10   4        836.04        863.46        14.83 o                         
   2 -10   4         20.77         17.20         5.51 o                         
   3 -10   4        426.11        432.00        17.43 o                         
   4 -10   4        232.36        265.66        15.78 o                         
   5 -10   4        946.39       1020.07        19.38 o                         
   6 -10   4        330.03        335.61        15.12 o                         
   7 -10   4         59.31         52.75         8.62 o                         
   8 -10   4        292.79        311.41        21.44 o                         
   9 -10   4         64.70         78.29        11.84 o                         
  10 -10   4        441.28        523.63        27.01 o                         
  11 -10   4        140.33        143.90        13.68 o                         
  12 -10   4        251.80        277.61        18.16 o                         
  13 -10   4          4.88         16.51        12.90 o                         
  14 -10   4         82.50         88.64        13.47 o                         
  15 -10   4         29.22         20.43        13.10 o                         
  16 -10   4         61.56         73.34        18.50 o                         
  17 -10   4         17.08        -26.63        26.63 o                         
 -20  -9   4          7.59         15.99        13.81 o                         
 -19  -9   4         35.08         42.97        13.24 o                         
 -18  -9   4         43.56         34.83        13.54 o                         
 -17  -9   4         43.66         53.67        16.93 o                         
 -16  -9   4          1.69         15.21        12.85 o                         
 -15  -9   4        127.97        135.27        13.73 o                         
 -14  -9   4        211.22        239.20        25.65 o                         
 -13  -9   4         64.48         60.12        13.23 o                         
 -12  -9   4         23.86         24.29         6.88 o                         
 -11  -9   4        157.33        179.34         9.80 o                         
 -10  -9   4        338.38        363.67        13.02 o                         
  -9  -9   4        145.69        139.11        11.41 o                         
  -8  -9   4       2296.71       2403.60        42.48 o                         
  -7  -9   4        388.43        390.65        14.10 o                         
  -6  -9   4        357.94        331.87        14.91 o                         
  -5  -9   4        309.52        299.54        10.86 o                         
  -4  -9   4        784.39        812.10        16.89 o                         
  -3  -9   4         57.11         57.78         7.64 o                         
  -2  -9   4        519.64        508.18        12.11 o                         
  -1  -9   4        675.52        723.66        13.36 o                         
   0  -9   4        949.83        974.70        14.97 o                         
   1  -9   4       1392.38       1459.46        20.26 o                         
   2  -9   4        555.92        559.73        16.43 o                         
   3  -9   4        188.61        186.39         6.80 o                         
   4  -9   4        164.82        160.84         7.67 o                         
   5  -9   4         64.33         67.29         6.87 o                         
   6  -9   4        334.03        395.54        12.25 o                         
   7  -9   4        166.96        154.57        11.07 o                         
   8  -9   4        482.13        443.59        18.04 o                         
   9  -9   4         48.54         40.63        12.10 o                         
  10  -9   4        942.62       1114.52        27.93 o                         
  11  -9   4         14.50         12.56        11.21 o                         
  12  -9   4        105.53        104.17        14.12 o                         
  13  -9   4         52.21         52.40        12.37 o                         
  14  -9   4         65.55         69.50        12.29 o                         
  15  -9   4        150.19        153.94        13.00 o                         
  16  -9   4         56.68         54.69        18.08 o                         
  17  -9   4        187.01        156.11        18.17 o                         
  18  -9   4         96.43         88.57        19.87 o                         
 -21  -8   4          8.22         -1.92        12.57 o                         
 -20  -8   4         44.19         40.22        13.10 o                         
 -19  -8   4         89.56         90.84        12.93 o                         
 -18  -8   4         89.23         97.01        18.57 o                         
 -17  -8   4         47.69         28.97        11.79 o                         
 -16  -8   4        148.63        134.42        12.62 o                         
 -15  -8   4        122.12        148.95        14.52 o                         
 -14  -8   4        171.64        178.11        12.95 o                         
 -13  -8   4         24.10         25.60        10.49 o                         
 -12  -8   4         36.38         27.54         5.77 o                         
 -11  -8   4         15.50         17.64         5.96 o                         
 -10  -8   4       2500.52       2782.55        51.66 o                         
  -9  -8   4         39.45         28.62         6.21 o                         
  -8  -8   4        210.35        212.10         8.58 o                         
  -7  -8   4        900.64        958.99        20.67 o                         
  -6  -8   4       1449.20       1393.27        20.96 o                         
  -5  -8   4       1056.34        999.02        18.07 o                         
  -4  -8   4        947.73        932.99        17.39 o                         
  -3  -8   4        290.93        313.62         8.62 o                         
  -2  -8   4        305.17        285.86        14.25 o                         
  -1  -8   4        155.54        136.58         6.82 o                         
   0  -8   4        353.19        349.11        14.77 o                         
   1  -8   4        393.59        383.13         8.93 o                         
   2  -8   4        331.49        342.01        16.52 o                         
   3  -8   4        770.44        863.97        13.64 o                         
   4  -8   4       2716.36       2725.15        40.27 o                         
   5  -8   4       1167.87       1247.86        27.08 o                         
   6  -8   4       1480.38       1474.65        26.52 o                         
   7  -8   4        407.24        339.86        15.53 o                         
   8  -8   4        248.02        312.75        15.84 o                         
   9  -8   4        162.40        140.19        10.43 o                         
  10  -8   4        317.28        358.49        17.18 o                         
  11  -8   4        118.41        109.93        12.04 o                         
  12  -8   4        753.40        797.68        22.83 o                         
  13  -8   4         11.12         23.56        11.15 o                         
  14  -8   4         68.26         86.00        10.85 o                         
  15  -8   4        176.08        173.37        14.76 o                         
  16  -8   4         12.34          8.69        11.01 o                         
  17  -8   4        151.04        187.92        18.88 o                         
  18  -8   4          3.12          6.44        16.98 o                         
  19  -8   4         45.04         48.16        17.38 o                         
 -22  -7   4         14.69         12.36        11.27 o                         
 -21  -7   4         11.65         11.77        15.45 o                         
 -20  -7   4         21.40         18.44        11.52 o                         
 -19  -7   4         54.16         53.93        11.63 o                         
 -18  -7   4         31.40         26.04        11.47 o                         
 -17  -7   4         40.12         44.20        11.03 o                         
 -16  -7   4        196.31        203.60        17.31 o                         
 -15  -7   4        153.87        182.16        11.95 o                         
 -14  -7   4        459.42        492.65        18.01 o                         
 -13  -7   4        119.23        123.70         9.69 o                         
 -12  -7   4        440.69        438.58        27.64 o                         
 -11  -7   4         70.53         64.08         5.45 o                         
 -10  -7   4        341.13        331.35        12.18 o                         
  -9  -7   4         74.37         69.53         5.22 o                         
  -8  -7   4        536.47        635.99        12.16 o                         
  -7  -7   4        256.90        216.89         7.51 o                         
  -6  -7   4        646.05        611.01        11.61 o                         
  -5  -7   4        599.37        555.46        11.06 o                         
  -4  -7   4       2041.12       2069.99        34.85 o                         
  -3  -7   4       2276.35       2161.83        29.41 o                         
  -2  -7   4        322.24        356.90        10.78 o                         
  -1  -7   4        414.24        365.61        14.61 o                         
   0  -7   4        475.89        436.11         8.90 o                         
   1  -7   4        867.43        849.16        12.56 o                         
   2  -7   4       1592.75       1548.70        20.42 o                         
   3  -7   4        559.18        574.76        14.56 o                         
   4  -7   4        412.41        438.37        10.15 o                         
   5  -7   4        237.67        208.46         9.17 o                         
   6  -7   4        719.41        697.29        21.65 o                         
   7  -7   4         85.38         71.17        10.21 o                         
   8  -7   4        554.47        574.75        19.55 o                         
   9  -7   4         60.81         53.64         6.61 o                         
  10  -7   4        895.06        983.75        20.08 o                         
  11  -7   4        120.89         88.47        10.50 o                         
  12  -7   4        180.06        175.96         9.01 o                         
  13  -7   4         40.55         32.89         8.20 o                         
  14  -7   4        206.69        182.67        10.36 o                         
  15  -7   4         92.38        113.54        10.25 o                         
  16  -7   4         35.85         36.68        10.21 o                         
  17  -7   4        123.48        131.86        14.52 o                         
  18  -7   4         51.98         57.84        15.75 o                         
  19  -7   4         70.46         29.23        15.97 o                         
  20  -7   4        129.33        148.96        17.63 o                         
 -23  -6   4         16.00        -17.12        17.12 o                         
 -22  -6   4          2.73          1.27        10.33 o                         
 -21  -6   4          2.57         12.15        10.95 o                         
 -20  -6   4        107.72         96.45        11.07 o                         
 -19  -6   4         10.17          0.63        10.21 o                         
 -18  -6   4          5.96         15.04        10.24 o                         
 -17  -6   4          2.79          8.14        11.30 o                         
 -16  -6   4        554.57        593.55        19.81 o                         
 -15  -6   4         61.39         64.55         9.22 o                         
 -14  -6   4        116.03        112.24        18.07 o                         
 -13  -6   4        368.16        378.30        14.50 o                         
 -12  -6   4        764.38        855.32        19.48 o                         
 -11  -6   4        226.87        182.62         6.48 o                         
 -10  -6   4       2228.72       2330.79        31.73 o                         
  -9  -6   4        258.60        227.60         8.84 o                         
  -8  -6   4        927.49        946.54        16.54 o                         
  -7  -6   4       1623.34       1654.71        23.37 o                         
  -6  -6   4       5200.44       4953.80        86.52 o                         
  -5  -6   4       3532.46       3469.06        45.28 o                         
  -4  -6   4        723.67        736.76        11.97 o                         
  -3  -6   4        597.33        571.82         8.85 o                         
  -2  -6   4        257.44        318.92         5.96 o                         
  -1  -6   4        370.52        340.80         6.77 o                         
   0  -6   4       1155.86       1216.25        14.99 o                         
   1  -6   4       2173.51       2072.26        24.03 o                         
   2  -6   4        254.79        276.52         6.05 o                         
   3  -6   4        403.47        422.44         9.26 o                         
   4  -6   4       1078.40       1070.83        18.63 o                         
   5  -6   4        499.90        475.16        12.65 o                         
   6  -6   4       1441.26       1540.03        45.26 o                         
   7  -6   4        333.49        290.07        17.83 o                         
   8  -6   4        992.03       1044.76        19.63 o                         
   9  -6   4        392.03        386.21        12.17 o                         
  10  -6   4        200.16        210.14        14.39 o                         
  11  -6   4         58.38         57.42         8.06 o                         
  12  -6   4        149.88        131.69        10.66 o                         
  13  -6   4        229.93        238.31         9.97 o                         
  14  -6   4         73.71         68.54         8.27 o                         
  15  -6   4        267.58        245.27        14.38 o                         
  16  -6   4        111.33        106.72        11.23 o                         
  17  -6   4         71.92         73.53        11.46 o                         
  18  -6   4         85.56         64.34        13.23 o                         
  19  -6   4          8.20          1.47        13.02 o                         
  20  -6   4        116.44         89.16        18.31 o                         
 -23  -5   4          4.79         13.57        15.72 o                         
 -22  -5   4         26.41         26.40         9.03 o                         
 -21  -5   4          8.10          8.32         8.85 o                         
 -20  -5   4         46.33         23.44         8.79 o                         
 -19  -5   4         45.15         36.15         8.85 o                         
 -18  -5   4        668.80        730.33        22.82 o                         
 -17  -5   4        228.51        244.62        11.23 o                         
 -16  -5   4        296.82        309.84        12.82 o                         
 -15  -5   4        146.08        157.10         9.16 o                         
 -14  -5   4        906.87        919.26        20.00 o                         
 -13  -5   4        180.61        147.55         8.40 o                         
 -12  -5   4        416.98        500.71        18.61 o                         
 -11  -5   4        197.24        175.68         7.04 o                         
 -10  -5   4       1341.20       1346.62        26.50 o                         
  -9  -5   4         15.12         26.57         3.53 o                         
  -8  -5   4        143.91        147.43         5.73 o                         
  -7  -5   4       1809.93       1612.70        20.95 o                         
  -6  -5   4        673.44        626.14        13.10 o                         
  -5  -5   4        391.81        350.70         7.41 o                         
  -4  -5   4       5747.54       5760.07        80.64 o                         
  -3  -5   4       6489.22       6563.44       102.62 o                         
  -2  -5   4      13886.65      15333.90       479.56 o                         
  -1  -5   4       2948.48       2887.40        34.76 o                         
   0  -5   4        737.65        732.81        12.33 o                         
   1  -5   4        193.63        204.80         6.24 o                         
   2  -5   4       2051.24       2209.53        25.30 o                         
   3  -5   4        482.34        430.49         7.61 o                         
   4  -5   4         75.53         53.36         3.43 o                         
   5  -5   4        712.31        773.27        12.96 o                         
   6  -5   4       1272.53       1353.21        18.72 o                         
   7  -5   4        275.53        277.14        14.19 o                         
   8  -5   4        217.82        185.53         7.04 o                         
   9  -5   4        459.28        448.18        12.78 o                         
  10  -5   4        843.58        832.84        15.75 o                         
  11  -5   4        911.07        941.10        17.45 o                         
  12  -5   4        100.83        111.83         7.15 o                         
  13  -5   4        450.38        482.22        13.28 o                         
  14  -5   4        127.20        119.03         8.59 o                         
  15  -5   4        209.72        205.27         9.74 o                         
  16  -5   4         58.96         42.32        10.88 o                         
  17  -5   4         68.46         55.64        10.84 o                         
  18  -5   4         31.09         28.57        12.03 o                         
  19  -5   4        210.79        239.77        20.97 o                         
  20  -5   4         62.65         56.73        12.63 o                         
  21  -5   4         55.19         43.13        12.65 o                         
 -24  -4   4         15.85        -12.09        25.57 o                         
 -23  -4   4          2.59         -0.35        11.30 o                         
 -22  -4   4         62.01         53.57         8.27 o                         
 -21  -4   4         38.36         32.12         8.04 o                         
 -20  -4   4         27.10          7.54         9.89 o                         
 -19  -4   4         33.75         22.68         7.96 o                         
 -18  -4   4        240.00        272.03        15.44 o                         
 -17  -4   4         14.25         23.98         6.87 o                         
 -16  -4   4         34.37         33.10         5.96 o                         
 -15  -4   4        358.65        383.60        14.11 o                         
 -14  -4   4         42.85         32.50         5.83 o                         
 -13  -4   4        247.62        227.96        13.55 o                         
 -12  -4   4         50.23         51.60         4.11 o                         
 -11  -4   4       1345.53       1299.33        17.17 o                         
 -10  -4   4        715.13        700.23        10.51 o                         
  -9  -4   4       1692.63       1687.12        20.29 o                         
  -8  -4   4         37.65         38.01         2.39 o                         
  -7  -4   4         58.88         54.16         3.08 o                         
  -6  -4   4        361.87        306.44        14.59 o                         
  -5  -4   4        919.14        900.58        13.03 o                         
  -4  -4   4       3816.15       4061.25        52.07 o                         
  -3  -4   4       2540.70       2469.65        30.01 o                         
  -2  -4   4       4048.19       4225.03        54.00 o                         
  -1  -4   4       1208.92       1297.45        16.24 o                         
   0  -4   4      15259.14      16495.60       514.32 o                         
   1  -4   4       4670.62       4614.95        54.54 o                         
   2  -4   4       9407.73      10604.58       334.87 o                         
   3  -4   4       1889.53       1943.91        23.92 o                         
   4  -4   4       6563.79       6651.12       104.15 o                         
   5  -4   4       2379.32       2331.49        28.07 o                         
   6  -4   4       1876.01       1862.17        22.89 o                         
   7  -4   4       1735.20       1740.87        23.67 o                         
   8  -4   4        843.02        990.13        14.96 o                         
   9  -4   4        607.65        619.37        12.66 o                         
  10  -4   4        228.42        209.96        10.06 o                         
  11  -4   4        216.58        241.37         8.98 o                         
  12  -4   4       1597.00       1650.44        26.31 o                         
  13  -4   4          0.07          3.29         5.66 o                         
  14  -4   4        254.54        255.99         9.02 o                         
  15  -4   4        379.86        368.06        16.23 o                         
  16  -4   4         32.76         28.96         9.86 o                         
  17  -4   4        149.65        154.44        11.04 o                         
  18  -4   4         45.31         11.73        10.24 o                         
  19  -4   4         20.69         -8.16        11.11 o                         
  20  -4   4         87.81        118.96        12.96 o                         
  21  -4   4         72.43         24.88        11.70 o                         
 -24  -3   4         19.58        -21.45        29.21 o                         
 -23  -3   4          0.04         -1.51        10.50 o                         
 -22  -3   4         53.30         37.75        14.64 o                         
 -21  -3   4          0.59         -3.08        10.45 o                         
 -20  -3   4        152.79        177.44        10.18 o                         
 -19  -3   4         15.00         20.42         6.99 o                         
 -18  -3   4        225.85        276.66        10.61 o                         
 -17  -3   4        250.23        261.43        15.52 o                         
 -16  -3   4        288.99        294.66         9.79 o                         
 -15  -3   4        177.37        155.62         9.53 o                         
 -14  -3   4        166.54        174.80         7.87 o                         
 -13  -3   4        562.28        613.74        10.48 o                         
 -12  -3   4        876.44        922.67        13.07 o                         
 -11  -3   4        523.36        515.21         8.85 o                         
 -10  -3   4        438.60        502.42         8.32 o                         
  -9  -3   4       1217.40       1259.73        15.74 o                         
  -8  -3   4       2683.33       3004.53        32.04 o                         
  -7  -3   4       3488.41       3203.75        36.06 o                         
  -6  -3   4       1523.62       1809.13        20.88 o                         
  -5  -3   4        852.00        788.75         9.86 o                         
  -4  -3   4       3572.81       3554.12        50.00 o                         
  -3  -3   4        878.29        851.47        17.14 o                         
  -2  -3   4       9284.80       9338.40       206.40 o                         
  -1  -3   4       4924.72       4748.73        74.43 o                         
   0  -3   4       3399.43       3261.34        41.79 o                         
   1  -3   4        427.84        338.15         8.43 o                         
   3  -3   4        360.63        434.13         7.82 o                         
   4  -3   4       1121.96       1123.01        13.08 o                         
   5  -3   4        850.37        806.84        10.71 o                         
   6  -3   4       2897.21       3302.04        42.51 o                         
   7  -3   4          2.12         23.27        12.04 o                         
   8  -3   4       1708.92       1796.54        34.35 o                         
   9  -3   4        757.80        748.71        14.62 o                         
  10  -3   4        235.22        220.52         7.78 o                         
  11  -3   4        867.85        863.29        15.63 o                         
  12  -3   4         40.24         37.23         5.91 o                         
  13  -3   4        314.24        320.23        10.05 o                         
  14  -3   4        577.77        651.58        20.28 o                         
  15  -3   4        225.35        239.39        11.84 o                         
  16  -3   4        269.81        275.06        12.65 o                         
  17  -3   4         47.94         51.28         9.64 o                         
  18  -3   4          6.64         15.82         9.93 o                         
  19  -3   4        134.11        106.09        17.00 o                         
  20  -3   4        117.36        110.41        10.92 o                         
  21  -3   4         47.84         29.48        16.25 o                         
  22  -3   4         19.65          9.80        22.83 o                         
 -24  -2   4         37.93         52.36        18.72 o                         
 -23  -2   4          1.22         -2.55        18.07 o                         
 -22  -2   4         60.84         66.15        17.71 o                         
 -21  -2   4          2.71        -10.23        19.08 o                         
 -20  -2   4         61.45         52.09        22.52 o                         
 -19  -2   4         56.47         53.28        11.25 o                         
 -18  -2   4         14.90         10.65         5.92 o                         
 -17  -2   4         34.58         29.22         7.97 o                         
 -16  -2   4        254.62        302.32         9.66 o                         
 -15  -2   4         60.93         65.19         5.09 o                         
 -14  -2   4        282.25        295.64         8.57 o                         
 -13  -2   4        456.60        388.40         7.43 o                         
 -12  -2   4       3043.20       3091.28        33.88 o                         
 -11  -2   4        944.06        930.79        11.91 o                         
 -10  -2   4       1478.86       1586.08        18.02 o                         
  -9  -2   4       1996.38       1922.53        21.24 o                         
  -8  -2   4       8824.51       9414.67       211.49 o                         
  -7  -2   4        301.51        329.67         4.73 o                         
  -6  -2   4       6271.28       6996.71       157.44 o                         
  -5  -2   4        804.48        820.87         9.45 o                         
  -3  -2   4       2368.29       2190.35        26.31 o                         
  -2  -2   4        316.70        292.24         3.62 o                         
  -1  -2   4       1118.28       1134.90        13.02 o                         
   0  -2   4      15045.17      15370.85       477.13 o                         
   1  -2   4        504.36        453.83         5.81 o                         
   2  -2   4       4017.71       3972.82       104.07 o                         
   3  -2   4        150.70        130.95         5.74 o                         
   4  -2   4       2801.09       2890.59        30.47 o                         
   5  -2   4       3280.26       3098.35        34.45 o                         
   6  -2   4        886.54        938.66        13.35 o                         
   7  -2   4       1762.69       1649.26        20.47 o                         
   8  -2   4        506.59        492.86         8.13 o                         
   9  -2   4       1687.07       1684.59        21.36 o                         
  10  -2   4        106.02        135.77         5.25 o                         
  11  -2   4        202.71        221.28        12.42 o                         
  12  -2   4        362.08        408.74        12.57 o                         
  13  -2   4        240.28        236.46        10.03 o                         
  14  -2   4        247.27        179.41         8.95 o                         
  15  -2   4         47.90         31.72         7.61 o                         
  16  -2   4         31.99         27.84        12.63 o                         
  17  -2   4         12.74         26.99        12.44 o                         
  18  -2   4        223.51        264.81        22.17 o                         
  19  -2   4          6.29         28.99        17.30 o                         
  20  -2   4         25.65         29.43        18.80 o                         
  21  -2   4         12.95          2.40        19.31 o                         
  22  -2   4         17.90         34.88        26.74 o                         
 -24  -1   4         65.29         40.65        28.88 o                         
 -23  -1   4         36.93         17.34        17.44 o                         
 -22  -1   4          8.20         -0.97        16.15 o                         
 -21  -1   4         64.90         20.52        15.36 o                         
 -20  -1   4        157.77        121.92        20.87 o                         
 -19  -1   4         26.44         23.58        13.13 o                         
 -18  -1   4         59.97         72.56         8.95 o                         
 -17  -1   4         66.39         82.17         6.80 o                         
 -16  -1   4        248.37        300.05        10.23 o                         
 -15  -1   4        171.47        143.91         5.89 o                         
 -14  -1   4        532.80        559.92         9.61 o                         
 -13  -1   4        454.43        443.94         8.24 o                         
 -12  -1   4       2040.35       2138.90        27.31 o                         
 -11  -1   4       1562.61       1598.01        18.30 o                         
 -10  -1   4        117.88        118.75         4.33 o                         
  -9  -1   4        131.06        109.39         3.19 o                         
  -8  -1   4      17516.79      19016.94       419.39 o                         
  -7  -1   4       1184.82       1044.33        10.61 o                         
  -5  -1   4       6454.94       6200.53       293.47 o                         
  -3  -1   4        181.45        177.01         3.20 o                         
  -2  -1   4       1829.51       1854.64        20.55 o                         
  -1  -1   4        762.03        757.32         9.32 o                         
   1  -1   4       2747.59       2736.19        35.01 o                         
   2  -1   4       2149.63       2111.27        23.55 o                         
   3  -1   4       2918.90       2846.95        31.71 o                         
   4  -1   4        442.89        473.79         5.94 o                         
   5  -1   4       2807.18       2682.04        30.06 o                         
   6  -1   4       2242.19       2453.77        27.79 o                         
   7  -1   4       1302.92       1304.07        15.75 o                         
   8  -1   4       1235.08       1346.12        16.60 o                         
   9  -1   4       2621.44       2671.22        38.58 o                         
  10  -1   4         23.21         12.31         3.55 o                         
  11  -1   4        669.74        635.75        11.02 o                         
  12  -1   4        133.01        122.25         5.83 o                         
  13  -1   4        320.18        325.12        11.29 o                         
  14  -1   4       1144.10       1258.74        25.28 o                         
  15  -1   4          0.04         -2.30         6.95 o                         
  16  -1   4         20.09         20.06         7.56 o                         
  17  -1   4         47.31         33.10         8.04 o                         
  18  -1   4         18.67         21.33         7.72 o                         
  19  -1   4         42.31         48.30         7.73 o                         
  20  -1   4         12.11          6.96        16.92 o                         
  21  -1   4         28.83         27.31        18.61 o                         
  22  -1   4         21.50        -12.81        26.77 o                         
 -24   0   4         81.70         49.75        17.25 o                         
 -23   0   4          6.97          9.90        10.61 o                         
 -22   0   4         43.89         56.97         9.80 o                         
 -21   0   4         43.81         32.66        12.99 o                         
 -20   0   4          5.64          3.24        10.52 o                         
 -19   0   4         57.90         78.71        11.72 o                         
 -18   0   4          4.60         10.53         7.78 o                         
 -17   0   4         27.07         23.12         5.87 o                         
 -16   0   4       1520.71       1699.05        26.10 o                         
 -15   0   4          0.42         -0.77         4.24 o                         
 -14   0   4        251.06        317.20         7.03 o                         
 -13   0   4        469.06        444.97        12.08 o                         
 -12   0   4         69.30        115.96         3.72 o                         
 -11   0   4        103.32        153.29         4.44 o                         
 -10   0   4       4247.18       4830.24        50.84 o                         
  -9   0   4       6414.04       6505.99        72.01 o                         
  -8   0   4      22570.33      23297.26       512.17 o                         
  -7   0   4       4481.45       4612.09        51.13 o                         
  -6   0   4       5406.06       5898.17       134.73 o                         
  -5   0   4       3032.88       2849.62        31.51 o                         
  -4   0   4        120.44        185.25         2.92 o                         
  -3   0   4        578.93        475.02         5.56 o                         
  -1   0   4        287.83        288.99         4.30 o                         
   0   0   4       1530.70       1524.11        16.89 o                         
   1   0   4        696.73        594.49         6.99 o                         
   2   0   4        122.94        176.62         2.97 o                         
   3   0   4        929.94        994.33        11.59 o                         
   4   0   4         59.40         95.13         3.27 o                         
   5   0   4       5659.17       5531.37        86.30 o                         
   6   0   4          2.62         10.36         2.70 o                         
   7   0   4       2315.32       2084.00        25.47 o                         
   8   0   4        317.09        308.33         7.65 o                         
   9   0   4       1292.87       1254.08        18.24 o                         
  10   0   4        351.71        404.89        10.45 o                         
  11   0   4        283.01        279.35        10.35 o                         
  12   0   4        316.72        354.37         9.64 o                         
  13   0   4         33.55         13.99         3.40 o                         
  14   0   4         93.88        104.57         5.62 o                         
  15   0   4         22.21         19.02         5.05 o                         
  16   0   4          1.08          6.40         3.95 o                         
  17   0   4         10.28          2.52         6.77 o                         
  18   0   4        165.41        171.25        12.96 o                         
  19   0   4         34.85         32.89        17.05 o                         
  20   0   4         36.16         20.85        17.27 o                         
  21   0   4         27.80         23.86        18.08 o                         
  22   0   4         62.04         68.39        26.23 o                         
 -24   1   4         67.40         62.21        17.05 o                         
 -23   1   4         36.69         30.57        16.35 o                         
 -22   1   4          7.59         20.16        18.25 o                         
 -21   1   4         64.02         46.40         9.38 o                         
 -20   1   4        131.96        155.65        11.97 o                         
 -19   1   4         28.76         12.79        13.88 o                         
 -18   1   4         77.68        109.93         5.65 o                         
 -17   1   4         67.33         76.24         5.47 o                         
 -16   1   4        275.12        322.46        11.12 o                         
 -15   1   4        186.76        148.96         8.50 o                         
 -14   1   4        570.36        604.15        11.02 o                         
 -13   1   4        419.88        395.92         8.21 o                         
 -12   1   4       2108.99       2241.85        27.14 o                         
 -11   1   4       1381.69       1399.55        16.30 o                         
 -10   1   4        139.33        153.62         4.55 o                         
  -9   1   4        223.85        209.03         4.62 o                         
  -8   1   4      17364.31      19093.99       420.93 o                         
  -7   1   4       1084.20        923.68        10.75 o                         
  -5   1   4       6084.04       5862.95       131.91 o                         
  -3   1   4        119.56        115.64         3.90 o                         
  -2   1   4       1021.02       1042.08        10.60 o                         
  -1   1   4        820.45        802.51         9.29 o                         
   1   1   4       2545.76       2538.24        26.43 o                         
   2   1   4       2301.08       2219.02        20.99 o                         
   3   1   4       2858.21       2759.84        27.27 o                         
   4   1   4        788.28        830.75         9.40 o                         
   5   1   4       2833.98       2658.19        28.18 o                         
   6   1   4       1850.36       2038.39        22.06 o                         
   7   1   4       1425.68       1424.78        16.04 o                         
   8   1   4       1143.21       1243.65        14.40 o                         
   9   1   4       2582.42       2713.59        33.91 o                         
  10   1   4         14.62          9.10         3.62 o                         
  11   1   4        586.31        551.95        11.47 o                         
  12   1   4        152.14        149.66         6.57 o                         
  13   1   4        319.13        310.95         8.90 o                         
  14   1   4       1204.10       1305.90        20.96 o                         
  15   1   4          0.22          5.48         4.69 o                         
  16   1   4         15.03          4.55         7.06 o                         
  17   1   4         43.42         34.90         4.14 o                         
  18   1   4         18.29         23.84         7.68 o                         
  19   1   4         41.94         46.12        16.53 o                         
  20   1   4          8.21        -10.72        16.83 o                         
  21   1   4         27.72         35.12        17.59 o                         
  22   1   4         26.92         52.60        24.71 o                         
 -24   2   4         43.23         23.26        16.11 o                         
 -23   2   4          0.69          5.27        15.23 o                         
 -22   2   4         53.08         64.81        10.43 o                         
 -21   2   4          2.50         -4.25        18.46 o                         
 -20   2   4         46.20         44.05         7.37 o                         
 -19   2   4         47.26         43.35         5.19 o                         
 -18   2   4         15.50          9.01         5.72 o                         
 -17   2   4         44.19         45.23         7.78 o                         
 -16   2   4        286.63        332.22         8.81 o                         
 -15   2   4         85.62         92.32         5.00 o                         
 -14   2   4        361.93        387.07        14.19 o                         
 -13   2   4        564.42        492.33        12.20 o                         
 -12   2   4       2853.00       2900.73        31.69 o                         
 -11   2   4       1029.19       1042.36        13.72 o                         
 -10   2   4       1433.01       1559.11        17.77 o                         
  -9   2   4       1707.37       1631.06        18.31 o                         
  -8   2   4       8854.34       9477.52       212.87 o                         
  -7   2   4        318.42        342.90         5.29 o                         
  -6   2   4       7801.56       8556.19       191.35 o                         
  -5   2   4       1015.45       1032.29        11.56 o                         
  -3   2   4       2650.76       2513.69        24.99 o                         
  -2   2   4        315.72        286.52         3.93 o                         
  -1   2   4       1095.16       1124.71        12.14 o                         
   0   2   4      14025.94      14356.29       445.99 o                         
   1   2   4        354.44        315.82         4.13 o                         
   2   2   4       2666.66       2625.27        27.46 o                         
   3   2   4        161.34        146.04         2.84 o                         
   4   2   4       3198.23       3358.46        35.06 o                         
   5   2   4       3659.82       3460.21        34.55 o                         
   6   2   4        980.75       1052.07        11.50 o                         
   7   2   4       1262.77       1171.01        12.06 o                         
   8   2   4        502.69        489.57         7.56 o                         
   9   2   4       1736.17       1720.07        19.53 o                         
  10   2   4        120.60        163.62         8.69 o                         
  11   2   4        145.28        149.88         6.62 o                         
  12   2   4        301.96        319.19        12.52 o                         
  13   2   4        267.37        250.77         5.57 o                         
  14   2   4        237.32        209.03         8.45 o                         
  15   2   4         75.48         53.99         4.45 o                         
  16   2   4         51.20         35.67        12.84 o                         
  17   2   4          7.04         -0.46         9.88 o                         
  18   2   4        207.39        239.94        12.66 o                         
  19   2   4          8.56         17.66        16.29 o                         
  20   2   4         19.21          1.10        17.19 o                         
  21   2   4         15.36          9.94        17.46 o                         
  22   2   4         15.97         35.81        18.89 o                         
 -24   3   4         18.45         20.12        14.63 o                         
 -23   3   4          0.13         -3.32        35.48 o                         
 -22   3   4         52.24         44.97        10.21 o                         
 -21   3   4          0.93         22.60        16.67 o                         
 -20   3   4        150.31        186.94         9.38 o                         
 -19   3   4         19.78         23.83         6.79 o                         
 -18   3   4        230.49        305.84        11.12 o                         
 -17   3   4        250.50        269.60        12.49 o                         
 -16   3   4        256.41        277.87        11.01 o                         
 -15   3   4        264.69        241.64        10.97 o                         
 -14   3   4        136.36        134.45         5.21 o                         
 -13   3   4        712.16        746.32        12.40 o                         
 -12   3   4        951.14       1004.69        14.79 o                         
 -11   3   4        410.73        429.59         7.35 o                         
 -10   3   4        477.04        555.46         8.71 o                         
  -9   3   4       1275.32       1307.60        15.15 o                         
  -8   3   4       2531.16       2841.69        29.04 o                         
  -7   3   4       3552.45       3306.86        33.15 o                         
  -6   3   4       1994.93       2312.71        23.45 o                         
  -5   3   4        685.50        624.37         7.21 o                         
  -4   3   4       3040.04       3088.90        32.51 o                         
  -3   3   4        795.36        787.78         9.12 o                         
  -2   3   4      10002.56       9869.87       217.86 o                         
  -1   3   4       4921.55       4766.83        60.83 o                         
   0   3   4       3418.16       3187.56        30.16 o                         
   1   3   4        457.54        378.82         5.42 o                         
   2   3   4      13248.82      13479.36       421.42 o                         
   3   3   4        691.19        784.96        10.41 o                         
   4   3   4       1620.24       1630.59        17.68 o                         
   5   3   4        877.08        844.30         9.96 o                         
   6   3   4       2300.91       2701.04        27.50 o                         
   7   3   4          6.30          6.76         2.19 o                         
   8   3   4       1959.50       2094.57        21.82 o                         
   9   3   4        778.83        766.93         8.64 o                         
  10   3   4        244.72        263.32         8.15 o                         
  11   3   4        873.30        870.91        10.50 o                         
  12   3   4         72.96         74.78         3.96 o                         
  13   3   4        351.64        345.47         7.53 o                         
  14   3   4        564.68        618.54        14.05 o                         
  15   3   4        213.33        212.94        14.30 o                         
  16   3   4        225.72        228.66        17.27 o                         
  17   3   4         54.63         65.41        13.64 o                         
  18   3   4          5.45         17.31        14.09 o                         
  19   3   4        124.76        103.63        18.83 o                         
  20   3   4        131.11        131.25        20.86 o                         
  21   3   4         52.87         42.08        17.47 o                         
  22   3   4         15.26         23.97        25.45 o                         
 -24   4   4         18.73          2.69        17.24 o                         
 -23   4   4          3.52         21.61        24.88 o                         
 -22   4   4         74.71         64.15        43.11 o                         
 -21   4   4         48.71         40.65        13.14 o                         
 -20   4   4         20.25         12.18        13.06 o                         
 -19   4   4         27.76         14.28         7.99 o                         
 -18   4   4        239.33        266.95         9.86 o                         
 -17   4   4         30.97         38.94         6.50 o                         
 -16   4   4         21.83         23.66         6.27 o                         
 -15   4   4        312.78        327.22         9.31 o                         
 -14   4   4         33.77         30.65         4.38 o                         
 -13   4   4        207.92        213.23         7.34 o                         
 -12   4   4         55.42         55.94         4.34 o                         
 -11   4   4       1324.59       1282.24        16.55 o                         
 -10   4   4        664.27        651.63         9.25 o                         
  -9   4   4       1782.64       1787.08        20.07 o                         
  -8   4   4        167.51        170.71         5.43 o                         
  -7   4   4         99.64         94.35         3.70 o                         
  -6   4   4        170.67        112.19         5.42 o                         
  -5   4   4        831.38        808.11         8.85 o                         
  -4   4   4       2896.87       3194.88        35.91 o                         
  -3   4   4       2469.89       2363.64        25.25 o                         
  -2   4   4       3891.23       4091.65        42.75 o                         
  -1   4   4       1046.43       1137.94        11.53 o                         
   0   4   4      15750.22      17177.36       306.86 o                         
   1   4   4       5166.10       5029.38        47.21 o                         
   2   4   4       7429.46       8374.45       266.41 o                         
   3   4   4       1433.12       1443.83        15.87 o                         
   4   4   4       6720.51       6724.25        79.09 o                         
   5   4   4       2170.48       2092.71        21.40 o                         
   6   4   4       2198.42       2186.94        20.63 o                         
   7   4   4       1848.92       1834.21        18.48 o                         
   8   4   4        614.07        710.11         9.24 o                         
   9   4   4        721.39        728.43        10.12 o                         
  10   4   4        231.20        208.84         5.08 o                         
  11   4   4        209.61        202.44         6.48 o                         
  12   4   4       1576.51       1587.17        17.52 o                         
  13   4   4          8.62          5.44         5.37 o                         
  14   4   4        293.83        281.15        11.18 o                         
  15   4   4        417.50        395.13        14.90 o                         
  16   4   4         42.20         24.86        14.46 o                         
  17   4   4        108.98        129.30        13.07 o                         
  18   4   4         56.22         41.71        16.68 o                         
  19   4   4         29.14         -8.47        25.98 o                         
  20   4   4         78.63         66.55        16.77 o                         
  21   4   4         75.64         63.02        17.35 o                         
 -23   5   4          4.79         -0.11        22.03 o                         
 -22   5   4         22.86          9.84        15.89 o                         
 -21   5   4          5.66         -1.59         8.89 o                         
 -20   5   4         47.96         27.66         8.56 o                         
 -19   5   4         64.58         55.77         8.97 o                         
 -18   5   4        681.02        747.20        18.88 o                         
 -17   5   4        206.34        214.64        16.12 o                         
 -16   5   4        282.75        326.53        11.30 o                         
 -15   5   4        148.02        154.54         8.65 o                         
 -14   5   4        815.83        831.83        15.72 o                         
 -13   5   4        161.35        145.18         5.78 o                         
 -12   5   4        514.54        586.53        10.88 o                         
 -11   5   4        184.70        167.56         7.25 o                         
 -10   5   4       1461.69       1495.34        16.65 o                         
  -9   5   4         48.08         64.44         3.03 o                         
  -8   5   4        110.98        103.09         3.75 o                         
  -7   5   4       1745.77       1592.18        18.22 o                         
  -6   5   4        380.49        342.08         5.96 o                         
  -5   5   4        405.97        371.93         5.89 o                         
  -4   5   4       5479.43       5517.63        57.93 o                         
  -3   5   4       6403.34       6435.55        67.08 o                         
  -2   5   4      14078.40      15094.82       271.44 o                         
  -1   5   4       2917.28       2877.92        27.67 o                         
   0   5   4        619.84        593.73         7.00 o                         
   1   5   4         94.81         98.14         3.19 o                         
   2   5   4       1899.44       2019.22        18.78 o
[truncated: 1,596,837 more chars]
