# Supplementary material for: Crystal structures of salts of bedaquiline
Source: Acta Crystallogr C Struct Chem. 2020 Oct 19;76(Pt 11):1010–23. doi: 10.1107/S2053229620013455 (PMC7642769; doi:10.1107/S2053229620013455)
Supplement: Supplementary file 4 [file c-76-01010-3sup4.hkl]

data_3                                                                          
_shelx_title ' Okezue3_0m in P2(1)2(1)2(1)'                                     
_shelx_refln_list_code          4                                               
_shelx_F_calc_maximum      142.36                                               
_exptl_crystal_F_000       664.00                                               
_reflns_d_resolution_high  0.6507                                               
                                                                                
loop_                                                                           
 _space_group_symop_operation_xyz                                               
 'x, y, z'                                                                      
 '-x+1/2, -y, z+1/2'                                                            
 '-x, y+1/2, -z+1/2'                                                            
 'x+1/2, -y+1/2, -z'                                                            
                                                                                
_cell_length_a     4.3606                                                       
_cell_length_b    10.8197                                                       
_cell_length_c    29.8864                                                       
_cell_angle_alpha  90.000                                                       
_cell_angle_beta   90.000                                                       
_cell_angle_gamma  90.000                                                       
                                                                                
_shelx_F_squared_multiplier     1.000                                           
                                                                                
loop_                                                                           
 _refln_index_h                                                                 
 _refln_index_k                                                                 
 _refln_index_l                                                                 
 _refln_F_squared_calc                                                          
 _refln_F_squared_meas                                                          
 _refln_F_squared_sigma                                                         
 _refln_observed_status                                                         
   2   0   0       2626.66       2582.56        40.16 o                         
   4   0   0       1478.11       1482.04        39.84 o                         
   6   0   0        216.29        205.78         6.77 o                         
   2   1   0       2230.81       2243.00        27.63 o                         
   3   1   0        587.90        664.52         9.11 o                         
   4   1   0        640.07        653.78        19.12 o                         
   5   1   0         18.03         19.29         2.96 o                         
   6   1   0         14.39         17.36         2.35 o                         
   0   2   0        931.95        971.84        11.40 o                         
   1   2   0       4395.97       4422.27        41.03 o                         
   2   2   0          7.17          3.65         1.15 o                         
   3   2   0       3357.63       3330.61        37.70 o                         
   4   2   0         43.50         48.85         3.34 o                         
   5   2   0        103.00        110.66         5.45 o                         
   6   2   0        174.41        169.58         5.71 o                         
   1   3   0       3867.19       3853.20        41.78 o                         
   2   3   0       9179.35       9028.90        74.62 o                         
   3   3   0         57.55         63.86         3.25 o                         
   4   3   0        455.74        465.63         7.51 o                         
   5   3   0         10.39          9.53         3.38 o                         
   6   3   0         91.64         81.42         6.22 o                         
   0   4   0       5107.31       4849.73        53.17 o                         
   1   4   0       1506.46       1487.81        15.65 o                         
   2   4   0        350.61        322.81         4.47 o                         
   3   4   0       1638.73       1712.62        17.37 o                         
   4   4   0         33.92         35.19         3.19 o                         
   5   4   0         13.64         24.01         3.88 o                         
   6   4   0         22.24         24.66         4.10 o                         
   1   5   0       5424.67       5250.66        42.88 o                         
   2   5   0        112.71        112.37         2.99 o                         
   3   5   0         84.82         88.60         2.50 o                         
   4   5   0        101.97        112.74         7.60 o                         
   5   5   0         70.69         79.67         6.10 o                         
   6   5   0         43.29         43.82         4.58 o                         
   0   6   0      11303.57      11471.92       178.87 o                         
   1   6   0        487.14        486.11         6.93 o                         
   2   6   0        698.77        660.50         7.81 o                         
   3   6   0         57.27         57.95         2.67 o                         
   4   6   0          2.37          3.70         3.76 o                         
   5   6   0          5.90          1.52         4.04 o                         
   6   6   0         80.67         82.35         6.38 o                         
   1   7   0       1784.92       1794.03        16.54 o                         
   2   7   0       2128.83       2106.60        21.63 o                         
   3   7   0         27.83         31.66         2.78 o                         
   4   7   0        295.11        296.41         9.12 o                         
   5   7   0          3.00          9.26         4.55 o                         
   6   7   0         22.88         12.67         7.09 o                         
   0   8   0        165.39        168.86         7.56 o                         
   1   8   0       1379.93       1359.88        15.23 o                         
   2   8   0        287.45        289.89         9.01 o                         
   3   8   0       1122.27       1118.69        13.10 o                         
   4   8   0        105.30        105.93         5.09 o                         
   5   8   0        137.45        140.46        15.51 o                         
   1   9   0        891.35        930.03        10.27 o                         
   2   9   0       1248.97       1262.34        18.71 o                         
   3   9   0          5.27          5.44         3.19 o                         
   4   9   0        536.85        534.22         9.80 o                         
   5   9   0        110.69        114.72         8.65 o                         
   0  10   0       2168.61       2184.81        33.98 o                         
   1  10   0          3.88          6.49         2.79 o                         
   2  10   0        300.00        288.32         9.33 o                         
   3  10   0        137.19        139.89         5.91 o                         
   4  10   0        133.44        127.12         6.50 o                         
   5  10   0         42.79         61.07        21.38 o                         
   1  11   0       1873.23       1844.16        20.84 o                         
   2  11   0        355.86        348.04         8.82 o                         
   3  11   0         10.98          7.01         3.95 o                         
   4  11   0        122.63        113.67        13.05 o                         
   0  12   0        607.04        595.43        12.84 o                         
   1  12   0        685.88        679.85        15.65 o                         
   2  12   0        195.47        212.72        11.39 o                         
   3  12   0        119.44        115.41         6.73 o                         
   4  12   0         10.81         15.80         9.48 o                         
   1  13   0          0.27         -1.24         5.75 o                         
   2  13   0        244.35        215.48        10.06 o                         
   3  13   0        102.59        117.81        13.62 o                         
   4  13   0         29.97         25.30        19.94 o                         
   0  14   0        477.72        468.59        18.15 o                         
   1  14   0        185.78        207.75        14.17 o                         
   2  14   0          6.53         11.31         7.16 o                         
   3  14   0        158.65        148.58        12.43 o                         
   1  15   0        169.15        170.38         9.14 o                         
   2  15   0          1.26         26.84        11.10 o                         
   0  16   0         74.56         70.09        11.54 o                         
   1  16   0         37.67         39.14        14.96 o                         
   1   0   1         60.40         58.03         1.72 o                         
   2   0   1       8017.83       8056.20        84.90 o                         
   3   0   1       2980.10       3191.93        42.85 o                         
   4   0   1        187.55        193.63         8.43 o                         
   5   0   1          5.42          5.38         3.16 o                         
   6   0   1         14.73         19.41         2.13 o                         
  -6   1   1         73.59         74.29         4.85 o                         
  -5   1   1        121.16        133.75         6.14 o                         
  -4   1   1        829.59        841.31        14.75 o                         
  -3   1   1       1653.70       1695.83        24.01 o                         
  -2   1   1        878.29        839.47         9.04 o                         
  -1   1   1      10700.27      10513.25       121.46 o                         
   1   1   1       9555.69       9618.41       144.25 o                         
   2   1   1        781.12        734.50         9.44 o                         
   3   1   1       1777.05       1785.45        40.27 o                         
   4   1   1        726.56        745.06        13.91 o                         
   5   1   1        147.06        149.99         5.31 o                         
   6   1   1         79.16         83.50         4.20 o                         
  -6   2   1         46.13         50.13         5.49 o                         
  -5   2   1        197.87        197.21         6.28 o                         
  -4   2   1        154.50        156.73         6.60 o                         
  -3   2   1         56.46         53.47         3.00 o                         
  -2   2   1        408.09        392.98         4.52 o                         
  -1   2   1       6238.27       6077.61        79.57 o                         
   0   2   1        101.57        106.34         2.30 o                         
   1   2   1       5043.10       4802.06        44.83 o                         
   2   2   1        384.03        366.71         4.67 o                         
   3   2   1         48.23         44.28         2.29 o                         
   5   2   1        205.91        218.14         6.53 o                         
   6   2   1         69.69         69.60         3.99 o                         
  -6   3   1          2.55          1.97         3.84 o                         
  -5   3   1        720.75        706.05        13.11 o                         
  -4   3   1        202.50        203.29         6.05 o                         
  -3   3   1        380.03        397.84         5.99 o                         
  -2   3   1        565.13        543.82         5.88 o                         
  -1   3   1       3788.73       3729.80        31.46 o                         
   0   3   1       6962.03       6617.94        90.60 o                         
   1   3   1       3910.43       3884.78        34.64 o                         
   2   3   1        642.33        629.10         7.51 o                         
   3   3   1        406.59        425.85         7.13 o                         
   4   3   1        160.91        165.35         5.72 o                         
   5   3   1        730.52        707.66        24.86 o                         
   6   3   1          1.81         -0.72         3.54 o                         
  -6   4   1        184.18        173.29        10.94 o                         
  -5   4   1         51.15         57.94         4.30 o                         
  -4   4   1        409.49        418.71         9.08 o                         
  -3   4   1       1134.27       1155.09        12.52 o                         
  -2   4   1       2370.86       2385.42        23.39 o                         
  -1   4   1        808.12        774.04         8.87 o                         
   0   4   1        204.41        189.36         5.66 o                         
   1   4   1        691.34        639.38         6.63 o                         
   2   4   1       2268.70       2266.42        19.64 o                         
   3   4   1       1034.34       1040.44        11.57 o                         
   4   4   1        435.78        458.62        10.77 o                         
   5   4   1         74.94         79.18         5.52 o                         
   6   4   1        158.34        143.46        24.51 o                         
  -6   5   1          2.56          3.51         3.92 o                         
  -5   5   1         16.94         17.04         3.84 o                         
  -4   5   1        628.81        647.54        11.08 o                         
  -3   5   1       1325.19       1301.81        12.31 o                         
  -2   5   1       1366.75       1329.55        13.78 o                         
  -1   5   1       2374.89       2484.90        21.54 o                         
   0   5   1        747.56        869.79         8.36 o                         
   1   5   1       2491.57       2585.63        22.35 o                         
   2   5   1       1383.69       1323.54        13.93 o                         
   3   5   1       1018.90        974.43         9.74 o                         
   4   5   1        581.64        592.14        10.27 o                         
   5   5   1         21.59         23.98         4.01 o                         
   6   5   1          2.33          4.68         4.25 o                         
  -6   6   1          3.98          4.63         6.71 o                         
  -5   6   1         55.26         46.11         6.33 o                         
  -4   6   1        178.94        178.38         7.07 o                         
  -3   6   1       2071.87       2089.56        20.27 o                         
  -2   6   1       1464.01       1437.52        14.50 o                         
  -1   6   1       2660.12       2721.78        29.94 o                         
   0   6   1        245.97        236.91         3.94 o                         
   1   6   1       2598.10       2593.92        36.15 o                         
   2   6   1       1492.50       1433.98        13.68 o                         
   3   6   1       2244.46       2244.70        20.78 o                         
   4   6   1         78.55         67.97         6.20 o                         
   5   6   1         55.98         61.29         4.90 o                         
   6   6   1          3.24          3.08         5.59 o                         
  -6   7   1          8.80         -6.50         6.50 o                         
  -5   7   1         85.45         86.86        10.97 o                         
  -4   7   1        140.30        138.01         6.35 o                         
  -3   7   1         54.05         54.64         2.57 o                         
  -2   7   1        306.27        292.86         6.78 o                         
  -1   7   1        466.56        436.64         6.09 o                         
   0   7   1       3121.54       3075.11        25.71 o                         
   1   7   1        496.86        473.49         6.23 o                         
   2   7   1        493.95        477.79         6.97 o                         
   3   7   1         94.98         91.81         3.28 o                         
   4   7   1        170.55        156.75         6.74 o                         
   5   7   1         78.94         78.71        11.90 o                         
   6   7   1         22.64         26.84         7.54 o                         
  -5   8   1         92.51         81.00         6.34 o                         
  -4   8   1        154.04        133.19         6.64 o                         
  -3   8   1         67.65         70.39         3.37 o                         
  -2   8   1        824.57        827.48        14.18 o                         
  -1   8   1       1893.10       1846.12        17.87 o                         
   0   8   1        676.88        625.24         7.49 o                         
   1   8   1       1788.39       1690.06        24.64 o                         
   2   8   1        907.56        901.38        11.91 o                         
   3   8   1         56.21         63.53         5.71 o                         
   4   8   1        145.27        141.02         5.97 o                         
   5   8   1        121.50        113.36        16.60 o                         
  -5   9   1         19.15         17.28         6.88 o                         
  -4   9   1         18.14         17.06         4.61 o                         
  -3   9   1        871.71        868.94        12.15 o                         
  -2   9   1        512.15        532.82         7.91 o                         
  -1   9   1        647.47        652.61         8.14 o                         
   0   9   1       1186.95       1144.63        12.60 o                         
   1   9   1        788.84        797.90         9.24 o                         
   2   9   1        601.15        611.48         8.38 o                         
   3   9   1        944.27        959.85        14.15 o                         
   4   9   1         17.02         12.29         3.64 o                         
   5   9   1         23.89         13.31         6.16 o                         
  -5  10   1         11.20          4.38        14.62 o                         
  -4  10   1        395.09        388.35        12.17 o                         
  -3  10   1        314.42        315.01        10.09 o                         
  -2  10   1        911.77        873.10        12.02 o                         
  -1  10   1        128.24        154.75         5.44 o                         
   0  10   1        349.02        341.40         6.33 o                         
   1  10   1        125.36        143.04         5.05 o                         
   2  10   1        943.57        914.13        12.35 o                         
   3  10   1        469.17        469.70        13.34 o                         
   4  10   1        469.31        471.30        10.31 o                         
   5  10   1          4.32          1.88        19.05 o                         
  -4  11   1        108.36        120.35         9.01 o                         
  -3  11   1        285.91        292.04         7.57 o                         
  -2  11   1        302.42        309.05        11.97 o                         
  -1  11   1        151.15        135.38        10.08 o                         
   0  11   1        796.54        742.70        10.27 o                         
   1  11   1        124.47        133.81         5.43 o                         
   2  11   1        350.54        370.64         8.35 o                         
   3  11   1        309.54        308.75        10.71 o                         
   4  11   1        120.42        121.19         8.13 o                         
  -4  12   1         68.04         78.46        14.41 o                         
  -3  12   1         92.64         85.00         5.10 o                         
  -2  12   1        194.97        210.58        11.86 o                         
  -1  12   1        507.26        490.70        16.59 o                         
   0  12   1         80.73         84.68         4.20 o                         
   1  12   1        521.99        490.94        10.00 o                         
   2  12   1        171.31        174.38         7.76 o                         
   3  12   1         94.66         90.48         5.13 o                         
   4  12   1         49.29         46.69        10.02 o                         
  -4  13   1          9.97         -2.86        16.09 o                         
  -3  13   1          5.61         10.84         9.39 o                         
  -2  13   1         94.32         91.95         8.72 o                         
  -1  13   1        314.08        319.15        14.55 o                         
   0  13   1        869.71        856.37        16.03 o                         
   1  13   1        310.44        320.38        16.60 o                         
   2  13   1         96.58         79.52         5.52 o                         
   3  13   1          6.21         14.14         9.51 o                         
   4  13   1         23.06         22.67        19.71 o                         
  -3  14   1         80.50         84.28        11.66 o                         
  -2  14   1        196.84        187.24        13.61 o                         
  -1  14   1        179.24        180.84         7.74 o                         
   0  14   1        219.04        234.69        10.66 o                         
   1  14   1        227.67        226.67        10.94 o                         
   2  14   1        177.07        193.92        11.25 o                         
   3  14   1         79.97         69.67        11.63 o                         
  -2  15   1         55.16         70.86        11.54 o                         
  -1  15   1         59.72         61.30         7.56 o                         
   0  15   1        148.78        182.99        10.34 o                         
   1  15   1         68.07         63.69         8.32 o                         
   2  15   1         66.92         56.86        11.20 o                         
  -1  16   1         22.82         21.41        14.31 o                         
   0  16   1         99.98        122.52        10.29 o                         
   1  16   1          8.03          7.44         9.46 o                         
   1   0   2        621.02        554.93         8.69 o                         
   2   0   2        530.34        536.04        13.90 o                         
   3   0   2        520.96        563.14         9.81 o                         
   4   0   2        127.68        115.92         6.22 o                         
   5   0   2        302.05        306.35         6.63 o                         
   6   0   2          5.45          5.03         3.96 o                         
  -6   1   2          8.77          6.64         4.40 o                         
  -5   1   2        205.89        212.53        10.86 o                         
  -4   1   2        133.25        142.36         6.38 o                         
  -3   1   2        123.25        109.52         3.62 o                         
  -2   1   2       2837.85       2859.44        25.30 o                         
  -1   1   2       2243.12       2233.59        19.86 o                         
   1   1   2       2846.04       2850.59        27.59 o                         
   2   1   2       3029.81       2990.06        34.21 o                         
   3   1   2        107.82        100.11         3.67 o                         
   4   1   2        126.82        126.15         4.95 o                         
   5   1   2        167.55        166.27         5.38 o                         
   6   1   2         24.34         22.95         2.41 o                         
  -6   2   2         54.83         60.25         8.71 o                         
  -5   2   2         18.32         16.44         3.04 o                         
  -4   2   2       1063.43       1055.28        19.85 o                         
  -3   2   2        483.26        493.56         7.17 o                         
  -2   2   2       2046.90       1982.09        18.52 o                         
  -1   2   2       4934.48       4862.36        44.93 o                         
   0   2   2         21.82         28.70         1.40 o                         
   1   2   2       4818.96       4870.40        45.47 o                         
   2   2   2       2159.47       2099.08        21.36 o                         
   3   2   2        458.10        473.65         7.13 o                         
   4   2   2        948.40        968.56        13.00 o                         
   5   2   2         35.37         37.30         3.38 o                         
   6   2   2         51.84         52.50         3.33 o                         
  -6   3   2        228.57        210.36        24.01 o                         
  -5   3   2        193.57        208.90         6.87 o                         
  -4   3   2        237.45        241.77         6.22 o                         
  -3   3   2       2156.12       2143.08        21.87 o                         
  -2   3   2        747.75        737.38         7.34 o                         
  -1   3   2        548.38        523.77         6.01 o                         
   0   3   2        937.66        936.16         8.20 o                         
   1   3   2        437.55        404.24         4.74 o                         
   2   3   2        848.30        839.16         7.94 o                         
   3   3   2       2211.05       2202.62        22.73 o                         
   4   3   2        254.07        259.03         6.24 o                         
   5   3   2        158.47        185.00         6.45 o                         
   6   3   2        221.48        202.19        11.46 o                         
  -6   4   2         18.64         18.98         3.56 o                         
  -5   4   2        192.84        178.03         6.95 o                         
  -4   4   2        867.57        884.03        11.68 o                         
  -3   4   2        533.35        556.57         6.37 o                         
  -2   4   2       1493.47       1477.64        15.58 o                         
  -1   4   2       3811.56       3833.84        33.32 o                         
   0   4   2       3155.22       3150.53        26.82 o                         
   1   4   2       4276.84       4276.40        33.30 o                         
   2   4   2       1477.35       1460.49        13.30 o                         
   3   4   2        611.10        645.11         8.89 o                         
   4   4   2        932.72        937.58        15.96 o                         
   5   4   2        238.51        225.46         7.22 o                         
   6   4   2         21.72         22.54         3.94 o                         
  -6   5   2        102.20        101.99         7.67 o                         
  -5   5   2         66.49         58.28         4.62 o                         
  -4   5   2        718.98        713.37        11.62 o                         
  -3   5   2         99.82         99.99         3.33 o                         
  -2   5   2       2312.23       2248.89        20.77 o                         
  -1   5   2        526.93        548.51         6.59 o                         
   0   5   2      16459.25      16704.74       223.00 o                         
   1   5   2        490.37        507.70         5.95 o                         
   2   5   2       2373.12       2325.45        20.45 o                         
   3   5   2        125.92        129.66         4.10 o                         
   4   5   2        823.72        834.71        13.31 o                         
   5   5   2         72.17         71.33         7.43 o                         
   6   5   2        102.62        109.51         8.26 o                         
  -6   6   2         32.35         26.31         5.23 o                         
  -5   6   2        147.12        145.43         7.72 o                         
  -4   6   2        278.05        264.64        10.08 o                         
  -3   6   2        115.74        128.88         4.94 o                         
  -2   6   2        882.29        876.25         9.68 o                         
  -1   6   2       3626.32       3505.93        29.40 o                         
   0   6   2         76.02         63.52         2.82 o                         
   1   6   2       3704.91       3547.82        32.07 o                         
   2   6   2        790.97        754.73         8.35 o                         
   3   6   2        151.13        157.80         3.56 o                         
   4   6   2        237.61        227.05         5.93 o                         
   5   6   2        146.23        130.57         7.16 o                         
   6   6   2         24.94         20.19         5.48 o                         
  -6   7   2          1.66          1.46         6.23 o                         
  -5   7   2         31.36         31.21         6.18 o                         
  -4   7   2         40.59         34.34         3.93 o                         
  -3   7   2       1683.71       1684.45        16.36 o                         
  -2   7   2        317.81        319.40         5.42 o                         
  -1   7   2        265.54        261.94         4.75 o                         
   0   7   2        636.40        570.92         7.18 o                         
   1   7   2        133.33        124.39         5.01 o                         
   2   7   2        306.31        307.15         5.55 o                         
   3   7   2       1648.60       1643.76        15.85 o                         
   4   7   2         45.85         40.91         4.16 o                         
   5   7   2         31.13         28.89         5.21 o                         
   6   7   2          0.93          7.16         7.28 o                         
  -5   8   2         19.20         11.44         5.24 o                         
  -4   8   2        452.69        455.76        13.04 o                         
  -3   8   2        171.99        175.52         5.20 o                         
  -2   8   2        592.50        618.09         8.36 o                         
  -1   8   2        136.89        151.61         4.90 o                         
   0   8   2        135.95        152.88         4.12 o                         
   1   8   2        119.50        133.96         4.54 o                         
   2   8   2        618.58        639.43         8.68 o                         
   3   8   2        161.75        157.96         5.25 o                         
   4   8   2        481.60        482.62        11.70 o                         
   5   8   2         10.22          4.32         5.90 o                         
  -5   9   2         72.50         76.43         7.92 o                         
  -4   9   2        119.51        110.57         6.12 o                         
  -3   9   2       1063.94       1087.42        14.49 o                         
  -2   9   2        327.92        321.59         6.20 o                         
  -1   9   2        242.77        240.40         5.15 o                         
   0   9   2       1776.98       1735.07        17.40 o                         
   1   9   2        273.66        269.18         5.63 o                         
   2   9   2        291.69        284.07         5.92 o                         
   3   9   2       1100.12       1112.87        18.65 o                         
   4   9   2         90.23         87.65         6.31 o                         
   5   9   2         78.26         63.01         8.05 o                         
  -5  10   2         59.66         49.36        16.95 o                         
  -4  10   2         21.75         20.90         5.14 o                         
  -3  10   2        217.22        217.52         6.62 o                         
  -2  10   2          0.20          4.08         3.16 o                         
  -1  10   2       1547.37       1524.74        15.44 o                         
   0  10   2          7.58         12.34         2.81 o                         
   1  10   2       1447.88       1453.02        14.65 o                         
   2  10   2          3.55          4.82         4.74 o                         
   3  10   2        226.86        236.60         7.11 o                         
   4  10   2         33.06         34.46         4.83 o                         
  -4  11   2         24.87         21.72         6.55 o                         
  -3  11   2        100.77         96.23        12.71 o                         
  -2  11   2        308.78        322.51        11.28 o                         
  -1  11   2         35.87         39.04         3.49 o                         
   0  11   2        741.08        795.21        10.71 o                         
   1  11   2         41.74         37.62         3.60 o                         
   2  11   2        291.62        297.09        10.01 o                         
   3  11   2         75.27         68.62         6.60 o                         
   4  11   2         48.88         54.90        10.98 o                         
  -4  12   2        282.78        272.96        17.23 o                         
  -3  12   2         12.36         12.00         4.08 o                         
  -2  12   2        576.86        593.97        17.49 o                         
  -1  12   2        167.17        185.95         8.25 o                         
   0  12   2        134.67        124.94         6.49 o                         
   1  12   2        188.19        200.23         7.54 o                         
   2  12   2        575.17        578.09        14.15 o                         
   3  12   2         26.00         18.25         4.17 o                         
   4  12   2        248.82        260.74        25.15 o                         
  -4  13   2         43.37         66.07        17.95 o                         
  -3  13   2        609.90        652.12        28.77 o                         
  -2  13   2         36.39         14.58         6.81 o                         
  -1  13   2        213.60        240.31         8.81 o                         
   0  13   2         11.87         15.92         4.24 o                         
   1  13   2        262.00        270.32        11.45 o                         
   2  13   2         58.85         54.26         4.92 o                         
   3  13   2        586.73        641.18        22.76 o                         
  -3  14   2         13.07         17.34        10.18 o                         
  -2  14   2        270.85        267.68        14.15 o                         
  -1  14   2        118.28        108.11         8.51 o                         
   0  14   2          3.79         20.24        12.26 o                         
   1  14   2        153.29        137.98         7.20 o                         
   2  14   2        281.64        286.55        11.74 o                         
   3  14   2         23.51         37.84        19.69 o                         
  -2  15   2         88.92         87.34        11.60 o                         
  -1  15   2         21.62         14.60         7.12 o                         
   0  15   2        241.35        242.26        12.50 o                         
   1  15   2         23.70         24.40         7.90 o                         
   2  15   2         96.70         95.76        12.27 o                         
  -1  16   2        381.53        412.96        21.69 o                         
   0  16   2         41.00         38.94         8.70 o                         
   1  16   2        386.84        428.61        18.62 o                         
   1   0   3       5193.41       5188.47       134.40 o                         
   2   0   3        696.53        724.09        10.87 o                         
   3   0   3       3605.65       3621.65        49.37 o                         
   4   0   3         24.48         26.68         3.27 o                         
   5   0   3        144.59        149.06         5.04 o                         
   6   0   3         14.76         12.73         4.80 o                         
  -6   1   3         84.86        100.71         8.80 o                         
  -5   1   3        187.13        190.84         6.14 o                         
  -4   1   3        667.10        682.95        14.17 o                         
  -3   1   3        416.31        407.70        16.42 o                         
  -2   1   3       3398.88       3451.25        32.33 o                         
  -1   1   3      14267.38      13909.25       206.88 o                         
   0   1   3       1108.04       1107.17        13.25 o                         
   1   1   3      15003.37      14820.24       270.61 o                         
   2   1   3       3432.99       3439.60        35.62 o                         
   3   1   3        442.61        445.12         8.55 o                         
   4   1   3        576.43        576.97         9.72 o                         
   5   1   3        168.90        174.17         5.36 o                         
   6   1   3         89.26         88.48         7.57 o                         
  -6   2   3         67.82         78.34         6.92 o                         
  -5   2   3        157.78        163.09         5.66 o                         
  -4   2   3        135.53        142.70         5.88 o                         
  -3   2   3        181.97        177.33         4.14 o                         
  -2   2   3       1421.75       1382.73        13.17 o                         
  -1   2   3       2207.95       2198.53        18.83 o                         
   0   2   3      11155.07      10917.34       153.37 o                         
   1   2   3       2028.77       2026.79        18.36 o                         
   2   2   3       1491.91       1484.35        16.34 o                         
   3   2   3        176.52        172.22         4.19 o                         
   4   2   3        152.44        148.32         5.37 o                         
   5   2   3        125.94        127.85         5.43 o                         
   6   2   3         51.42         55.78         3.19 o                         
  -6   3   3         24.78         31.75         5.82 o                         
  -5   3   3        370.44        389.79        10.46 o                         
  -4   3   3        211.58        215.83         5.97 o                         
  -3   3   3         77.51         79.69         3.37 o                         
  -2   3   3        303.43        290.47         4.95 o                         
  -1   3   3       6035.83       5896.15        58.46 o                         
   0   3   3       1003.72       1001.20         8.94 o                         
   1   3   3       5779.46       5677.95        51.49 o                         
   2   3   3        246.74        238.33         3.04 o                         
   3   3   3         94.82         95.43         3.28 o                         
   4   3   3        168.86        170.63         5.61 o                         
   5   3   3        296.60        293.27         7.40 o                         
   6   3   3         21.56         28.15         3.52 o                         
  -6   4   3        195.46        187.54        10.31 o                         
  -5   4   3        119.28        125.88         6.36 o                         
  -4   4   3         24.18         30.21         4.95 o                         
  -3   4   3       2094.54       2112.21        21.45 o                         
  -2   4   3       2052.30       2086.96        19.82 o                         
  -1   4   3       1749.98       1744.44        16.88 o                         
   0   4   3       4529.11       4466.81        35.00 o                         
   1   4   3       1738.57       1734.55        17.54 o                         
   2   4   3       2128.46       2136.71        26.90 o                         
   3   4   3       2172.32       2222.51        23.79 o                         
   4   4   3         55.29         60.31         4.94 o                         
   5   4   3         96.54        103.41         6.04 o                         
   6   4   3        204.57        173.60         6.93 o                         
  -6   5   3          3.56          1.24         3.73 o                         
  -5   5   3         39.04         48.01         5.13 o                         
  -4   5   3        968.45       1020.40        15.19 o                         
  -3   5   3        139.81        149.45         3.68 o                         
  -2   5   3       2971.34       2979.05        30.80 o                         
  -1   5   3       1632.19       1765.17        15.14 o                         
   0   5   3       1116.73       1169.63        10.62 o                         
   1   5   3       1868.77       2029.10        18.04 o                         
   2   5   3       2847.29       2860.99        24.65 o                         
   3   5   3        243.66        257.44         5.75 o                         
   4   5   3       1153.66       1192.26        16.47 o                         
   5   5   3         36.69         37.74         4.11 o                         
   6   5   3          3.34          4.22         4.34 o                         
  -6   6   3         44.29         43.12         7.10 o                         
  -5   6   3        154.05        163.07         8.64 o                         
  -4   6   3        193.22        193.50         6.67 o                         
  -3   6   3       1955.68       1990.72        18.33 o                         
  -2   6   3        450.72        439.39         5.61 o                         
  -1   6   3       1965.41       1987.60        17.24 o                         
   0   6   3        519.43        655.67         7.05 o                         
   1   6   3       2004.13       2007.29        19.80 o                         
   2   6   3        387.24        362.20         5.57 o                         
   3   6   3       1912.59       1922.34        17.70 o                         
   4   6   3        117.52        126.01         5.15 o                         
   5   6   3        160.86        151.55         7.20 o                         
   6   6   3         31.81         31.66         7.68 o                         
  -6   7   3          2.60          9.87         6.41 o                         
  -5   7   3        195.79        170.76        14.96 o                         
  -4   7   3        206.68        215.56         6.99 o                         
  -3   7   3        703.79        700.50         8.69 o                         
  -2   7   3       1555.47       1519.67        16.25 o                         
  -1   7   3       2014.83       1922.16        18.21 o                         
   0   7   3       1194.01       1146.71        11.10 o                         
   1   7   3       2323.34       2244.54        19.67 o                         
   2   7   3       1367.25       1336.04        13.93 o                         
   3   7   3        605.15        597.63         7.49 o                         
   4   7   3        222.83        222.34         7.51 o                         
   5   7   3        157.33        160.14         7.96 o                         
   6   7   3          2.94         -7.52         7.52 o                         
  -5   8   3         42.37         44.05         9.43 o                         
  -4   8   3         37.42         39.00         4.36 o                         
  -3   8   3          8.60          7.87         2.68 o                         
  -2   8   3       1572.57       1552.08        16.09 o                         
  -1   8   3        972.87        980.75        10.37 o                         
   0   8   3       3742.88       3699.37        32.04 o                         
   1   8   3        825.72        832.19         9.26 o                         
   2   8   3       1856.39       1841.89        17.65 o                         
   3   8   3         15.69         18.17         2.83 o                         
   4   8   3         27.03         25.80         3.89 o                         
   5   8   3         29.76         29.57         5.61 o                         
  -5   9   3         57.43         45.94         8.44 o                         
  -4   9   3        231.76        227.34         8.33 o                         
  -3   9   3        198.37        213.54         8.16 o                         
  -2   9   3        194.10        197.06         5.34 o                         
  -1   9   3       1356.68       1310.81        13.25 o                         
   0   9   3        284.95        282.17         6.41 o                         
   1   9   3       1440.22       1418.23        13.96 o                         
   2   9   3        158.80        152.59         4.94 o                         
   3   9   3        177.56        191.32         6.98 o                         
   4   9   3        198.83        197.32         9.05 o                         
   5   9   3         63.58         52.64         6.62 o                         
  -5  10   3         56.40         33.73        16.98 o                         
  -4  10   3        147.59        137.99         6.67 o                         
  -3  10   3        365.11        368.15         9.19 o                         
  -2  10   3        632.56        628.98        10.81 o                         
  -1  10   3        185.15        192.64         5.43 o                         
   0  10   3        526.91        496.66         8.06 o                         
   1  10   3        196.82        210.59         5.45 o                         
   2  10   3        609.72        594.01        10.05 o                         
   3  10   3        317.26        320.99         8.40 o                         
   4  10   3        118.92        111.28         6.31 o                         
  -4  11   3         49.57         34.23         6.78 o                         
  -3  11   3        115.41        114.50         6.51 o                         
  -2  11   3        405.68        413.25         9.82 o                         
  -1  11   3        195.06        203.05         6.34 o                         
   0  11   3        233.55        217.08         6.12 o                         
   1  11   3        205.63        208.98         6.40 o                         
   2  11   3        453.51        471.48        10.91 o                         
   3  11   3        152.59        149.35         7.36 o                         
   4  11   3         65.81         72.83         8.85 o                         
  -4  12   3         88.81         83.57        15.21 o                         
  -3  12   3         29.00         26.81         4.47 o                         
  -2  12   3        103.12         95.53         8.05 o                         
  -1  12   3        146.20        161.26         6.15 o                         
   0  12   3       1316.17       1277.31        14.32 o                         
   1  12   3        128.90        132.09         5.68 o                         
   2  12   3        103.42         89.30         5.89 o                         
   3  12   3         14.39          7.09         4.11 o                         
  -4  13   3          7.09         23.65        17.97 o                         
  -3  13   3         14.53         19.42        10.04 o                         
  -2  13   3          3.25          2.74         4.91 o                         
  -1  13   3        691.61        706.78        17.58 o                         
   0  13   3        180.54        182.93         7.67 o                         
   1  13   3        673.80        683.30        14.34 o                         
   2  13   3          9.52          9.72         4.43 o                         
   3  13   3         13.87         21.09         9.70 o                         
  -3  14   3         82.69         88.23        12.16 o                         
  -2  14   3        107.04        117.15         8.71 o                         
  -1  14   3         35.35         31.65         7.73 o                         
   0  14   3        408.76        465.92        17.15 o                         
   1  14   3         76.91         73.75         6.21 o                         
   2  14   3        128.37        126.08         7.47 o                         
   3  14   3         93.42        101.26        13.22 o                         
  -2  15   3        207.58        205.97        24.97 o                         
  -1  15   3         52.44         56.26         8.74 o                         
   0  15   3         40.53         42.91         6.90 o                         
   1  15   3         51.09         51.26         7.07 o                         
   2  15   3        223.79        214.55        32.90 o                         
  -1  16   3         44.02         58.57        18.40 o                         
   0  16   3          6.83         12.22         7.47 o                         
   1  16   3         23.82         19.58         8.89 o                         
   1   0   4        307.45        305.49         4.35 o                         
   2   0   4        746.70        725.21        15.08 o                         
   3   0   4         39.27         50.72         4.32 o                         
   4   0   4        234.14        238.42         6.92 o                         
   5   0   4         21.14         23.11         2.56 o                         
   6   0   4        192.99        175.58        17.89 o                         
  -6   1   4         69.37         72.76         5.86 o                         
  -5   1   4        205.03        204.89        12.06 o                         
  -4   1   4        552.23        591.11        11.63 o                         
  -3   1   4         67.06         68.85         3.78 o                         
  -2   1   4       4103.25       4231.03        42.33 o                         
  -1   1   4       3143.02       3152.51        27.79 o                         
   0   1   4       2129.73       2113.00        20.40 o                         
   1   1   4       2215.08       2241.52        30.50 o                         
   2   1   4       3708.86       3736.10        58.56 o                         
   3   1   4        138.50        149.35         3.72 o                         
   4   1   4        642.77        686.71        12.71 o                         
   5   1   4        146.05        157.51         4.85 o                         
  -6   2   4        132.46        122.85        11.38 o                         
  -5   2   4        212.25        225.86         6.51 o                         
  -4   2   4        296.63        299.78         7.68 o                         
  -3   2   4       2422.32       2429.23        30.11 o                         
  -2   2   4        116.50        102.77         2.80 o                         
  -1   2   4       1434.22       1470.12        14.70 o                         
   0   2   4       5216.50       5023.42       109.16 o                         
   1   2   4        901.04        924.49         9.71 o                         
   2   2   4         21.87         11.93         1.44 o                         
   3   2   4       2437.31       2434.87        27.74 o                         
   4   2   4        353.66        355.14         7.01 o                         
   5   2   4        295.96        317.12         8.12 o                         
   6   2   4        132.84        127.64         5.00 o                         
  -6   3   4         70.87         59.41         6.28 o                         
  -5   3   4         11.51         11.83         3.71 o                         
  -4   3   4        892.23        923.78        12.77 o                         
  -3   3   4        490.10        479.85         5.69 o                         
  -2   3   4       1426.54       1352.50        14.20 o                         
  -1   3   4        530.43        512.81         7.07 o                         
   0   3   4         24.72         20.45         1.47 o                         
   1   3   4        484.87        469.22         5.78 o                         
   2   3   4       1183.73       1101.06        12.20 o                         
   3   3   4        404.70        385.22         6.03 o                         
   4   3   4        899.65        921.69        13.89 o                         
   5   3   4         21.61         26.86         3.43 o                         
   6   3   4         77.84         75.31         4.15 o                         
  -6   4   4          8.76          6.66         7.94 o                         
  -5   4   4         98.06        112.95         5.47 o                         
  -4   4   4        752.54        771.56        13.56 o                         
  -3   4   4       1763.27       1790.89        16.75 o                         
  -2   4   4         69.45         73.07         2.51 o                         
  -1   4   4        712.47        725.42        11.32 o                         
   0   4   4       5907.14       5726.73        48.77 o                         
   1   4   4        529.63        530.70         5.76 o                         
   2   4   4         21.87         18.32         1.39 o                         
   3   4   4       1615.77       1608.41        18.50 o                         
   4   4   4        615.21        619.48        12.64 o                         
   5   4   4        101.49        103.90         5.14 o                         
   6   4   4         13.89          4.74         5.05 o                         
  -6   5   4         17.81         21.22         6.56 o                         
  -5   5   4        134.84        132.37         6.36 o                         
  -4   5   4        144.40        149.63         5.27 o                         
  -3   5   4         65.46         70.57         2.77 o                         
  -2   5   4         91.31         82.48         2.57 o                         
  -1   5   4       2501.15       2371.11        20.27 o                         
   0   5   4       2223.58       2285.88        19.11 o                         
   1   5   4       2428.80       2317.69        21.61 o                         
   2   5   4         66.99         55.90         2.10 o                         
   3   5   4         56.94         62.60         4.23 o                         
   4   5   4        112.58        119.62         5.30 o                         
   5   5   4        152.06        145.48         6.71 o                         
   6   5   4         21.90         25.39         4.69 o                         
  -6   6   4         44.54         49.00         6.43 o                         
  -5   6   4         56.67         55.21         5.07 o                         
  -4   6   4         10.12         12.70         3.37 o                         
  -3   6   4        180.28        179.72         4.32 o                         
  -2   6   4        597.09        596.35         6.87 o                         
  -1   6   4       2389.64       2379.09        20.69 o                         
   0   6   4       2884.75       2758.25        22.96 o                         
   1   6   4       2374.68       2357.66        25.82 o                         
   2   6   4        533.07        519.90         7.52 o                         
   3   6   4         89.83         86.22         3.58 o                         
   4   6   4          0.05         -1.87         2.79 o                         
   5   6   4         63.69         64.05         6.04 o                         
   6   6   4         42.48         37.51         8.12 o                         
  -6   7   4          7.19          2.52         6.06 o                         
  -5   7   4         24.30         22.50         4.91 o                         
  -4   7   4        317.65        322.12        10.20 o                         
  -3   7   4         35.82         37.74         2.94 o                         
  -2   7   4       4183.17       4140.28        35.93 o                         
  -1   7   4        847.81        835.29         9.52 o                         
   0   7   4        425.03        429.05         5.72 o                         
   1   7   4        734.88        727.61         8.15 o                         
   2   7   4       3893.92       3854.69        34.03 o                         
   3   7   4         17.45         15.47         2.10 o                         
   4   7   4        348.68        342.35         7.85 o                         
   5   7   4         23.48         27.82         5.06 o                         
  -5   8   4         30.53         25.09         5.60 o                         
  -4   8   4        311.24        290.34         6.63 o                         
  -3   8   4        980.37        979.50        11.83 o                         
  -2   8   4        873.13        843.30        10.86 o                         
  -1   8   4       1501.23       1477.33        16.59 o                         
   0   8   4         95.09        101.58         4.26 o                         
   1   8   4       1444.52       1444.71        14.11 o                         
   2   8   4       1006.81        987.22        10.91 o                         
   3   8   4        966.25        948.24        11.85 o                         
   4   8   4        312.07        304.96         9.66 o                         
   5   8   4         53.49         50.13         8.81 o                         
  -5   9   4        175.94        167.90        17.96 o                         
  -4   9   4        140.29        134.03         5.18 o                         
  -3   9   4        196.74        194.98         6.08 o                         
  -2   9   4        659.79        685.49        11.19 o                         
  -1   9   4        858.71        874.08        10.81 o                         
   0   9   4        400.79        383.32         7.11 o                         
   1   9   4        823.69        860.37         9.74 o                         
   2   9   4        552.05        559.74         8.01 o                         
   3   9   4        238.45        253.14        10.87 o                         
   4   9   4        140.54        140.47         7.62 o                         
   5   9   4        185.90        183.31        21.65 o                         
  -5  10   4         34.68         38.18        17.64 o                         
  -4  10   4        283.82        272.04        10.17 o                         
  -3  10   4        133.77        140.19         7.03 o                         
  -2  10   4        219.23        261.04        18.23 o                         
  -1  10   4        313.62        323.22         6.54 o                         
   0  10   4       1494.66       1575.07        16.97 o                         
   1  10   4        264.13        269.38         5.80 o                         
   2  10   4        270.89        284.44         6.97 o                         
   3  10   4        107.59        108.40         4.65 o                         
   4  10   4        285.94        276.50        10.75 o                         
  -4  11   4         14.87          3.48         6.89 o                         
  -3  11   4        281.19        269.48         7.65 o                         
  -2  11   4        215.92        213.83         9.42 o                         
  -1  11   4       1124.86       1116.15        12.72 o                         
   0  11   4        181.49        207.16         6.10 o                         
   1  11   4       1270.29       1235.30        18.31 o                         
   2  11   4        168.81        157.23         5.96 o                         
   3  11   4        321.70        314.12         9.18 o                         
   4  11   4          7.32          3.74         7.58 o                         
  -4  12   4         52.16         60.28        23.92 o                         
  -3  12   4        359.45        359.35        13.37 o                         
  -2  12   4        183.63        179.64         8.31 o                         
  -1  12   4        408.98        409.86         9.11 o                         
   0  12   4        361.46        355.36         9.83 o                         
   1  12   4        334.85        319.71         8.96 o                         
   2  12   4        191.65        181.91         8.86 o                         
   3  12   4        268.52        263.82         8.22 o                         
   4  12   4         54.03         65.97        14.95 o                         
  -4  13   4         99.64        106.84        21.69 o                         
  -3  13   4         55.45         61.04        10.33 o                         
  -2  13   4        342.30        335.14        15.21 o                         
  -1  13   4        106.42        100.36         8.22 o                         
   0  13   4         22.65         23.74         4.37 o                         
   1  13   4         84.52         91.50         5.82 o                         
   2  13   4        229.16        220.18         8.13 o                         
   3  13   4         67.48         61.21        10.60 o                         
  -3  14   4         87.40        114.16        16.49 o                         
  -2  14   4        127.24        111.59        17.81 o                         
  -1  14   4         86.64         90.39         7.44 o                         
   0  14   4        143.38        149.55        11.01 o                         
   1  14   4         88.99        102.49        11.79 o                         
   2  14   4        123.72        131.97         8.81 o                         
   3  14   4         94.60        109.62        17.46 o                         
  -2  15   4          4.54         14.47        10.69 o                         
  -1  15   4        333.82        355.19        13.62 o                         
   0  15   4         74.71         83.70         7.79 o                         
   1  15   4        244.87        260.46        12.60 o                         
   2  15   4          0.77          0.13        10.08 o                         
  -1  16   4         49.21         58.86        12.23 o                         
   0  16   4         34.85         31.14         8.00 o                         
   1  16   4         59.69         38.74         9.06 o                         
   1   0   5       3411.49       3658.79        49.29 o                         
   2   0   5       4625.73       4619.99        62.36 o                         
   3   0   5         60.28         68.62         1.92 o                         
   4   0   5        569.88        601.31         9.48 o                         
   5   0   5          6.66          3.60         5.87 o                         
   6   0   5          0.09         10.60         6.24 o                         
  -6   1   5          4.31         13.60         5.73 o                         
  -5   1   5         38.02         51.10         6.43 o                         
  -4   1   5         62.65         62.02         6.16 o                         
  -3   1   5       2442.02       2562.60        36.79 o                         
  -2   1   5        273.05        263.99         3.36 o                         
  -1   1   5      10057.78      10198.83       133.29 o                         
   0   1   5        368.10        398.31         5.02 o                         
   1   1   5      11110.03      10907.12       394.76 o                         
   2   1   5        219.39        205.04         4.01 o                         
   3   1   5       2217.48       2284.46        26.03 o                         
   4   1   5         58.56         60.29         3.20 o                         
   5   1   5         41.95         51.59         2.77 o                         
   6   1   5          7.25         14.45         6.99 o                         
  -6   2   5         28.25         31.37         6.13 o                         
  -5   2   5        626.24        616.50        18.52 o                         
  -4   2   5        250.83        253.85         6.92 o                         
  -3   2   5         80.42         92.39         2.87 o                         
  -2   2   5       2021.34       2122.59        19.89 o                         
  -1   2   5       8031.22       7641.43       101.29 o                         
   0   2   5       5247.31       5281.30        84.34 o                         
   1   2   5       9138.96       8869.37       137.19 o                         
   2   2   5       1936.16       2006.04        21.52 o                         
   3   2   5         72.61         81.42         3.01 o                         
   4   2   5        296.91        303.36         6.27 o                         
   5   2   5        792.62        803.70        12.99 o                         
   6   2   5         33.99         38.65         8.94 o                         
  -6   3   5         33.42         27.78         8.77 o                         
  -5   3   5         19.63         19.96         3.02 o                         
  -4   3   5        314.70        311.14         7.00 o                         
  -3   3   5        108.35        104.07         2.67 o                         
  -2   3   5       5468.62       5730.55        53.67 o                         
  -1   3   5        617.39        597.99         6.36 o                         
   0   3   5      10711.55      10356.97       222.96 o                         
   1   3   5        510.99        502.35         5.25 o                         
   2   3   5       5994.01       6299.08        60.15 o                         
   3   3   5         93.08         89.42         3.49 o                         
   4   3   5        324.08        335.18         7.69 o                         
   5   3   5         18.13         14.02         3.18 o                         
   6   3   5         50.35         54.51         3.73 o                         
  -6   4   5         12.21         17.57         7.62 o                         
  -5   4   5        223.03        232.04         8.31 o                         
  -4   4   5        301.26        304.59         6.26 o                         
  -3   4   5        291.19        288.29         4.45 o                         
  -2   4   5       1868.86       1825.65        18.08 o                         
  -1   4   5       4540.54       4474.58        44.68 o                         
   0   4   5          1.67          2.43         1.19 o                         
   1   4   5       4177.53       4167.06        33.10 o                         
   2   4   5       2130.36       2078.13        18.09 o                         
   3   4   5        302.51        286.66         6.71 o                         
   4   4   5        223.39        226.14         8.14 o                         
   5   4   5        188.31        191.53         6.90 o                         
   6   4   5         10.61          8.36         4.99 o                         
  -6   5   5         17.95          4.84         7.73 o                         
  -5   5   5         45.24         58.04         5.63 o                         
  -4   5   5        110.40        120.03         5.73 o                         
  -3   5   5       2884.08       2866.77        26.10 o                         
  -2   5   5        194.57        197.90         3.43 o                         
  -1   5   5       3401.80       3489.85        30.51 o                         
   0   5   5        446.96        524.79         5.79 o                         
   1   5   5       3470.52       3565.39        32.45 o                         
   2   5   5        202.02        206.50         3.76 o                         
   3   5   5       3068.45       3038.41        32.03 o                         
   4   5   5        109.74        117.78         6.35 o                         
   5   5   5         19.67         18.63         4.07 o                         
   6   5   5         15.49         12.84         5.18 o                         
  -5   6   5         49.25         54.05         4.90 o                         
  -4   6   5        259.18        258.14         7.33 o                         
  -3   6   5        167.52        169.99         4.31 o                         
  -2   6   5       2316.64       2308.21        20.75 o                         
  -1   6   5       2613.14       2680.38        23.76 o                         
   0   6   5        272.74        279.01         4.35 o                         
   1   6   5       2490.02       2547.43        26.44 o                         
   2   6   5       2688.84       2654.43        24.27 o                         
   3   6   5        206.21        199.68         4.62 o                         
   4   6   5        217.87        216.67         6.21 o                         
   5   6   5         62.46         52.95         6.12 o                         
   6   6   5         29.53         14.30         7.52 o                         
  -6   7   5         19.73         16.07         6.16 o                         
  -5   7   5         57.33         58.60         6.12 o                         
  -4   7   5        300.89        290.55         6.73 o                         
  -3   7   5          4.15          5.30         2.52 o                         
  -2   7   5        413.66        411.71         5.84 o                         
  -1   7   5        297.51        301.63         5.77 o                         
   0   7   5       5828.78       5705.49        45.44 o                         
   1   7   5        403.94        416.05         6.41 o                         
   2   7   5        282.70        278.99         6.00 o                         
   3   7   5         19.23         27.66         4.40 o                         
   4   7   5        298.15        284.43         7.46 o                         
   5   7   5         43.13         45.24        11.29 o                         
  -5   8   5        146.40        135.07        14.97 o                         
  -4   8   5         35.71         37.96         4.79 o                         
  -3   8   5          0.10          0.46         2.87 o                         
  -2   8   5        398.34        397.83         7.31 o                         
  -1   8   5       3333.00       3239.43        28.22 o                         
   0   8   5         49.14         49.15         3.05 o                         
   1   8   5       2957.75       2911.04        27.12 o                         
   2   8   5        402.66        414.96         6.45 o                         
   3   8   5          0.30          0.55         2.62 o                         
   4   8   5         32.79         35.13         4.11 o                         
   5   8   5        122.61        115.16         9.51 o                         
  -5   9   5         30.89         21.56         6.86 o                         
  -4   9   5         53.46         47.24         5.13 o                         
  -3   9   5        910.31        905.36        13.08 o                         
  -2   9   5       1087.60       1114.82        13.61 o                         
  -1   9   5        414.22        421.00         6.60 o                         
   0   9   5       1844.26       1844.03        21.43 o                         
   1   9   5        574.80        588.73         8.23 o                         
   2   9   5       1063.41       1079.11        12.18 o                         
   3   9   5        835.29        839.22        14.12 o                         
   4   9   5         36.98         32.02         4.43 o                         
   5   9   5         21.87         13.67        11.17 o                         
  -5  10   5          3.55         12.11        20.52 o                         
  -4  10   5        415.34        394.17        14.36 o                         
  -3  10   5        226.16        231.18         6.94 o                         
  -2  10   5       1070.99       1061.38        28.06 o                         
  -1  10   5         56.31         57.08         3.32 o                         
   0  10   5          2.82          2.03         2.73 o                         
   1  10   5         28.21         32.21         3.37 o                         
   2  10   5       1022.80       1018.15        13.06 o                         
   3  10   5        256.02        251.49         8.73 o                         
   4  10   5        401.46        415.89        18.42 o                         
  -4  11   5         77.47         54.88         8.23 o                         
  -3  11   5        828.88        853.41        29.70 o                         
  -2  11   5          2.11         -1.76         4.07 o                         
  -1  11   5        191.76        196.79         5.93 o                         
   0  11   5        690.94        649.45         9.25 o                         
   1  11   5        210.84        221.06        10.03 o                         
   2  11   5          3.20          5.53         3.68 o                         
   3  11   5        818.12        831.67        22.97 o                         
   4  11   5         49.83         48.58         9.31 o                         
  -4  12   5        113.29        129.73        11.79 o                         
  -3  12   5         27.17         20.53         4.22 o                         
  -2  12   5        326.06        361.62         9.84 o                         
  -1  12   5        633.76        644.03        11.09 o                         
   0  12   5         26.16         28.33         3.70 o                         
   1  12   5        573.49        557.54        10.23 o                         
   2  12   5        337.02        338.80        14.28 o                         
   3  12   5         20.95         15.22         4.19 o                         
   4  12   5        101.36        107.15        15.46 o                         
  -4  13   5         58.78         25.04        17.59 o                         
  -3  13   5          3.56         -7.28         9.17 o                         
  -2  13   5        145.28        153.00        14.09 o                         
  -1  13   5        120.78        115.49         7.51 o                         
   0  13   5        854.54        894.13        17.37 o                         
   1  13   5        109.33        127.28         7.15 o                         
   2  13   5        154.32        161.41         6.79 o                         
   3  13   5          2.69         -3.21         9.11 o                         
  -3  14   5          8.44         -1.32         9.96 o                         
  -2  14   5        151.16        159.69         9.80 o                         
  -1  14   5        313.84        323.05        17.65 o                         
   0  14   5         12.12         21.25         9.58 o                         
   1  14   5        314.10        329.64        11.16 o                         
   2  14   5        126.92        115.79         9.09 o                         
   3  14   5         11.65        -16.96        24.78 o                         
  -2  15   5        170.91        177.63        28.76 o                         
  -1  15   5         19.68         19.48         8.59 o                         
   0  15   5         45.01         48.04         7.72 o                         
   1  15   5         30.82         31.02         7.08 o                         
   2  15   5        143.84        150.55        13.52 o                         
  -1  16   5         59.52         66.88        23.32 o                         
   0  16   5         37.03         39.01         8.26 o                         
   1  16   5         69.28         65.49        10.07 o                         
   1   0   6       2804.38       2669.77        29.53 o                         
   2   0   6        505.92        503.90         7.78 o                         
   3   0   6          4.49          4.75         1.67 o                         
   4   0   6        551.12        569.28        15.27 o                         
   5   0   6        233.47        229.16        11.10 o                         
   6   0   6          3.35          5.19         6.52 o                         
  -6   1   6         45.52         13.93        14.76 o                         
  -5   1   6        181.03        173.26        11.28 o                         
  -4   1   6        247.96        257.95        10.77 o                         
  -3   1   6        780.89        778.62        13.60 o                         
  -2   1   6       1244.72       1253.77        12.15 o                         
  -1   1   6      20267.59      20792.45       309.84 o                         
   0   1   6       7186.82       7001.19        94.11 o                         
   1   1   6      20057.99      19837.27       295.76 o                         
   2   1   6       1336.58       1340.60        21.82 o                         
   3   1   6        644.28        645.98        10.23 o                         
   4   1   6        314.89        323.11         6.14 o                         
   5   1   6        149.93        148.19        10.91 o                         
   6   1   6         43.52         47.10         7.49 o                         
  -6   2   6         11.43          9.26         5.62 o                         
  -5   2   6          0.82         -0.82         5.95 o                         
  -4   2   6        586.78        591.51        12.10 o                         
  -3   2   6       1105.96       1130.01        13.14 o                         
  -2   2   6       8740.28       9023.53        74.60 o                         
  -1   2   6       2888.36       2917.31        26.85 o                         
   0   2   6       1922.34       1788.41        17.94 o                         
   1   2   6       2910.18       2961.25        32.45 o                         
   2   2   6       8467.73       8823.93        94.61 o                         
   3   2   6       1229.93       1275.14        15.81 o                         
   4   2   6        581.39        596.36         9.55 o                         
   5   2   6          7.48          9.19         2.71 o                         
   6   2   6         14.74         11.77         6.89 o                         
  -6   3   6         77.09         69.90         6.88 o                         
  -5   3   6        489.99        522.60        24.58 o                         
  -4   3   6        498.37        493.57         8.52 o                         
  -3   3   6       1228.93       1240.34        11.89 o                         
  -2   3   6       4631.46       4669.09        44.32 o                         
  -1   3   6       2204.94       2269.13        23.79 o                         
   0   3   6       1060.51       1003.76         9.53 o                         
   1   3   6       2493.36       2600.67        24.03 o                         
   2   3   6       4664.67       4691.79        62.15 o                         
   3   3   6       1250.14       1259.80        15.89 o                         
   4   3   6        518.86        515.95         9.20 o                         
   5   3   6        430.26        448.41         9.81 o                         
   6   3   6         68.41         60.77         3.78 o                         
  -6   4   6         69.72         80.61         7.42 o                         
  -5   4   6         29.41         36.93         4.33 o                         
  -4   4   6        259.17        264.22        10.16 o                         
  -3   4   6        951.23       1004.12        10.34 o                         
  -2   4   6        936.64        880.83         9.04 o                         
  -1   4   6       1369.19       1314.09        12.86 o                         
   0   4   6       3621.86       3546.49        28.37 o                         
   1   4   6       1384.99       1311.30        11.88 o                         
   2   4   6        828.54        773.34         8.30 o                         
   3   4   6        944.30        971.62        13.17 o                         
   4   4   6        255.05        257.14         5.56 o                         
   5   4   6         60.87         66.75         7.61 o                         
   6   4   6         54.63         48.42         4.00 o                         
  -6   5   6         65.05         70.44        16.41 o                         
  -5   5   6         38.58         44.85         4.50 o                         
  -4   5   6        401.84        425.13         7.28 o                         
  -3   5   6         60.74         71.32         3.30 o                         
  -2   5   6         81.16         77.76         2.76 o                         
  -1   5   6       2841.42       2808.01        27.74 o                         
   0   5   6       5403.30       5408.14        43.78 o                         
   1   5   6       3103.96       3141.36        27.41 o                         
   2   5   6         83.66         71.81         3.14 o                         
   3   5   6         50.23         58.62         3.14 o                         
   4   5   6        461.12        479.90         8.34 o                         
   5   5   6         54.10         49.75         5.89 o                         
   6   5   6         76.69         84.70         5.08 o                         
  -5   6   6        146.40        152.47         7.97 o                         
  -4   6   6        154.87        160.50         6.07 o                         
  -3   6   6        396.94        390.83         6.66 o                         
  -2   6   6        759.79        732.65         7.84 o                         
  -1   6   6       1408.45       1412.60        13.43 o                         
   0   6   6       4573.32       4647.78        37.10 o                         
   1   6   6       1566.86       1554.99        16.43 o                         
   2   6   6        854.03        843.04        10.22 o                         
   3   6   6        482.48        476.96         9.29 o                         
   4   6   6        176.12        179.36         6.02 o                         
   5   6   6        154.06        137.32         7.39 o                         
   6   6   6         12.75         13.61         5.74 o                         
  -5   7   6         21.09         23.16         5.03 o                         
  -4   7   6        230.60        229.52         7.13 o                         
  -3   7   6        382.22        383.33        10.72 o                         
  -2   7   6        497.27        474.71         6.33 o                         
  -1   7   6        441.34        447.47         6.11 o                         
   0   7   6        553.61        591.32         7.07 o                         
   1   7   6        529.35        529.54         8.78 o                         
   2   7   6        460.63        464.01         6.39 o                         
   3   7   6        329.84        327.82         5.60 o                         
   4   7   6        235.49        230.93         7.07 o                         
   5   7   6         39.48         43.86         5.22 o                         
  -5   8   6         69.52         63.82         7.71 o                         
  -4   8   6        255.69        255.96        11.78 o                         
  -3   8   6        917.27        932.40        12.93 o                         
  -2   8   6        854.60        833.38        13.09 o                         
  -1   8   6        508.91        477.53         8.32 o                         
   0   8   6        201.89        199.59         4.68 o                         
   1   8   6        338.93        329.63         5.83 o                         
   2   8   6        769.38        772.24         9.26 o                         
   3   8   6        897.49        887.84        12.20 o                         
   4   8   6        256.77        262.97         7.89 o                         
   5   8   6         93.20         92.22        11.45 o                         
  -5   9   6         94.39        100.64        14.12 o                         
  -4   9   6        123.30        113.42         5.63 o                         
  -3   9   6        526.03        539.45        10.71 o                         
  -2   9   6        222.70        240.79         7.33 o                         
  -1   9   6       1078.21       1049.63        11.42 o                         
   0   9   6        410.44        409.52         6.90 o                         
   1   9   6       1121.19       1131.42        12.45 o                         
   2   9   6        124.11        120.54         5.85 o                         
   3   9   6        521.59        520.88         9.66 o                         
   4   9   6        140.57        128.73        13.32 o                         
   5   9   6         82.13         96.28        12.96 o                         
  -4  10   6         64.15         60.67         4.63 o                         
  -3  10   6        239.00        233.20        11.08 o                         
  -2  10   6        154.56        147.97         6.89 o                         
  -1  10   6        792.99        757.16        10.31 o                         
   0  10   6       1230.36       1232.09        13.06 o                         
   1  10   6        782.73        741.22        10.52 o                         
   2  10   6        126.28        123.19         5.09 o                         
   3  10   6        233.40        232.84        10.09 o                         
   4  10   6         89.38         85.21         5.76 o                         
  -4  11   6         13.49          5.42        11.61 o                         
  -3  11   6         80.09         68.20         7.20 o                         
  -2  11   6        173.59        173.25         8.85 o                         
  -1  11   6        624.83        617.80         9.01 o                         
   0  11   6       1084.67       1064.75        13.13 o                         
   1  11   6        650.57        632.72        16.63 o                         
   2  11   6        200.01        198.87         7.71 o                         
   3  11   6         84.23         77.74         4.38 o                         
   4  11   6         24.46         34.36        13.25 o                         
  -4  12   6          7.60         16.98         9.50 o                         
  -3  12   6         51.08         49.15         5.72 o                         
  -2  12   6        376.17        408.23        13.58 o                         
  -1  12   6        364.28        373.86         9.82 o                         
   0  12   6        202.49        214.16         7.31 o                         
   1  12   6        390.42        391.65        11.33 o                         
   2  12   6        448.29        464.27        16.02 o                         
   3  12   6         39.77         40.04         5.84 o                         
   4  12   6          9.21          5.62        13.44 o                         
  -4  13   6         72.26         48.23        18.81 o                         
  -3  13   6        123.92        131.56        11.47 o                         
  -2  13   6        346.81        345.06        11.25 o                         
  -1  13   6        167.57        155.09         9.24 o                         
   0  13   6          1.34          1.70         5.46 o                         
   1  13   6        161.84        168.45         7.49 o                         
   2  13   6        363.09        358.69        10.64 o                         
   3  13   6        171.80        195.39        18.87 o                         
  -3  14   6         89.02         84.98        11.51 o                         
  -2  14   6         60.10         63.00         6.36 o                         
  -1  14   6         39.96         26.82         6.37 o                         
   0  14   6        115.61        113.95         8.44 o                         
   1  14   6         46.73         42.14        11.68 o                         
   2  14   6         57.68         50.22         8.16 o                         
   3  14   6         86.31         76.91        16.38 o                         
  -2  15   6         15.67         28.47        12.81 o                         
  -1  15   6        109.64         87.63         8.64 o                         
   0  15   6        102.50         94.92         9.45 o                         
   1  15   6         92.82         86.31         7.88 o                         
   2  15   6         36.43         36.06        11.19 o                         
  -1  16   6        284.55        335.41        20.56 o                         
   0  16   6          9.82          3.50         9.14 o                         
   1  16   6        332.66        338.93        17.61 o                         
   1   0   7       4097.85       4107.04        41.89 o                         
   2   0   7        537.75        546.76         6.87 o                         
   3   0   7       4232.17       4204.98        42.63 o                         
   4   0   7         57.27         59.26         5.95 o                         
   5   0   7        314.81        321.38        13.23 o                         
   6   0   7          8.91          8.02         6.90 o                         
  -6   1   7         17.17         22.35         7.30 o                         
  -5   1   7        181.38        183.58        11.58 o                         
  -4   1   7        371.43        378.54        13.02 o                         
  -3   1   7         35.81         37.07         2.60 o                         
  -2   1   7       1133.43       1079.17        11.81 o                         
  -1   1   7       9866.34      10040.77       133.43 o                         
   0   1   7        682.91        715.40         8.47 o                         
   1   1   7       9770.21       9918.63       131.83 o                         
   2   1   7       1328.75       1288.55        15.82 o                         
   3   1   7         50.01         49.86         5.27 o                         
   4   1   7        360.77        383.38         8.32 o                         
   5   1   7        171.36        176.42         9.87 o                         
   6   1   7         16.62         22.41         7.20 o                         
  -6   2   7        248.46        236.35        22.91 o                         
  -5   2   7         43.77         51.52         8.34 o                         
  -4   2   7        102.00        101.15         9.78 o                         
  -3   2   7        127.11        126.93         2.80 o                         
  -2   2   7       2541.51       2484.59        23.60 o                         
  -1   2   7        266.84        294.66         4.45 o                         
   0   2   7      11508.15      10974.69       213.11 o                         
   1   2   7        328.97        369.91         4.50 o                         
   2   2   7       2228.65       2145.58        35.91 o                         
   3   2   7        226.96        235.22         4.70 o                         
   4   2   7         75.01         70.55         4.16 o                         
   5   2   7         26.85         29.50         3.48 o                         
   6   2   7        243.39        223.73        14.03 o                         
  -6   3   7         11.27          6.03         5.90 o                         
  -5   3   7        497.64        505.66        18.50 o                         
  -4   3   7        108.37        108.14         4.41 o                         
  -3   3   7         28.94         31.27         1.72 o                         
  -2   3   7       2642.91       2906.86        27.91 o                         
  -1   3   7       2433.22       2272.54        20.55 o                         
   0   3   7          3.73          3.01         1.51 o                         
   1   3   7       2329.20       2140.68        20.17 o                         
   2   3   7       2350.47       2510.50        28.84 o                         
   3   3   7         32.53         32.57         4.90 o                         
   4   3   7        120.78        117.05         3.77 o                         
   5   3   7        395.43        394.36         8.24 o                         
   6   3   7          9.21         14.27         2.52 o                         
  -6   4   7        101.05         96.29        18.65 o                         
  -5   4   7          0.34          6.13         7.73 o                         
  -4   4   7         43.74         42.43         2.96 o                         
  -3   4   7       1217.21       1233.57        12.61 o                         
  -2   4   7        296.93        286.35         4.55 o                         
  -1   4   7       1978.99       2011.98        18.91 o                         
   0   4   7       1665.46       1591.92        14.57 o                         
   1   4   7       1859.99       1903.21        17.89 o                         
   2   4   7        410.52        392.97         5.17 o                         
   3   4   7       1039.33       1039.14        13.60 o                         
   4   4   7         46.10         44.86         2.86 o                         
   5   4   7          6.44          9.96         4.14 o                         
   6   4   7         93.96         84.14         5.22 o                         
  -6   5   7         16.80         14.69         9.45 o                         
  -5   5   7         14.12         16.25         3.99 o                         
  -4   5   7        473.26        489.23        11.49 o                         
  -3   5   7        105.99        115.44         3.74 o                         
  -2   5   7       2182.57       2130.52        19.64 o                         
  -1   5   7        475.20        549.83         6.76 o                         
   0   5   7        228.41        228.93         3.71 o                         
   1   5   7        558.96        634.00         7.22 o                         
   2   5   7       2090.26       2058.20        20.39 o                         
   3   5   7         77.22         85.09         4.15 o                         
   4   5   7        597.83        595.70         9.69 o                         
   5   5   7         13.17          6.77         3.86 o                         
   6   5   7         16.53         21.30         4.24 o                         
  -5   6   7        176.07        179.53         9.76 o                         
  -4   6   7        327.29        333.93         8.64 o                         
  -3   6   7       1042.78       1039.09        11.95 o                         
  -2   6   7         48.98         48.64         3.23 o                         
  -1   6   7       1300.15       1279.61        12.29 o                         
   0   6   7       1031.84        978.94         9.84 o                         
   1   6   7       1312.73       1300.36        14.72 o                         
   2   6   7         34.99         34.11         2.43 o                         
   3   6   7       1210.05       1186.95        16.04 o                         
   4   6   7        241.56        240.00         6.66 o                         
   5   6   7        166.39        153.92        12.17 o                         
   6   6   7          8.85          8.09         5.47 o                         
  -5   7   7        181.40        163.46        19.50 o                         
  -4   7   7        223.48        225.91         8.18 o                         
  -3   7   7         57.76         57.15         3.49 o                         
  -2   7   7       1457.93       1423.00        14.10 o                         
  -1   7   7       3344.21       3277.63        29.18 o                         
   0   7   7        317.95        322.75         5.13 o                         
   1   7   7       3366.09       3233.91        31.32 o                         
   2   7   7       1483.50       1453.81        14.19 o                         
   3   7   7         51.28         53.12         2.62 o                         
   4   7   7        267.77        260.24         7.41 o                         
   5   7   7        161.99        165.66        10.21 o                         
  -5   8   7          8.95          1.62         5.80 o                         
  -4   8   7        103.20         96.99         6.75 o                         
  -3   8   7          8.57         11.28         3.22 o                         
  -2   8   7        729.31        742.72        10.18 o                         
  -1   8   7         27.43         23.72         2.40 o                         
   0   8   7       2788.45       2695.08        24.09 o                         
   1   8   7         19.79         19.16         2.80 o                         
   2   8   7        992.70       1019.89        11.15 o                         
   3   8   7          9.43         10.87         3.40 o                         
   4   8   7        103.00        107.94         7.63 o                         
   5   8   7         12.59          0.97         5.75 o                         
  -5   9   7         52.95         44.26         5.93 o                         
  -4   9   7         73.74         72.95         6.41 o                         
  -3   9   7         86.67         81.63         4.42 o                         
  -2   9   7        578.53        590.22        11.69 o                         
  -1   9   7        858.21        828.15         9.73 o                         
   0   9   7         28.00         29.40         3.03 o                         
   1   9   7       1213.57       1184.04        12.86 o                         
   2   9   7        571.30        588.82         8.92 o                         
   3   9   7        102.86         97.65         5.20 o                         
   4   9   7         95.05         95.34         6.03 o                         
   5   9   7         52.78         54.20        11.91 o                         
  -4  10   7         10.90          6.46         4.86 o                         
  -3  10   7        537.21        531.77        10.42 o                         
  -2  10   7         95.82         77.13        11.21 o                         
  -1  10   7        925.69        937.63        12.57 o                         
   0  10   7        117.52        105.52         3.85 o                         
   1  10   7        902.82        920.91        11.30 o                         
   2  10   7        136.38        123.20         6.65 o                         
   3  10   7        573.05        569.27        12.82 o                         
   4  10   7         13.67         15.11         5.76 o                         
  -4  11   7        136.96        126.66         8.62 o                         
  -3  11   7         20.21         18.04         4.41 o                         
  -2  11   7        911.60        900.79        17.95 o                         
  -1  11   7         39.11         41.88         3.89 o                         
   0  11   7         14.92         14.81         3.19 o                         
   1  11   7         37.62         46.16         4.48 o                         
   2  11   7        964.04        952.89        13.96 o                         
   3  11   7         11.78          9.91         6.46 o                         
   4  11   7        158.76        155.26        17.96 o                         
  -4  12   7        107.40        106.49        11.36 o                         
  -3  12   7         23.47         22.34         4.91 o                         
  -2  12   7        110.28        130.95         6.20 o                         
  -1  12   7        174.22        168.16         7.08 o                         
   0  12   7        984.89        989.10        17.35 o                         
   1  12   7        146.93        153.23         6.33 o                         
   2  12   7        165.01        163.41         7.18 o                         
   3  12   7         51.80         54.01         6.13 o                         
   4  12   7        100.60         77.55        14.42 o                         
  -3  13   7          4.32         12.85         9.82 o                         
  -2  13   7          0.11          7.34         4.73 o                         
  -1  13   7        656.47        665.56        35.03 o                         
   0  13   7         35.34         36.66         5.44 o                         
   1  13   7        619.64        619.43        14.45 o                         
   2  13   7          0.51         -1.73         4.35 o                         
   3  13   7          5.38          6.83        12.55 o                         
  -3  14   7        144.27        131.84        12.53 o                         
  -2  14   7         98.71         91.39         7.10 o                         
  -1  14   7         10.03         -2.82         5.19 o                         
   0  14   7        689.87        694.69        31.58 o                         
   1  14   7         23.18         17.97         6.24 o                         
   2  14   7         87.70         94.81        19.19 o                         
   3  14   7        134.26        136.19        18.45 o                         
  -2  15   7        179.68        201.90        29.91 o                         
  -1  15   7         17.05         20.40         6.86 o                         
   0  15   7         16.65          9.76         6.65 o                         
   1  15   7         27.67         30.58         8.91 o                         
   2  15   7        181.40        159.63        12.63 o                         
  -1  16   7        103.02        131.09        28.37 o                         
   0  16   7         32.07         37.41         9.67 o                         
   1  16   7         92.49        104.61        15.01 o                         
   0   0   8        919.54        866.22        36.21 o                         
   1   0   8       1516.67       1344.18        17.46 o                         
   2   0   8        186.85        187.24         3.76 o                         
   3   0   8        176.94        184.56         4.21 o                         
   4   0   8          1.49         -0.83         4.94 o                         
   5   0   8          7.89         11.90         5.73 o                         
   6   0   8          6.63          1.08         6.87 o                         
  -6   1   8         51.51         40.52         8.16 o                         
  -5   1   8         95.36        105.23        10.36 o                         
  -4   1   8        365.53        383.12        13.74 o                         
  -3   1   8       1586.37       1559.80        21.35 o                         
  -2   1   8       1313.98       1312.62        14.31 o                         
  -1   1   8        120.82        111.39         3.32 o                         
   0   1   8       9026.30       8983.03       124.41 o                         
   1   1   8         89.54         83.30         3.09 o                         
   2   1   8       1596.96       1608.84        22.02 o                         
   3   1   8       1572.26       1551.86        22.44 o                         
   4   1   8        453.17        463.95         7.95 o                         
   5   1   8         54.05         60.27         6.75 o                         
   6   1   8         54.10         41.29         7.83 o                         
  -6   2   8          3.30         -1.63         5.69 o                         
  -5   2   8         48.95         44.61         8.88 o                         
  -4   2   8       1447.76       1511.07        36.26 o                         
  -3   2   8        472.84        469.25         8.96 o                         
  -2   2   8        637.60        597.89         6.82 o                         
  -1   2   8       1421.41       1620.45        17.21 o                         
   0   2   8        603.45        624.84         9.21 o                         
   1   2   8       1914.53       2144.00        21.43 o                         
   2   2   8        839.03        820.64        10.54 o                         
   3   2   8        506.08        490.87         7.44 o                         
   4   2   8       1425.18       1452.99        17.99 o                         
   5   2   8         73.10         71.74         4.02 o                         
   6   2   8          5.93          0.65         6.94 o                         
  -6   3   8         28.30         25.69         6.43 o                         
  -5   3   8        174.68        187.41        27.67 o                         
  -4   3   8        361.15        368.88         7.64 o                         
  -3   3   8       2094.88       2120.95        18.69 o                         
  -2   3   8       1145.27       1153.72        11.39 o                         
  -1   3   8        370.28        407.93         5.15 o                         
   0   3   8       1867.18       1856.95        17.91 o                         
   1   3   8        148.36        168.75         3.31 o                         
   2   3   8       1095.89       1093.25        13.83 o                         
   3   3   8       2198.35       2218.44        26.82 o                         
   4   3   8        376.89        383.36         6.63 o                         
   5   3   8        190.13        207.01         6.25 o                         
   6   3   8         37.38         22.00         7.49 o                         
  -6   4   8         49.91         47.55         7.30 o                         
  -5   4   8        263.94        268.04        11.47 o                         
  -4   4   8        508.44        509.35         8.16 o                         
  -3   4   8        754.86        790.53         9.33 o                         
  -2   4   8       1091.18       1073.05        11.04 o                         
  -1   4   8       6978.58       7189.85        60.14 o                         
   0   4   8        365.60        366.94         5.19 o                         
   1   4   8       6840.94       6954.25        58.92 o                         
   2   4   8       1214.57       1195.18        14.00 o                         
   3   4   8        713.66        744.03        10.65 o                         
   4   4   8        432.89        426.45         8.94 o                         
   5   4   8        362.63        356.43         8.57 o                         
   6   4   8         34.57         34.89         3.64 o                         
  -5   5   8        100.94        104.11        11.13 o                         
  -4   5   8         94.10         93.31         4.17 o                         
  -3   5   8        401.14        411.43         6.67 o                         
  -2   5   8       1009.73       1000.81        10.42 o                         
  -1   5   8        687.04        666.55         7.61 o                         
   0   5   8       3751.89       3751.89        31.73 o                         
   1   5   8        605.57        572.27         7.60 o                         
   2   5   8       1017.89       1015.59        11.75 o                         
   3   5   8        422.21        417.22         7.78 o                         
   4   5   8        141.94        148.49         5.80 o                         
   5   5   8         67.50         69.11         4.84 o                         
   6   5   8         39.58         41.90         4.57 o                         
  -5   6   8        113.24        110.84         6.32 o                         
  -4   6   8        130.45        130.34         4.17 o                         
  -3   6   8        324.21        326.33         6.86 o                         
  -2   6   8       2100.64       2098.46        19.74 o                         
  -1   6   8       2233.69       2162.41        19.16 o                         
   0   6   8        937.81        880.96         9.13 o                         
   1   6   8       2043.46       1959.48        20.65 o                         
   2   6   8       2049.20       2025.50        19.97 o                         
   3   6   8        327.56        322.59        10.89 o                         
   4   6   8         91.30         95.84         5.91 o                         
   5   6   8        140.86        145.47         9.18 o                         
   6   6   8          6.64          1.74         6.79 o                         
  -5   7   8          9.07          2.28         4.59 o                         
  -4   7   8        243.52        252.76         7.09 o                         
  -3   7   8        774.18        761.61        12.58 o                         
  -2   7   8       1373.40       1355.08        15.42 o                         
  -1   7   8       1169.01       1163.93        11.80 o                         
   0   7   8       1706.01       1626.10        16.63 o                         
   1   7   8       1172.89       1158.44        16.99 o                         
   2   7   8       1270.01       1258.82        12.72 o                         
   3   7   8        776.06        758.27        11.11 o                         
   4   7   8        234.70        231.88         7.22 o                         
   5   7   8         17.25         16.61         5.02 o                         
  -5   8   8         19.88         17.19         5.45 o                         
  -4   8   8        312.67        305.42         9.82 o                         
  -3   8   8        380.17        383.37         8.05 o                         
  -2   8   8        947.17        932.92        11.84 o                         
  -1   8   8        289.57        282.44         5.59 o                         
   0   8   8         26.97         27.70         2.59 o                         
   1   8   8        427.07        441.80         6.73 o                         
   2   8   8       1142.56       1123.43        12.06 o                         
   3   8   8        299.88        303.35         8.88 o                         
   4   8   8        289.50        287.96         8.44 o                         
   5   8   8         15.37         15.82         6.97 o                         
  -5   9   8         91.00         86.31         6.71 o                         
  -4   9   8         87.76         83.87         6.71 o                         
  -3   9   8        152.97        162.55         6.66 o                         
  -2   9   8        424.43        396.95        12.14 o                         
  -1   9   8        134.69        134.92         4.71 o                         
   0   9   8        260.74        266.20         6.28 o                         
   1   9   8        236.45        238.41         5.73 o                         
   2   9   8        257.57        233.31         6.10 o                         
   3   9   8        232.40        238.75         6.83 o                         
   4   9   8         98.41         95.78         8.52 o                         
   5   9   8         86.56         79.85        12.22 o                         
  -4  10   8        170.05        161.63        11.80 o                         
  -3  10   8         26.65         37.13         6.04 o                         
  -2  10   8        287.44        289.01        14.32 o                         
  -1  10   8       1308.01       1306.60        14.85 o                         
   0  10   8        134.35        141.15         5.10 o                         
   1  10   8       1182.53       1185.77        13.63 o                         
   2  10   8        301.49        294.14         7.29 o                         
   3  10   8         19.54         20.03         5.25 o                         
   4  10   8        176.66        175.98         8.59 o                         
  -4  11   8          7.95          9.22         6.25 o                         
  -3  11   8         88.92         84.75         6.81 o                         
  -2  11   8        264.90        295.94        11.75 o                         
  -1  11   8        391.28        392.66        11.03 o                         
   0  11   8        841.31        846.29        10.63 o                         
   1  11   8        360.35        363.02         9.64 o                         
   2  11   8        285.58        291.74        10.16 o                         
   3  11   8         62.14         59.98         5.16 o                         
   4  11   8         17.47         24.76        20.26 o                         
  -4  12   8         82.36         84.54        10.94 o                         
  -3  12   8         93.71         95.52         5.90 o                         
  -2  12   8        465.05        477.47        12.96 o                         
  -1  12   8        228.37        233.91         8.57 o                         
   0  12   8         44.97         41.62         4.79 o                         
   1  12   8        252.77        284.41         8.47 o                         
   2  12   8        355.58        367.63         9.04 o                         
   3  12   8         88.58        104.55         8.94 o                         
   4  12   8         72.94         59.42        13.71 o                         
  -3  13   8        332.77        357.33        28.71 o                         
  -2  13   8        159.31        156.10         6.80 o                         
  -1  13   8        220.40        230.67        10.28 o                         
   0  13   8         28.64         23.81         8.82 o                         
   1  13   8        208.44        228.76         9.68 o                         
   2  13   8        132.28        128.82         7.27 o                         
   3  13   8        341.44        343.51        26.80 o                         
  -3  14   8        117.50        111.06        12.34 o                         
  -2  14   8        135.41        128.31        12.70 o                         
  -1  14   8         88.05         84.95        10.05 o                         
   0  14   8         92.91         85.98         9.52 o                         
   1  14   8        126.63        113.51        11.07 o                         
   2  14   8        167.04        164.33        13.11 o                         
   3  14   8         86.45         93.09        15.74 o                         
  -2  15   8        165.32        165.73        21.55 o                         
  -1  15   8        270.07        305.81        13.07 o                         
   0  15   8        382.29        388.07        13.82 o                         
   1  15   8        263.78        285.50        15.96 o                         
   2  15   8        153.54        145.75        18.93 o                         
  -1  16   8        265.30        318.29        20.36 o                         
   0  16   8        120.33        127.62        12.01 o                         
   1  16   8        271.77        305.02        21.77 o                         
   1   0   9        519.78        550.24         7.05 o                         
   2   0   9       3263.29       3254.07        45.08 o                         
   3   0   9         80.29         72.33         4.90 o                         
   4   0   9        275.19        288.55        12.16 o                         
   5   0   9          3.11         -6.04        17.26 o                         
   6   0   9          3.33         -0.99         7.08 o                         
  -6   1   9         39.83         30.18         8.28 o                         
  -5   1   9         34.92         29.19         7.44 o                         
  -4   1   9        411.90        439.70        14.79 o                         
  -3   1   9       1511.86       1525.40        35.97 o                         
  -2   1   9        595.22        591.36         9.29 o                         
  -1   1   9       4784.35       5039.70        48.10 o                         
   0   1   9       2176.05       2131.27        24.35 o                         
   1   1   9       4945.22       5176.26        49.32 o                         
   2   1   9        481.03        464.69        12.29 o                         
   3   1   9       1402.37       1403.45        32.94 o                         
   4   1   9        330.15        331.87         5.31 o                         
   5   1   9         53.20         54.65         8.22 o                         
   6   1   9         44.87         39.00         7.92 o                         
  -6   2   9         23.36         30.56         6.52 o                         
  -5   2   9        566.05        541.75        29.41 o                         
  -4   2   9        599.13        610.85        17.96 o                         
  -3   2   9         84.03         91.44         3.60 o                         
  -2   2   9       5982.86       6352.44        79.84 o                         
  -1   2   9       7288.00       7455.72        89.45 o                         
   0   2   9        558.07        531.21         7.24 o                         
   1   2   9       6890.94       6938.84        69.71 o                         
   2   2   9       5914.95       6108.40        84.71 o                         
   3   2   9         65.77         69.96         3.29 o                         
   4   2   9        599.02        601.77         8.82 o                         
   5   2   9        568.02        553.52         9.64 o                         
   6   2   9         17.25         15.67         7.57 o                         
  -6   3   9        102.05        107.92         8.09 o                         
  -5   3   9        196.60        174.51        13.84 o                         
  -4   3   9        177.30        185.89         7.94 o                         
  -3   3   9        589.87        604.59         6.82 o                         
  -2   3   9       2095.32       2173.92        19.92 o                         
  -1   3   9        335.12        326.68         5.41 o                         
   0   3   9       6488.27       6394.02        61.09 o                         
   1   3   9        339.39        330.03         4.78 o                         
   2   3   9       2131.10       2257.71        25.75 o                         
   3   3   9        706.54        707.11        18.91 o                         
   4   3   9        141.79        145.40         4.47 o                         
   5   3   9        175.92        167.45         6.03 o                         
   6   3   9        120.77        116.72        10.41 o                         
  -6   4   9          7.14         10.30         6.74 o                         
  -5   4   9        295.45        281.47        13.91 o                         
  -4   4   9        390.64        405.95         5.94 o                         
  -3   4   9        494.10        497.79         6.84 o                         
  -2   4   9       2127.35       2159.85        20.94 o                         
  -1   4   9       4087.89       4060.80        37.54 o                         
   0   4   9          8.74          4.97         1.60 o                         
   1   4   9       3791.21       3783.99        37.28 o                         
   2   4   9       2556.41       2623.03        26.62 o                         
   3   4   9        509.50        523.15         8.57 o                         
   4   4   9        317.13        324.36         7.57 o                         
   5   4   9        317.75        305.36         8.71 o                         
   6   4   9          8.40          7.92         3.52 o                         
  -5   5   9        177.76        181.38        11.12 o                         
  -4   5   9        662.81        641.68         9.26 o                         
  -3   5   9       2132.51       2112.06        21.62 o                         
  -2   5   9        499.02        500.47         6.25 o                         
  -1   5   9       1200.94       1182.40        11.69 o                         
   0   5   9        198.39        206.88         7.19 o                         
   1   5   9       1270.76       1246.20        13.40 o                         
   2   5   9        524.89        538.23         7.37 o                         
   3   5   9       1939.97       1924.29        21.97 o                         
   4   5   9        735.01        707.33        13.59 o                         
   5   5   9        157.37        148.93         6.93 o                         
   6   5   9         10.72         10.98         4.05 o                         
  -5   6   9        132.16        139.45        12.76 o                         
  -4   6   9        378.11        385.70         8.31 o                         
  -3   6   9        316.49        320.40         5.80 o                         
  -2   6   9       1010.36        993.62        11.51 o                         
  -1   6   9        894.62        873.10         9.51 o                         
   0   6   9         19.35         17.67         2.07 o                         
   1   6   9       1037.70       1023.36        13.58 o                         
   2   6   9        881.49        852.37        10.06 o                         
   3   6   9        324.44        327.48         7.34 o                         
   4   6   9        294.96        295.63         9.56 o                         
   5   6   9        149.57        149.98        10.74 o                         
   6   6   9         50.11         25.76         7.39 o                         
  -5   7   9         92.07        100.69         6.38 o                         
  -4   7   9        306.42        296.57         8.77 o                         
  -3   7   9        439.77        432.71         7.91 o                         
  -2   7   9        505.40        529.28         8.07 o                         
  -1   7   9        529.37        509.21         6.70 o                         
   0   7   9       3415.49       3435.79        34.22 o                         
   1   7   9        643.80        633.84         8.95 o                         
   2   7   9        482.14        507.00         7.41 o                         
   3   7   9        377.54        370.42         6.45 o                         
   4   7   9        277.70        267.24         7.68 o                         
   5   7   9         91.15         96.35        14.54 o                         
  -5   8   9        132.38        112.86         7.74 o                         
  -4   8   9         18.92         16.74         3.45 o                         
  -3   8   9          9.41         10.01         3.28 o                         
  -2   8   9        379.85        370.53         7.99 o                         
  -1   8   9       1852.26       1845.71        18.50 o                         
   0   8   9         34.61         30.58         2.99 o                         
   1   8   9       1299.39       1270.54        13.61 o                         
   2   8   9        492.35        474.21         7.55 o                         
   3   8   9          5.89          4.11         2.80 o                         
   4   8   9         14.29         12.22         4.34 o                         
   5   8   9         94.94         84.53         7.02 o                         
  -5   9   9         30.28         28.32         5.77 o                         
  -4   9   9        126.05        121.12         7.83 o                         
  -3   9   9        433.38        433.83        12.18 o                         
  -2   9   9        718.43        670.94        16.61 o                         
  -1   9   9        194.91        201.87         5.19 o                         
   0   9   9       1138.16       1122.47        16.35 o                         
   1   9   9        223.85        224.04         6.23 o                         
   2   9   9        488.09        462.11         8.26 o                         
   3   9   9        482.44        480.27         9.07 o                         
   4   9   9        105.16        102.98        10.08 o                         
   5   9   9         21.74         36.10        11.02 o                         
  -4  10   9        301.35        278.80         8.74 o                         
  -3  10   9         77.26         74.61         4.79 o                         
  -2  10   9       1314.98       1296.54        18.63 o                         
  -1  10   9        145.87        126.89         7.65 o                         
   0  10   9         28.31         27.85         3.24 o                         
   1  10   9         82.60         78.03         4.15 o                         
   2  10   9       1428.85       1386.53        16.66 o                         
   3  10   9         78.04         75.22         5.69 o                         
   4  10   9        304.78        308.87        12.24 o                         
  -4  11   9         15.73         10.85         6.38 o                         
  -3  11   9        477.57        461.76        21.30 o                         
  -2  11   9         65.43         71.52         5.19 o                         
  -1  11   9        156.58        167.86         6.75 o                         
   0  11   9         55.87         61.61         4.05 o                         
   1  11   9        192.82        186.06         7.45 o                         
   2  11   9         59.14         58.83         4.32 o                         
   3  11   9        520.55        499.48        11.53 o                         
   4  11   9         40.88         45.10        20.55 o                         
  -4  12   9         91.17        122.70        12.66 o                         
  -3  12   9         93.34         83.36         5.68 o                         
  -2  12   9         84.77         84.49         8.51 o                         
  -1  12   9        483.59        505.61         9.99 o                         
   0  12   9        116.28        117.34         7.31 o                         
   1  12   9        457.79        476.97        11.92 o                         
   2  12   9         89.32         88.35         5.43 o                         
   3  12   9         92.98         89.86        12.13 o                         
   4  12   9         76.56         71.98        14.05 o                         
  -3  13   9         13.93         23.71        12.72 o                         
  -2  13   9          4.45          4.42         5.36 o                         
  -1  13   9        139.00        130.72        10.74 o                         
   0  13   9        643.04        676.62        21.97 o                         
   1  13   9        148.55        150.52         7.40 o                         
   2  13   9          9.25         14.74         5.06 o                         
   3  13   9         14.84         12.57        14.22 o                         
  -3  14   9         55.40         57.29        11.81 o                         
  -2  14   9         80.85         77.80         9.35 o                         
  -1  14   9         72.11         59.24        11.52 o                         
   0  14   9         88.82         82.77        10.78 o                         
   1  14   9        109.27        115.49        18.80 o                         
   2  14   9        113.09         97.25        11.71 o                         
   3  14   9         67.26         68.33        16.40 o                         
  -2  15   9         45.67         34.95        10.06 o                         
  -1  15   9         39.41         37.66         8.40 o                         
   0  15   9          3.64          6.71         6.85 o                         
   1  15   9         50.35         56.79        10.89 o                         
   2  15   9         51.44         41.76        16.62 o                         
  -1  16   9          0.77          4.16        10.77 o                         
   0  16   9          0.39          9.61        10.00 o                         
   1  16   9          0.30         15.32        15.83 o                         
   0   0  10       3620.64       3569.70        49.68 o                         
   1   0  10        751.90        699.48         8.65 o                         
   2   0  10        588.33        567.01        10.63 o                         
   3   0  10          5.75          2.42         1.95 o                         
   4   0  10         29.56         29.89         3.67 o                         
   5   0  10         39.87         37.96         6.82 o                         
   6   0  10        175.09        156.78        13.73 o                         
  -6   1  10         34.21         32.90         8.53 o                         
  -5   1  10        171.74        169.86        26.36 o                         
  -4   1  10        358.17        367.14         6.78 o                         
  -3   1  10         99.47        104.60         6.21 o                         
  -2   1  10       4796.86       5017.96        51.33 o                         
  -1   1  10       5235.59       5316.33        50.88 o                         
   0   1  10       4797.76       4784.80        49.77 o                         
   1   1  10       4558.77       4597.20        44.43 o                         
   2   1  10       4586.15       4689.15       115.60 o                         
   3   1  10         86.37         97.52         3.60 o                         
   4   1  10        450.30        456.34         6.22 o                         
   5   1  10        145.22        132.83         9.94 o                         
   6   1  10         33.68         32.82         8.03 o                         
  -6   2  10          5.66          8.92         6.27 o                         
  -5   2  10        116.02        110.81        10.11 o                         
  -4   2  10        123.24        125.14         3.06 o                         
  -3   2  10       2133.74       2188.75        22.90 o                         
  -2   2  10       2544.73       2694.00        27.14 o                         
  -1   2  10       4036.25       4228.23        41.41 o                         
   0   2  10       1664.06       1632.68        17.78 o                         
   1   2  10       3944.55       4094.06        37.47 o                         
   2   2  10       2244.54       2327.55        29.71 o                         
   3   2  10       1816.82       1826.24        22.69 o                         
   4   2  10         83.67         84.40         3.53 o                         
   5   2  10        130.86        137.49         4.38 o                         
   6   2  10          5.11          4.00         7.45 o                         
  -6   3  10         16.37         17.80         6.65 o                         
  -5   3  10         73.32         66.68         8.92 o                         
  -4   3  10        796.76        817.81        11.50 o                         
  -3   3  10         46.33         46.75         2.49 o                         
  -2   3  10       2109.98       2082.50        20.58 o                         
  -1   3  10       1312.69       1418.99        14.86 o                         
   0   3  10        985.54       1052.55        11.64 o                         
   1   3  10       1609.02       1760.25        17.38 o                         
   2   3  10       1687.73       1632.11        17.16 o                         
   3   3  10         40.62         41.37         2.68 o                         
   4   3  10        747.61        755.91        11.03 o                         
   5   3  10         52.12         56.70         6.87 o                         
   6   3  10         18.76         20.01         8.12 o                         
  -6   4  10         34.60         31.90        10.27 o                         
  -5   4  10        148.59        149.11        13.88 o                         
  -4   4  10        300.36        292.92         6.68 o                         
  -3   4  10        183.88        178.75         4.53 o                         
  -2   4  10         39.82         45.50         2.08 o                         
  -1   4  10        476.27        507.51         9.14 o                         
   0   4  10       3924.32       3978.53        35.16 o                         
   1   4  10        697.97        733.76         8.54 o                         
   2   4  10        137.03        149.07         3.48 o                         
   3   4  10        202.47        202.14         5.29 o                         
   4   4  10        311.10        298.57         6.96 o                         
   5   4  10        190.80        200.20         7.75 o                         
   6   4  10         17.65         14.48         3.16 o                         
  -5   5  10        111.57        109.83         8.13 o                         
  -4   5  10         55.84         58.33         3.21 o                         
  -3   5  10        278.71        270.58         5.16 o                         
  -2   5  10         87.02         93.26         3.29 o                         
  -1   5  10       2887.76       2745.39        27.47 o                         
   0   5  10        672.30        662.94         8.08 o                         
   1   5  10       3036.67       2896.08        26.78 o                         
   2   5  10        121.89        138.15         3.82 o                         
   3   5  10        295.23        287.53         6.47 o                         
   4   5  10         79.56         79.76         8.95 o                         
   5   5  10         41.27         29.99         6.02 o                         
   6   5  10          5.94          6.99         4.25 o                         
  -5   6  10         33.16         37.95         6.92 o                         
  -4   6  10          1.65         -0.21         2.65 o                         
  -3   6  10        477.59        472.08         7.15 o                         
  -2   6  10        655.01        674.66         9.32 o                         
  -1   6  10       1009.25        997.13        10.57 o                         
   0   6  10       5577.04       5339.54        47.14 o                         
   1   6  10       1020.10       1011.52        12.39 o                         
   2   6  10        520.23        509.25        10.10 o                         
   3   6  10        453.00        448.50         8.64 o                         
   4   6  10         12.46         10.59         4.52 o                         
   5   6  10         25.30         31.18         5.73 o                         
   6   6  10         23.00          2.54         6.79 o                         
  -5   7  10          2.97         -2.57         5.10 o                         
  -4   7  10        256.09        262.14         6.55 o                         
  -3   7  10         58.52         64.59         3.62 o                         
  -2   7  10       2359.21       2345.30        23.86 o                         
  -1   7  10        527.12        507.24         7.11 o                         
   0   7  10        232.70        230.41         4.97 o                         
   1   7  10        557.21        545.53         8.57 o                         
   2   7  10       2236.17       2229.94        22.35 o                         
   3   7  10         73.87         78.13         4.14 o                         
   4   7  10        272.62        270.45        10.32 o                         
   5   7  10          5.30         -0.47         4.79 o                         
  -5   8  10        123.56        136.20        15.62 o                         
  -4   8  10         80.46         87.39         4.82 o                         
  -3   8  10       1482.29       1498.93        19.00 o                         
  -2   8  10        311.60        339.30         6.87 o                         
  -1   8  10       1721.60       1665.39        15.80 o                         
   0   8  10        321.30        312.83         7.01 o                         
   1   8  10       1555.26       1457.64        18.36 o                         
   2   8  10        293.22        312.60         7.81 o                         
   3   8  10       1413.49       1381.19        16.60 o                         
   4   8  10         84.92         74.94         7.93 o                         
   5   8  10        163.39        165.87        10.40 o                         
  -5   9  10         48.66         60.44         9.98 o                         
  -4   9  10         72.36         69.11         5.88 o                         
  -3   9  10        103.39         94.70         6.71 o                         
  -2   9  10        413.81        447.42        12.73 o                         
  -1   9  10       1421.97       1462.53        14.59 o                         
   0   9  10       1172.11       1167.57        13.18 o                         
   1   9  10       1547.76       1585.32        17.61 o                         
   2   9  10        346.53        362.14        11.76 o                         
   3   9  10        108.38        106.53         6.40 o                         
   4   9  10         60.64         56.49         6.02 o                         
   5   9  10         59.95         64.40        12.09 o                         
  -4  10  10        130.70        125.65         5.95 o                         
  -3  10  10         38.75         38.05         4.31 o                         
  -2  10  10        201.02        202.21         8.62 o                         
  -1  10  10        821.23        804.86        10.08 o                         
   0  10  10       3046.03       3073.11        29.14 o                         
   1  10  10        851.68        834.42        11.89 o                         
   2  10  10        274.43        269.25        11.60 o                         
   3  10  10         21.81         22.46         4.18 o                         
   4  10  10        149.28        136.10        11.14 o                         
  -4  11  10         73.36         82.72         7.69 o                         
  -3  11  10         24.30         21.80         4.56 o                         
  -2  11  10        356.57        341.48        14.24 o                         
  -1  11  10       1036.05       1065.54        15.48 o                         
   0  11  10        326.24        339.95        10.57 o                         
   1  11  10       1080.99       1067.22        33.62 o                         
   2  11  10        398.98        389.70        13.66 o                         
   3  11  10         17.13         22.39         4.53 o                         
   4  11  10         55.88         64.38        14.71 o                         
  -4  12  10          3.15         -7.68        14.26 o                         
  -3  12  10        197.65        192.17        12.72 o                         
  -2  12  10         92.00         93.50         5.71 o                         
  -1  12  10        291.33        302.30         8.64 o                         
   0  12  10        488.85        514.66        12.02 o                         
   1  12  10        314.98        321.88        11.46 o                         
   2  12  10         79.11         82.22         8.37 o                         
   3  12  10        197.43        193.24         9.14 o                         
   4  12  10          5.17         -0.88        12.53 o                         
  -3  13  10         31.37         21.26        10.30 o                         
  -2  13  10        422.90        447.17        12.06 o                         
  -1  13  10         21.76         15.85         6.37 o                         
   0  13  10          7.65          8.72         6.21 o                         
   1  13  10         22.28         24.68         6.25 o                         
   2  13  10        406.21        429.75        11.36 o                         
   3  13  10         23.29         23.93        14.15 o                         
  -3  14  10         67.96         63.05        12.70 o                         
  -2  14  10         86.66         84.54        11.12 o                         
  -1  14  10         78.16         77.71         8.51 o                         
   0  14  10         58.53         52.44         8.00 o                         
   1  14  10         55.73         56.73         8.11 o                         
   2  14  10         53.90         51.15        15.02 o                         
   3  14  10         43.57         43.19        14.79 o                         
  -2  15  10          0.39         -4.08         9.96 o                         
  -1  15  10        217.09        222.70        16.20 o                         
   0  15  10          0.96          4.45         7.62 o                         
   1  15  10        166.60        175.83        13.36 o                         
   2  15  10          1.01          5.48        14.41 o                         
  -1  16  10         35.82         32.49        11.03 o                         
   0  16  10        173.17        155.79        13.65 o                         
   1  16  10         43.45         47.17        17.01 o                         
   1   0  11       1367.42       1323.17        14.75 o                         
   2   0  11       1681.99       1590.14        22.41 o                         
   3   0  11       2234.33       2277.27        30.49 o                         
   4   0  11        582.44        586.29        10.10 o                         
   5   0  11         67.57         68.24        15.38 o                         
   6   0  11          0.58         -0.68         7.49 o                         
  -6   1  11          6.70          5.84         8.03 o                         
  -5   1  11         51.39         44.65         7.44 o                         
  -4   1  11        162.21        170.40         5.87 o                         
  -3   1  11        716.96        715.85        10.31 o                         
  -2   1  11        392.69        341.99         7.83 o                         
  -1   1  11       2293.43       2312.04        23.96 o                         
   0   1  11       6892.51       7482.58       104.31 o                         
   1   1  11       2279.41       2288.83        23.71 o                         
   2   1  11        374.18        291.83         6.61 o                         
   3   1  11        762.77        750.17        10.54 o                         
   4   1  11        260.98        270.06         4.55 o                         
   5   1  11         55.97         49.06        25.28 o                         
   6   1  11          8.06          6.41         7.72 o                         
  -6   2  11         44.29         46.14         9.28 o                         
  -5   2  11         50.24         39.22         8.04 o                         
  -4   2  11         87.61         93.34         3.16 o                         
  -3   2  11        236.02        230.43         4.75 o                         
  -2   2  11       1791.06       1819.20        19.33 o                         
  -1   2  11       4594.90       4896.48        47.63 o                         
   0   2  11       3842.92       3674.37        36.64 o                         
   1   2  11       4541.82       4852.75        44.23 o                         
   2   2  11       1604.96       1615.84        39.33 o                         
   3   2  11        259.28        253.25        11.04 o                         
   4   2  11         70.77         71.68         3.90 o                         
   5   2  11         89.41         89.57         4.96 o                         
   6   2  11         29.67         28.44         8.37 o                         
  -6   3  11        109.22        104.14        26.86 o                         
  -5   3  11        169.92        149.68        13.37 o                         
  -4   3  11         39.79         38.58         2.90 o                         
  -3   3  11        125.34        148.96         4.21 o                         
  -2   3  11        646.71        622.60         7.91 o                         
  -1   3  11       2611.40       2467.21        24.20 o                         
   0   3  11       5604.57       5799.69        56.15 o                         
   1   3  11       2402.06       2308.84        22.88 o                         
   2   3  11        786.44        784.48         9.23 o                         
   3   3  11        144.76        174.83         5.68 o                         
   4   3  11         75.53         72.19         4.11 o                         
   5   3  11        151.99        154.27         6.37 o                         
   6   3  11        119.80         96.23        10.41 o                         
  -5   4  11         45.99         46.47         6.96 o                         
  -4   4  11         59.03         61.47         4.10 o                         
  -3   4  11        531.53        535.99        14.36 o                         
  -2   4  11        966.39        930.58        11.64 o                         
  -1   4  11       1006.91        972.83        11.10 o                         
   0   4  11       2596.96       2605.33        24.99 o                         
   1   4  11       1042.63       1007.07        12.21 o                         
   2   4  11       1028.06        987.07        11.58 o                         
   3   4  11        725.98        758.49        10.82 o                         
   4   4  11        124.49        125.06         5.56 o                         
   5   4  11         22.25         19.92         4.36 o                         
   6   4  11          5.75         -1.21         5.07 o                         
  -5   5  11        144.39        131.67        15.16 o                         
  -4   5  11        299.15        300.25         8.25 o                         
  -3   5  11        172.54        174.19         4.46 o                         
  -2   5  11       2305.02       2341.40        22.33 o                         
  -1   5  11       1578.85       1598.82        16.31 o                         
   0   5  11         13.27         20.55         2.09 o                         
   1   5  11       1717.99       1751.67        18.86 o                         
   2   5  11       2320.02       2384.53        22.67 o                         
   3   5  11        150.61        163.92         5.48 o                         
   4   5  11        373.62        378.50        14.58 o                         
   5   5  11        112.64        103.42         6.60 o                         
   6   5  11         13.86         10.82         4.79 o                         
  -5   6  11         31.16         40.23         7.29 o                         
  -4   6  11         62.96         62.24         3.93 o                         
  -3   6  11        933.80        978.54        12.01 o                         
  -2   6  11       1066.61       1044.03        11.92 o                         
  -1   6  11        701.15        723.69         9.27 o                         
   0   6  11        496.90        487.72         7.06 o                         
   1   6  11        666.80        676.23        10.26 o                         
   2   6  11       1049.57       1010.72        11.57 o                         
   3   6  11        956.67        971.63        15.78 o                         
   4   6  11         46.15         47.25         4.19 o                         
   5   6  11         11.83          7.28         8.09 o                         
   6   6  11         20.36         10.29         6.68 o                         
  -5   7  11        170.16        157.82         8.45 o                         
  -4   7  11        213.55        209.97         6.37 o                         
  -3   7  11        115.99        106.49         6.79 o                         
  -2   7  11        297.41        308.60         8.48 o                         
  -1   7  11       3290.15       3199.69        31.36 o                         
   0   7  11       2875.52       2792.59        26.92 o                         
   1   7  11       3294.69       3260.44        32.89 o                         
   2   7  11        238.83        235.25         5.44 o                         
   3   7  11        122.45        115.09         3.36 o                         
   4   7  11        195.92        191.62         9.31 o                         
   5   7  11        184.23        170.34        15.63 o                         
  -5   8  11         56.48         47.61         7.85 o                         
  -4   8  11        109.73        107.05         5.04 o                         
  -3   8  11        175.96        167.85         6.78 o                         
  -2   8  11        653.81        683.57         9.66 o                         
  -1   8  11       2510.10       2466.84        23.21 o                         
   0   8  11       2041.34       2056.85        22.83 o                         
   1   8  11       2322.74       2317.96        25.13 o                         
   2   8  11        704.18        725.27         9.81 o                         
   3   8  11        172.67        164.72         5.58 o                         
   4   8  11        133.60        128.02         9.82 o                         
   5   8  11         57.97         55.04         6.63 o                         
  -5   9  11         61.84         68.28        15.42 o                         
  -4   9  11         63.70         50.04         5.29 o                         
  -3   9  11        165.05        175.43         7.42 o                         
  -2   9  11        510.48        495.71         9.69 o                         
  -1   9  11        629.30        642.19        10.78 o                         
   0   9  11        798.01        796.69        10.56 o                         
   1   9  11        835.87        840.18        12.44 o                         
   2   9  11        549.66        543.87        11.27 o                         
   3   9  11        134.02        131.04         5.88 o                         
   4   9  11         70.39         59.37         5.28 o                         
   5   9  11         66.40         59.46        13.98 o                         
  -4  10  11         80.75         79.59         5.26 o                         
  -3  10  11        301.42        310.23        11.36 o                         
  -2  10  11        676.92        678.21        11.66 o                         
  -1  10  11        114.31        115.76         4.76 o                         
   0  10  11        187.13        191.48         6.18 o                         
   1  10  11         95.57         99.28         4.85 o                         
   2  10  11        708.55        713.05        11.56 o                         
   3  10  11        295.15        293.96        13.23 o                         
   4  10  11         63.78         58.31         8.20 o                         
  -4  11  11        257.64        266.83        14.05 o                         
  -3  11  11        277.50        270.29         9.07 o                         
  -2  11  11        514.26        531.85        12.25 o                         
  -1  11  11        442.57        449.51        14.83 o                         
   0  11  11        379.96        385.70         8.21 o                         
   1  11  11        420.76        417.56        18.86 o                         
   2  11  11        467.56        481.36        12.16 o                         
   3  11  11        232.71        237.44         8.93 o                         
   4  11  11        251.26        233.56        22.86 o                         
  -4  12  11         69.04         63.39        15.51 o                         
  -3  12  11        117.18        115.33         9.86 o                         
  -2  12  11        138.13        126.71         6.12 o                         
  -1  12  11        225.66        221.36        10.32 o                         
   0  12  11        537.03        537.12        13.76 o                         
   1  12  11        198.68        206.21        10.21 o                         
   2  12  11        151.62        133.62         8.99 o                         
   3  12  11        125.04        139.72        11.93 o                         
   4  12  11         63.80         65.69        16.65 o                         
  -3  13  11         40.72         37.36        10.24 o                         
  -2  13  11          7.50          1.66         8.14 o                         
  -1  13  11        301.08        295.63        19.07 o                         
   0  13  11        131.59        120.23         8.81 o                         
   1  13  11        248.84        259.41        10.40 o                         
   2  13  11          3.07          8.85         5.55 o                         
   3  13  11         36.93         33.83        13.81 o                         
  -3  14  11        113.28        100.16        20.79 o                         
  -2  14  11        174.80        202.48        15.55 o                         
  -1  14  11        146.56        153.02        12.90 o                         
   0  14  11        323.02        323.03        26.18 o                         
   1  14  11        109.08        112.59        10.57 o                         
   2  14  11        111.69        115.29        11.52 o                         
   3  14  11        108.09        100.21        16.88 o                         
  -2  15  11        227.06        195.34        13.72 o                         
  -1  15  11          8.25         11.22         8.15 o                         
   0  15  11          3.24         -5.77         7.72 o                         
   1  15  11          4.06          7.55         9.58 o                         
   2  15  11        241.35        264.49        28.09 o                         
   0  16  11         56.61         60.01        16.68 o                         
   0   0  12         97.19        104.63         6.19 o                         
   1   0  12       3262.10       3110.60        31.44 o                         
   2   0  12        180.90        156.48         6.42 o                         
   3   0  12        482.28        512.22         9.25 o                         
   4   0  12        106.37        100.05         5.69 o                         
   5   0  12        123.90        125.08        11.04 o                         
   6   0  12         24.47         17.20         8.53 o                         
  -6   1  12         37.32         27.83         8.95 o                         
  -5   1  12          3.80         -2.80         6.50 o                         
  -4   1  12        410.51        401.78         7.85 o                         
  -3   1  12       1098.22       1085.70        12.35 o                         
  -2   1  12        307.72        275.50         7.72 o                         
  -1   1  12        314.90        308.45         5.82 o                         
   0   1  12       8831.58       9117.63       125.82 o                         
   1   1  12        375.80        372.92         8.47 o                         
   2   1  12        473.37        454.34        10.89 o                         
   3   1  12        897.25        878.64        13.85 o                         
   4   1  12        457.10        450.80         7.24 o                         
   5   1  12          0.27         -6.38         6.38 o                         
   6   1  12         55.50         39.19         9.08 o                         
  -6   2  12         12.75          6.38         8.47 o                         
  -5   2  12         26.48         18.00         7.70 o                         
  -4   2  12       1211.79       1241.56        18.48 o                         
  -3   2  12         36.42         41.66         3.10 o                         
  -2   2  12       4245.02       4339.44        44.13 o                         
  -1   2  12       1830.98       1907.68        29.01 o                         
   0   2  12       2110.56       2347.58        24.73 o                         
   1   2  12       2069.08       2224.55        21.82 o                         
   2   2  12       4634.24       4805.52        60.82 o                         
   3   2  12         42.15         41.65         4.55 o                         
   4   2  12       1090.63       1117.50        14.93 o                         
   5   2  12         38.77         39.70         3.60 o                         
   6   2  12         13.10         -7.56         7.56 o                         
  -6   3  12         25.40         11.54         7.82 o                         
  -5   3  12        200.22        195.75        14.44 o                         
  -4   3  12         68.05         65.10         4.94 o                         
  -3   3  12       4905.91       5035.90        46.87 o                         
  -2   3  12         96.15         98.35         3.51 o                         
  -1   3  12       1446.40       1410.43        21.17 o                         
   0   3  12          4.56         14.79         2.49 o                         
   1   3  12       1409.68       1289.80        20.65 o                         
   2   3  12        126.66        134.16         3.83 o                         
   3   3  12       5115.99       5300.30        55.13 o                         
   4   3  12         64.61         70.00         3.53 o                         
   5   3  12        213.60        218.22         6.63 o                         
   6   3  12         31.85         22.79         8.69 o                         
  -5   4  12        160.02        168.27        12.19 o                         
  -4   4  12        632.96        619.37        10.36 o                         
  -3   4  12          6.97          8.33         2.79 o                         
  -2   4  12       1702.11       1763.50        19.38 o                         
  -1   4  12       2309.90       2224.89        21.92 o                         
   0   4  12        105.35         94.39         3.39 o                         
   1   4  12       2234.10       2154.37        21.22 o                         
   2   4  12       1826.90       1877.93        18.72 o                         
   3   4  12          9.78          5.70         2.66 o                         
   4   4  12        602.61        598.52        10.20 o                         
   5   4  12        194.91        192.69         7.04 o                         
   6   4  12         42.86         38.23         4.91 o                         
  -5   5  12         32.00         21.66         4.48 o                         
  -4   5  12        446.29        450.35         8.58 o                         
  -3   5  12         68.61         64.68         3.84 o                         
  -2   5  12       1072.97       1097.98        19.95 o                         
  -1   5  12         23.06         27.43         2.32 o                         
   0   5  12       5462.38       5418.40        50.80 o                         
   1   5  12         19.17         18.45         3.09 o                         
   2   5  12       1050.09       1074.74        11.75 o                         
   3   5  12         64.15         55.65         6.03 o                         
   4   5  12        448.50        445.89         9.12 o                         
   5   5  12         26.81         13.94         8.17 o                         
   6   5  12        166.05        151.24        10.81 o                         
  -5   6  12        410.19        405.77        20.22 o                         
  -4   6  12        293.98        287.11         7.26 o                         
  -3   6  12         48.77         42.51         4.98 o                         
  -2   6  12        532.95        525.82         8.24 o                         
  -1   6  12       2269.92       2317.27        22.68 o                         
   0   6  12        299.82        288.00         6.18 o                         
   1   6  12       2393.52       2417.76        30.60 o                         
   2   6  12        517.60        501.59         8.09 o                         
   3   6  12         57.41         45.10         6.13 o                         
   4   6  12        313.83        306.56        12.92 o                         
   5   6  12        433.79        396.11        20.04 o                         
   6   6  12         18.21         15.23         6.79 o                         
  -5   7  12         19.44         23.49         5.81 o                         
  -4   7  12         58.40         54.20         6.61 o                         
  -3   7  12        826.73        825.35        12.24 o                         
  -2   7  12        160.63        156.53         4.99 o                         
  -1   7  12        384.59        393.65         7.44 o                         
   0   7  12        779.34        791.23        10.08 o                         
   1   7  12        423.83        440.51         7.83 o                         
   2   7  12        208.42        199.14         6.24 o                         
   3   7  12        822.19        817.80         9.89 o                         
   4   7  12         48.36         41.61         4.30 o                         
   5   7  12         25.56         11.54         6.22 o                         
  -5   8  12         20.92         23.12         7.20 o                         
  -4   8  12        476.53        476.84        12.52 o                         
  -3   8  12          6.40          4.09         3.81 o                         
  -2   8  12       1243.73       1256.86        14.57 o                         
  -1   8  12        257.02        257.93         6.15 o                         
   0   8  12         51.01         48.22         3.96 o                         
   1   8  12        293.77        287.87         6.90 o                         
   2   8  12       1312.83       1322.30        15.56 o                         
   3   8  12          1.99          0.18         4.24 o                         
   4   8  12        395.58        391.28        18.36 o                         
   5   8  12         19.70         15.89         6.98 o                         
  -5   9  12         18.96         33.67        10.09 o                         
  -4   9  12         46.35         39.20         4.86 o                         
  -3   9  12        580.83        587.13        16.28 o                         
  -2   9  12        104.48         90.23         6.70 o                         
  -1   9  12        270.01        258.71         7.36 o                         
   0   9  12         25.93         33.42         3.63 o                         
   1   9  12        175.68        171.11         8.48 o                         
   2   9  12        111.55        100.96         5.82 o                         
   3   9  12        632.41        609.32        16.77 o                         
   4   9  12         80.54         72.05         5.45 o                         
  -4  10  12        111.15        124.33         8.60 o                         
  -3  10  12         31.66         28.35         4.48 o                         
  -2  10  12          7.80          5.50         4.04 o                         
  -1  10  12        610.46        601.69         9.86 o                         
   0  10  12        524.25        522.72        10.02 o                         
   1  10  12        744.92        747.96        13.21 o                         
   2  10  12          3.35          3.74         3.77 o                         
   3  10  12         28.01         28.98         5.73 o                         
   4  10  12        125.40        133.22         7.35 o                         
  -4  11  12         75.03         70.86        17.23 o                         
  -3  11  12         40.60         33.69         5.65 o                         
  -2  11  12        279.20        278.61         8.87 o                         
  -1  11  12        222.23        220.28         8.98 o                         
   0  11  12        964.92        988.95        16.95 o                         
   1  11  12        230.40        243.31         8.00 o                         
   2  11  12        257.41        261.44         9.52 o                         
   3  11  12         49.33         39.73         4.92 o                         
   4  11  12         85.61         78.57        13.63 o                         
  -4  12  12         21.11         -0.21        15.35 o                         
  -3  12  12          5.13         10.01         6.57 o                         
  -2  12  12        283.49        301.08        11.16 o                         
  -1  12  12        318.24        326.53        12.58 o                         
   0  12  12        107.49        113.11         6.96 o                         
   1  12  12        368.86        374.39        10.17 o                         
   2  12  12        286.79        288.68        11.75 o                         
   3  12  12         10.88         17.09        13.08 o                         
   4  12  12         29.24         44.74        23.78 o                         
  -3  13  12        209.94        248.03        16.03 o                         
  -2  13  12         15.68         13.14         6.93 o                         
  -1  13  12        121.18        119.85        12.92 o                         
   0  13  12         22.57         25.36         6.81 o                         
   1  13  12        110.90        112.88         8.22 o                         
   2  13  12         21.31         28.62         5.61 o                         
   3  13  12        240.70        227.58        24.90 o                         
  -3  14  12         51.08         40.52        28.55 o                         
  -2  14  12         69.84         68.31        11.30 o                         
  -1  14  12        166.23        136.42         9.30 o                         
   0  14  12          5.00          5.45        13.53 o                         
   1  14  12        221.42        202.55        11.34 o                         
   2  14  12         78.78         68.61        10.16 o                         
   3  14  12         50.74         49.07        16.21 o                         
  -2  15  12        107.72        137.68        18.64 o                         
  -1  15  12         21.95         19.22         8.86 o                         
   0  15  12        280.51        325.36        21.06 o                         
   1  15  12         28.09         12.36        10.26 o                         
   2  15  12        151.03        144.01        20.37 o                         
   0  16  12          0.39         -7.21        11.25 o                         
   1   0  13        316.29        311.65         8.01 o                         
   2   0  13       1412.34       1410.33        19.64 o                         
   3   0  13         18.92         19.34         2.73 o                         
   4   0  13        637.29        660.36        13.12 o                         
   5   0  13         25.30         32.18        14.50 o                         
   6   0  13          0.26         -6.88         8.02 o                         
  -6   1  13         17.42         -0.57         8.53 o                         
  -5   1  13        204.74        198.94        30.86 o                         
  -4   1  13         45.26         46.95         2.86 o                         
  -3   1  13        704.48        721.99        11.30 o                         
  -2   1  13        803.82        797.13        11.11 o                         
  -1   1  13        910.59        885.88        18.64 o                         
   0   1  13       1626.13       1680.34        18.64 o                         
   1   1  13        856.91        843.14        11.88 o                         
   2   1  13        801.88        794.72        12.88 o                         
   3   1  13        541.03        553.78        10.10 o                         
   4   1  13         33.23         36.11         3.44 o                         
   5   1  13        195.91        162.98        12.13 o                         
   6   1  13         27.36         24.02         8.67 o                         
  -6   2  13        133.97        132.37        12.96 o                         
  -5   2  13        140.21        121.92        10.81 o                         
  -4   2  13        214.00        212.04         7.40 o                         
  -3   2  13          1.87          1.92         2.08 o                         
  -2   2  13       1727.60       1799.61        21.80 o                         
  -1   2  13       5471.07       5629.95        59.43 o                         
   0   2  13       1155.88       1009.84        12.50 o                         
   1   2  13       5550.67       5640.86        55.26 o                         
   2   2  13       1514.25       1536.76        17.77 o                         
   3   2  13          7.20         10.05         2.21 o                         
   4   2  13        166.33        170.20         4.92 o                         
   5   2  13        145.93        136.69         7.51 o                         
   6   2  13        110.64         95.72        10.70 o                         
  -5   3  13        147.44        155.74        14.52 o                         
  -4   3  13         19.67         21.95         4.95 o                         
  -3   3  13        522.24        520.64         7.96 o                         
  -2   3  13       1463.06       1480.74        16.51 o                         
  -1   3  13       1622.67       1565.59        18.07 o                         
   0   3  13       2965.92       2892.60        30.34 o                         
   1   3  13       1346.07       1261.17        14.42 o                         
   2   3  13       1488.32       1526.36        15.54 o                         
   3   3  13        545.86        547.25        10.98 o                         
   4   3  13          5.47          2.52         2.69 o                         
   5   3  13        160.84        149.46         6.23 o                         
   6   3  13         55.73         49.13        10.49 o                         
  -5   4  13         25.71         17.61         9.44 o                         
  -4   4  13        298.58        311.38         7.25 o                         
  -3   4  13       1095.88       1092.13        13.51 o                         
  -2   4  13        385.37        364.51         6.52 o                         
  -1   4  13        978.60        949.45        11.22 o                         
   0   4  13        725.08        684.23         8.26 o                         
   1   4  13       1164.03       1149.29        12.59 o                         
   2   4  13        533.99        523.01         6.80 o                         
   3   4  13        920.00        917.52        13.02 o                         
   4   4  13        263.65        256.28        11.67 o                         
   5   4  13         36.07         41.39         4.16 o                         
   6   4  13         47.12         41.28         3.26 o                         
  -5   5  13        100.28        114.74         7.85 o                         
  -4   5  13        228.47        231.06         6.61 o                         
  -3   5  13        659.43        655.26        10.10 o                         
  -2   5  13        986.68        968.72        12.98 o                         
  -1   5  13        640.83        609.57         7.97 o                         
   0   5  13        233.70        267.50         6.71 o                         
   1   5  13        628.47        600.10        10.52 o                         
   2   5  13       1056.47       1033.05        11.67 o                         
   3   5  13        647.25        633.30        11.56 o                         
   4   5  13        225.03        236.95         7.22 o                         
   5   5  13         86.41         93.53         6.04 o                         
   6   5  13         15.13         20.44         6.24 o                         
  -5   6  13         93.48         99.83         6.89 o                         
  -4   6  13        169.23        171.00         8.68 o                         
  -3   6  13        328.92        346.99         8.23 o                         
  -2   6  13        728.39        728.00        12.81 o                         
  -1   6  13        515.25        520.63         7.58 o                         
   0   6  13       3431.76       3342.35        31.32 o                         
   1   6  13        406.60        424.72         7.85 o                         
   2   6  13        748.90        716.18         9.18 o                         
   3   6  13        405.34        396.53         8.31 o                         
   4   6  13        222.14        212.11         7.15 o                         
   5   6  13        126.99        124.70         9.39 o                         
  -5   7  13         97.32        103.22         8.63 o                         
  -4   7  13         17.35         14.58         6.07 o                         
  -3   7  13        149.65        149.68         8.15 o                         
  -2   7  13        415.17        437.11         7.63 o                         
  -1   7  13       2044.38       2054.40        22.68 o                         
   0   7  13        101.11        113.41         5.72 o                         
   1   7  13       2086.86       2124.93        23.19 o                         
   2   7  13        352.76        361.15         6.41 o                         
   3   7  13        198.46        200.95         6.26 o                         
   4   7  13         50.70         42.20         4.26 o                         
   5   7  13         74.99         56.03         6.47 o                         
  -5   8  13          6.30          9.22         7.30 o                         
  -4   8  13         42.29         33.35         4.91 o                         
  -3   8  13          4.80          4.78         4.14 o                         
  -2   8  13        142.05        154.12         5.99 o                         
  -1   8  13       1092.00       1092.52        13.24 o                         
   0   8  13       1432.08       1426.21        17.40 o                         
   1   8  13        831.25        817.07        12.97 o                         
   2   8  13        216.35        210.46         7.10 o                         
   3   8  13          9.34          7.19         3.13 o                         
   4   8  13         22.76         23.77         4.37 o                         
   5   8  13          5.57          7.39         7.48 o                         
  -5   9  13          0.95          5.37        14.21 o                         
  -4   9  13        184.91        196.89        10.89 o                         
  -3   9  13         69.14         67.60         5.48 o                         
  -2   9  13        379.92        382.84        14.52 o                         
  -1   9  13         72.37         74.79         6.05 o                         
   0   9  13       4175.15       4152.60        39.31 o                         
   1   9  13         56.48         62.84         4.62 o                         
   2   9  13        337.48        334.88         7.79 o                         
   3   9  13         99.22         91.69         5.35 o                         
   4   9  13        205.70        220.07         9.21 o                         
  -4  10  13         61.89         86.96        25.07 o                         
  -3  10  13        463.12        439.70        16.25 o                         
  -2  10  13        214.68        219.81        12.18 o                         
  -1  10  13        355.67        361.06         9.22 o                         
   0  10  13         17.14         18.22         3.70 o                         
   1  10  13        306.81        322.83         8.82 o                         
   2  10  13        235.17        245.33         9.03 o                         
   3  10  13        523.51        486.47        12.35 o                         
   4  10  13         69.55         81.75         9.25 o                         
  -4  11  13         64.84         66.85        10.47 o                         
  -3  11  13         87.18         92.40         6.56 o                         
  -2  11  13        229.62        240.54        13.06 o                         
  -1  11  13        259.78        254.55        10.36 o                         
   0  11  13         38.05         39.69         5.22 o                         
   1  11  13        274.94        276.59        11.01 o                         
   2  11  13        262.54        256.02        11.17 o                         
   3  11  13         95.04         90.94         7.89 o                         
   4  11  13         60.88         65.76        13.65 o                         
  -4  12  13          9.21         -1.90        14.46 o                         
  -3  12  13         48.33         56.72        10.26 o                         
  -2  12  13        172.71        175.59        10.22 o                         
  -1  12  13        310.11        296.16        17.33 o                         
   0  12  13        629.56        636.18        20.87 o                         
   1  12  13        302.99        319.74         9.62 o                         
   2  12  13        207.49        213.59        10.64 o                         
   3  12  13         52.85         58.73         8.75 o                         
  -3  13  13          5.33         11.82         9.54 o                         
  -2  13  13         20.36         10.06         6.73 o                         
  -1  13  13        514.62        520.04        31.77 o                         
   0  13  13        272.39        267.49        12.17 o                         
   1  13  13        540.84        545.18        14.68 o                         
   2  13  13         13.47         19.59         7.49 o                         
   3  13  13          5.61          7.76        23.90 o                         
  -3  14  13        120.05         75.53        29.78 o                         
  -2  14  13         66.64         68.39        11.84 o                         
  -1  14  13        148.83        158.59        10.06 o                         
   0  14  13        221.03        217.56        17.13 o                         
   1  14  13        126.24        144.90         9.22 o                         
   2  14  13         48.31         45.85        10.20 o                         
   3  14  13        115.48         92.40        17.43 o                         
  -2  15  13        195.20        210.13        27.96 o                         
  -1  15  13         10.88         15.32         9.67 o                         
   0  15  13        187.63        205.57        12.35 o                         
   1  15  13         18.03         17.37        10.93 o                         
   2  15  13        203.29        174.82        31.36 o                         
   0   0  14       6515.71       6490.58        88.45 o                         
   1   0  14       1306.75       1390.52        20.40 o                         
   2   0  14       2241.68       2189.54        24.38 o                         
   3   0  14         43.24         44.39         3.90 o                         
   4   0  14         79.94         81.11         3.46 o                         
   5   0  14          5.06          8.63         7.35 o                         
   6   0  14        100.52         89.66        11.07 o                         
  -6   1  14         14.76         14.37        10.28 o                         
  -5   1  14        193.49        173.96        12.79 o                         
  -4   1  14        806.48        820.58        13.49 o                         
  -3   1  14        452.56        438.49         8.48 o                         
  -2   1  14       1244.78       1276.64        16.66 o                         
  -1   1  14       2386.72       2334.64        34.26 o                         
   0   1  14         73.17         77.93         3.96 o                         
   1   1  14       2410.22       2358.14        27.60 o                         
   2   1  14       1077.59       1076.26        15.11 o                         
   3   1  14        439.16        436.97         8.82 o                         
   4   1  14        954.79        961.30        13.29 o                         
   5   1  14        146.12        127.90        15.22 o                         
   6   1  14         19.52         10.63         8.87 o                         
  -5   2  14        142.38        146.60        14.67 o                         
  -4   2  14        448.88        430.43        11.49 o                         
  -3   2  14       1517.76       1554.72        16.73 o                         
  -2   2  14          1.00         -1.61         2.55 o                         
  -1   2  14        622.80        586.03        11.26 o                         
   0   2  14        157.08        141.10         4.13 o                         
   1   2  14        643.83        608.99        11.64 o                         
   2   2  14         19.02         21.51         1.78 o                         
   3   2  14       1465.35       1487.94        17.73 o                         
   4   2  14        429.84        416.79         7.56 o                         
   5   2  14        152.09        154.07         8.74 o                         
   6   2  14          4.34         -1.87        10.39 o                         
  -5   3  14         81.64         77.85        10.87 o                         
  -4   3  14        187.32        208.30        11.56 o                         
  -3   3  14        291.61        301.59         6.59 o                         
  -2   3  14       1682.50       1685.43        18.52 o                         
  -1   3  14        379.82        368.25         6.84 o                         
   0   3  14        277.48        287.88         7.51 o                         
   1   3  14        484.31        479.74         6.88 o                         
   2   3  14       1513.74       1505.91        15.41 o                         
   3   3  14        358.32        351.18         7.08 o                         
   4   3  14        241.88        243.15         6.37 o                         
   5   3  14         83.73         77.35         4.98 o                         
  -5   4  14         13.43         17.31        13.28 o                         
  -4   4  14        152.61        144.40         6.92 o                         
  -3   4  14        361.45        377.65         7.08 o                         
  -2   4  14        545.58        529.10         8.16 o                         
  -1   4  14        713.65        731.84         9.41 o                         
   0   4  14       1108.13       1044.30        11.51 o                         
   1   4  14        666.60        671.52         8.41 o                         
   2   4  14        520.50        519.03         6.90 o                         
   3   4  14        458.52        473.59         8.59 o                         
   4   4  14        196.74        198.27         6.95 o                         
   5   4  14         19.27         21.00         4.84 o                         
   6   4  14        124.33         79.07         6.45 o                         
  -5   5  14         82.31         90.20         7.14 o                         
  -4   5  14         56.59         54.04         4.66 o                         
  -3   5  14         11.64          4.10         3.02 o                         
  -2   5  14         21.34         18.71         2.80 o                         
  -1   5  14       1669.77       1611.24        19.17 o                         
   0   5  14        639.68        674.47         8.80 o                         
   1   5  14       1870.45       1803.87        18.68 o                         
   2   5  14         15.20         12.96         2.51 o                         
   3   5  14         10.83          4.88         3.08 o                         
   4   5  14         38.53         36.18         6.02 o                         
   5   5  14         54.48         65.07         5.15 o                         
   6   5  14         30.24         42.06         6.53 o                         
  -5   6  14         14.62         11.71         4.99 o                         
  -4   6  14        122.51        118.82         5.40 o                         
  -3   6  14        332.59        339.41         8.95 o                         
  -2   6  14        273.19        268.86         6.76 o                         
  -1   6  14        358.23        348.11         8.03 o                         
   0   6  14       2818.69       2751.36        26.49 o                         
   1   6  14        415.22        421.27         7.40 o                         
   2   6  14        240.35        235.63         5.38 o                         
   3   6  14        354.19        343.04         8.89 o                         
   4   6  14        178.11        171.26         9.55 o                         
   5   6  14         20.71         15.81         4.91 o                         
  -5   7  14         27.01         41.89        23.12 o                         
  -4   7  14        553.06        533.33        18.92 o                         
  -3   7  14         71.92         77.64         7.11 o                         
  -2   7  14        977.39       1007.89        13.51 o                         
  -1   7  14       1064.63       1066.50        13.72 o                         
   0   7  14       2251.94       2225.21        23.44 o                         
   1   7  14       1232.71       1246.11        15.40 o                         
   2   7  14        996.90       1017.80        12.19 o                         
   3   7  14         88.89         84.64         3.94 o                         
   4   7  14        520.11        485.07        10.28 o                         
   5   7  14         25.43         18.02         5.40 o                         
  -5   8  14         97.71        106.36         8.96 o                         
  -4   8  14         37.35         39.27         4.76 o                         
  -3   8  14        944.50        971.37        17.26 o                         
  -2   8  14         25.53         16.56         4.47 o                         
  -1   8  14        287.90        287.74         6.66 o                         
   0   8  14        295.84        311.40         7.99 o                         
   1   8  14        465.56        474.89         9.24 o                         
   2   8  14         26.02         24.95         3.50 o                         
   3   8  14        782.66        768.44        12.72 o                         
   4   8  14         22.27         25.79         4.58 o                         
   5   8  14         88.41         79.30         8.12 o                         
  -5   9  14         87.89        117.49        22.17 o                         
  -4   9  14        125.43        120.29         6.60 o                         
  -3   9  14         56.50         60.49         8.97 o                         
  -2   9  14        247.52        261.36         8.55 o                         
  -1   9  14        807.63        806.00        11.24 o                         
   0   9  14         80.29         79.38         5.15 o                         
   1   9  14        834.55        835.37        13.45 o                         
   2   9  14        209.51        235.23         7.04 o                         
   3   9  14         39.63         37.96         7.06 o                         
   4   9  14        102.23        106.44         6.79 o                         
  -4  10  14         92.97         77.65        19.91 o                         
  -3  10  14         27.33         27.51         6.04 o                         
  -2  10  14        179.69        180.52         9.93 o                         
  -1  10  14         98.32         86.52         4.94 o                         
   0  10  14       1149.15       1170.06        16.95 o                         
   1  10  14        109.07         96.95         7.84 o                         
   2  10  14        178.18        189.41         7.35 o                         
   3  10  14         29.62         33.02         5.04 o                         
   4  10  14         78.16         82.68        11.37 o                         
  -4  11  14         21.80         27.41        10.63 o                         
  -3  11  14         62.78         72.90         6.57 o                         
  -2  11  14         70.05         72.37         6.09 o                         
  -1  11  14        454.11        463.41        27.19 o                         
   0  11  14        253.05        235.22         8.24 o                         
   1  11  14        409.11        407.23        14.87 o                         
   2  11  14         81.70         74.63         5.46 o                         
   3  11  14         47.83         52.87         5.95 o                         
   4  11  14         24.31         30.32        12.57 o                         
  -4  12  14         18.05         21.97        15.37 o                         
  -3  12  14        319.94        336.56        18.50 o                         
  -2  12  14        146.93        142.61         7.61 o                         
  -1  12  14        155.22        165.32        15.65 o                         
   0  12  14        212.80        243.64        10.26 o                         
   1  12  14        152.61        154.11        11.65 o                         
   2  12  14        146.59        139.50         7.43 o                         
   3  12  14        341.84        367.88        17.11 o                         
  -3  13  14         22.95         27.98        10.75 o                         
  -2  13  14        367.94        379.14        16.98 o                         
  -1  13  14         66.69         38.35        23.41 o                         
   0  13  14         65.19         55.85         7.49 o                         
   1  13  14         59.77         61.57         7.13 o                         
   2  13  14        339.98        362.42        16.53 o                         
   3  13  14         12.84         20.37        14.96 o                         
  -2  14  14         82.02         76.84        17.58 o                         
  -1  14  14         72.98         74.31         8.65 o                         
   0  14  14         68.96         72.43         8.53 o                         
   1  14  14         86.77         92.48        13.30 o                         
   2  14  14         76.67         68.51        10.46 o                         
  -2  15  14         47.22         39.62        11.28 o                         
  -1  15  14        296.91        316.03        20.50 o                         
   0  15  14         15.38         21.65         9.26 o                         
   1  15  14        271.03        266.28        19.40 o                         
   2  15  14         39.20         41.08        18.06 o                         
   1   0  15       1009.93       1008.76        15.03 o                         
   2   0  15       4212.85       4076.39        68.83 o                         
   3   0  15       1426.93       1427.58        17.83 o                         
   4   0  15        442.90        459.27         7.73 o                         
   5   0  15          2.33          6.07        10.48 o                         
  -5   1  15         13.80         15.70         8.80 o                         
  -4   1  15        324.29        318.23        13.85 o                         
  -3   1  15       2518.97       2595.53        29.65 o                         
  -2   1  15        734.69        671.60        19.09 o                         
  -1   1  15       1353.90       1286.74        28.58 o                         
   0   1  15       2346.93       2318.13        25.02 o                         
   1   1  15       1266.70       1246.30        27.66 o                         
   2   1  15        755.60        732.26        10.53 o                         
   3   1  15       2636.47       2702.56        35.22 o                         
   4   1  15        340.95        339.79         6.73 o                         
   5   1  15         13.15         15.50        10.82 o                         
  -5   2  15        250.29        228.03        15.14 o                         
  -4   2  15         94.45         99.60         4.88 o                         
  -3   2  15        427.38        451.70        12.15 o                         
  -2   2  15        368.54        393.04         6.87 o                         
  -1   2  15       3441.65       3483.66        35.93 o                         
   0   2  15        238.10        192.47         4.78 o                         
   1   2  15       3381.66       3421.91        35.27 o                         
   2   2  15        302.29        316.12         5.03 o                         
   3   2  15        441.71        452.57         7.89 o                         
   4   2  15        127.62        134.76        10.02 o                         
   5   2  15        223.14        217.06         7.25 o                         
  -5   3  15         23.72         21.70         8.81 o                         
  -4   3  15        403.66        400.29         9.08 o                         
  -3   3  15        318.12        346.72         7.85 o                         
  -2   3  15       1054.03       1070.87        12.13 o                         
  -1   3  15        983.40        950.78        12.43 o                         
   0   3  15       6314.61       6341.23        62.07 o                         
   1   3  15        846.67        829.58        11.18 o                         
   2   3  15       1045.41       1067.95        11.65 o                         
   3   3  15        408.48        438.67         7.96 o                         
   4   3  15        356.99        350.75         9.16 o                         
   5   3  15         25.03         23.71         3.60 o                         
  -5   4  15        171.41        171.78        26.62 o                         
  -4   4  15        644.62        668.30        13.57 o                         
  -3   4  15        213.02        221.63         8.76 o                         
  -2   4  15        839.15        826.30        10.43 o                         
  -1   4  15       1310.77       1266.12        14.45 o                         
   0   4  15       4331.93       4642.93        41.45 o                         
   1   4  15       1155.51       1137.97        12.60 o                         
   2   4  15        792.53        771.38         9.26 o                         
   3   4  15        213.68        230.12         6.30 o                         
   4   4  15        693.73        714.38        14.28 o                         
   5   4  15        153.91        135.91        11.02 o                         
   6   4  15          1.83          3.96         4.97 o                         
  -5   5  15         78.12         83.58         6.33 o                         
  -4   5  15        132.95        136.04         6.53 o                         
  -3   5  15       1177.99       1190.87        17.11 o                         
  -2   5  15        482.78        496.84         7.82 o                         
  -1   5  15        348.94        340.57         6.24 o                         
   0   5  15          2.90         -2.23         2.52 o                         
   1   5  15        214.14        204.68         6.34 o                         
   2   5  15        445.11        451.37         6.70 o                         
   3   5  15       1029.48       1046.54        14.66 o                         
   4   5  15        130.73        137.96         6.38 o                         
   5   5  15         58.43         55.91         9.43 o                         
   6   5  15         36.98         46.36         6.63 o                         
  -5   6  15        109.37        105.97         7.22 o                         
  -4   6  15        372.38        374.33        11.70 o                         
  -3   6  15        252.67        242.54         7.34 o                         
  -2   6  15       1019.47        980.49        12.86 o                         
  -1   6  15        402.09        399.11         6.95 o                         
   0   6  15        315.00        296.96         7.08 o                         
   1   6  15        391.95        395.71         7.30 o                         
   2   6  15        941.82        912.95        12.13 o                         
   3   6  15        205.19        193.97         6.67 o                         
   4   6  15        316.99        314.48         8.40 o                         
   5   6  15        128.86        123.98        12.37 o                         
  -5   7  15         39.79         34.52         7.77 o                         
  -4   7  15        172.79        167.27         9.47 o                         
  -3   7  15        306.75        295.30        11.07 o                         
  -2   7  15        487.46        486.19         8.85 o                         
  -1   7  15       1422.46       1400.00        17.51 o                         
   0   7  15        153.82        155.18         5.26 o                         
   1   7  15       1482.41       1445.59        17.31 o                         
   2   7  15        441.38        424.49         7.16 o                         
   3   7  15        277.55        273.75         9.51 o                         
   4   7  15        171.82        155.19        13.81 o                         
   5   7  15         19.73         15.41         6.43 o                         
  -5   8  15        282.15        304.50        14.84 o                         
  -4   8  15          4.29          3.94         5.23 o                         
  -3   8  15        149.64        140.36         6.93 o                         
  -2   8  15         94.56         89.59         5.28 o                         
  -1   8  15       1207.93       1209.99        14.61 o                         
   0   8  15        540.39        544.10         8.73 o                         
   1   8  15        859.66        859.73        12.53 o                         
   2   8  15         65.04         66.15         4.11 o                         
   3   8  15        146.96        132.12        10.24 o                         
   4   8  15          6.11          5.47         4.26 o                         
   5   8  15        287.31        262.75        27.96 o                         
  -4   9  15         54.41         46.08         5.48 o                         
  -3   9  15        145.39        139.75        11.52 o                         
  -2   9  15        582.36        556.25        13.53 o                         
  -1   9  15        183.42        187.42         6.38 o                         
   0   9  15        223.91        222.09         7.18 o                         
   1   9  15        205.76        202.40         7.93 o                         
   2   9  15        516.62        508.96        12.76 o                         
   3   9  15        137.12        123.20         6.20 o                         
   4   9  15         45.17         36.32         5.20 o                         
  -4  10  15        142.39        138.89        10.52 o                         
  -3  10  15         42.17         33.44         7.31 o                         
  -2  10  15        555.94        549.50        15.00 o                         
  -1  10  15        267.18        265.25         8.37 o                         
   0  10  15         92.62         81.96         5.62 o                         
   1  10  15        300.43        308.31         9.61 o                         
   2  10  15        512.71        509.58        10.31 o                         
   3  10  15         34.59         37.27         5.52 o                         
   4  10  15        168.04        199.60        24.37 o                         
  -4  11  15         33.05         39.26        10.19 o                         
  -3  11  15        406.15        441.20        12.67 o                         
  -2  11  15         72.88         72.35        11.22 o                         
  -1  11  15        182.62        192.26        10.02 o                         
   0  11  15         58.14         62.62         4.98 o                         
   1  11  15        127.96        130.91         6.21 o                         
   2  11  15         81.88         81.57         5.21 o                         
   3  11  15        379.22        393.77        18.27 o                         
   4  11  15         29.48         31.26        12.77 o                         
  -4  12  15        104.61        116.94        17.57 o                         
  -3  12  15         37.77         42.43        17.09 o                         
  -2  12  15         91.41         92.11         7.05 o                         
  -1  12  15        172.21        162.92         9.41 o                         
   0  12  15         63.25         61.41         7.95 o                         
   1  12  15        162.66        163.47         7.24 o                         
   2  12  15        104.27         89.45         8.68 o                         
   3  12  15         48.49         45.05         8.85 o                         
  -3  13  15         37.98         44.52        10.65 o                         
  -2  13  15         76.32         72.50         8.21 o                         
  -1  13  15         71.50         66.88        19.99 o                         
   0  13  15        343.66        348.05        24.17 o                         
   1  13  15         71.84         65.72         9.53 o                         
   2  13  15        104.18         98.22        10.69 o                         
   3  13  15         34.18         31.08        14.48 o                         
  -2  14  15         84.85        106.28        19.76 o                         
  -1  14  15        111.78        118.35         9.53 o                         
   0  14  15         65.32         58.60         8.53 o                         
   1  14  15         93.42         93.49        11.46 o                         
   2  14  15         51.17         54.16        11.99 o                         
  -1  15  15         17.17         23.73        11.08 o                         
   0  15  15          6.01        -11.09        11.09 o                         
   1  15  15         27.96         25.26        15.84 o                         
   0   0  16        628.46        588.38        12.26 o                         
   1   0  16       6685.21       6816.69        66.11 o                         
   2   0  16        420.56        434.28         7.12 o                         
   3   0  16        484.52        478.23         8.75 o                         
   4   0  16         47.40         44.79         3.75 o                         
   5   0  16        118.44        119.72        12.12 o                         
  -5   1  16         18.80         27.13         8.39 o                         
  -4   1  16         56.81         61.79         4.29 o                         
  -3   1  16         52.45         50.89         3.88 o                         
  -2   1  16        379.53        393.46         9.42 o                         
  -1   1  16        336.45        308.23         6.08 o                         
   0   1  16       7660.59       8047.81        77.30 o                         
   1   1  16        389.42        360.79         6.46 o                         
   2   1  16        250.72        257.46         5.23 o                         
   3   1  16         52.77         50.25         5.01 o                         
   4   1  16         72.72         71.15         4.61 o                         
   5   1  16         19.34         27.95        13.74 o                         
  -5   2  16         30.58         37.93         8.95 o                         
  -4   2  16        264.55        274.68         7.29 o                         
  -3   2  16       1241.81       1282.97        15.28 o                         
  -2   2  16       2029.65       2103.82        23.32 o                         
  -1   2  16        864.63        890.26        11.94 o                         
   0   2  16        282.84        323.64         7.13 o                         
   1   2  16        823.61        858.93        12.82 o                         
   2   2  16       2182.04       2178.41        23.00 o                         
   3   2  16       1049.08       1032.94        14.04 o                         
   4   2  16        204.09        213.51        11.06 o                         
   5   2  16         29.04         32.61         3.48 o                         
  -5   3  16         21.86         22.35         9.61 o                         
  -4   3  16        429.81        443.76        12.44 o                         
  -3   3  16       1323.92       1350.33        16.32 o                         
  -2   3  16        277.22        273.59         5.82 o                         
  -1   3  16       1851.05       1816.90        20.93 o                         
   0   3  16       2517.22       2866.12        43.28 o                         
   1   3  16       1913.69       1901.33        20.04 o                         
   2   3  16        203.00        204.34         4.36 o                         
   3   3  16       1269.33       1291.36        17.10 o                         
   4   3  16        377.33        361.74        12.81 o                         
   5   3  16         21.98         25.17         5.47 o                         
  -5   4  16          9.13          2.66         3.88 o                         
  -4   4  16        272.46        271.76         8.41 o                         
  -3   4  16         64.11         59.25         4.62 o                         
  -2   4  16       1059.50       1093.64        12.78 o                         
  -1   4  16       2163.42       2238.38        24.30 o                         
   0   4  16         34.90         24.77         3.99 o                         
   1   4  16       2315.17       2362.80        23.44 o                         
   2   4  16       1149.39       1200.91        13.28 o                         
   3   4  16         76.48         68.92         3.81 o                         
   4   4  16        200.08        201.74         6.57 o                         
   5   4  16         35.53         34.88         4.32 o                         
   6   4  16         23.51         10.58         4.06 o                         
  -5   5  16         49.24         51.20         6.71 o                         
  -4   5  16         76.90         73.07         6.47 o                         
  -3   5  16         40.29         35.19         4.23 o                         
  -2   5  16        818.43        788.53        11.95 o                         
  -1   5  16       1141.45       1130.09        13.74 o                         
   0   5  16       5416.71       5362.31        49.69 o                         
   1   5  16       1015.69        989.96        11.66 o                         
   2   5  16        982.06        935.02        11.19 o                         
   3   5  16         52.26         53.13         5.05 o                         
   4   5  16         33.41         33.96         4.10 o                         
   5   5  16         42.37         39.85         5.03 o                         
  -5   6  16         31.98         40.37         6.04 o                         
  -4   6  16         58.47         56.12         6.30 o                         
  -3   6  16        387.42        359.45        11.02 o                         
  -2   6  16        784.48        809.74        10.83 o                         
  -1   6  16       1581.70       1536.39        16.51 o                         
   0   6  16        282.04        272.96         7.08 o                         
   1   6  16       1695.56       1675.53        19.03 o                         
   2   6  16        702.34        696.43         9.39 o                         
   3   6  16        395.13        365.52        10.48 o                         
   4   6  16         27.95         19.62         4.19 o                         
   5   6  16         39.36         38.71         6.66 o                         
  -5   7  16         39.31         51.77         7.40 o                         
  -4   7  16        106.79        103.10         5.43 o                         
  -3   7  16        271.33        280.48         8.77 o                         
  -2   7  16        397.67        396.09         7.55 o                         
  -1   7  16       1162.25       1160.76        13.94 o                         
   0   7  16        658.61        641.82        11.68 o                         
   1   7  16        951.19        932.06        12.91 o                         
   2   7  16        450.32        436.67        10.85 o                         
   3   7  16        338.23        360.35        10.26 o                         
   4   7  16         87.01         75.89         5.03 o                         
   5   7  16         61.69         76.03         7.56 o                         
  -5   8  16         44.70         42.74         8.00 o                         
  -4   8  16         84.11         87.74         9.25 o                         
  -3   8  16        140.45        131.14         6.58 o                         
  -2   8  16       1093.88       1126.88        30.54 o                         
  -1   8  16         19.51         19.98         3.59 o                         
   0   8  16        352.32        352.22         7.32 o                         
   1   8  16         34.98         38.94         3.92 o                         
   2   8  16       1102.58       1093.76        14.54 o                         
   3   8  16        143.02        138.81         6.92 o                         
   4   8  16        141.25        135.81         7.40 o                         
   5   8  16         29.85         28.61         9.78 o                         
  -4   9  16        115.84        112.13         6.78 o                         
  -3   9  16        427.84        410.82        20.62 o                         
  -2   9  16        205.73        202.86         8.49 o                         
  -1   9  16        685.88        671.40        10.38 o                         
   0   9  16       1217.19       1220.95        15.35 o                         
   1   9  16        758.24        755.38        13.73 o                         
   2   9  16        217.01        204.68        10.45 o                         
   3   9  16        446.52        446.45        24.50 o                         
   4   9  16        127.04        113.12         6.31 o                         
  -4  10  16         25.55         18.85         8.56 o                         
  -3  10  16         34.59         37.24         6.44 o                         
  -2  10  16         73.73         72.89         6.89 o                         
  -1  10  16       1456.94       1513.32        21.28 o                         
   0  10  16        248.92        241.65         7.32 o                         
   1  10  16       1639.11       1638.61        35.54 o                         
   2  10  16         69.02         69.36         5.30 o                         
   3  10  16         32.63         41.60         5.94 o                         
   4  10  16         18.85          9.34        11.65 o                         
  -4  11  16         18.24         12.90        10.76 o                         
  -3  11  16         24.04         35.05         6.05 o                         
  -2  11  16        111.89        115.15         7.18 o                         
  -1  11  16        382.09        379.01        11.78 o                         
   0  11  16       1388.12       1453.68        29.19 o                         
   1  11  16        378.49        389.76        16.50 o                         
   2  11  16        131.42        133.88         6.29 o                         
   3  11  16         30.57         31.07         4.79 o                         
   4  11  16         26.04         10.14        13.04 o                         
  -4  12  16         54.96         55.67        17.75 o                         
  -3  12  16         54.25         43.79        10.98 o                         
  -2  12  16        316.29        318.67        19.24 o                         
  -1  12  16        131.40        124.79         9.99 o                         
   0  12  16        391.24        397.40        15.64 o                         
   1  12  16        116.92        109.21         6.15 o                         
   2  12  16        338.82        326.01        11.94 o                         
   3  12  16         82.93        108.58        16.27 o                         
  -3  13  16         89.19         90.50        11.32 o                         
  -2  13  16         42.08         32.19         8.44 o                         
  -1  13  16        105.06        109.37        15.11 o                         
   0  13  16         28.13         36.15         7.48 o                         
   1  13  16        129.08        133.28         8.72 o                         
   2  13  16         46.65         48.79         9.75 o                         
   3  13  16         78.44         62.83        15.11 o                         
  -2  14  16        110.80        109.64        13.17 o                         
  -1  14  16         61.70         70.75        11.11 o                         
   0  14  16         72.22         71.06         8.98 o                         
   1  14  16         72.10         71.26        11.32 o                         
   2  14  16         81.07        110.80        17.74 o                         
  -1  15  16         34.29         49.74        12.08 o                         
   0  15  16         82.86         83.36        13.15 o                         
   1  15  16         39.38         50.61        16.96 o                         
   1   0  17       4039.96       4356.17        44.25 o                         
   2   0  17         59.36         51.20         6.20 o                         
   3   0  17        814.35        862.11        14.03 o                         
   4   0  17         20.73         22.98         3.63 o                         
   5   0  17        133.39        117.97        23.24 o                         
  -5   1  17         39.56         43.18         8.87 o                         
  -4   1  17        211.97        218.50         9.09 o                         
  -3   1  17         98.45         99.41         4.65 o                         
  -2   1  17       2848.85       2891.12        30.63 o                         
  -1   1  17        437.18        432.51         7.33 o                         
   0   1  17        857.35       1108.66        20.03 o                         
   1   1  17        311.42        307.87         6.12 o                         
   2   1  17       2614.55       2656.51        26.26 o                         
   3   1  17         72.13         71.62         7.74 o                         
   4   1  17        210.94        226.96         6.36 o                         
   5   1  17         41.61         42.87        11.90 o                         
  -5   2  17         14.65         18.60         8.27 o                         
  -4   2  17        162.41        161.25        10.68 o                         
  -3   2  17        190.83        183.35         5.39 o                         
  -2   2  17        432.31        441.16         7.50 o                         
  -1   2  17        148.18        173.16         7.74 o                         
   0   2  17       3022.00       2939.78        31.53 o                         
   1   2  17         90.06         96.99         4.24 o                         
   2   2  17        317.73        313.64         7.54 o                         
   3   2  17        137.49        132.98         5.92 o                         
   4   2  17        185.71        179.33        16.89 o                         
   5   2  17         10.92          6.07         5.89 o                         
  -5   3  17        190.15        154.69        17.45 o                         
  -4   3  17         33.58         26.92         3.59 o                         
  -3   3  17        439.03        466.79         8.27 o                         
  -2   3  17        123.97        129.95         7.69 o                         
  -1   3  17       2780.90       2795.92        30.58 o                         
   0   3  17          6.95          6.66         3.12 o                         
   1   3  17       2731.24       2725.72        27.43 o                         
   2   3  17        157.76        160.89         4.17 o                         
   3   3  17        423.31        442.07         8.23 o                         
   4   3  17         28.57         26.44         3.38 o                         
   5   3  17        220.91        222.97         7.36 o                         
  -5   4  17         37.42         42.04         4.60 o                         
  -4   4  17        253.62        255.21        15.91 o                         
  -3   4  17        410.77        411.77         8.44 o                         
  -2   4  17        146.58        158.00         4.73 o                         
  -1   4  17        711.38        726.73         9.89 o                         
   0   4  17       1362.58       1371.12        15.90 o                         
   1   4  17        782.71        794.71         9.89 o                         
   2   4  17        214.15        224.68         7.33 o                         
   3   4  17        463.72        455.85         8.68 o                         
   4   4  17        294.74        288.50         7.42 o                         
   5   4  17         27.32         38.92         4.50 o                         
   6   4  17         26.01         44.58        14.31 o                         
  -5   5  17         21.34         22.94         4.94 o                         
  -4   5  17         85.07        106.34         7.95 o                         
  -3   5  17        287.11        263.59         8.00 o                         
  -2   5  17       2159.31       2155.17        24.98 o                         
  -1   5  17        137.62        132.45         4.78 o                         
   0   5  17         51.55         60.06         5.48 o                         
   1   5  17        175.44        174.01         7.02 o                         
   2   5  17       2268.55       2246.98        22.96 o                         
   3   5  17        298.02        275.31        13.27 o                         
   4   5  17        129.86        124.08         6.75 o                         
   5   5  17         21.78         25.37         4.75 o                         
  -5   6  17        102.25        110.42        12.70 o                         
  -4   6  17         67.87         71.35         8.62 o                         
  -3   6  17        869.47        921.01        19.00 o                         
  -2   6  17         17.80         12.80         3.10 o                         
  -1   6  17       1804.71       1807.35        19.01 o                         
   0   6  17       1535.37       1517.54        16.43 o                         
   1   6  17       1699.84       1711.16        19.61 o                         
   2   6  17         47.36         39.54         4.59 o                         
   3   6  17        911.13        928.80        18.20 o                         
   4   6  17         58.50         69.10        17.31 o                         
   5   6  17         88.40         95.74         6.78 o                         
  -5   7  17          2.10          2.53         6.90 o                         
  -4   7  17         36.19         32.10         5.26 o                         
  -3   7  17         40.13         42.04         4.72 o                         
  -2   7  17         86.27         87.07         4.82 o                         
  -1   7  17       1220.22       1221.76        14.45 o                         
   0   7  17        399.67        396.22         7.96 o                         
   1   7  17       1166.18       1165.55        16.70 o                         
   2   7  17         80.98         94.11         7.08 o                         
   3   7  17         49.94         52.40         5.25 o                         
   4   7  17         43.68         40.39         4.76 o                         
   5   7  17         14.57         13.04         6.36 o                         
  -5   8  17         45.91         42.03        15.17 o                         
  -4   8  17         78.13         77.76         5.84 o                         
  -3   8  17        201.75        186.91        10.51 o                         
  -2   8  17        249.38        268.80         8.82 o                         
  -1   8  17         65.29         65.20         4.19 o                         
   0   8  17       4484.24       4510.79        42.43 o                         
   1   8  17        102.37        101.65         4.77 o                         
   2   8  17        285.73        299.30         8.44 o                         
   3   8  17        191.97        188.79         7.86 o                         
   4   8  17         71.55         71.59         5.49 o                         
  -4   9  17        155.56        156.27        12.28 o                         
  -3   9  17         42.77         52.12         5.74 o                         
  -2   9  17        586.85        597.83        20.00 o                         
  -1   9  17        604.18        592.59        11.96 o                         
   0   9  17        155.79        147.92         5.95 o                         
   1   9  17        570.83        582.57        18.28 o                         
   2   9  17        544.98        548.45        10.32 o                         
   3   9  17         33.89         46.39         7.40 o                         
   4   9  17        161.73        146.65         8.25 o                         
  -4  10  17         61.75         92.75        21.55 o                         
  -3  10  17        389.97        374.95        11.64 o                         
  -2  10  17         73.58         83.06        10.14 o                         
  -1  10  17        128.32        124.63         6.23 o                         
   0  10  17         74.10         69.96         4.86 o                         
   1  10  17        143.58        157.44        10.76 o                         
   2  10  17         73.47         72.82         4.98 o                         
   3  10  17        419.75        416.99        11.69 o                         
   4  10  17         64.35         80.68        13.67 o                         
  -4  11  17         75.31         57.63        16.93 o                         
  -3  11  17        100.66         94.15         7.64 o                         
  -2  11  17        267.35        265.50        21.59 o                         
  -1  11  17        565.78        554.73        23.52 o                         
   0  11  17          0.02          6.79         8.94 o                         
   1  11  17        493.35        512.56        18.01 o                         
   2  11  17        341.93        331.68        17.83 o                         
   3  11  17        122.12        117.37         6.55 o                         
   4  11  17         84.26        122.93        21.13 o                         
  -3  12  17         56.39         42.01        13.79 o                         
  -2  12  17         69.89         66.28         7.54 o                         
  -1  12  17         91.01        114.78        17.35 o                         
   0  12  17        500.13        479.09        22.66 o                         
   1  12  17         91.70         97.10         7.47 o                         
   2  12  17         31.53         25.70         7.62 o                         
   3  12  17         63.11         72.67        20.94 o                         
  -3  13  17         20.82         36.41        16.59 o                         
  -2  13  17         44.23         41.12         8.21 o                         
  -1  13  17        351.81        355.06        37.93 o                         
   0  13  17         49.00         66.45        12.67 o                         
   1  13  17        253.29        260.99        11.32 o                         
   2  13  17         51.59         46.78        10.26 o                         
   3  13  17         18.22          4.47        13.86 o                         
  -2  14  17         31.32         30.35        10.69 o                         
  -1  14  17         99.99         86.08         9.03 o                         
   0  14  17        267.30        298.52        15.14 o                         
   1  14  17        106.59        106.79        11.19 o                         
   2  14  17         11.87         23.43        15.16 o                         
  -1  15  17         58.96         61.97        15.32 o                         
   0  15  17         33.56         17.08        10.20 o                         
   1  15  17         61.67         49.03        11.20 o                         
   0   0  18       1708.18       1546.57        26.30 o                         
   1   0  18       2613.40       2629.54        28.61 o                         
   2   0  18       3078.00       2935.88        31.55 o                         
   3   0  18        449.95        464.14         9.66 o                         
   4   0  18         70.10         80.20         4.85 o                         
   5   0  18         83.71         76.79        10.57 o                         
  -5   1  18         78.47         84.13        17.81 o                         
  -4   1  18         65.73         72.24         6.05 o                         
  -3   1  18       1033.01       1033.03        14.49 o                         
  -2   1  18        200.56        203.14         5.25 o                         
  -1   1  18       1060.76       1004.59        13.17 o                         
   0   1  18       2519.09       2713.35        35.70 o                         
   1   1  18       1299.77       1255.86        15.56 o                         
   2   1  18         85.27         89.35         3.35 o                         
   3   1  18        902.14        893.23        22.68 o                         
   4   1  18         68.39         79.22         8.38 o                         
   5   1  18         99.40        104.53        13.36 o                         
  -5   2  18          4.82         60.98        41.43 o                         
  -4   2  18        221.02        234.18         9.12 o                         
  -3   2  18        608.66        625.14         9.62 o                         
  -2   2  18       1395.68       1404.87        17.07 o                         
  -1   2  18        404.06        398.46         7.32 o                         
   0   2  18         39.21         24.97         3.45 o                         
   1   2  18        504.77        512.53         8.44 o                         
   2   2  18       1379.90       1363.82        16.03 o                         
   3   2  18        556.01        547.09        10.47 o                         
   4   2  18        268.51        269.49        10.42 o                         
   5   2  18         11.51         12.00         4.56 o                         
  -5   3  18         36.65         40.58        10.38 o                         
  -4   3  18        276.78        293.14         7.76 o                         
  -3   3  18       1020.34       1071.33        14.08 o                         
  -2   3  18       1007.87       1000.12        13.28 o                         
  -1   3  18        367.79        381.59         7.34 o                         
   0   3  18          6.01          7.82         3.06 o                         
   1   3  18        360.74        367.57         6.55 o                         
   2   3  18        962.46        942.19        12.02 o                         
   3   3  18       1183.53       1225.37        16.35 o                         
   4   3  18        312.31        316.00         7.50 o                         
   5   3  18         20.49         16.55         3.87 o                         
  -5   4  18        188.79        193.79        27.32 o                         
  -4   4  18        417.72        406.18        16.33 o                         
  -3   4  18        634.61        631.15        23.41 o                         
  -2   4  18        590.31        607.37         8.94 o                         
  -1   4  18        768.10        777.34        10.48 o                         
   0   4  18        275.73        234.76         8.79 o                         
   1   4  18        801.70        832.83        10.28 o                         
   2   4  18        664.18        683.59         8.82 o                         
   3   4  18        665.87        656.26        13.61 o                         
   4   4  18        452.38        433.20        16.66 o                         
   5   4  18        187.31        181.93         7.70 o                         
  -5   5  18        269.40        272.12        10.08 o                         
  -4   5  18        104.52         97.93         6.50 o                         
  -3   5  18         66.44         54.78         4.93 o                         
  -2   5  18        169.48        168.82         5.29 o                         
  -1   5  18       2624.20       2676.76        26.99 o                         
   0   5  18       1587.89       1608.92        17.48 o                         
   1   5  18       2809.37       2837.24        28.20 o                         
   2   5  18        186.18        189.93         4.87 o                         
   3   5  18         68.07         61.70         7.09 o                         
   4   5  18         93.55         91.55        13.82 o                         
   5   5  18        272.98        266.37         9.44 o                         
  -5   6  18         47.16         20.70        15.95 o                         
  -4   6  18        149.64        155.69         6.79 o                         
  -3   6  18         34.70         29.79         4.71 o                         
  -2   6  18        977.43        946.46        12.69 o                         
  -1   6  18        986.46        959.00        12.02 o                         
   0   6  18       2452.68       2422.41        24.64 o                         
   1   6  18       1248.90       1271.65        14.71 o                         
   2   6  18        750.53        709.74        11.22 o                         
   3   6  18         12.69          8.98         5.85 o                         
   4   6  18        186.93        190.78         9.17 o                         
   5   6  18         38.53         37.54         6.31 o                         
  -5   7  18        173.68        185.36        11.04 o                         
  -4   7  18        348.10        356.66         9.94 o                         
  -3   7  18        312.00        316.84         9.43 o                         
  -2   7  18        193.19        206.52         7.63 o                         
  -1   7  18        429.00        429.96         8.63 o                         
   0   7  18       1322.82       1309.69        15.22 o                         
   1   7  18        359.90        355.69         8.42 o                         
   2   7  18        240.04        242.27         8.97 o                         
   3   7  18        274.58        274.77         6.75 o                         
   4   7  18        323.83        324.22        10.03 o                         
   5   7  18        164.77        160.98        20.13 o                         
  -5   8  18          7.62         11.25        16.76 o                         
  -4   8  18        170.04        178.73         8.66 o                         
  -3   8  18        485.22        504.85        18.84 o                         
  -2   8  18        361.41        366.47        15.35 o                         
  -1   8  18         34.01         39.03         3.89 o                         
   0   8  18        489.15        497.63        15.21 o                         
   1   8  18         40.52         47.20         5.63 o                         
   2   8  18        376.04        371.48        10.22 o                         
   3   8  18        444.92        479.54        18.50 o                         
   4   8  18        173.98        161.79         8.08 o                         
  -4   9  18        101.70        122.95        16.66 o                         
  -3   9  18        257.56        252.94         9.81 o                         
  -2   9  18        539.79        557.26        13.10 o                         
  -1   9  18        259.06        264.86         9.47 o                         
   0   9  18         56.91         55.72         4.13 o                         
   1   9  18        217.39        216.52         8.35 o                         
   2   9  18        515.58        529.01        11.58 o                         
   3   9  18        281.22        259.61         8.78 o                         
   4   9  18         89.70         90.18        17.98 o                         
  -4  10  18         13.67         14.50         8.42 o                         
  -3  10  18         49.07         52.23         6.14 o                         
  -2  10  18         52.51         59.90         8.37 o                         
  -1  10  18        157.40        147.15         9.62 o                         
   0  10  18         43.52         41.66         4.60 o                         
   1  10  18        222.70        234.46         9.39 o                         
   2  10  18         50.52         47.18         5.71 o                         
   3  10  18         38.49         39.70         5.15 o                         
   4  10  18         29.83         31.42        12.67 o                         
  -4  11  18         42.92         45.02        15.61 o                         
  -3  11  18         49.32         42.54         6.84 o                         
  -2  11  18         30.72         20.85        13.09 o                         
  -1  11  18        417.99        430.89        19.78 o                         
   0  11  18        126.09        126.38         7.42 o                         
   1  11  18        555.08        565.41        15.96 o                         
   2  11  18         67.10         76.18         5.48 o                         
   3  11  18         39.48         36.41         6.05 o                         
  -3  12  18        118.77        130.39        11.76 o                         
  -2  12  18        464.39        469.67        15.75 o                         
  -1  12  18          4.70          5.47         6.39 o                         
   0  12  18        144.14        138.92         9.48 o                         
   1  12  18          1.51          0.77         7.50 o                         
   2  12  18        475.09        470.26        12.35 o                         
   3  12  18        107.53        103.75        21.28 o                         
  -3  13  18          6.61        -16.02        16.02 o                         
  -2  13  18         67.03         75.96        10.57 o                         
  -1  13  18         43.36         29.99        17.30 o                         
   0  13  18         25.96         20.09         8.19 o                         
   1  13  18         35.49         51.53        14.37 o                         
   2  13  18         78.41         93.56        10.99 o                         
   3  13  18          5.73         18.50        15.01 o                         
  -2  14  18         32.14         28.96        10.83 o                         
  -1  14  18         94.82         99.57        12.90 o                         
   0  14  18         96.58         99.28         9.86 o                         
   1  14  18        103.29        100.23        12.21 o                         
   2  14  18         52.86         70.05        32.04 o                         
  -1  15  18         58.40         51.86        21.83 o                         
   0  15  18         62.36         48.68        10.71 o                         
   1  15  18         62.67         74.42        12.44 o                         
   1   0  19        500.48        546.55         8.85 o                         
   2   0  19        338.58        330.55        10.53 o                         
   3   0  19        310.08        304.02         7.95 o                         
   4   0  19        469.84        502.51        27.94 o                         
   5   0  19         18.54         11.83        10.10 o                         
  -5   1  19         81.28         79.71        11.81 o                         
  -4   1  19        123.86        116.22         6.27 o                         
  -3   1  19       1540.44       1577.14        19.55 o                         
  -2   1  19        166.00        180.03         5.09 o                         
  -1   1  19        197.52        220.58         6.87 o                         
   0   1  19       1114.84       1105.90        16.48 o                         
   1   1  19        378.70        414.72         7.80 o                         
   2   1  19        251.97        266.28         5.09 o                         
   3   1  19       1458.38       1484.52        21.10 o                         
   4   1  19         95.44         91.49         8.84 o                         
   5   1  19         83.75         85.93         5.71 o                         
  -5   2  19         22.80         18.15         9.53 o                         
  -4   2  19        203.28        203.15         7.55 o                         
  -3   2  19          6.04          6.07         3.32 o                         
  -2   2  19        150.81        154.41         5.06 o                         
  -1   2  19       1522.81       1526.63        18.44 o                         
   0   2  19        200.59        196.39         6.98 o                         
   1   2  19       1504.30       1481.49        22.69 o                         
   2   2  19        100.08         93.73         5.54 o                         
   3   2  19          6.76          5.65         4.23 o                         
   4   2  19        216.85        210.71         7.13 o                         
   5   2  19         34.58         30.95         7.45 o                         
  -5   3  19          4.56          3.02         6.56 o                         
  -4   3  19        115.66        119.12         5.54 o                         
  -3   3  19        102.76        105.39         5.27 o                         
  -2   3  19       1051.66       1059.42        13.81 o                         
  -1   3  19         54.45         46.11         3.10 o                         
   0   3  19       3291.43       3230.94        44.92 o                         
   1   3  19         48.04         45.84         3.05 o                         
   2   3  19       1059.66       1060.29        13.08 o                         
   3   3  19        152.77        160.10         6.07 o                         
   4   3  19         62.52         70.40         8.82 o                         
   5   3  19          6.41          4.83         3.83 o                         
  -5   4  19         65.03         65.95         5.56 o                         
  -4   4  19        682.13        666.82        13.64 o                         
  -3   4  19        257.61        250.35         7.73 o                         
  -2   4  19       1516.75       1510.20        19.67 o                         
  -1   4  19        827.81        843.29        12.22 o                         
   0   4  19         46.87         34.99         3.69 o                         
   1   4  19        688.89        688.42         9.91 o                         
   2   4  19       1690.56       1661.63        17.79 o                         
   3   4  19        243.35        226.71        12.32 o                         
   4   4  19        684.20        670.97        11.82 o                         
   5   4  19         48.93         42.83         4.16 o                         
  -5   5  19         72.35         73.81        15.92 o                         
  -4   5  19         22.41         23.60         5.17 o                         
  -3   5  19       1188.12       1207.31        17.54 o                         
  -2   5  19        119.73         99.17         4.68 o                         
  -1   5  19        500.93        513.19         8.44 o                         
   0   5  19         29.68         25.10         4.59 o                         
   1   5  19        443.00        440.53         8.47 o                         
   2   5  19        136.40        116.84         4.28 o                         
   3   5  19       1279.09       1302.02        20.04 o                         
   4   5  19         19.93         21.35         5.30 o                         
   5   5  19         54.43         53.04         6.96 o                         
  -5   6  19        160.05        143.47         9.84 o                         
  -4   6  19        212.74        231.54         8.73 o                         
  -3   6  19         40.35         32.59         4.48 o                         
  -2   6  19        832.33        851.61        11.71 o                         
  -1   6  19        447.92        457.06         8.36 o                         
   0   6  19        397.39        401.31         7.58 o                         
   1   6  19        388.65        391.98         7.90 o                         
   2   6  19        786.26        786.25        10.70 o                         
   3   6  19         48.05         41.35         6.01 o                         
   4   6  19        250.31        261.80         9.85 o                         
   5   6  19        126.59        134.32         8.72 o                         
  -5   7  19          7.42         11.21         7.89 o                         
  -4   7  19         52.18         57.49         5.46 o                         
  -3   7  19        137.82        135.34         6.88 o                         
  -2   7  19        415.42        409.38        12.19 o                         
  -1   7  19         37.81         37.60         3.53 o                         
   0   7  19        400.61        414.35         7.69 o                         
   1   7  19         21.64         17.94         3.57 o                         
   2   7  19        390.95        384.84         8.07 o                         
   3   7  19         94.25         93.39        14.69 o                         
   4   7  19         37.70         37.57         4.93 o                         
   5   7  19         17.57          9.88         6.54 o                         
  -4   8  19          6.76          5.95         4.80 o                         
  -3   8  19          7.30          6.67         4.87 o                         
  -2   8  19        138.59        131.98         8.99 o                         
  -1   8  19       1307.56       1295.98        17.78 o                         
   0   8  19         70.26         69.54         4.51 o                         
   1   8  19       1265.27       1272.41        18.46 o                         
   2   8  19        157.47        158.52         6.37 o                         
   3   8  19          4.74          1.70         4.51 o                         
   4   8  19          8.37          7.99         4.78 o                         
  -4   9  19         22.45         10.50         8.31 o                         
  -3   9  19        149.83        149.56        10.88 o                         
  -2   9  19        159.89        172.67         8.46 o                         
  -1   9  19        156.98        157.46         6.68 o                         
   0   9  19       1358.79       1373.50        16.66 o                         
   1   9  19        176.23        166.13         7.82 o                         
   2   9  19        190.16        196.03         8.90 o                         
   3   9  19        193.57        173.64         6.55 o                         
   4   9  19         21.49         23.52         8.31 o                         
  -4  10  19         86.79        105.73        10.90 o                         
  -3  10  19         36.12         35.92         6.12 o                         
  -2  10  19        333.34        353.41        12.58 o                         
  -1  10  19        459.56        451.02        21.34 o                         
   0  10  19        146.21        134.27         9.02 o                         
   1  10  19        429.25        423.90        14.99 o                         
   2  10  19        330.05        304.56        10.22 o                         
   3  10  19         50.41         44.93         4.81 o                         
   4  10  19         94.92        113.03        14.93 o                         
  -4  11  19         26.44         13.79        13.64 o                         
  -3  11  19        154.44        144.85        15.15 o                         
  -2  11  19        129.54        135.38         9.58 o                         
  -1  11  19        291.89        295.97        17.01 o                         
   0  11  19         66.51         61.37         5.78 o                         
   1  11  19        250.42        247.05        11.45 o                         
   2  11  19        146.90        149.05        13.56 o                         
   3  11  19        130.43        138.73        10.85 o                         
  -3  12  19          2.11          9.78         9.76 o                         
  -2  12  19        190.00        207.47        12.68 o                         
  -1  12  19        368.70        370.93        19.48 o                         
   0  12  19        124.16        117.18        19.58 o                         
   1  12  19        406.03        404.47        28.51 o                         
   2  12  19        174.72        196.29        13.75 o                         
   3  12  19          1.07         12.33        14.14 o                         
  -3  13  19         10.77          8.24        17.10 o                         
  -2  13  19        213.50        230.90        16.74 o                         
  -1  13  19         25.29         21.86         7.97 o                         
   0  13  19        506.07        477.41        24.65 o                         
   1  13  19         31.87         24.00         9.53 o                         
   2  13  19        204.57        199.45        29.10 o                         
   3  13  19          9.85         25.85        20.51 o                         
  -2  14  19         49.27         40.04        11.12 o                         
  -1  14  19        193.19        198.38        18.82 o                         
   0  14  19          3.88         -8.32         8.32 o                         
   1  14  19        170.00        163.75        12.74 o                         
   2  14  19         49.52         61.32        17.54 o                         
   0  15  19         51.12         48.91        10.40 o                         
   0   0  20       2235.88       2342.26        52.96 o                         
   1   0  20        968.89        924.93        13.19 o                         
   2   0  20        470.59        461.66        10.12 o                         
   3   0  20         47.80         39.23         5.12 o                         
   4   0  20         55.10         55.62         7.89 o                         
   5   0  20         53.41         54.43         3.43 o                         
  -5   1  20        131.59        103.42        12.54 o                         
  -4   1  20        223.48        223.95         9.56 o                         
  -3   1  20        140.25        152.91         6.06 o                         
  -2   1  20          4.72         -1.95         2.79 o                         
  -1   1  20       1716.67       1683.45        34.05 o                         
   0   1  20       1892.69       1933.14        24.82 o                         
   1   1  20       1578.41       1545.37        22.44 o                         
   2   1  20         11.48         14.08         2.63 o                         
   3   1  20        135.39        140.21         6.47 o                         
   4   1  20        214.36        221.57         6.89 o                         
   5   1  20        108.39        100.14         4.98 o                         
  -5   2  20        121.13        143.24        10.35 o                         
  -4   2  20         80.53         88.35         8.26 o                         
  -3   2  20        463.56        483.30         9.58 o                         
  -2   2  20        866.79        882.14        12.44 o                         
  -1   2  20        857.56        846.67        14.03 o                         
   0   2  20        316.06        289.08        10.82 o                         
   1   2  20        697.34        667.21        12.48 o                         
   2   2  20        844.82        847.08        10.81 o                         
   3   2  20        530.69        539.82        13.37 o                         
   4   2  20         62.02         72.05         6.65 o                         
   5   2  20        118.62        130.22         6.68 o                         
  -5   3  20         23.87         26.04         6.47 o                         
  -4   3  20        127.48        123.66         6.18 o                         
  -3   3  20         32.65         34.29         4.23 o                         
  -2   3  20        779.03        805.00        11.78 o                         
  -1   3  20        351.26        339.86         8.15 o                         
   0   3  20        589.57        632.30        15.85 o                         
   1   3  20        308.49        297.48         7.75 o                         
   2   3  20        894.45        923.50        11.90 o                         
   3   3  20          3.79          4.08         3.64 o                         
   4   3  20         86.39         96.50         7.41 o                         
   5   3  20         28.85         37.40         3.79 o                         
  -5   4  20          5.19         12.88         5.09 o                         
  -4   4  20         12.12         -0.60         4.76 o                         
  -3   4  20        220.95        228.71         7.77 o                         
  -2   4  20        325.07        318.56         8.13 o                         
  -1   4  20       1088.79       1026.33        17.10 o                         
   0   4  20        718.21        661.72        11.07 o                         
   1   4  20       1017.27        963.95        12.63 o                         
   2   4  20        326.60        318.26         7.21 o                         
   3   4  20        208.97        209.51         7.69 o                         
   4   4  20         27.32         26.70         3.94 o                         
   5   4  20         16.07         32.14         4.69 o                         
  -5   5  20        118.78        127.12        14.63 o                         
  -4   5  20         16.40          7.52         6.13 o                         
  -3   5  20         21.50         17.74         5.38 o                         
  -2   5  20         97.93        100.88         4.28 o                         
  -1   5  20       1045.71       1029.44        17.47 o                         
   0   5  20        440.72        383.11         8.97 o                         
   1   5  20       1138.70       1110.46        14.55 o                         
   2   5  20         53.69         57.51         2.99 o                         
   3   5  20         27.05         24.50         5.16 o                         
   4   5  20         22.53         20.96         4.87 o                         
   5   5  20        177.41        172.02        18.82 o                         
  -5   6  20          9.69         11.39        12.18 o                         
  -4   6  20         69.27         77.98         6.06 o                         
  -3   6  20        222.53        210.70         9.23 o                         
  -2   6  20         66.27         59.30         4.13 o                         
  -1   6  20        156.52        175.32         6.21 o                         
   0   6  20       1290.31       1290.30        14.91 o                         
   1   6  20        324.93        342.62        11.89 o                         
   2   6  20         48.77         53.11         7.72 o                         
   3   6  20        226.20        241.05        14.37 o                         
   4   6  20         60.55         53.52         7.21 o                         
   5   6  20         22.67         21.05         6.15 o                         
  -5   7  20          0.18          4.69         7.60 o                         
  -4   7  20        136.64        124.35         6.69 o                         
  -3   7  20        114.84        122.05         6.22 o                         
  -2   7  20        453.06        460.35        12.93 o                         
  -1   7  20        417.30        397.49         9.45 o                         
   0   7  20         40.05         31.44         3.47 o                         
   1   7  20        324.46        309.38         8.19 o                         
   2   7  20        506.30        516.69        10.21 o                         
   3   7  20         96.12         93.48         4.55 o                         
   4   7  20         99.43         85.81         5.56 o                         
   5   7  20          1.27          3.66         8.38 o                         
  -4   8  20         10.27         10.09         5.96 o                         
  -3   8  20        287.50        286.16        18.21 o                         
  -2   8  20        237.31        223.56        13.48 o                         
  -1   8  20        153.54        159.36         7.39 o                         
   0   8  20         59.31         64.89         5.79 o                         
   1   8  20        153.54        164.75         7.75 o                         
   2   8  20        236.42        238.18         8.76 o                         
   3   8  20        249.44        224.21        10.74 o                         
   4   8  20         23.78         20.17         5.17 o                         
  -4   9  20        206.65        223.73        15.17 o                         
  -3   9  20        183.76        195.36         8.67 o                         
  -2   9  20        263.62        275.21        10.13 o                         
  -1   9  20        440.88        427.69        10.51 o                         
   0   9  20        283.85        285.20         8.18 o                         
   1   9  20        463.48        456.30        14.78 o                         
   2   9  20        272.16        284.42        15.11 o                         
   3   9  20        195.70        185.74        15.80 o                         
   4   9  20        180.04        189.91        20.01 o                         
  -4  10  20         33.95         46.78        14.04 o                         
  -3  10  20          5.51         11.62         6.18 o                         
  -2  10  20         92.15         91.53        13.66 o                         
  -1  10  20        434.90        438.99        14.41 o                         
   0  10  20        535.07        539.54        18.13 o                         
   1  10  20        437.58        448.19        13.52 o                         
   2  10  20         48.86         49.27         5.01 o                         
   3  10  20          5.06          0.74         5.50 o                         
   4  10  20         22.14         14.25        12.52 o                         
  -4  11  20          7.78         -5.33        13.71 o                         
  -3  11  20          8.44         12.74        15.04 o                         
  -2  11  20         57.71         65.06         7.04 o                         
  -1  11  20        202.63        199.78        11.66 o                         
   0  11  20        195.30        194.66         9.47 o                         
   1  11  20        143.71        142.89         8.63 o                         
   2  11  20         40.26         40.96         5.62 o                         
   3  11  20          8.19          7.17         7.98 o                         
  -3  12  20        107.28        120.14        12.38 o                         
  -2  12  20        170.08        177.13        30.39 o                         
  -1  12  20         29.53         29.34         8.58 o                         
   0  12  20        273.94        304.42        13.76 o                         
   1  12  20         45.29         37.31        11.16 o                         
   2  12  20        122.71        107.57        12.19 o                         
   3  12  20        115.06        119.10        17.20 o                         
  -2  13  20        194.74        201.94        16.02 o                         
  -1  13  20         26.54         21.97         8.01 o                         
   0  13  20          9.23          8.78         8.20 o                         
   1  13  20         38.99         27.39         9.99 o                         
   2  13  20        176.07        195.29        27.06 o                         
  -2  14  20         34.43          4.88        19.30 o                         
  -1  14  20         45.07         47.75         8.74 o                         
   0  14  20         29.11         29.92        11.17 o                         
   1  14  20         44.39         69.32        16.72 o                         
   2  14  20         20.61         27.28        15.35 o                         
   1   0  21       1829.34       1967.63        23.10 o                         
   2   0  21       4578.16       4707.44        48.40 o                         
   3   0  21       1628.99       1706.54        25.78 o                         
   4   0  21         48.48         49.72         4.50 o                         
   5   0  21        138.57        138.80         7.87 o                         
  -5   1  21         51.21         53.66         5.97 o                         
  -4   1  21        551.60        567.93        13.73 o                         
  -3   1  21         81.33         80.53         4.51 o                         
  -2   1  21       2752.43       2805.07        30.85 o                         
  -1   1  21       2583.21       2582.74        29.18 o                         
   0   1  21         70.72        102.55         6.38 o                         
   1   1  21       2404.73       2364.03        26.88 o                         
   2   1  21       2720.11       2729.80        27.88 o                         
   3   1  21        105.29        102.91         6.68 o                         
   4   1  21        488.24        486.64         9.55 o                         
   5   1  21         45.78         48.94         3.49 o                         
  -5   2  21         12.09          7.37         9.18 o                         
  -4   2  21        151.34        164.45         6.47 o                         
  -3   2  21         86.47         81.29         5.12 o                         
  -2   2  21        786.85        784.87        11.65 o                         
  -1   2  21        252.56        250.68         8.36 o                         
   0   2  21       3929.25       3814.40        44.14 o                         
   1   2  21        308.49        295.46         6.95 o                         
   2   2  21        896.33        891.27        11.36 o                         
   3   2  21         70.44         73.81         6.33 o                         
   4   2  21        152.94        154.58         8.58 o                         
   5   2  21         17.03         12.40         6.63 o                         
  -5   3  21        100.87         98.36         6.96 o                         
  -4   3  21        166.41        163.88         7.62 o                         
  -3   3  21         40.81         37.50         4.15 o                         
  -2   3  21        150.95        154.55         6.67 o                         
  -1   3  21       2080.59       2105.45        24.66 o                         
   0   3  21        468.23        448.63        12.42 o                         
   1   3  21       2173.83       2214.40        28.29 o                         
   2   3  21        104.82        102.76         4.32 o                         
   3   3  21         47.69         35.24         4.66 o                         
   4   3  21        144.90        140.46         6.11 o                         
   5   3  21        107.61        107.20         6.44 o                         
  -5   4  21         14.06         11.17         5.72 o                         
  -4   4  21        119.01        105.56         6.80 o                         
  -3   4  21        697.57        706.52        12.86 o                         
  -2   4  21        336.02        344.15         6.96 o                         
  -1   4  21        573.70        603.07        10.37 o                         
   0   4  21       1149.72       1172.83        16.40 o                         
   1   4  21        541.68        548.81         8.94 o                         
   2   4  21        242.09        238.43         5.30 o                         
   3   4  21        631.32        642.94        16.91 o                         
   4   4  21        142.26        135.06         6.50 o                         
   5   4  21          6.64         13.24         7.00 o                         
  -5   5  21        143.54        115.31        10.02 o                         
  -4   5  21        198.01        205.31        11.80 o                         
  -3   5  21         30.36         23.16         4.73 o                         
  -2   5  21        900.75        896.93        15.59 o                         
  -1   5  21        391.78        388.55         9.09 o                         
   0   5  21         37.78         42.57         3.30 o                         
   1   5  21        315.79        308.99         6.97 o                         
   2   5  21        890.56        880.16        11.28 o                         
   3   5  21          8.43         10.21         4.37 o                         
   4   5  21        266.98        261.51        11.52 o                         
   5   5  21        147.23        126.27        13.77 o                         
  -5   6  21         73.03         88.59         8.11 o                         
  -4   6  21         40.98         27.65         7.69 o                         
  -3   6  21        557.24        529.09        18.40 o                         
  -2   6  21         39.34         35.99         4.29 o                         
  -1   6  21        275.11        297.35         7.19 o                         
   0   6  21        811.01        773.83        10.81 o                         
   1   6  21        411.17        429.91         8.66 o                         
   2   6  21         19.78         15.19         4.04 o                         
   3   6  21        539.98        549.95        12.27 o                         
   4   6  21         41.43         43.58         5.22 o                         
   5   6  21         52.25         51.75         8.60 o                         
  -5   7  21         11.84        -10.63        14.68 o                         
  -4   7  21         63.54         80.01         6.59 o                         
  -3   7  21         24.65         23.65        11.09 o                         
  -2   7  21         97.45         89.21         5.43 o                         
  -1   7  21       1275.96       1249.66        15.37 o                         
   0   7  21         16.15         12.69         3.29 o                         
   1   7  21       1109.90       1101.89        21.78 o                         
   2   7  21         96.08         93.04         5.95 o                         
   3   7  21         20.29         11.19         6.83 o                         
   4   7  21         45.25         41.54         5.04 o                         
  -4   8  21        174.24        185.75        39.67 o                         
  -3   8  21         14.97         14.12         6.29 o                         
  -2   8  21        318.94        329.72        10.13 o                         
  -1   8  21         56.13         51.83         4.70 o                         
   0   8  21       1803.97       1818.72        21.76 o                         
   1   8  21         54.81         56.92         5.29 o                         
   2   8  21        311.38        309.12         8.34 o                         
   3   8  21         16.96         15.25         4.99 o                         
   4   8  21        131.42        124.39        13.29 o                         
  -4   9  21         72.90         80.07         9.87 o                         
  -3   9  21         53.09         49.80         7.38 o                         
  -2   9  21        366.14        387.24        11.43 o                         
  -1   9  21        401.25        424.24        11.06 o                         
   0   9  21        102.26         98.15         6.90 o                         
   1   9  21        329.19        330.83        11.32 o                         
   2   9  21        371.44        381.67         9.47 o                         
   3   9  21         45.32         47.33         5.67 o                         
   4   9  21         57.55         64.74        12.66 o                         
  -4  10  21          7.45          7.16        17.44 o                         
  -3  10  21        386.60        437.94        16.33 o                         
  -2  10  21        197.49        229.03        10.33 o                         
  -1  10  21        131.34        119.17        20.13 o                         
   0  10  21        113.37        114.31        12.19 o                         
   1  10  21        144.10        144.96         7.78 o                         
   2  10  21        163.03        152.16         6.59 o                         
   3  10  21        398.50        412.43        14.27 o                         
  -3  11  21         70.24         76.56        10.73 o                         
  -2  11  21        107.79        106.29         9.84 o                         
  -1  11  21        158.34        148.28         8.62 o                         
   0  11  21         59.39         62.84         6.37 o                         
   1  11  21        111.65        110.93        10.06 o                         
   2  11  21        171.33        175.25         9.26 o                         
   3  11  21         65.33         76.46        15.05 o                         
  -3  12  21        110.24        142.07        13.16 o                         
  -2  12  21         16.49         22.54         8.53 o                         
  -1  12  21         38.85         34.85         7.48 o                         
   0  12  21        226.76        223.98        14.68 o                         
   1  12  21         21.14         10.39         9.71 o                         
   2  12  21          8.21         13.96         9.71 o                         
   3  12  21        128.79        138.52        17.41 o                         
  -2  13  21          2.36          7.87        16.73 o                         
  -1  13  21        360.07        383.02        16.15 o                         
   0  13  21          6.79          1.98         8.47 o                         
   1  13  21        356.51        355.70        19.16 o                         
   2  13  21          0.28          4.15        14.78 o                         
  -1  14  21         37.12         27.76         8.40 o                         
   0  14  21        151.82        163.92        13.15 o                         
   1  14  21         47.71         44.37        10.43 o                         
   0   0  22          7.82         29.30         8.99 o                         
   1   0  22       3625.76       3845.53        41.00 o                         
   2   0  22        189.35        210.49        11.84 o                         
   3   0  22         17.18         10.63         4.82 o                         
   4   0  22          6.64          9.68         4.12 o                         
   5   0  22        136.51        134.86         5.23 o                         
  -5   1  22         18.09         20.12         3.24 o                         
  -4   1  22         29.71         30.44         4.45 o                         
  -3   1  22        198.04        210.14         8.74 o                         
  -2   1  22        988.73       1027.35        16.04 o                         
  -1   1  22         88.20        104.28         7.54 o                         
   0   1  22       2316.66       2379.10        30.06 o                         
   1   1  22        184.42        191.42         7.38 o                         
   2   1  22        860.66        916.74        13.77 o                         
   3   1  22        167.68        168.01         8.78 o                         
   4   1  22         13.22         16.15         3.64 o                         
   5   1  22         31.90         33.59         3.44 o                         
  -5   2  22          2.35          3.70         7.38 o                         
  -4   2  22        147.94        146.76         8.91 o                         
  -3   2  22        105.30        106.09         6.34 o                         
  -2   2  22        695.60        698.38        10.94 o                         
  -1   2  22        515.11        507.42        10.32 o                         
   0   2  22         48.72         63.01         5.42 o                         
   1   2  22        386.15        373.16         7.87 o                         
   2   2  22        641.67        635.58         9.28 o                         
   3   2  22        147.06        157.84         8.51 o                         
   4   2  22        238.65        233.12         7.26 o                         
   5   2  22          6.99          5.49         4.30 o                         
  -5   3  22          5.55          5.12         5.30 o                         
  -4   3  22         42.50         46.78         5.84 o                         
  -3   3  22       1364.19       1367.96        23.91 o                         
  -2   3  22        162.67        171.45         6.87 o                         
  -1   3  22        344.35        388.44         9.13 o                         
   0   3  22        546.57        545.14        10.04 o                         
   1   3  22        315.09        337.68        14.64 o                         
   2   3  22        161.48        166.25         7.47 o                         
   3   3  22       1326.30       1329.51        20.22 o                         
   4   3  22         56.10         55.79         4.38 o                         
   5   3  22          0.18         -2.70         7.30 o                         
  -5   4  22        177.02        169.99        13.68 o                         
  -4   4  22        404.00        413.05        10.55 o                         
  -3   4  22        123.95        117.76         9.31 o                         
  -2   4  22        169.49        181.52         5.72 o                         
  -1   4  22       1921.48       1905.58        23.33 o                         
   0   4  22         88.06         85.63         4.47 o                         
   1   4  22       2013.15       1971.52        27.84 o                         
   2   4  22         99.35        108.36         4.19 o                         
   3   4  22        122.05        147.22         7.82 o                         
   4   4  22        346.33        347.53        10.39 o                         
   5   4  22        140.23        141.53        11.09 o                         
  -5   5  22        111.04        102.93        10.96 o                         
  -4   5  22         54.13         49.29         6.11 o                         
  -3   5  22          0.40         -4.83         5.41 o                         
  -2   5  22        486.58        439.65        10.77 o                         
  -1   5  22        637.56        635.25        11.09 o                         
   0   5  22       2087.63       2124.68        22.21 o                         
   1   5  22        766.94        755.50        10.38 o                         
   2   5  22        530.96        466.77         9.09 o                         
   3   5  22          0.31         -6.56         6.83 o                         
   4   5  22         49.88         52.94         7.26 o                         
   5   5  22        105.52         89.61         7.05 o                         
  -5   6  22         29.75         42.30         7.53 o                         
  -4   6  22          0.80          5.62         4.65 o                         
  -3   6  22          2.99         -5.65         6.06 o                         
  -2   6  22        578.98        588.90        15.23 o                         
  -1   6  22        763.35        745.41        10.81 o                         
   0   6  22        267.93        252.94         6.66 o                         
   1   6  22        906.32        861.61        17.10 o                         
   2   6  22        533.72        558.96         9.78 o                         
   3   6  22          0.91          4.10         4.07 o                         
   4   6  22          6.55          3.32         4.60 o                         
   5   6  22         32.01         35.39         7.28 o                         
  -4   7  22        139.70        161.80         8.15 o                         
  -3   7  22        241.16        263.54        11.20 o                         
  -2   7  22        181.09        173.21         8.24 o                         
  -1   7  22        601.61        584.99        12.52 o                         
   0   7  22         99.60        100.84         5.54 o                         
   1   7  22        532.59        512.71        10.86 o                         
   2   7  22        130.53        135.08         6.19 o                         
   3   7  22        244.02        270.94         9.16 o                         
   4   7  22        147.69        156.86         8.26 o                         
  -4   8  22        129.02        140.14        20.14 o                         
  -3   8  22         13.98          9.58         6.43 o                         
  -2   8  22        528.34        531.69        12.59 o                         
  -1   8  22        227.79        219.91         9.84 o                         
   0   8  22          0.42          4.71         3.72 o                         
   1   8  22        189.59        175.99         8.20 o                         
   2   8  22        512.17        503.70        13.91 o                         
   3   8  22         25.89         25.45         5.74 o                         
   4   8  22        188.95        177.31        24.02 o                         
  -4   9  22         70.96         80.43         9.85 o                         
  -3   9  22        182.85        166.36        11.38 o                         
  -2   9  22         90.23         88.61         8.04 o                         
  -1   9  22         66.68         61.46         5.06 o                         
   0   9  22        549.44        538.40        15.37 o                         
   1   9  22         51.09         48.63         9.22 o                         
   2   9  22         82.66         90.33         7.18 o                         
   3   9  22        161.86        143.73        11.06 o                         
   4   9  22        101.26        105.56        13.36 o                         
  -4  10  22         16.99         19.16        15.99 o                         
  -3  10  22          6.64         -3.19         8.90 o                         
  -2  10  22        119.95        119.45         7.33 o                         
  -1  10  22        542.10        551.51        23.09 o                         
   0  10  22         39.92         39.53         5.52 o                         
   1  10  22        670.84        671.34        17.07 o                         
   2  10  22         93.70         96.10         5.61 o                         
   3  10  22         11.26          4.79         7.25 o                         
  -3  11  22         23.15         31.29        10.92 o                         
  -2  11  22        241.00        238.88        12.39 o                         
  -1  11  22         53.61         63.29         9.49 o                         
   0  11  22        552.77        557.21        13.70 o                         
   1  11  22         76.93         68.50        10.86 o                         
   2  11  22        312.14        300.59        13.82 o                         
   3  11  22         33.39         66.67        15.93 o                         
  -3  12  22         56.64         55.44        16.94 o                         
  -2  12  22        215.52        230.50        13.83 o                         
  -1  12  22         52.21         52.63         8.66 o                         
   0  12  22          2.80         12.30         7.64 o                         
   1  12  22         52.46         35.09        11.09 o                         
   2  12  22        219.98        249.38        22.14 o                         
   3  12  22         59.53         51.29        15.40 o                         
  -2  13  22         60.63         49.94        25.05 o                         
  -1  13  22        114.95        117.39         9.58 o                         
   0  13  22         39.17         47.20        11.77 o                         
   1  13  22        114.40        103.00        11.42 o                         
   2  13  22         61.16         69.00        15.54 o                         
  -1  14  22         64.49         45.72        16.25 o                         
   0  14  22         10.18         10.61         9.57 o                         
   1  14  22         66.84         62.22        11.32 o                         
   1   0  23        153.11        188.79         6.45 o                         
   2   0  23        251.96        242.03         6.47 o                         
   3   0  23        249.62        251.70        13.69 o                         
   4   0  23        106.30        101.78        10.57 o                         
   5   0  23        103.57        100.04         6.20 o                         
  -5   1  23         13.46         17.79         3.71 o                         
  -4   1  23         56.95         54.74         8.10 o                         
  -3   1  23        207.38        213.11         8.84 o                         
  -2   1  23        370.74        382.63        10.10 o                         
  -1   1  23         36.32         33.11         3.48 o                         
   0   1  23        146.72        157.79         5.70 o                         
   1   1  23         93.14         87.88         4.76 o                         
   2   1  23        250.86        260.27         6.66 o                         
   3   1  23        241.02        237.90         9.60 o                         
   4   1  23         61.23         62.79         8.47 o                         
   5   1  23          5.97         11.61         4.07 o                         
  -5   2  23          4.01          6.65         5.19 o                         
  -4   2  23        118.53        112.86        12.45 o                         
  -3   2  23        141.41        134.86         7.10 o                         
  -2   2  23         36.44         37.31         3.47 o                         
  -1   2  23        777.88        794.15        12.20 o                         
   0   2  23        741.13        720.29        11.72 o                         
   1   2  23        584.24        592.07        10.17 o                         
   2   2  23         23.39         20.81         2.82 o                         
   3   2  23        127.53        130.55         9.70 o                         
   4   2  23        156.73        158.39         6.57 o                         
   5   2  23         12.35          7.37         4.43 o                         
  -5   3  23         40.01         50.17         6.49 o                         
  -4   3  23        171.63        181.01        13.28 o                         
  -3   3  23         39.03         42.53         7.65 o                         
  -2   3  23        107.38         95.45         6.21 o                         
  -1   3  23        415.51        420.98         8.72 o                         
   0   3  23       2856.75       2767.05        36.22 o                         
   1   3  23        409.56        413.85         8.66 o                         
   2   3  23        159.10        150.36         5.47 o                         
   3   3  23         31.28         35.57         9.06 o                         
   4   3  23        119.18        115.90         7.81 o                         
   5   3  23         48.48         67.99        10.90 o                         
  -5   4  23         55.86         51.67         7.24 o                         
  -4   4  23        270.71        282.59        17.30 o                         
  -3   4  23        207.72        209.55        10.06 o                         
  -2   4  23        517.02        528.11        10.69 o                         
  -1   4  23        673.68        629.11        13.39 o                         
   0   4  23        328.02        321.64         9.35 o                         
   1   4  23        695.77        626.86        11.16 o                         
   2   4  23        547.53        562.03        13.55 o                         
   3   4  23        270.08        267.42        14.17 o                         
   4   4  23        244.83        242.19         8.15 o                         
   5   4  23         32.81         29.68         5.77 o                         
  -5   5  23         99.42        122.70        11.85 o                         
  -4   5  23         75.46         74.72         5.96 o                         
  -3   5  23        387.92        423.04        18.83 o                         
  -2   5  23       1693.54       1659.76        21.61 o                         
  -1   5  23        236.58        224.83         6.79 o                         
   0   5  23        259.90        244.14         6.23 o                         
   1   5  23        206.94        205.29         9.83 o                         
   2   5  23       1864.51       1802.03        22.20 o                         
   3   5  23        414.62        411.81        12.76 o                         
   4   5  23         67.86         71.52         5.63 o                         
   5   5  23         83.87         84.83         7.12 o                         
  -5   6  23         66.78         56.47        16.10 o                         
  -4   6  23        197.82        215.30         9.09 o                         
  -3   6  23        119.21        122.32        11.70 o                         
  -2   6  23        295.93        307.77        13.12 o                         
  -1   6  23        622.41        645.36        10.09 o                         
   0   6  23        381.74        383.02         7.79 o                         
   1   6  23        528.79        531.34         9.58 o                         
   2   6  23        370.15        360.43         8.54 o                         
   3   6  23        146.55        141.48         7.28 o                         
   4   6  23        218.34        225.40         9.07 o                         
   5   6  23         43.67         42.26         9.18 o                         
  -4   7  23         66.16         63.12         7.41 o                         
  -3   7  23        135.68        130.74        10.43 o                         
  -2   7  23         51.25         50.47         5.87 o                         
  -1   7  23        154.35        163.61         7.67 o                         
   0   7  23        375.91        403.33        10.50 o                         
   1   7  23        167.18        164.10         6.92 o                         
   2   7  23         75.27         74.42         4.52 o                         
   3   7  23        167.34        169.78        11.48 o                         
   4   7  23         46.79         43.76         6.09 o                         
  -4   8  23         12.55          9.48         8.39 o                         
  -3   8  23         42.76         37.84         8.92 o                         
  -2   8  23          6.66         -1.44         5.13 o                         
  -1   8  23        549.09        578.15        14.54 o                         
   0   8  23         52.12         52.34         4.71 o                         
   1   8  23        626.43        654.48        12.89 o                         
   2   8  23          0.36          1.11         3.97 o                         
   3   8  23         39.36         30.95         9.16 o                         
   4   8  23          9.34         11.56         7.42 o                         
  -4   9  23         21.50         29.63        12.63 o                         
  -3   9  23         35.29         29.92         7.51 o                         
  -2   9  23        224.00        228.65        12.20 o                         
  -1   9  23        332.03        329.77         9.89 o                         
   0   9  23        254.58        244.15        11.35 o                         
   1   9  23        325.12        334.11        12.42 o                         
   2   9  23        244.27        256.06         8.72 o                         
   3   9  23         41.40         29.64         5.70 o                         
   4   9  23          9.68         15.79        11.70 o                         
  -4  10  23         55.55         48.45        17.85 o                         
  -3  10  23         20.49         25.84        13.70 o                         
  -2  10  23        359.97        363.12        16.13 o                         
  -1  10  23         14.00          1.52        10.84 o                         
   0  10  23          9.69         -1.59         6.13 o                         
   1  10  23         15.23         25.81         6.03 o                         
   2  10  23        373.49        362.30         9.79 o                         
   3  10  23         27.23         27.28         8.34 o                         
  -3  11  23         63.48         52.47         9.81 o                         
  -2  11  23         92.01        100.62        13.42 o                         
  -1  11  23         89.55         88.59        17.61 o                         
   0  11  23         63.47         63.53         7.13 o                         
   1  11  23        124.55        138.19        15.61 o                         
   2  11  23        147.04        154.36         8.89 o                         
   3  11  23         74.46         78.25        15.17 o                         
  -3  12  23          9.67         12.62        15.02 o                         
  -2  12  23         17.14         15.66        15.37 o                         
  -1  12  23        124.58        113.33        12.45 o                         
   0  12  23         90.09         75.88        11.50 o                         
   1  12  23        124.02        133.66        16.34 o                         
   2  12  23          2.50         10.12         9.23 o                         
  -2  13  23         11.97         10.11        10.25 o                         
  -1  13  23        100.78         91.35         9.62 o                         
   0  13  23        202.68        180.86        19.84 o                         
   1  13  23         78.34         77.97        11.90 o                         
   2  13  23         10.07          4.53        16.18 o                         
  -1  14  23        110.45        112.07        18.74 o                         
   0  14  23         76.71         80.71        12.30 o                         
   1  14  23        103.37        102.16        14.68 o                         
   0   0  24       1790.45       1834.08        32.63 o                         
   1   0  24         13.48         12.11         3.63 o                         
   2   0  24        852.96        816.61        12.37 o                         
   3   0  24         28.29         21.57         5.89 o                         
   4   0  24         11.23          3.44         5.91 o                         
   5   0  24         78.94         86.72         6.57 o                         
  -5   1  24        140.87        132.66        10.81 o                         
  -4   1  24        139.42        145.19         6.98 o                         
  -3   1  24         25.42         22.01        10.91 o                         
  -2   1  24        456.85        465.40         8.91 o                         
  -1   1  24       1975.97       1967.76        23.83 o                         
   0   1  24         76.42         76.19         7.72 o                         
   1   1  24       2269.76       2245.83        26.39 o                         
   2   1  24        405.66        410.79         8.34 o                         
   3   1  24         28.96         42.72        10.95 o                         
   4   1  24        144.69        153.55        20.97 o                         
   5   1  24        153.71        147.02         7.83 o                         
  -5   2  24         68.39         84.24         7.75 o                         
  -4   2  24        136.04        147.07         7.91 o                         
  -3   2  24        813.97        835.77        27.44 o                         
  -2   2  24         58.77         61.27         5.71 o                         
  -1   2  24        598.65        605.72        10.49 o                         
   0   2  24        253.38        269.67         7.34 o                         
   1   2  24        529.01        520.20         9.93 o                         
   2   2  24         77.54         74.92         3.72 o                         
   3   2  24        686.50        713.88        20.78 o                         
   4   2  24        150.84        167.67         6.94 o                         
   5   2  24         77.39         80.70         7.87 o                         
  -5   3  24         14.70         23.44         8.24 o                         
  -4   3  24        200.12        208.19         8.59 o                         
  -3   3  24        105.40        113.90         9.07 o                         
  -2   3  24        619.16        620.11        12.57 o                         
  -1   3  24        121.43        116.54         5.60 o                         
   0   3  24          1.50          5.58         3.76 o                         
   1   3  24        100.24         96.82         9.62 o                         
   2   3  24        576.84        564.92        10.38 o                         
   3   3  24        103.34        113.58         9.31 o                         
   4   3  24        177.36        200.33        10.35 o                         
   5   3  24         15.76         29.83         8.08 o                         
  -5   4  24         50.60         42.77         7.42 o                         
  -4   4  24         30.73         29.84         5.13 o                         
  -3   4  24        206.04        202.34        10.51 o                         
  -2   4  24        253.19        270.15         8.64 o                         
  -1   4  24        574.60        561.52        11.67 o                         
   0   4  24       1216.86       1295.09        19.12 o                         
   1   4  24        505.51        477.99        10.32 o                         
   2   4  24        301.57        304.55         8.20 o                         
   3   4  24        255.71        253.22         8.21 o                         
   4   4  24         43.06         39.65         7.33 o                         
   5   4  24         71.68         77.19         7.58 o                         
  -5   5  24        124.27        127.49        12.37 o                         
  -4   5  24         19.46         14.25        10.02 o                         
  -3   5  24         67.19         61.15         7.63 o                         
  -2   5  24        645.27        615.42        11.42 o                         
  -1   5  24       1359.15       1393.30        17.57 o                         
   0   5  24         36.78         32.96         3.42 o                         
   1   5  24       1317.01       1331.45        15.95 o                         
   2   5  24        635.62        586.41        17.07 o                         
   3   5  24         61.69         62.60         8.47 o                         
   4   5  24         20.37         11.22         4.78 o                         
   5   5  24        178.33        142.34        13.95 o                         
  -4   6  24         11.05         13.57         5.07 o                         
  -3   6  24        108.39        115.99         8.51 o                         
  -2   6  24        881.43        876.13        17.70 o                         
  -1   6  24         10.95          7.42         3.86 o                         
   0   6  24       1730.69       1722.40        19.64 o                         
   1   6  24         33.19         27.23         3.81 o                         
   2   6  24        811.19        788.41        12.16 o                         
   3   6  24         87.03         98.27         6.13 o                         
   4   6  24          2.97         -0.83         4.55 o                         
  -4   7  24         74.33         57.01        15.42 o                         
  -3   7  24         47.19         40.37         8.95 o                         
  -2   7  24        364.80        365.57        10.86 o                         
  -1   7  24        559.13        533.95        10.78 o                         
   0   7  24          8.31          2.81         3.50 o                         
   1   7  24        501.30        465.91         9.99 o                         
   2   7  24        314.78        322.12         8.44 o                         
   3   7  24         46.64         30.73         6.51 o                         
   4   7  24         64.96         63.43        10.90 o                         
  -4   8  24         54.39         66.24         9.45 o                         
  -3   8  24        537.11        542.65        26.04 o                         
  -2   8  24          9.69          7.64         5.46 o                         
  -1   8  24        293.60        291.49         8.76 o                         
   0   8  24         91.02         84.69         7.19 o                         
   1   8  24        260.91        272.47        10.56 o                         
   2   8  24         10.96          5.34         4.15 o                         
   3   8  24        501.50        492.67        18.25 o                         
   4   8  24         51.99         68.51        12.33 o                         
  -4   9  24        144.47        141.16        34.40 o                         
  -3   9  24         69.90         72.22        13.64 o                         
  -2   9  24        199.39        185.96         8.73 o                         
  -1   9  24        292.28        300.82        18.09 o                         
   0   9  24          0.43          2.39         5.02 o                         
   1   9  24        282.34        285.56        10.61 o                         
   2   9  24        211.51        199.49        13.91 o                         
   3   9  24         58.06         46.53         6.98 o                         
  -4  10  24         10.27          2.11        17.03 o                         
  -3  10  24         17.06         14.30         9.89 o                         
  -2  10  24        137.38        134.86         8.98 o                         
  -1  10  24         66.24         68.78         7.93 o                         
   0  10  24        907.17        960.45        18.46 o                         
   1  10  24         72.60         60.39         8.58 o                         
   2  10  24        100.24         83.36         8.34 o                         
   3  10  24         21.54         23.20        12.16 o                         
  -3  11  24          0.23          2.74         9.55 o                         
  -2  11  24         94.39         90.89         8.68 o                         
  -1  11  24        209.59        220.28        12.91 o                         
   0  11  24         31.41         30.82         8.58 o                         
   1  11  24        264.55        255.74        12.23 o                         
   2  11  24         58.71         54.16         9.71 o                         
   3  11  24          0.24         -7.97        12.86 o                         
  -3  12  24         41.49         11.39        16.06 o                         
  -2  12  24         37.60         40.41         9.75 o                         
  -1  12  24         24.33         23.51         7.53 o                         
   0  12  24        124.12        123.68         9.67 o                         
   1  12  24          9.74          7.54         9.47 o                         
   2  12  24         64.19         63.20        14.23 o                         
  -2  13  24        103.92         84.85        11.47 o                         
  -1  13  24         16.79         22.10         8.54 o                         
   0  13  24          4.75          8.80        10.07 o                         
   1  13  24         15.94         23.67        10.74 o                         
   2  13  24        101.87         95.48        16.72 o                         
   0  14  24         51.63         51.42        11.41 o                         
   1   0  25        160.82        172.76         7.07 o                         
   2   0  25        335.14        339.48        10.78 o                         
   3   0  25        379.06        431.02        24.90 o                         
   4   0  25        293.06        300.47        10.10 o                         
   5   0  25         38.72         45.57         6.55 o                         
  -5   1  25         12.91         14.11         5.82 o                         
  -4   1  25        243.78        260.71        10.94 o                         
  -3   1  25        115.03        108.87        12.25 o                         
  -2   1  25        542.80        558.92        13.91 o                         
  -1   1  25        468.21        483.95        10.66 o                         
   0   1  25        352.75        365.94         8.34 o                         
   1   1  25        631.02        672.14        12.83 o                         
   2   1  25        521.73        506.89        10.71 o                         
   3   1  25         79.25         99.01         6.42 o                         
   4   1  25        272.69        288.70        10.11 o                         
   5   1  25         11.26         14.48         4.84 o                         
  -5   2  25         58.38         61.74         8.19 o                         
  -4   2  25        216.81        220.23         9.48 o                         
  -3   2  25        279.62        267.94        11.04 o                         
  -2   2  25        223.93        215.32        11.77 o                         
  -1   2  25        146.97        156.26        10.13 o                         
   0   2  25        753.86        702.12        11.68 o                         
   1   2  25        253.35        258.32        10.46 o                         
   2   2  25        222.05        211.32         6.85 o                         
   3   2  25        248.31        241.96        14.30 o                         
   4   2  25        212.73        217.25         7.79 o                         
   5   2  25         55.57         58.72         7.90 o                         
  -5   3  25        110.52         96.15         8.40 o                         
  -4   3  25         38.77         36.82         5.25 o                         
  -3   3  25         70.97         70.15         5.34 o                         
  -2   3  25        246.56        262.87         8.94 o                         
  -1   3  25        304.41        306.39         8.77 o                         
   0   3  25         27.57         18.75         3.84 o                         
   1   3  25        382.62        379.89         8.76 o                         
   2   3  25        274.66        284.18         8.82 o                         
   3   3  25         76.32         71.17         4.88 o                         
   4   3  25         19.03         14.18         5.47 o                         
   5   3  25        113.69        129.86         8.38 o                         
  -5   4  25         49.43         69.22         8.18 o                         
  -4   4  25        113.09        106.10         6.45 o                         
  -3   4  25        136.69        108.13        11.66 o                         
  -2   4  25        684.85        720.22        12.21 o                         
  -1   4  25        214.44        226.78         7.48 o                         
   0   4  25        137.69        153.48         6.76 o                         
   1   4  25        221.30        225.65         8.50 o                         
   2   4  25        676.05        690.03        12.62 o                         
   3   4  25        194.70        201.90         7.96 o                         
   4   4  25        145.25        141.60         7.01 o                         
   5   4  25         30.45         36.07         9.30 o                         
  -4   5  25        124.78        125.35         7.66 o                         
  -3   5  25        295.60        276.90        16.40 o                         
  -2   5  25        161.41        163.28         7.20 o                         
  -1   5  25        111.00        123.51         8.89 o                         
   0   5  25         19.05         12.50         4.00 o                         
   1   5  25         60.74         60.77         4.02 o                         
   2   5  25        199.09        199.00         6.67 o                         
   3   5  25        290.48        299.77         9.56 o                         
   4   5  25        127.27        127.16         6.81 o                         
   5   5  25         48.38         35.59         9.57 o                         
  -4   6  25        113.94        121.66         7.86 o                         
  -3   6  25        193.86        187.69        10.16 o                         
  -2   6  25          0.90          8.95         6.21 o                         
  -1   6  25          1.88         -1.78         4.36 o                         
   0   6  25        232.13        237.37         7.00 o                         
   1   6  25          7.36         10.78         5.43 o                         
   2   6  25         26.59         31.52         4.04 o                         
   3   6  25        161.52        167.81         9.78 o                         
   4   6  25        119.10        107.89         7.26 o                         
  -4   7  25         94.97        115.69        10.25 o                         
  -3   7  25         70.62         72.05         7.85 o                         
  -2   7  25        258.83        253.32        13.81 o                         
  -1   7  25        438.66        458.77        11.09 o                         
   0   7  25       1085.61       1089.54        17.65 o                         
   1   7  25        449.60        445.44        13.33 o                         
   2   7  25        215.32        214.31         8.24 o                         
   3   7  25         67.45         67.04         8.12 o                         
   4   7  25        102.39         98.96         9.02 o                         
  -4   8  25        113.06        139.14        11.39 o                         
  -3   8  25         10.33         17.60         7.06 o                         
  -2   8  25         16.69         18.58         6.06 o                         
  -1   8  25        435.28        432.95        17.32 o                         
   0   8  25        300.84        303.64        13.32 o                         
   1   8  25        473.07        482.11        14.27 o                         
   2   8  25         17.85         16.10         4.50 o                         
   3   8  25          9.16         12.10         5.30 o                         
   4   8  25         93.64         83.85        13.13 o                         
  -4   9  25         37.60         40.66        16.61 o                         
  -3   9  25        198.27        224.03        12.01 o                         
  -2   9  25        119.23        110.40         7.10 o                         
  -1   9  25         43.69         42.98         6.77 o                         
   0   9  25        157.79        162.60         9.73 o                         
   1   9  25         31.21         27.49         6.03 o                         
   2   9  25        132.66        122.58         8.01 o                         
   3   9  25        239.71        222.27        12.27 o                         
  -3  10  25        169.88        199.80        13.54 o                         
  -2  10  25        224.62        210.47        15.12 o                         
  -1  10  25         60.38         63.54         8.33 o                         
   0  10  25         53.15         52.35         8.65 o                         
   1  10  25         54.46         51.06         9.01 o                         
   2  10  25        252.53        251.27        10.28 o                         
   3  10  25        152.17        146.85        13.73 o                         
  -3  11  25        112.87        113.21        19.75 o                         
  -2  11  25        156.85        157.01        24.35 o                         
  -1  11  25        150.72        144.82        21.55 o                         
   0  11  25         66.86         65.08        10.86 o                         
   1  11  25        109.58        110.41        11.62 o                         
   2  11  25        162.92        173.00        12.37 o                         
   3  11  25        120.35        127.28        16.94 o                         
  -2  12  25          4.10         -6.81         9.84 o                         
  -1  12  25        220.24        243.42        13.27 o                         
   0  12  25         21.14         35.46         9.88 o                         
   1  12  25        206.08        217.85        14.14 o                         
   2  12  25          2.11         -6.58         9.94 o                         
  -2  13  25         45.39         51.31        16.09 o                         
  -1  13  25         82.14         72.11         9.19 o                         
   0  13  25         55.84         47.81        10.36 o                         
   1  13  25         64.41         83.71        12.00 o                         
   2  13  25         49.19         52.64        15.04 o                         
   0   0  26        110.10        113.05         7.11 o                         
   1   0  26        343.16        346.55         9.83 o                         
   2   0  26         16.08         18.46         4.89 o                         
   3   0  26         13.97         11.09         4.90 o                         
   4   0  26         11.50          9.37         4.66 o                         
   5   0  26          9.47          8.04         5.76 o                         
  -5   1  26         82.47         70.14         5.25 o                         
  -4   1  26         14.40         12.64        13.72 o                         
  -3   1  26        329.73        350.83        25.66 o                         
  -2   1  26        396.46        393.37        10.50 o                         
  -1   1  26        688.41        695.19        11.81 o                         
   0   1  26       1662.82       1629.54        20.95 o                         
   1   1  26        663.02        660.33        16.61 o                         
   2   1  26        263.72        248.18         9.05 o                         
   3   1  26        312.76        312.19        16.51 o                         
   4   1  26          9.01         12.10         5.10 o                         
   5   1  26         64.10         56.16         5.57 o                         
  -5   2  26          2.95         -6.37         6.37 o                         
  -4   2  26         33.68         41.97         5.35 o                         
  -3   2  26        171.23        187.19        14.41 o                         
  -2   2  26        746.85        780.54        15.02 o                         
  -1   2  26       1012.42       1011.54        17.75 o                         
   0   2  26        243.64        281.78         9.88 o                         
   1   2  26        865.14        866.97        13.80 o                         
   2   2  26        789.83        820.42        17.80 o                         
   3   2  26        202.61        207.35        10.79 o                         
   4   2  26         23.70         28.91         4.54 o                         
   5   2  26          4.43          7.03         4.98 o                         
  -5   3  26         57.66         80.78         8.46 o                         
  -4   3  26        172.50        171.22        10.23 o                         
  -3   3  26        447.50        492.88        21.45 o                         
  -2   3  26         10.40         11.53         4.54 o                         
  -1   3  26        411.95        392.55         8.99 o                         
   0   3  26        198.74        215.57         7.35 o                         
   1   3  26        508.96        505.12        10.67 o                         
   2   3  26         17.15         12.00         3.64 o                         
   3   3  26        435.93        447.32        12.12 o                         
   4   3  26        201.21        204.18         8.23 o                         
   5   3  26         54.52         57.79         6.37 o                         
  -5   4  26         99.86        112.35        12.35 o                         
  -4   4  26         32.77         30.16         5.51 o                         
  -3   4  26        195.21        175.71        20.25 o                         
  -2   4  26        275.13        271.87         8.07 o                         
  -1   4  26       1126.24       1074.98        18.30 o                         
   0   4  26          0.63         -0.24         4.02 o                         
   1   4  26       1191.76       1145.44        15.34 o                         
   2   4  26        233.66        247.17         7.36 o                         
   3   4  26        193.90        183.25         8.02 o                         
   4   4  26         30.93         30.56         5.31 o                         
  -4   5  26         44.74         34.69         6.18 o                         
  -3   5  26          2.58          4.92         6.04 o                         
  -2   5  26        110.40        108.36         8.20 o                         
  -1   5  26         70.90         67.65         6.02 o                         
   0   5  26       1362.99       1361.58        17.43 o                         
   1   5  26         72.55         67.92         5.92 o                         
   2   5  26         58.51         48.36         4.76 o                         
   3   5  26          4.60          3.54         4.71 o                         
   4   5  26         59.77         55.29         5.51 o                         
  -4   6  26        141.53        213.57        20.64 o                         
  -3   6  26          0.89         -6.19         8.65 o                         
  -2   6  26        227.64        238.93        25.40 o                         
  -1   6  26        247.70        262.69         8.43 o                         
   0   6  26          4.29          7.79         3.50 o                         
   1   6  26        328.46        342.70         8.49 o                         
   2   6  26        208.72        206.12        10.15 o                         
   3   6  26          2.88          0.82         4.59 o                         
   4   6  26        132.18        130.01        13.21 o                         
  -4   7  26         28.49         34.28         9.14 o                         
  -3   7  26        296.11        329.25        23.21 o                         
  -2   7  26         19.52         18.61         6.54 o                         
  -1   7  26        421.35        395.42        14.02 o                         
   0   7  26         25.86         33.05         5.25 o                         
   1   7  26        374.65        350.65        11.42 o                         
   2   7  26         27.47         23.39         6.02 o                         
   3   7  26        272.68        288.62        10.22 o                         
   4   7  26         25.96         20.95         8.52 o                         
  -4   8  26         77.35        100.58        30.78 o                         
  -3   8  26        128.82        104.59        10.44 o                         
  -2   8  26        444.15        449.84        23.16 o                         
  -1   8  26         43.22         37.48         8.07 o                         
   0   8  26         16.60          9.36         5.13 o                         
   1   8  26         49.90         50.97         7.05 o                         
   2   8  26        396.44        385.70        10.22 o                         
   3   8  26        121.98        123.83         7.20 o                         
   4   8  26         95.99         92.99        14.16 o                         
  -4   9  26        101.30        122.70        19.74 o                         
  -3   9  26         24.24          7.76        15.82 o                         
  -2   9  26         28.80         21.28        11.92 o                         
  -1   9  26         13.39          2.14         6.55 o                         
   0   9  26        413.80        435.09        11.73 o                         
   1   9  26         10.13          4.89         7.01 o                         
   2   9  26         26.80         23.46         5.36 o                         
   3   9  26          2.98          6.09        13.62 o                         
  -3  10  26         13.28         23.89         9.88 o                         
  -2  10  26         84.14         86.95        10.94 o                         
  -1  10  26        439.87        452.00        19.54 o                         
   0  10  26          3.91          4.67         5.46 o                         
   1  10  26        475.50        486.49        31.40 o                         
   2  10  26         76.28         69.87         6.58 o                         
   3  10  26         13.63          6.15        12.28 o                         
  -3  11  26         31.16         12.48        14.46 o                         
  -2  11  26        173.64        184.08        30.49 o                         
  -1  11  26         34.04         41.71         8.13 o                         
   0  11  26        324.25        371.67        14.54 o                         
   1  11  26         21.75         22.32         9.02 o                         
   2  11  26        147.21        148.40        16.76 o                         
   3  11  26         32.26         55.38        19.99 o                         
  -2  12  26        157.98        164.66        13.79 o                         
  -1  12  26         57.37         62.86         9.13 o                         
   0  12  26          0.78         -3.50         7.34 o                         
   1  12  26         37.12         33.46        10.57 o                         
   2  12  26        133.10        133.51        14.03 o                         
  -1  13  26         97.60         85.86        15.25 o                         
   0  13  26          0.29          6.96        10.08 o                         
   1  13  26        103.26        113.55        17.08 o                         
   1   0  27        649.73        652.72        12.87 o                         
   2   0  27         13.46         12.68         4.73 o                         
   3   0  27        491.43        499.31        12.52 o                         
   4   0  27        152.12        162.65         8.74 o                         
   5   0  27        144.73        143.25         8.28 o                         
  -5   1  27          2.28          7.75         4.55 o                         
  -4   1  27        105.31        105.47         7.49 o                         
  -3   1  27        108.47        121.46        12.97 o                         
  -2   1  27        845.73        880.90        15.70 o                         
  -1   1  27        932.37        968.21        19.51 o                         
   0   1  27        511.51        534.28        10.42 o                         
   1   1  27        749.24        760.63        12.88 o                         
   2   1  27        835.64        867.39        15.68 o                         
   3   1  27        146.24        152.11         8.93 o                         
   4   1  27         80.78         85.32         6.47 o                         
   5   1  27          0.06         -2.14         4.63 o                         
  -5   2  27         21.86         25.39         7.37 o                         
  -4   2  27        123.22        121.72         7.41 o                         
  -3   2  27        152.83        140.30         7.80 o                         
  -2   2  27        181.43        197.32         9.27 o                         
  -1   2  27        980.85        973.50        16.50 o                         
   0   2  27       4860.11       4997.55        53.28 o                         
   1   2  27        913.28        912.64        14.55 o                         
   2   2  27        180.35        174.81         8.05 o                         
   3   2  27        153.32        148.68         8.99 o                         
   4   2  27        112.63        118.11         6.26 o                         
   5   2  27         16.54         15.23         5.34 o                         
  -5   3  27          7.20         12.11         7.58 o                         
  -4   3  27         53.83         49.83         5.91 o                         
  -3   3  27         19.67          8.61         6.08 o                         
  -2   3  27         60.07         47.16         5.30 o                         
  -1   3  27       1276.78       1310.93        19.18 o                         
   0   3  27        764.85        770.73        13.30 o                         
   1   3  27       1196.30       1258.01        18.36 o                         
   2   3  27         66.30         57.76         5.95 o                         
   3   3  27         21.34         22.96         4.90 o                         
   4   3  27         36.84         34.94         4.89 o                         
   5   3  27         23.94         22.62         7.70 o                         
  -4   4  27          9.22          6.68         5.38 o                         
  -3   4  27         40.66         40.86         5.56 o                         
  -2   4  27        319.46        314.50        13.25 o                         
  -1   4  27        265.89        255.13         9.64 o                         
   0   4  27        823.10        798.19        15.18 o                         
   1   4  27        272.42        270.23        15.77 o                         
   2   4  27        285.53        277.55         9.53 o                         
   3   4  27         85.60         93.81         5.60 o                         
   4   4  27         14.76         14.55         4.81 o                         
   5   4  27          0.91          4.08         8.72 o                         
  -4   5  27         49.80         38.78         8.73 o                         
  -3   5  27        125.91        112.08        10.08 o                         
  -2   5  27        961.65        956.14        24.60 o                         
  -1   5  27        155.48        133.77         7.11 o                         
   0   5  27          3.97          1.30         4.26 o                         
   1   5  27        152.72        147.20         6.47 o                         
   2   5  27       1110.72       1079.99        21.21 o                         
   3   5  27        107.22        110.37        14.97 o                         
   4   5  27         59.22         66.67         6.88 o                         
  -4   6  27         18.90         27.51        10.27 o                         
  -3   6  27        134.42        142.72        10.19 o                         
  -2   6  27         57.01         75.24        10.63 o                         
  -1   6  27        328.68        330.92        10.94 o                         
   0   6  27        207.67        197.26         7.51 o                         
   1   6  27        315.42        305.86        12.24 o                         
   2   6  27         61.82         57.58         4.75 o                         
   3   6  27        137.55        127.31         8.47 o                         
   4   6  27         18.31         17.35         7.87 o                         
  -4   7  27        115.43        137.36        21.08 o                         
  -3   7  27        225.89        218.14        20.12 o                         
  -2   7  27         39.45         23.38         6.48 o                         
  -1   7  27        440.35        451.75        13.32 o                         
   0   7  27        169.21        148.09         9.86 o                         
   1   7  27        383.28        395.39        10.54 o                         
   2   7  27         26.19         22.47         6.08 o                         
   3   7  27        220.78        220.67        13.20 o                         
   4   7  27         94.62        100.46        13.18 o                         
  -4   8  27        187.28        146.83        34.63 o                         
  -3   8  27         29.28         28.03         7.23 o                         
  -2   8  27         66.04         64.44         6.75 o                         
  -1   8  27         89.43         90.10         7.38 o                         
   0   8  27        602.15        615.06        18.14 o                         
   1   8  27         87.72         93.51         7.37 o                         
   2   8  27         74.07         75.43         5.70 o                         
   3   8  27         38.28         32.86         6.84 o                         
  -4   9  27          0.46         -8.77        15.42 o                         
  -3   9  27         16.78         20.53         9.40 o                         
  -2   9  27        219.43        194.17        13.33 o                         
  -1   9  27        483.84        496.67        30.60 o                         
   0   9  27        149.92        160.35        18.90 o                         
   1   9  27        464.40        456.96        11.98 o                         
   2   9  27        224.67        212.67         8.78 o                         
   3   9  27         27.78         45.40        12.87 o                         
  -3  10  27         93.94         94.80        12.82 o                         
  -2  10  27         48.11         37.74         7.97 o                         
  -1  10  27        168.45        187.25        10.24 o                         
   0  10  27         12.53          9.55         5.92 o                         
   1  10  27        191.31        183.62        12.51 o                         
   2  10  27         43.02         34.01         9.47 o                         
   3  10  27         84.90         70.34        14.10 o                         
  -3  11  27          9.19         -2.80        17.25 o                         
  -2  11  27         60.30         50.34        12.86 o                         
  -1  11  27         12.53          4.48         7.24 o                         
   0  11  27          3.97          2.82         7.36 o                         
   1  11  27         26.40         28.76        10.00 o                         
   2  11  27         89.31         91.26        10.60 o                         
  -2  12  27          5.61          6.48        10.24 o                         
  -1  12  27         16.64         22.43         8.25 o                         
   0  12  27        213.05        187.89        23.47 o                         
   1  12  27         21.72         25.73        10.12 o                         
   2  12  27          6.28          3.01        14.56 o                         
  -1  13  27        144.20        175.93        20.75 o                         
   0  13  27         15.14         22.12        10.93 o                         
   1  13  27        150.16        165.89        13.65 o                         
   0   0  28        257.60        259.73        17.12 o                         
   1   0  28        580.47        595.03        11.76 o                         
   2   0  28        252.39        248.49         9.25 o                         
   3   0  28          1.76          6.14         6.66 o                         
   4   0  28         85.65         90.41         6.52 o                         
   5   0  28         14.46         14.32         5.02 o                         
  -5   1  28        119.80        109.91        13.74 o                         
  -4   1  28        102.32        105.51         7.41 o                         
  -3   1  28         88.47         69.26         6.37 o                         
  -2   1  28        300.80        289.80        14.37 o                         
  -1   1  28        474.97        462.16        10.66 o                         
   0   1  28         73.21         85.63         5.06 o                         
   1   1  28        613.23        626.17        11.71 o                         
   2   1  28        289.88        288.10        11.85 o                         
   3   1  28         85.22         83.96         6.45 o                         
   4   1  28        114.71        117.11         7.20 o                         
   5   1  28        125.63        107.37        16.09 o                         
  -5   2  28         19.44         24.20         9.70 o                         
  -4   2  28          2.08         -1.14         5.03 o                         
  -3   2  28        713.73        712.59        14.90 o                         
  -2   2  28        137.33        139.77         7.25 o                         
  -1   2  28        525.52        538.59        12.49 o                         
   0   2  28        380.86        433.37        19.47 o                         
   1   2  28        405.32        420.21        11.26 o                         
   2   2  28        139.03        133.36         6.06 o                         
   3   2  28        698.18        715.98        15.67 o                         
   4   2  28          1.67          2.55         4.40 o                         
   5   2  28         25.16         17.76         7.53 o                         
  -4   3  28        184.67        189.43        11.64 o                         
  -3   3  28        143.41        149.55         8.87 o                         
  -2   3  28        529.26        515.28        15.60 o                         
  -1   3  28        179.35        174.23        10.58 o                         
   0   3  28        456.05        436.67        13.76 o                         
   1   3  28        204.84        209.57        11.30 o                         
   2   3  28        529.08        509.64        10.93 o                         
   3   3  28         89.13         96.15         7.30 o                         
   4   3  28        196.68        197.36         9.86 o                         
   5   3  28          1.39         -0.24         7.13 o                         
  -4   4  28         82.89         87.75         8.31 o                         
  -3   4  28        114.37         94.19         6.55 o                         
  -2   4  28         22.65         11.38         7.56 o                         
  -1   4  28        190.17        189.29        12.28 o                         
   0   4  28        280.88        289.47        11.44 o                         
   1   4  28        164.86        158.58         9.30 o                         
   2   4  28         58.19         55.94         5.37 o                         
   3   4  28        183.55        171.29        10.79 o                         
   4   4  28         63.47         64.98         6.32 o                         
   5   4  28         15.24         -4.10         8.41 o                         
  -4   5  28          1.98          6.18        10.43 o                         
  -3   5  28         29.02         24.61         5.81 o                         
  -2   5  28         25.64         26.78         5.83 o                         
  -1   5  28        231.83        251.25         9.97 o                         
   0   5  28         89.19        100.26         5.91 o                         
   1   5  28        307.65        317.39         8.30 o                         
   2   5  28         45.06         39.84         5.95 o                         
   3   5  28         29.88         25.78         4.90 o                         
   4   5  28          0.74         -2.58         6.43 o                         
  -4   6  28         56.41         62.71        11.19 o                         
  -3   6  28        202.63        173.15        16.24 o                         
  -2   6  28        452.12        482.19        21.89 o                         
  -1   6  28         61.75         45.87         5.43 o                         
   0   6  28        300.75        319.59        11.30 o                         
   1   6  28         59.71         41.83         6.20 o                         
   2   6  28        434.43        434.59        15.63 o                         
   3   6  28        203.36        197.53         9.28 o                         
   4   6  28         74.83         72.80         9.95 o                         
  -4   7  28         70.05         67.06        10.52 o                         
  -3   7  28         78.00         70.29        10.76 o                         
  -2   7  28        112.84        118.87        11.07 o                         
  -1   7  28        158.17        161.13        12.44 o                         
   0   7  28         26.40         26.92         5.23 o                         
   1   7  28        191.87        195.32         7.97 o                         
   2   7  28        110.57        127.23         6.73 o                         
   3   7  28         68.56         86.76         6.75 o                         
   4   7  28         56.66         58.00        13.73 o                         
  -4   8  28         38.76         40.45        17.82 o                         
  -3   8  28        292.27        328.51        17.28 o                         
  -2   8  28         94.25         66.63        24.34 o                         
  -1   8  28        188.76        191.86        11.23 o                         
   0   8  28         27.28         26.48         6.12 o                         
   1   8  28        155.11        153.30         8.16 o                         
   2   8  28         78.16         75.13         6.31 o                         
   3   8  28        282.85        324.36        14.66 o                         
  -3   9  28          2.64         -4.47         9.46 o                         
  -2   9  28        103.37        101.44         8.71 o                         
  -1   9  28          9.44          3.88        12.27 o                         
   0   9  28        296.31        290.12        21.49 o                         
   1   9  28         11.65          6.91         5.40 o                         
   2   9  28        129.59        123.05         9.85 o                         
   3   9  28          1.62          0.90         9.08 o                         
  -3  10  28         58.03         73.54        16.45 o                         
  -2  10  28          2.07         -3.55         7.81 o                         
  -1  10  28        120.04        110.81         9.77 o                         
   0  10  28        151.51        151.29        12.89 o                         
   1  10  28        116.17        104.70         7.05 o                         
   2  10  28          2.71          3.77         8.62 o                         
   3  10  28         74.57         48.34        13.39 o                         
  -2  11  28         29.73         29.70         9.88 o                         
  -1  11  28        121.31        121.82         9.63 o                         
   0  11  28        119.88        119.44         9.85 o                         
   1  11  28        135.44        126.78        11.97 o                         
   2  11  28         20.22         24.01        11.30 o                         
  -2  12  28        106.54         95.16        18.89 o                         
  -1  12  28          5.87         -1.29         8.04 o                         
   0  12  28        165.73        164.69        17.01 o                         
   1  12  28          0.76          0.65        10.26 o                         
   2  12  28        113.22         89.30        15.78 o                         
   0  13  28         28.29         17.34        10.29 o                         
   1   0  29        152.82        142.39         8.24 o                         
   2   0  29        445.83        455.01        12.24 o                         
   3   0  29          4.70          9.21         6.53 o                         
   4   0  29         67.13         71.09         6.63 o                         
   5   0  29          7.45         13.68         6.77 o                         
  -5   1  29         26.16         22.82         6.74 o                         
  -4   1  29         11.30          5.62         5.32 o                         
  -3   1  29         44.56         47.56         6.94 o                         
  -2   1  29        216.25        237.19        14.23 o                         
  -1   1  29         25.89         30.26         5.21 o                         
   0   1  29        124.86        125.80         5.81 o                         
   1   1  29         35.55         46.19         5.56 o                         
   2   1  29        173.99        193.67         9.65 o                         
   3   1  29         78.73         79.62        12.19 o                         
   4   1  29         22.35         15.69         6.20 o                         
   5   1  29         41.41         35.50         7.71 o                         
  -4   2  29         17.98         15.77         6.14 o                         
  -3   2  29        118.53        119.98         6.89 o                         
  -2   2  29         30.20         35.13         6.72 o                         
  -1   2  29        437.01        465.32        11.96 o                         
   0   2  29        124.47        129.78         7.05 o                         
   1   2  29        444.66        459.98        11.80 o                         
   2   2  29         28.82         23.71         5.02 o                         
   3   2  29        106.56        106.76         8.58 o                         
   4   2  29         22.59         17.85         4.93 o                         
   5   2  29         30.45         24.56         8.05 o                         
  -4   3  29         94.24         76.10         7.92 o                         
  -3   3  29         28.81         22.40         5.54 o                         
  -2   3  29        268.00        252.51        13.59 o                         
  -1   3  29         54.91         59.11         5.53 o                         
   0   3  29       1450.06       1385.94        19.51 o                         
   1   3  29         48.90         48.08         5.82 o                         
   2   3  29        306.34        331.02        11.57 o                         
   3   3  29         37.75         38.12         5.01 o                         
   4   3  29         94.94         87.95         6.50 o                         
   5   3  29          0.14          0.53         7.31 o                         
  -4   4  29        121.87        123.32        18.12 o                         
  -3   4  29        150.17        133.00        12.99 o                         
  -2   4  29        320.68        309.54        11.29 o                         
  -1   4  29        683.53        654.39        23.48 o                         
   0   4  29         33.73         29.22         6.85 o                         
   1   4  29        826.81        780.91        13.78 o                         
   2   4  29        291.26        296.91        16.92 o                         
   3   4  29        143.68        136.11        10.87 o                         
   4   4  29         96.35         82.19         8.65 o                         
  -4   5  29         15.70         21.83         9.99 o                         
  -3   5  29        431.64        429.59        20.92 o                         
  -2   5  29         42.42         33.56         6.07 o                         
  -1   5  29         36.43         25.01         4.87 o                         
   0   5  29          0.83         -3.84         4.56 o                         
   1   5  29         49.36         56.73         5.26 o                         
   2   5  29         29.23         21.06         4.21 o                         
   3   5  29        363.81        361.18        10.55 o                         
   4   5  29         14.88         13.48         7.04 o                         
  -4   6  29        125.25        139.76        13.20 o                         
  -3   6  29          8.45          1.73         5.83 o                         
  -2   6  29        125.70        121.60         7.52 o                         
  -1   6  29        182.43        198.12        14.38 o                         
   0   6  29          1.47          6.38         4.92 o                         
   1   6  29        189.11        181.17         7.72 o                         
   2   6  29        153.55        166.20         7.02 o                         
   3   6  29          3.33          1.16         5.23 o                         
   4   6  29        150.52        198.65        19.20 o                         
  -4   7  29         68.36         81.39        30.05 o                         
  -3   7  29        233.58        224.55        12.70 o                         
  -2   7  29        134.93        152.36        21.20 o                         
  -1   7  29        100.45         91.51         6.68 o                         
   0   7  29        830.54        871.42        19.25 o                         
   1   7  29        110.77         97.73         9.07 o                         
   2   7  29        112.81        113.20         7.95 o                         
   3   7  29        290.13        297.75        25.68 o                         
  -4   8  29         29.62         16.12        17.12 o                         
  -3   8  29         78.93         82.40         8.79 o                         
  -2   8  29         19.60         15.35         7.18 o                         
  -1   8  29        185.04        215.04        19.29 o                         
   0   8  29         79.23         57.35         8.10 o                         
   1   8  29        153.90        160.98        11.18 o                         
   2   8  29         15.53         11.71         4.67 o                         
   3   8  29         75.37         66.99        13.90 o                         
  -3   9  29         49.64         52.74        10.82 o                         
  -2   9  29         62.90         86.28         9.58 o                         
  -1   9  29         76.61         66.35        10.25 o                         
   0   9  29          6.88         19.20        10.34 o                         
   1   9  29         43.66         25.20         8.85 o                         
   2   9  29         64.40         64.09         7.85 o                         
   3   9  29         88.17        100.12        14.43 o                         
  -3  10  29          8.43         -9.63        16.64 o                         
  -2  10  29         64.90         69.94        11.49 o                         
  -1  10  29          1.91         -1.01         7.74 o                         
   0  10  29          4.18          3.96         7.24 o                         
   1  10  29          6.95          4.31         6.69 o                         
   2  10  29        123.91        101.62        29.81 o                         
  -2  11  29         26.84         43.87        10.67 o                         
  -1  11  29         28.66         25.93        10.76 o                         
   0  11  29         15.08          8.35         7.14 o                         
   1  11  29         32.90         26.65        12.72 o                         
   2  11  29         28.93         30.76        10.12 o                         
  -1  12  29         81.45         86.56        11.62 o                         
   0  12  29         43.08         37.04        10.27 o                         
   1  12  29         98.20         87.50        11.35 o                         
   0   0  30        396.54        425.04        14.13 o                         
   1   0  30        185.23        179.35         9.07 o                         
   2   0  30          1.43         -8.54         8.54 o                         
   3   0  30          1.11          0.71         8.09 o                         
   4   0  30         20.38         16.79         6.61 o                         
   5   0  30        161.28        111.86        11.63 o                         
  -5   1  30         20.50         12.87         6.85 o                         
  -4   1  30         22.71         24.87         6.84 o                         
  -3   1  30         58.53         52.72         6.15 o                         
  -2   1  30        171.40        160.31        12.65 o                         
  -1   1  30        353.09        354.94        16.20 o                         
   0   1  30        324.05        313.06         8.87 o                         
   1   1  30        389.29        398.21        17.28 o                         
   2   1  30        164.15        152.48        14.13 o                         
   3   1  30         46.09         49.77         6.80 o                         
   4   1  30         20.92         19.03         6.71 o                         
   5   1  30         34.42         14.68         7.42 o                         
  -4   2  30         61.99         75.27         8.92 o                         
  -3   2  30        288.46        275.21        10.72 o                         
  -2   2  30        190.68        176.60         9.75 o                         
  -1   2  30        169.97        173.85        11.16 o                         
   0   2  30        808.15        783.41        18.59 o                         
   1   2  30        158.73        147.94        11.72 o                         
   2   2  30        214.58        221.10        12.26 o                         
   3   2  30        262.44        252.75        11.24 o                         
   4   2  30         62.63         61.59         6.97 o                         
   5   2  30         10.55         19.91         7.87 o                         
  -4   3  30        113.26        104.58        13.17 o                         
  -3   3  30        421.16        432.44        21.86 o                         
  -2   3  30        136.50        122.67         8.15 o                         
  -1   3  30        486.15        511.81        13.52 o                         
   0   3  30        240.84        226.28         9.68 o                         
   1   3  30        512.70        507.39        12.78 o                         
   2   3  30        104.05        125.45         6.83 o                         
   3   3  30        415.56        424.40        17.68 o                         
   4   3  30        138.81        134.10        10.39 o                         
  -4   4  30         21.99         28.70         9.87 o                         
  -3   4  30        206.08        184.88        11.22 o                         
  -2   4  30        307.06        319.04        12.12 o                         
  -1   4  30        159.99        159.06         9.20 o                         
   0   4  30        337.20        349.63        13.00 o                         
   1   4  30        110.55        115.56         8.78 o                         
   2   4  30        286.24        277.34         9.57 o                         
   3   4  30        228.52        214.65        11.97 o                         
   4   4  30         15.21         16.40         6.78 o                         
  -4   5  30          6.35         11.64         9.75 o                         
  -3   5  30         27.26         21.46         8.91 o                         
  -2   5  30        109.40        107.56        16.06 o                         
  -1   5  30        424.90        409.76        16.83 o                         
   0   5  30        213.63        212.64         9.16 o                         
   1   5  30        383.97        377.29         9.34 o                         
   2   5  30         63.20         54.38         6.85 o                         
   3   5  30         21.22         19.25         5.42 o                         
   4   5  30          1.17         -6.97         6.97 o                         
  -4   6  30          6.40         15.32        13.56 o                         
  -3   6  30         68.06         82.84         8.17 o                         
  -2   6  30        134.16        115.53        15.96 o                         
  -1   6  30        349.69        361.46        12.87 o                         
   0   6  30        139.24        120.05        11.03 o                         
   1   6  30        352.95        357.94        15.14 o                         
   2   6  30        118.25        113.04         7.32 o                         
   3   6  30         92.54         93.28         6.61 o                         
   4   6  30         14.56         22.22        15.15 o                         
  -4   7  30         28.97         36.35        19.56 o                         
  -3   7  30         29.71         39.27         8.51 o                         
  -2   7  30        142.84        123.71        12.33 o                         
  -1   7  30        163.61        167.15        11.79 o                         
   0   7  30        224.55        229.17        14.84 o                         
   1   7  30        180.63        170.38        13.26 o                         
   2   7  30        140.38        139.72         7.09 o                         
   3   7  30         29.57         38.53         7.23 o                         
  -3   8  30        138.85        132.99        11.85 o                         
  -2   8  30        238.74        240.00        18.13 o                         
  -1   8  30         13.82         14.70         6.78 o                         
   0   8  30        306.78        296.91        11.10 o                         
   1   8  30         24.80         19.05         5.36 o                         
   2   8  30        230.94        230.41         9.84 o                         
   3   8  30         81.98         73.83        10.99 o                         
  -3   9  30         43.91         38.63        10.82 o                         
  -2   9  30          8.69          5.90         7.56 o                         
  -1   9  30         76.75         78.30         8.56 o                         
   0   9  30        258.92        268.68        11.43 o                         
   1   9  30        116.27        101.81        12.39 o                         
   2   9  30          7.15          2.87        12.06 o                         
   3   9  30         25.24         25.03        12.89 o                         
  -3  10  30          4.00          5.76        17.30 o                         
  -2  10  30        135.06        113.16        14.47 o                         
  -1  10  30        172.95        172.33        12.45 o                         
   0  10  30        126.50        128.36         9.57 o                         
   1  10  30        174.44        202.55        20.41 o                         
   2  10  30        150.82        129.65        16.32 o                         
  -2  11  30         71.59         72.34        11.81 o                         
  -1  11  30         51.68         48.12         8.69 o                         
   0  11  30        115.41        126.64        10.68 o                         
   1  11  30         64.44         54.83        11.08 o                         
   2  11  30         40.87         20.02        11.51 o                         
  -1  12  30         26.80         30.36        10.87 o                         
   0  12  30         35.49         32.62        10.99 o                         
   1  12  30         31.94         33.25        11.55 o                         
   1   0  31         41.43         40.95         6.44 o                         
   2   0  31        157.83        155.07        10.41 o                         
   3   0  31        382.89        382.03        12.16 o                         
  -4   1  31        169.31        162.96        16.44 o                         
  -3   1  31         58.12         57.38         7.82 o                         
  -2   1  31        287.40        303.12        13.94 o                         
  -1   1  31        300.84        298.01        12.31 o                         
   0   1  31        124.98        124.73         7.45 o                         
   1   1  31        278.95        283.89        12.36 o                         
   2   1  31        260.66        258.64        11.79 o                         
   3   1  31         56.79         50.65         8.30 o                         
   4   1  31        185.63        177.51        19.92 o                         
  -4   2  31        255.20        258.45        17.82 o                         
  -3   2  31         93.26        107.97         8.89 o                         
  -2   2  31         47.07         57.85        10.99 o                         
  -1   2  31         14.52         18.42         6.38 o                         
   0   2  31       1255.90       1312.87        24.84 o                         
   1   2  31         25.12         23.63         6.96 o                         
   2   2  31         47.28         50.45         5.35 o                         
   3   2  31         88.53         88.80         8.26 o                         
   4   2  31        220.62        202.59        11.86 o                         
  -4   3  31          6.62         -4.29         9.08 o                         
  -3   3  31          0.39          2.02         5.45 o                         
  -2   3  31         71.95         69.21         9.21 o                         
  -1   3  31        275.06        289.23        14.35 o                         
   0   3  31        540.20        501.71        15.28 o                         
   1   3  31        184.02        209.46        10.46 o                         
   2   3  31         69.28         68.58         5.57 o                         
   3   3  31          0.31          1.01         4.89 o                         
   4   3  31         10.23          3.12         6.51 o                         
  -4   4  31          2.72          2.90         9.59 o                         
  -3   4  31         34.19         28.59         6.35 o                         
  -2   4  31         75.39         65.22        11.11 o                         
  -1   4  31        253.31        252.79        12.60 o                         
   0   4  31         65.89         61.25        10.05 o                         
   1   4  31        171.15        175.13         8.29 o                         
   2   4  31         82.86         77.85         7.86 o                         
   3   4  31         88.83         88.24         6.13 o                         
   4   4  31          6.34          2.04         8.88 o                         
  -4   5  31         51.42         52.34        11.22 o                         
  -3   5  31         73.42         58.57         8.84 o                         
  -2   5  31         80.33         87.37        12.13 o                         
  -1   5  31         10.85          4.74         5.75 o                         
   0   5  31          2.75          3.32         4.91 o                         
   1   5  31         12.92          7.29         5.36 o                         
   2   5  31        142.43        136.21         8.50 o                         
   3   5  31         66.10         66.45         6.07 o                         
   4   5  31         42.16         45.85        13.23 o                         
  -3   6  31        142.55        123.79         9.66 o                         
  -2   6  31         27.61         35.59        14.30 o                         
  -1   6  31         35.37         35.33         5.79 o                         
   0   6  31        184.24        191.16        12.52 o                         
   1   6  31         23.35         24.95         5.44 o                         
   2   6  31         31.67         27.49         4.50 o                         
   3   6  31        132.35        123.54        13.98 o                         
  -4   7  31         56.76         57.93        18.83 o                         
  -3   7  31         93.45         90.76         8.74 o                         
  -2   7  31         26.19         21.06         7.55 o                         
  -1   7  31        273.12        272.02        12.79 o                         
   0   7  31         35.28         27.84         5.78 o                         
   1   7  31        245.85        237.22         9.97 o                         
   2   7  31         32.09         35.36         6.18 o                         
   3   7  31         89.09         91.33        17.90 o                         
  -3   8  31         13.46         13.86         9.76 o                         
  -2   8  31         69.75         73.76         8.78 o                         
  -1   8  31         11.07         15.42         7.28 o                         
   0   8  31        401.65        391.06        14.94 o                         
   1   8  31         14.08         11.54         5.59 o                         
   2   8  31         63.88         72.84         7.07 o                         
   3   8  31         11.00          6.47        12.55 o                         
  -3   9  31         57.10         41.25        15.44 o                         
  -2   9  31        366.32        416.61        16.46 o                         
  -1   9  31        207.88        210.78        13.71 o                         
   0   9  31         41.01         43.61         7.62 o                         
   1   9  31        183.86        180.04        21.29 o                         
   2   9  31        319.84        356.50        18.87 o                         
  -2  10  31         22.35         22.14         9.25 o                         
  -1  10  31        195.57        192.54        16.15 o                         
   0  10  31         13.50          9.04         7.45 o                         
   1  10  31        195.80        192.94        22.38 o                         
   2  10  31         29.57         40.15        15.08 o                         
  -2  11  31         99.89         82.39        18.97 o                         
  -1  11  31         29.33         23.59         8.15 o                         
   0  11  31          4.67          6.35        10.29 o                         
   1  11  31         23.94         15.65         9.68 o                         
   2  11  31        104.51         91.81        16.26 o                         
  -1  12  31          4.97         13.51        15.40 o                         
   0  12  31         93.22        100.76        13.41 o                         
   1  12  31          7.64         18.80        15.10 o                         
   0   0  32        378.28        370.54        18.75 o                         
   1   0  32        446.18        465.51        19.34 o                         
   2   0  32         16.25          8.72         7.84 o                         
   3   0  32         24.07         21.17         7.12 o                         
   4   0  32          0.47          8.08         9.47 o                         
  -4   1  32         30.40         23.72         9.83 o                         
  -3   1  32        124.06        113.55         7.35 o                         
  -2   1  32        119.50        109.37         7.29 o                         
  -1   1  32        272.78        269.56        14.50 o                         
   0   1  32         52.39         68.20         7.88 o                         
   1   1  32        279.56        280.17        11.60 o                         
   2   1  32        149.92        140.76        10.60 o                         
   3   1  32        132.23        130.10         9.96 o                         
   4   1  32         25.64         22.17         9.70 o                         
  -4   2  32         68.07         71.94        11.05 o                         
  -3   2  32         26.78         17.16        10.59 o                         
  -2   2  32        248.21        254.64        11.38 o                         
  -1   2  32        281.33        261.25        10.34 o                         
   0   2  32         90.98         92.48        12.00 o                         
   1   2  32        288.37        289.38        19.06 o                         
   2   2  32        251.88        261.49        10.83 o                         
   3   2  32         12.54          5.96         8.85 o                         
   4   2  32         53.40         53.42         7.31 o                         
  -4   3  32         31.34         42.01        10.49 o                         
  -3   3  32        237.52        246.57        16.84 o                         
  -2   3  32        189.36        173.46        10.18 o                         
  -1   3  32        258.25        266.19        10.93 o                         
   0   3  32         40.07         40.26        11.59 o                         
   1   3  32        302.50        303.70        11.26 o                         
   2   3  32        209.38        204.19         9.73 o                         
   3   3  32        182.92        166.48        13.80 o                         
   4   3  32         25.59         29.46         7.21 o                         
  -4   4  32         18.56         23.25        10.31 o                         
  -3   4  32          4.59         -5.43         7.06 o                         
  -2   4  32        162.72        160.62        18.64 o                         
  -1   4  32        165.44        180.67        17.68 o                         
   0   4  32        204.00        186.05        12.23 o                         
   1   4  32        252.22        256.84        12.14 o                         
   2   4  32        159.30        160.44        17.40 o                         
   3   4  32         16.29          4.76         5.14 o                         
   4   4  32         14.13         11.12        11.11 o                         
  -3   5  32         36.96         45.60         7.45 o                         
  -2   5  32        114.79        128.05        12.24 o                         
  -1   5  32        147.22        123.41        15.83 o                         
   0   5  32        368.39        385.24        21.33 o                         
   1   5  32        137.42        124.85         8.92 o                         
   2   5  32        134.86        135.90         6.79 o                         
   3   5  32         39.99         32.41         6.53 o                         
  -4   6  32         20.64         27.15        18.06 o                         
  -3   6  32        165.43        176.51        16.67 o                         
  -2   6  32        161.81        179.12        18.74 o                         
  -1   6  32        292.88        325.49        24.89 o                         
   0   6  32        111.33         92.17        10.20 o                         
   1   6  32        281.66        273.99        11.56 o                         
   2   6  32        119.81        125.29        10.23 o                         
   3   6  32        170.04        165.38        17.23 o                         
  -3   7  32        303.70        313.82        18.21 o                         
  -2   7  32        168.78        151.74        20.31 o                         
  -1   7  32         57.14         47.90        10.97 o                         
   0   7  32         18.65         21.48         5.93 o                         
   1   7  32         75.87         68.84         6.02 o                         
   2   7  32        206.35        189.62         9.24 o                         
   3   7  32        290.95        304.15        17.43 o                         
  -3   8  32         45.17         27.28        11.11 o                         
  -2   8  32        125.25        137.11        10.03 o                         
  -1   8  32        111.23        106.80         9.06 o                         
   0   8  32         12.85         11.57         5.83 o                         
   1   8  32         86.65         81.82        11.20 o                         
   2   8  32        128.24        128.27        11.90 o                         
   3   8  32         70.08         56.50        14.43 o                         
  -3   9  32         44.60         40.95        15.89 o                         
  -2   9  32         19.88         12.49         8.91 o                         
  -1   9  32         28.12         29.33         8.41 o                         
   0   9  32        213.92        208.26        13.79 o                         
   1   9  32         44.09         40.52        11.28 o                         
   2   9  32         10.86          6.41         9.79 o                         
  -2  10  32         11.74          7.90        10.55 o                         
  -1  10  32        130.70        126.42         9.86 o                         
   0  10  32         82.43         85.71        16.72 o                         
   1  10  32        111.62        133.34        12.79 o                         
   2  10  32         21.55         20.10        12.90 o                         
  -1  11  32         40.18         54.54        11.93 o                         
   0  11  32        131.54        130.55        12.94 o                         
   1  11  32         47.82         59.93        11.87 o                         
   1   0  33         22.43         31.35         5.92 o                         
   2   0  33        293.93        309.05        14.65 o                         
   3   0  33          1.27         -4.70         6.02 o                         
   4   0  33         54.94         54.78        11.05 o                         
  -4   1  33          1.03         -5.89         9.42 o                         
  -3   1  33         53.24         46.95        11.62 o                         
  -2   1  33        138.93        162.73        11.03 o                         
  -1   1  33         58.89         52.27         6.45 o                         
   0   1  33        136.87        135.02        10.55 o                         
   1   1  33         78.38         77.78        13.46 o                         
   2   1  33        116.08        140.52        16.91 o                         
   3   1  33         81.13         88.69        16.87 o                         
   4   1  33          0.27         -9.31         9.31 o                         
  -4   2  33         18.98         17.41        10.16 o                         
  -3   2  33         23.60         15.90         7.28 o                         
  -2   2  33         11.79         13.78         7.46 o                         
  -1   2  33        293.09        288.17        17.58 o                         
   0   2  33        232.95        252.02        30.40 o                         
   1   2  33        302.16        295.21        11.51 o                         
   2   2  33          8.53          7.79         6.28 o                         
   3   2  33         23.16         12.14         6.65 o                         
   4   2  33         19.46          9.96         8.76 o                         
  -4   3  33        139.90        141.80        14.36 o                         
  -3   3  33          0.19         -3.41         6.81 o                         
  -2   3  33         66.21         53.07         9.06 o                         
  -1   3  33        451.46        449.62        22.48 o                         
   0   3  33       1758.72       1649.60        68.87 o                         
   1   3  33        482.70        455.29        31.90 o                         
   2   3  33         37.68         38.50         5.14 o                         
   3   3  33          1.96         -0.09         5.22 o                         
   4   3  33        169.15        153.48        16.17 o                         
  -3   4  33         55.21         42.01         7.30 o                         
  -2   4  33        397.24        380.58        13.86 o                         
  -1   4  33        308.94        293.78        15.61 o                         
   0   4  33        213.06        203.29        22.18 o                         
   1   4  33        310.08        309.53        11.87 o                         
   2   4  33        393.03        386.09        15.38 o                         
   3   4  33         73.94         69.49         6.74 o                         
  -3   5  33        235.83        215.51        20.44 o                         
  -2   5  33         22.38         10.20         9.89 o                         
  -1   5  33        328.15        358.28        17.24 o                         
   0   5  33          0.55         -0.02         5.43 o                         
   1   5  33        325.76        337.36        17.40 o                         
   2   5  33         33.65         34.06         6.80 o                         
   3   5  33        199.72        213.72        22.44 o                         
  -3   6  33         49.83         44.95         8.85 o                         
  -2   6  33        459.52        474.51        17.38 o                         
  -1   6  33         35.84         27.33         6.92 o                         
   0   6  33         52.11         49.83         7.53 o                         
   1   6  33         36.96         35.07         5.70 o                         
   2   6  33        408.90        417.69        12.96 o                         
   3   6  33         49.25         38.89         9.30 o                         
  -3   7  33         56.68         50.71        10.69 o                         
  -2   7  33          3.37          9.71         7.36 o                         
  -1   7  33         20.02         23.52        10.99 o                         
   0   7  33        382.28        400.10        13.04 o                         
   1   7  33         26.80         24.05         5.66 o                         
   2   7  33          6.51         14.63        13.34 o                         
   3   7  33         52.64         60.06        13.62 o                         
  -3   8  33         46.79         60.17        18.16 o                         
  -2   8  33         74.19         77.49         9.40 o                         
  -1   8  33        214.55        229.24        14.13 o                         
   0   8  33         55.11         56.48         8.22 o                         
   1   8  33        216.77        218.61        13.14 o                         
   2   8  33         74.72         74.80        22.42 o                         
  -2   9  33          4.02         -2.11         9.58 o                         
  -1   9  33         10.15          2.35         7.98 o                         
   0   9  33        143.56        146.94         9.94 o                         
   1   9  33         16.02          9.21        13.53 o                         
   2   9  33          1.32          9.02        11.09 o                         
  -2  10  33          4.30          6.95        11.69 o                         
  -1  10  33         23.39         26.86         8.90 o                         
   0  10  33         15.58         19.04        10.63 o                         
   1  10  33         22.18         15.45        10.10 o                         
   2  10  33         21.03         12.90        11.62 o                         
  -1  11  33        125.09        141.01        14.26 o                         
   0  11  33         41.28         35.99        11.66 o                         
   1  11  33        106.07         84.82        15.10 o                         
   0   0  34        566.87        584.14        25.26 o                         
   1   0  34        203.02        218.95        17.41 o                         
   2   0  34          4.77          4.19         5.96 o                         
   3   0  34         54.53         46.77        11.35 o                         
   4   0  34          7.79          9.69        11.44 o                         
  -4   1  34          8.26         -7.63        11.02 o                         
  -3   1  34         20.31         18.54         7.41 o                         
  -2   1  34        253.39        267.26        22.15 o                         
  -1   1  34         72.87         77.02        13.19 o                         
   0   1  34         85.64         75.97         7.89 o                         
   1   1  34         43.06         37.09        10.05 o                         
   2   1  34        197.65        219.51        11.32 o                         
   3   1  34         19.56         12.13         6.73 o                         
   4   1  34          9.44          3.07        12.71 o                         
  -3   2  34        302.47        298.58        13.13 o                         
  -2   2  34         37.53         35.92         9.97 o                         
  -1   2  34        334.79        331.52        20.70 o                         
   0   2  34         30.62         31.08         7.42 o                         
   1   2  34        319.87        315.11        15.39 o                         
   2   2  34         32.30         32.15         5.11 o                         
   3   2  34        301.43        273.38        12.93 o                         
  -3   3  34        124.19        128.95         9.48 o                         
  -2   3  34        190.74        192.45        15.46 o                         
  -1   3  34        237.54        252.94        13.87 o                         
   0   3  34         55.62         49.28        13.44 o                         
   1   3  34        207.58        220.93        13.61 o                         
   2   3  34        239.56        243.33         9.26 o                         
   3   3  34        136.60        138.45         8.51 o                         
  -3   4  34         97.47         82.91        12.94 o                         
  -2   4  34         15.59          1.05        11.73 o                         
  -1   4  34         63.80         62.25         8.65 o                         
   0   4  34         72.20         70.00        11.19 o                         
   1   4  34         99.80        101.61        13.23 o                         
   2   4  34          5.64          9.40        11.23 o                         
   3   4  34        147.41        139.66         9.42 o                         
  -3   5  34          5.98          9.32         7.75 o                         
  -2   5  34        145.21        165.78        25.21 o                         
  -1   5  34        217.98        249.36        15.09 o                         
   0   5  34         22.13         23.83         9.45 o                         
   1   5  34        206.93        223.93        10.07 o                         
   2   5  34        167.72        169.22         9.44 o                         
   3   5  34          7.63         13.17         8.67 o                         
  -3   6  34          5.96         -6.25        11.35 o                         
  -2   6  34         79.01         79.65        34.25 o                         
  -1   6  34         61.48         56.60         7.80 o                         
   0   6  34        249.22        260.83        11.34 o                         
   1   6  34         75.13         81.65        10.11 o                         
   2   6  34        123.89        120.31        11.41 o                         
   3   6  34          8.67         11.74        12.48 o                         
  -3   7  34          2.31        -12.46        16.39 o                         
  -2   7  34         61.61         57.50         8.55 o                         
  -1   7  34         62.11         51.14         8.28 o                         
   0   7  34          4.60          5.10        13.08 o                         
   1   7  34         98.31         99.06         6.88 o                         
   2   7  34         38.80         40.39        10.41 o                         
   3   7  34          6.08         -4.13        12.42 o                         
  -3   8  34         51.41         67.23        18.37 o                         
  -2   8  34         18.04         15.65         8.19 o                         
  -1   8  34        109.32        120.08         9.76 o                         
   0   8  34          3.49         -2.82         6.88 o                         
   1   8  34        109.06        115.11        15.07 o                         
   2   8  34         22.35         24.26        10.90 o                         
  -2   9  34        272.03        295.48        20.74 o                         
  -1   9  34         34.42         33.59         8.71 o                         
   0   9  34          6.27          2.28         7.63 o                         
   1   9  34         56.53         27.34        10.77 o                         
   2   9  34        267.30        293.97        18.87 o                         
  -2  10  34         57.43         37.91        16.48 o                         
  -1  10  34         11.13         15.48        14.31 o                         
   0  10  34         82.36         73.22        11.69 o                         
   1  10  34          9.92         18.24        10.95 o                         
   2  10  34         80.50         79.13        19.14 o                         
   0  11  34          5.40          1.10        10.49 o                         
   1   0  35          1.80         -0.64         7.10 o                         
   2   0  35         28.66         36.34         8.89 o                         
   3   0  35        217.41        231.63        14.44 o                         
  -3   1  35         17.14          0.23         7.46 o                         
  -2   1  35        410.44        412.96        19.60 o                         
  -1   1  35         64.36         57.06         8.40 o                         
   0   1  35        177.74        186.13        12.09 o                         
   1   1  35         64.54         76.85        13.74 o                         
   2   1  35        329.81        325.57        15.02 o                         
   3   1  35         22.04         17.28        13.79 o                         
  -3   2  35         50.58         54.58        11.15 o                         
  -2   2  35         42.10         38.59         8.16 o                         
  -1   2  35        250.43        268.73        26.21 o                         
   0   2  35        435.89        443.23        29.46 o                         
   1   2  35        209.88        214.84        19.42 o                         
   2   2  35         66.97         59.02         6.02 o                         
   3   2  35         33.38         25.91        18.46 o                         
  -3   3  35         17.49         19.57        12.13 o                         
  -2   3  35         48.59         43.08         8.53 o                         
  -1   3  35        181.63        158.68        18.71 o                         
   0   3  35        119.17        113.67        13.68 o                         
   1   3  35        128.74        121.15        10.27 o                         
   2   3  35         63.30         72.60        13.76 o                         
   3   3  35         18.71         15.29        11.65 o                         
  -3   4  35         23.87         38.39         8.27 o                         
  -2   4  35         16.71          2.75         8.93 o                         
  -1   4  35         37.03         33.09         9.03 o                         
   0   4  35         17.53         20.92         8.66 o                         
   1   4  35         71.06         72.08        13.32 o                         
   2   4  35          3.75          4.15         9.02 o                         
   3   4  35         21.32         13.52         8.72 o                         
  -3   5  35          7.07         -5.38        11.00 o                         
  -2   5  35         43.03         11.52        27.00 o                         
  -1   5  35         11.85         19.61        16.23 o                         
   0   5  35          4.54          1.75         5.92 o                         
   1   5  35          6.28          6.44         5.53 o                         
   2   5  35         91.42         71.58         5.87 o                         
   3   5  35          4.94          0.03        12.02 o                         
  -3   6  35        108.98        117.47        15.19 o                         
  -2   6  35        217.49        223.27        16.00 o                         
  -1   6  35         52.97         60.93         7.90 o                         
   0   6  35          5.40         11.61         6.37 o                         
   1   6  35         29.39         26.65         5.97 o                         
   2   6  35        232.81        255.66        17.38 o                         
   3   6  35        108.94        107.00        15.87 o                         
  -3   7  35        135.22        142.00        19.82 o                         
  -2   7  35         77.20         88.80        13.69 o                         
  -1   7  35         69.00         72.68         9.00 o                         
   0   7  35         52.74         50.25         6.74 o                         
   1   7  35         29.26         23.77         6.89 o                         
   2   7  35         48.31         54.96        11.35 o                         
  -2   8  35        105.09        110.49        16.82 o                         
  -1   8  35         89.52         99.58        13.90 o                         
   0   8  35         83.80         67.53         9.82 o                         
   1   8  35         67.64         69.32        12.10 o                         
   2   8  35         96.80         85.64        11.44 o                         
  -2   9  35         68.90         82.68        13.69 o                         
  -1   9  35        112.08         97.75         9.96 o                         
   0   9  35          0.64         -8.96        11.10 o                         
   1   9  35         99.91         85.27        12.13 o                         
   2   9  35         61.84         47.18        10.86 o                         
  -1  10  35          4.89         -1.39        10.59 o                         
   0  10  35         32.04         30.66        10.90 o                         
   1  10  35         12.71         19.18        12.25 o                         
   0   0  36          6.12         -4.48        18.21 o                         
   1   0  36        472.55        503.10        23.11 o                         
   2   0  36          6.43         10.82         7.55 o                         
   3   0  36          0.23        -10.69        10.79 o                         
  -3   1  36         21.91         21.86         9.08 o                         
  -2   1  36        105.42        122.11        14.61 o                         
  -1   1  36          5.33          6.75         7.44 o                         
   0   1  36         77.82         59.18        15.69 o                         
   1   1  36          2.31         -2.95         7.85 o                         
   2   1  36        120.88        131.62        11.77 o                         
   3   1  36         23.07         19.41         9.58 o                         
  -3   2  36         17.51          7.44         8.64 o                         
  -2   2  36         77.59         73.23         8.61 o                         
  -1   2  36        124.55        132.39        21.51 o                         
   0   2  36          5.97        -12.26        14.19 o                         
   1   2  36        119.01        121.74        10.42 o                         
   2   2  36         84.88         76.78         7.64 o                         
   3   2  36         20.37         17.26         8.96 o                         
  -3   3  36        183.69        184.44        16.88 o                         
  -2   3  36          1.03         -2.05         8.77 o                         
  -1   3  36        360.13        351.42        20.32 o                         
   0   3  36          0.83         11.45        10.58 o                         
   1   3  36        376.67        386.66        16.58 o                         
   2   3  36          1.13          3.13         6.23 o                         
   3   3  36        146.46        132.85        10.96 o                         
  -3   4  36          4.11          4.90        11.33 o                         
  -2   4  36        506.95        501.69        20.04 o                         
  -1   4  36         77.71         62.88        14.25 o                         
   0   4  36         19.57         21.38        10.46 o                         
   1   4  36        130.14        121.56         9.16 o                         
   2   4  36        457.16        439.01        22.77 o                         
   3   4  36          3.80         11.00        12.25 o                         
  -3   5  36         34.81         19.96        12.20 o                         
  -2   5  36         76.61         79.63        10.26 o                         
  -1   5  36         58.20         57.38        13.51 o                         
   0   5  36        153.55        139.12        14.31 o                         
   1   5  36         56.36         61.87         6.52 o                         
   2   5  36        100.90        102.80        25.23 o                         
   3   5  36         31.51         24.49        13.26 o                         
  -2   6  36         38.27         42.93        21.00 o                         
  -1   6  36         98.39         97.53         8.79 o                         
   0   6  36         57.98         49.90         6.64 o                         
   1   6  36         68.59         63.30         8.42 o                         
   2   6  36         30.88         26.75         9.90 o                         
  -3   7  36        187.54        153.26        21.27 o                         
  -2   7  36         87.46         85.40         9.25 o                         
  -1   7  36         53.49         53.94         8.73 o                         
   0   7  36         11.43         15.88         7.50 o                         
   1   7  36         71.40         59.58        15.01 o                         
   2   7  36         70.64         71.07        11.86 o                         
  -2   8  36         35.05         36.00        17.26 o                         
  -1   8  36         99.56         96.38         9.57 o                         
   0   8  36         69.74         67.55        12.42 o                         
   1   8  36        103.16         95.97        11.88 o                         
   2   8  36         50.81         53.28        11.15 o                         
  -2   9  36          5.76         -1.51        15.71 o                         
  -1   9  36         31.51         22.17        14.24 o                         
   0   9  36         96.30         97.51        12.53 o                         
   1   9  36         43.39         42.73        11.28 o                         
   2   9  36         12.97          9.22        20.77 o                         
  -1  10  36         24.74         19.37        10.99 o                         
   0  10  36         10.19         14.05        11.34 o                         
   1  10  36         15.10         18.17        11.14 o                         
   1   0  37         75.75         78.00         9.01 o                         
   2   0  37        172.20        173.39        19.36 o                         
   3   0  37         41.51         45.73         9.01 o                         
  -3   1  37         67.43         69.26         9.41 o                         
  -2   1  37         67.60         81.70        18.15 o                         
  -1   1  37         57.50         60.93         9.09 o                         
   0   1  37        128.24        125.33        21.91 o                         
   1   1  37         95.23         99.41        19.02 o                         
   2   1  37         58.10         58.50         6.52 o                         
   3   1  37         70.30         64.44         9.81 o                         
  -3   2  37         20.41         17.69         8.48 o                         
  -2   2  37          0.24        -15.23        25.11 o                         
  -1   2  37         79.22         73.18        10.86 o                         
   0   2  37        149.77        167.98        16.99 o                         
   1   2  37        133.31        142.68        18.20 o                         
   2   2  37          4.62          6.67         8.94 o                         
   3   2  37         18.50          8.71        12.21 o                         
  -3   3  37          3.48          3.40        11.07 o                         
  -2   3  37        100.89        109.59        25.44 o                         
  -1   3  37        190.98        186.06        13.94 o                         
   0   3  37        480.39        470.93        28.61 o                         
   1   3  37        173.21        186.33        32.02 o                         
   2   3  37        119.38        117.44        11.67 o                         
   3   3  37          1.77         11.03        12.45 o                         
  -3   4  37          6.55         19.96        12.27 o                         
  -2   4  37        301.23        329.45        17.54 o                         
  -1   4  37        214.63        222.17        14.78 o                         
   0   4  37         99.15        110.60        11.80 o                         
   1   4  37        202.83        221.80        11.42 o                         
   2   4  37        256.05        231.64        16.64 o                         
   3   4  37         11.95          9.78        12.69 o                         
  -2   5  37         34.84         35.64        10.09 o                         
  -1   5  37         48.45         37.23         9.90 o                         
   0   5  37         71.26         78.16         8.75 o                         
   1   5  37         30.00         24.18         6.97 o                         
   2   5  37         11.21          5.83         9.08 o                         
  -2   6  37         63.39         49.75         9.82 o                         
  -1   6  37          0.61          2.41         7.71 o                         
   0   6  37        133.27        117.36        12.19 o                         
   1   6  37          6.74          3.32        10.62 o                         
   2   6  37         48.88         29.54        14.34 o                         
  -2   7  37          4.41          1.17         8.34 o                         
  -1   7  37         50.28         56.81        14.48 o                         
   0   7  37        151.45        145.46        12.90 o                         
   1   7  37         66.85         80.66        11.85 o                         
   2   7  37         11.21         -7.33         9.38 o                         
  -2   8  37          0.05         -8.83        16.53 o                         
  -1   8  37        166.32        172.87        14.78 o                         
   0   8  37        129.35        135.61        13.08 o                         
   1   8  37        168.49        153.75        13.12 o                         
   2   8  37          1.88          5.00        11.24 o                         
  -1   9  37         55.29         48.13        11.52 o                         
   0   9  37         50.78         56.80        11.73 o                         
   1   9  37         51.57         42.44        17.19 o                         
   0   0  38        274.89        349.20        28.42 o                         
   1   0  38        123.81        142.04        23.35 o                         
   2   0  38         28.08         41.76        25.91 o                         
   3   0  38          3.58          4.38        11.65 o                         
  -3   1  38          2.47          0.65        11.51 o                         
  -2   1  38         52.45         60.10         9.78 o                         
  -1   1  38        108.36        109.46        10.93 o                         
   0   1  38        120.26        138.16        21.23 o                         
   1   1  38         79.91         78.96         9.30 o                         
   2   1  38         66.69         67.93        10.11 o                         
   3   1  38          3.62          2.07        11.29 o                         
  -3   2  38        104.19        105.06        14.28 o
[truncated: 17,742 more chars]
