# Supplementary material for: Crystal structures of salts of bedaquiline
Source: Acta Crystallogr C Struct Chem. 2020 Oct 19;76(Pt 11):1010–23. doi: 10.1107/S2053229620013455 (PMC7642769; doi:10.1107/S2053229620013455)
Supplement: Supplementary file 5 [file c-76-01010-4asup5.hkl]

data_4a                                                                         
_shelx_title ' BA_BQ_ACN_FE_0m in P2(1)'                                        
_shelx_refln_list_code          4                                               
_shelx_F_calc_maximum      157.78                                               
_exptl_crystal_F_000       727.40                                               
_reflns_d_resolution_high  0.6495                                               
                                                                                
loop_                                                                           
 _space_group_symop_operation_xyz                                               
 'x, y, z'                                                                      
 '-x, y+1/2, -z'                                                                
                                                                                
_cell_length_a    12.6384                                                       
_cell_length_b     7.9259                                                       
_cell_length_c    17.5249                                                       
_cell_angle_alpha  90.000                                                       
_cell_angle_beta   99.845                                                       
_cell_angle_gamma  90.000                                                       
                                                                                
_shelx_F_squared_multiplier     1.000                                           
                                                                                
loop_                                                                           
 _refln_index_h                                                                 
 _refln_index_k                                                                 
 _refln_index_l                                                                 
 _refln_F_squared_calc                                                          
 _refln_F_squared_meas                                                          
 _refln_F_squared_sigma                                                         
 _refln_observed_status                                                         
   3 -11   0         26.57         27.54        11.80 o                         
   4 -11   0        118.07        119.77        11.95 o                         
   5 -11   0         50.08         48.08        11.62 o                         
   6 -11   0          6.39         14.87        11.58 o                         
   7 -11   0          0.50         -3.50        14.82 o                         
   8 -11   0         88.31         78.86        14.24 o                         
   2 -10   0        102.42        104.63        10.24 o                         
   3 -10   0         10.19         13.04         7.45 o                         
   4 -10   0         10.44         19.96         8.65 o                         
   5 -10   0         50.77         26.50        10.55 o                         
   6 -10   0         50.04         74.37        15.11 o                         
   7 -10   0          8.57         -1.30        15.78 o                         
   8 -10   0         18.84         13.38        14.16 o                         
   9 -10   0         18.79         16.48        14.26 o                         
  10 -10   0          1.51         -4.06        22.38 o                         
   1  -9   0         30.13         35.92         5.86 o                         
   2  -9   0        109.28        107.84         9.14 o                         
   3  -9   0        172.68        180.47        12.70 o                         
   4  -9   0         58.98         77.21        13.33 o                         
   5  -9   0         21.44         19.14         9.77 o                         
   6  -9   0          5.18          0.00        10.02 o                         
   7  -9   0        148.94        140.01        13.84 o                         
   8  -9   0        107.87        102.29        16.01 o                         
   9  -9   0        110.11        157.99        17.17 o                         
  10  -9   0         15.13          8.53        26.32 o                         
  11  -9   0         75.20         73.28        20.39 o                         
  12  -9   0         13.95          9.71        20.99 o                         
   1  -8   0          0.30         -7.36         7.36 o                         
   2  -8   0        100.31         99.28         9.20 o                         
   3  -8   0         45.56         53.84        10.27 o                         
   4  -8   0         57.09         52.12         9.33 o                         
   5  -8   0        159.76        158.46        12.26 o                         
   6  -8   0        325.33        353.58        18.90 o                         
   7  -8   0         42.29         41.39        10.37 o                         
   8  -8   0         77.51        116.19        18.02 o                         
   9  -8   0         90.98         86.49        18.70 o                         
  10  -8   0         56.29         66.18        14.67 o                         
  11  -8   0         36.19         51.54        15.12 o                         
  12  -8   0         10.16         10.89        14.89 o                         
  13  -8   0         54.30         33.84        20.82 o                         
  14  -8   0         37.05         64.10        21.80 o                         
   1  -7   0        112.06        119.94         7.79 o                         
   2  -7   0          9.56         15.41         7.20 o                         
   3  -7   0        238.20        237.52        12.85 o                         
   4  -7   0         10.49         14.38         7.09 o                         
   5  -7   0         85.37         94.29        10.12 o                         
   6  -7   0         50.39         36.42         8.91 o                         
   7  -7   0        557.91        560.84        27.79 o                         
   8  -7   0        144.56        117.53        16.68 o                         
   9  -7   0        108.32        114.34        12.80 o                         
  10  -7   0         97.81         81.24        13.77 o                         
  11  -7   0         37.21         25.19        14.93 o                         
  12  -7   0          8.31          9.68        14.13 o                         
  13  -7   0         83.83         68.01        16.48 o                         
  14  -7   0         61.19         62.23        21.38 o                         
  15  -7   0          0.52         -0.85        20.94 o                         
   0  -6   0       2681.90       2747.98        92.21 o                         
   2  -6   0        209.91        215.29        12.99 o                         
   3  -6   0         21.57         11.84         7.77 o                         
   4  -6   0        837.56        883.30        36.03 o                         
   5  -6   0       1146.86       1110.61        45.95 o                         
   7  -6   0        320.87        336.02        22.17 o                         
   8  -6   0        546.01        577.97        27.47 o                         
   9  -6   0         29.28         29.27        11.25 o                         
  10  -6   0        207.50        205.33        14.79 o                         
  11  -6   0        149.76        151.51         8.95 o                         
  12  -6   0         95.27        103.44         8.58 o                         
  13  -6   0         60.91         67.31         7.83 o                         
  14  -6   0         73.78         74.98         9.21 o                         
  15  -6   0         33.56         27.97        10.20 o                         
  16  -6   0         14.50         -6.61        12.34 o                         
   1  -5   0        981.98       1007.30        28.56 o                         
   2  -5   0       1883.64       1867.08        76.09 o                         
   3  -5   0       1858.04       1828.66        67.72 o                         
   4  -5   0       1250.96       1220.49        46.46 o                         
   5  -5   0        385.79        396.81        29.69 o                         
   6  -5   0         71.15         71.67         8.41 o                         
   7  -5   0          5.22          1.89         3.84 o                         
   8  -5   0       1063.21       1044.34        44.60 o                         
   9  -5   0        249.31        263.26        15.82 o                         
  10  -5   0         71.12         71.34         9.45 o                         
  11  -5   0        264.99        262.38        13.92 o                         
  12  -5   0         41.06         41.91         7.84 o                         
  13  -5   0         81.69         74.15         9.26 o                         
  14  -5   0         71.47         59.11         9.41 o                         
  15  -5   0        172.26        163.26        13.30 o                         
  16  -5   0         92.48         57.20        21.04 o                         
  17  -5   0         13.43          8.84        16.05 o                         
   0  -4   0       1586.24       1507.03        55.97 o                         
   1  -4   0       2708.32       2664.97        74.34 o                         
   3  -4   0       2044.98       2228.93        84.46 o                         
   4  -4   0         44.72         44.27        15.51 o                         
   5  -4   0        767.99        738.92        33.46 o                         
   6  -4   0        861.08        849.85        36.39 o                         
   7  -4   0        533.82        536.76        15.75 o                         
   8  -4   0         92.69         98.43         5.83 o                         
   9  -4   0        193.12        190.88         9.33 o                         
  10  -4   0        112.77        121.55         6.71 o                         
  11  -4   0        388.11        389.25        16.53 o                         
  12  -4   0        111.00        111.72         8.03 o                         
  13  -4   0         42.93         47.82         7.48 o                         
  14  -4   0         19.89         13.95         7.42 o                         
  15  -4   0        171.54        189.56        12.98 o                         
  16  -4   0        130.30        116.09        17.64 o                         
  17  -4   0        152.85        142.91        11.70 o                         
  18  -4   0         48.28         64.15        16.73 o                         
   1  -3   0        471.38        508.56        15.32 o                         
   2  -3   0       1755.02       1748.45       108.11 o                         
   3  -3   0       1187.90       1104.85        55.21 o                         
   5  -3   0       1374.17       1476.87        37.02 o                         
   6  -3   0         80.44         77.26         4.31 o                         
   7  -3   0        301.51        282.14        12.24 o                         
   8  -3   0        737.15        734.85        18.65 o                         
   9  -3   0        470.99        482.02        21.60 o                         
  10  -3   0        787.58        787.30        22.36 o                         
  11  -3   0        158.80        149.18         7.54 o                         
  12  -3   0         35.14         30.92         6.68 o                         
  13  -3   0        249.04        261.20        10.95 o                         
  14  -3   0        246.80        245.53        12.92 o                         
  15  -3   0        105.36         82.70         9.67 o                         
  16  -3   0         59.35         43.22         9.28 o                         
  17  -3   0         67.40         65.70        10.09 o                         
  18  -3   0          0.23         -9.85         9.85 o                         
   0  -2   0        154.06        142.59         6.14 o                         
   1  -2   0      17344.60      16512.05      1169.66 o                         
   3  -2   0       1091.78       1029.58        25.79 o                         
   5  -2   0       2336.43       2415.38        56.24 o                         
   6  -2   0       1236.41       1169.76        30.43 o                         
   7  -2   0        119.92        117.21         4.90 o                         
   8  -2   0        102.92        101.57         4.95 o                         
   9  -2   0        158.74        147.61         6.09 o                         
  10  -2   0        576.58        573.03        15.20 o                         
  11  -2   0        659.47        658.77        17.40 o                         
  12  -2   0        239.08        250.31        10.45 o                         
  13  -2   0        271.74        235.87        11.22 o                         
  14  -2   0         41.31         36.67         6.85 o                         
  15  -2   0        350.75        382.07        15.11 o                         
  16  -2   0        341.01        399.82        19.41 o                         
  17  -2   0         69.74         76.02        10.13 o                         
  18  -2   0         31.40         27.85        10.48 o                         
   2  -1   0      19947.31      18763.83      1319.86 o                         
   3  -1   0      15570.86      15551.12       773.77 o                         
   4  -1   0        383.37        351.69         8.96 o                         
   5  -1   0        629.66        581.25        13.10 o                         
   6  -1   0          0.26          2.82         1.80 o                         
   7  -1   0        862.25        880.92        24.00 o                         
   8  -1   0        523.66        505.49        15.59 o                         
   9  -1   0        887.88        885.82        20.51 o                         
  10  -1   0        407.78        427.71        12.14 o                         
  11  -1   0         55.94         60.71         4.39 o                         
  12  -1   0        121.69        124.78         7.37 o                         
  13  -1   0        191.06        203.57         9.81 o                         
  14  -1   0        471.83        497.12        17.31 o                         
  15  -1   0        115.28        113.31        10.79 o                         
  16  -1   0        175.32        181.02        11.00 o                         
  17  -1   0         93.49         94.39        11.65 o                         
  18  -1   0          7.37          0.48         9.57 o                         
  19  -1   0         32.70         29.02        12.93 o                         
   2   0   0         33.31         21.55         1.94 o                         
   3   0   0      13759.43      13827.35      1019.34 o                         
   4   0   0        916.57        797.03        18.31 o                         
   5   0   0        154.12        149.70         4.71 o                         
   6   0   0       3677.29       3551.12        79.50 o                         
   7   0   0       4924.08       4999.18       111.73 o                         
   8   0   0          8.18          7.67         2.68 o                         
   9   0   0        194.04        194.58         6.95 o                         
  10   0   0         91.45         91.05         4.68 o                         
  11   0   0        486.27        507.55        14.24 o                         
  12   0   0        326.79        345.46        11.39 o                         
  13   0   0        100.29        106.06         6.23 o                         
  14   0   0         97.97        101.37         6.27 o                         
  15   0   0          1.17          1.21         7.23 o                         
  16   0   0        126.08        133.02         9.85 o                         
  17   0   0        179.69        191.16        11.67 o                         
  18   0   0        129.17        135.39        14.32 o                         
  19   0   0        111.47         98.53        13.99 o                         
   1   1   0       1861.51       1661.91        46.26 o                         
   2   1   0      17855.15      17513.04       932.55 o                         
   3   1   0      14127.70      14144.97       773.55 o                         
   4   1   0        364.58        343.78         8.81 o                         
   5   1   0        491.44        452.23        12.98 o                         
   6   1   0          1.37          2.86         2.71 o                         
   7   1   0       1055.66       1082.85        24.26 o                         
   8   1   0        620.62        616.94        15.09 o                         
   9   1   0        721.42        714.01        19.39 o                         
  10   1   0        332.75        341.66        12.34 o                         
  11   1   0         89.35         78.64         5.05 o                         
  12   1   0        123.34        126.61         6.14 o                         
  13   1   0        219.95        231.88         8.96 o                         
  14   1   0        513.03        538.97        18.81 o                         
  15   1   0        106.20        119.08         7.60 o                         
  16   1   0        148.07        160.39         8.98 o                         
  17   1   0         86.00         64.33         9.32 o                         
  18   1   0          7.59          3.38        10.69 o                         
  19   1   0         26.38         21.06        13.59 o                         
   1   2   0      15463.30      15260.71      1169.45 o                         
   2   2   0       9313.86       9538.82       497.12 o                         
   3   2   0       1072.76       1020.93        24.43 o                         
   4   2   0        467.26        446.92        10.80 o                         
   5   2   0       2297.35       2352.12        53.64 o                         
   6   2   0       1423.46       1344.02        29.02 o                         
   8   2   0        117.27        110.04         4.94 o                         
   9   2   0        147.76        134.87         6.13 o                         
  10   2   0        500.94        491.34        15.13 o                         
  11   2   0        571.45        557.77        17.17 o                         
  12   2   0        348.15        345.95        10.92 o                         
  13   2   0        353.07        330.38        11.70 o                         
  14   2   0         27.98         13.36         5.47 o                         
  15   2   0        332.81        338.17        13.94 o                         
  16   2   0        320.18        353.60        14.85 o                         
  17   2   0         48.53         32.23         8.40 o                         
  18   2   0         11.63          1.96        13.96 o                         
   1   3   0        346.19        395.20        11.28 o                         
   2   3   0       2196.43       2123.65        57.50 o                         
   3   3   0       1445.38       1339.01        30.48 o                         
   4   3   0        385.33        417.41        10.89 o                         
   5   3   0       1351.69       1456.52        33.38 o                         
   6   3   0         94.25         94.41         4.08 o                         
   7   3   0        216.98        197.59         6.84 o                         
   8   3   0        642.37        614.60        16.50 o                         
   9   3   0        675.71        661.93        15.49 o                         
  10   3   0        781.63        793.33        20.91 o                         
  11   3   0        121.74        117.89         8.50 o                         
  12   3   0         37.97         32.13         5.49 o                         
  13   3   0        180.06        179.10         9.49 o                         
  14   3   0        226.08        226.53        10.64 o                         
  15   3   0        141.10        141.78        10.07 o                         
  16   3   0         54.71         39.74         6.48 o                         
  17   3   0         58.50         47.16         8.36 o                         
  18   3   0          0.42         -6.06        13.61 o                         
   0   4   0       1560.03       1489.22        55.96 o                         
   1   4   0       2641.89       2641.05        65.52 o                         
   2   4   0        232.20        244.67         8.87 o                         
   3   4   0       2079.83       2261.98        63.65 o                         
   4   4   0         37.18         33.84         4.67 o                         
   5   4   0        899.79        867.00        19.67 o                         
   6   4   0       1113.04       1106.86        25.47 o                         
   7   4   0        487.94        470.79        12.78 o                         
   8   4   0        106.57        112.35         4.75 o                         
   9   4   0        187.58        182.86         6.93 o                         
  10   4   0         83.44         86.06         5.91 o                         
  11   4   0        429.54        440.07        13.43 o                         
  12   4   0        135.36        126.06         8.38 o                         
  13   4   0         59.04         55.67         7.70 o                         
  14   4   0         25.17         16.65         6.03 o                         
  15   4   0        160.28        168.26        11.22 o                         
  16   4   0         93.54         79.91        17.22 o                         
  17   4   0        152.47        126.38        19.40 o                         
  18   4   0         67.54         64.73        18.55 o                         
   1   5   0        949.49        987.52        24.22 o                         
   2   5   0       2104.59       2111.43        58.07 o                         
   3   5   0       1836.24       1754.40        50.92 o                         
   4   5   0       1223.20       1171.00        35.12 o                         
   5   5   0        474.54        467.34        15.95 o                         
   6   5   0         82.27         76.06         4.18 o                         
   7   5   0         14.17         12.84         2.73 o                         
   8   5   0       1210.12       1184.12        27.12 o                         
   9   5   0        217.55        222.84         7.91 o                         
  10   5   0        110.15        123.20         5.51 o                         
  11   5   0        287.61        295.98        12.92 o                         
  12   5   0         32.18         34.62         7.19 o                         
  13   5   0         69.96         66.72         7.93 o                         
  14   5   0         65.50         67.61        10.27 o                         
  15   5   0        149.37        140.40        11.41 o                         
  16   5   0         77.69         64.42        15.62 o                         
  17   5   0         11.34         16.65        16.97 o                         
   0   6   0       2130.28       2191.53        91.73 o                         
   1   6   0        694.35        717.43        17.90 o                         
   2   6   0        155.67        149.03         7.28 o                         
   3   6   0         24.10         21.13         4.73 o                         
   4   6   0        840.84        889.91        26.95 o                         
   5   6   0       1224.75       1181.75        32.18 o                         
   6   6   0        436.92        437.17        14.69 o                         
   7   6   0        249.20        276.96        10.52 o                         
   8   6   0        569.10        574.82        19.76 o                         
   9   6   0         36.18         31.08         4.18 o                         
  10   6   0        207.01        188.91         7.42 o                         
  11   6   0        150.24        154.24         7.47 o                         
  12   6   0        112.93        120.61         6.67 o                         
  13   6   0         56.50         45.90        13.77 o                         
  14   6   0         70.78         77.45        12.02 o                         
  15   6   0         27.19         34.05        15.22 o                         
  16   6   0          9.01        -10.06        14.43 o                         
   1   7   0        106.80        113.64         4.85 o                         
   2   7   0         43.05         58.91         5.16 o                         
   3   7   0        152.66        148.37         9.61 o                         
   4   7   0          0.53          1.53         5.05 o                         
   5   7   0        123.20        144.44         7.89 o                         
   6   7   0         50.78         33.07         5.60 o                         
   7   7   0        526.79        501.13        18.27 o                         
   8   7   0        205.01        203.82         8.82 o                         
   9   7   0        111.24        115.72         8.59 o                         
  10   7   0         83.43         79.57         8.93 o                         
  11   7   0         44.09         33.81        10.18 o                         
  12   7   0          8.15         -2.22         7.55 o                         
  13   7   0         75.49         67.68        11.81 o                         
  14   7   0         44.30         34.80        15.23 o                         
  15   7   0          3.71         19.94        15.17 o                         
   0   8   0         88.97        101.70         6.30 o                         
   1   8   0          9.12         10.23         4.28 o                         
   2   8   0        136.39        146.73         8.27 o                         
   3   8   0         43.72         46.81         6.81 o                         
   4   8   0         72.15         74.52         7.48 o                         
   5   8   0        153.95        169.20         8.98 o                         
   6   8   0        283.44        267.70        12.95 o                         
   7   8   0         37.48         30.55         6.46 o                         
   8   8   0         81.92        101.04         8.56 o                         
   9   8   0         85.51         82.85         8.73 o                         
  10   8   0         42.68         25.82         9.33 o                         
  11   8   0         29.89         18.92         9.15 o                         
  12   8   0         17.21         27.48        15.15 o                         
  13   8   0         51.78         36.43         7.00 o                         
  14   8   0         32.46         32.83        17.00 o                         
   1   9   0         48.53         49.73         6.01 o                         
   2   9   0        124.65        146.06         8.78 o                         
   3   9   0        212.78        230.92        11.86 o                         
   4   9   0         38.74         44.76         9.41 o                         
   5   9   0         30.97         31.96         8.72 o                         
   6   9   0          5.45         -1.14         7.96 o                         
   7   9   0        187.73        188.61        12.37 o                         
   8   9   0         73.88         86.39        11.17 o                         
   9   9   0        121.92        130.22        12.38 o                         
  10   9   0         31.20         22.24        12.37 o                         
  11   9   0         63.01         63.24        10.56 o                         
  12   9   0         12.55         15.25         9.33 o                         
   0  10   0         76.68         75.35        15.19 o                         
   1  10   0         90.63         92.35        11.53 o                         
   2  10   0        127.89        160.97        14.77 o                         
   3  10   0         10.53         21.89         7.65 o                         
   4  10   0         20.42         23.17         9.93 o                         
   5  10   0         44.49         33.52        10.74 o                         
   6  10   0         37.01         39.48        11.16 o                         
   7  10   0         20.19         31.61        11.14 o                         
   8  10   0         26.32         26.64        12.51 o                         
   9  10   0         22.03          8.81        13.28 o                         
  10  10   0          5.26          3.38        11.73 o                         
   1  11   0         69.69         49.63        20.99 o                         
   2  11   0        149.53        142.42        23.62 o                         
   3  11   0         26.49         22.93        23.58 o                         
   4  11   0        124.30        116.60        16.39 o                         
   5  11   0         56.16         36.67        21.02 o                         
   6  11   0          7.17          6.16        11.65 o                         
   7  11   0          2.01         -5.12        12.16 o                         
   8  11   0         82.70         51.51        12.00 o                         
   1  12   0         44.14         33.74        35.29 o                         
   2  12   0         23.43         28.40        29.70 o                         
   3  12   0          0.69          5.52        30.94 o                         
  -8 -11   1         25.77         26.55        13.68 o                         
  -7 -11   1         26.19          9.58        15.62 o                         
  -6 -11   1         23.16         10.07        11.99 o                         
  -5 -11   1         23.41         22.98        10.81 o                         
  -4 -11   1         19.72         23.08        13.46 o                         
  -3 -11   1          8.31         12.30         9.82 o                         
   3 -11   1         28.57         18.22        13.38 o                         
   4 -11   1         51.52         54.38        10.80 o                         
   5 -11   1         11.77         17.16        11.04 o                         
   6 -11   1          1.64          5.92        11.56 o                         
   7 -11   1         18.34         17.23        14.88 o                         
   8 -11   1          3.46         20.10        13.64 o                         
 -11 -10   1         19.81         31.40        20.62 o                         
 -10 -10   1         32.40         35.93        21.07 o                         
  -9 -10   1          9.41         -0.19        13.61 o                         
  -8 -10   1         21.91          9.63        17.00 o                         
  -7 -10   1          8.12         -2.36        15.29 o                         
  -6 -10   1         20.96         29.30        11.87 o                         
  -5 -10   1        180.41        199.61        14.12 o                         
  -4 -10   1         15.02         11.78        10.42 o                         
  -3 -10   1          5.97          1.09         7.13 o                         
  -2 -10   1          2.55         -0.71         6.15 o                         
   1 -10   1        140.09        139.98        18.10 o                         
   2 -10   1         23.63         25.07         7.46 o                         
   3 -10   1         11.50          4.80         7.74 o                         
   4 -10   1         35.34         29.39         9.05 o                         
   5 -10   1         43.11         32.67        11.34 o                         
   6 -10   1         46.02         33.66        13.11 o                         
   7 -10   1         91.42        107.36        17.83 o                         
   8 -10   1         26.64         31.48        13.70 o                         
   9 -10   1          6.72          8.73        14.34 o                         
  10 -10   1         65.81         57.47        25.90 o                         
 -13  -9   1         13.45         -9.60        27.10 o                         
 -12  -9   1         41.02         38.17        20.69 o                         
 -11  -9   1         14.13         17.05        25.39 o                         
 -10  -9   1         14.48         29.05        14.66 o                         
  -9  -9   1         33.38         49.41        14.65 o                         
  -8  -9   1         95.93        107.98        16.13 o                         
  -7  -9   1         44.83         61.71        11.56 o                         
  -6  -9   1         94.83         99.46        11.40 o                         
  -5  -9   1         77.77         92.94        19.11 o                         
  -4  -9   1         17.99         12.43        10.86 o                         
  -3  -9   1         24.39         38.54         9.79 o                         
  -2  -9   1        132.37        124.43         9.02 o                         
  -1  -9   1        136.66        146.76         9.20 o                         
   0  -9   1        121.95        107.60        14.63 o                         
   1  -9   1         65.37         74.73         7.20 o                         
   2  -9   1         23.02         33.92         7.31 o                         
   3  -9   1         69.72         87.74         9.97 o                         
   4  -9   1        234.67        251.83        24.58 o                         
   5  -9   1         58.21         56.40        10.46 o                         
   6  -9   1         92.19        103.85        11.86 o                         
   7  -9   1        139.94        153.97        15.32 o                         
   8  -9   1         21.45         16.93        12.57 o                         
   9  -9   1        139.45        149.78        16.24 o                         
  10  -9   1         45.83         64.70        20.53 o                         
  11  -9   1         30.44         52.94        26.01 o                         
  12  -9   1          3.77          6.23        19.79 o                         
 -14  -8   1          8.35          2.98        21.09 o                         
 -13  -8   1         67.04         63.24        22.32 o                         
 -12  -8   1         40.06         48.19        15.40 o                         
 -11  -8   1        131.46        143.47        17.26 o                         
 -10  -8   1        189.37        224.75        23.28 o                         
  -9  -8   1        154.53        161.93        20.33 o                         
  -8  -8   1        113.99        113.32        13.77 o                         
  -7  -8   1         54.77         43.30        12.48 o                         
  -6  -8   1        158.23        166.44        13.82 o                         
  -5  -8   1          5.79          6.13         8.38 o                         
  -4  -8   1        440.19        454.81        22.14 o                         
  -3  -8   1        344.13        376.40        20.28 o                         
  -2  -8   1         43.99         45.37         8.65 o                         
  -1  -8   1          2.46          2.34         4.97 o                         
   0  -8   1        136.11        144.64         8.36 o                         
   1  -8   1        435.96        458.72        27.06 o                         
   2  -8   1        586.21        617.35        29.05 o                         
   3  -8   1        306.72        312.46        17.09 o                         
   4  -8   1        107.59        112.67        10.02 o                         
   5  -8   1         11.17         14.21         8.60 o                         
   6  -8   1        256.34        256.91        17.72 o                         
   7  -8   1        120.02        106.02        11.79 o                         
   8  -8   1         22.53         29.93        33.11 o                         
   9  -8   1        173.12        193.55        21.16 o                         
  10  -8   1          1.65         -8.75        13.21 o                         
  11  -8   1          0.08        -13.78        13.78 o                         
  12  -8   1         39.06         37.40        15.16 o                         
  13  -8   1         39.89         34.12        29.28 o                         
  14  -8   1         15.91          3.95        20.55 o                         
 -15  -7   1          8.83         15.08        21.14 o                         
 -14  -7   1         25.54         40.20        16.42 o                         
 -13  -7   1         35.75         39.98        25.39 o                         
 -12  -7   1         37.08         33.45        19.44 o                         
 -11  -7   1         32.55         20.21        13.67 o                         
 -10  -7   1         46.66         37.63        11.66 o                         
  -9  -7   1         19.43         17.84        11.09 o                         
  -8  -7   1          5.83         -4.52        13.48 o                         
  -7  -7   1        357.30        410.07        23.90 o                         
  -6  -7   1        330.76        340.57        21.73 o                         
  -5  -7   1         66.78         70.35         9.09 o                         
  -4  -7   1        121.39        117.40        10.10 o                         
  -3  -7   1         40.11         50.65         7.16 o                         
  -2  -7   1        415.28        411.99        18.06 o                         
  -1  -7   1        573.35        616.54        22.26 o                         
   0  -7   1        176.40        184.25         9.67 o                         
   1  -7   1        477.28        473.85        21.56 o                         
   2  -7   1        134.28        125.34        13.47 o                         
   3  -7   1        620.76        657.36        28.73 o                         
   4  -7   1        542.75        528.42        22.50 o                         
   5  -7   1        923.64        930.87        41.54 o                         
   6  -7   1        335.37        391.25        21.68 o                         
   7  -7   1         87.88         88.97        15.28 o                         
   8  -7   1         14.23          4.76        11.62 o                         
   9  -7   1        133.92        146.81        21.23 o                         
  10  -7   1        100.00         90.59        18.07 o                         
  11  -7   1         66.83        105.01        18.19 o                         
  12  -7   1         59.54         75.77        15.90 o                         
  13  -7   1          3.91        -14.72        14.72 o                         
  14  -7   1         97.40        133.60        22.95 o                         
  15  -7   1         41.47         56.57        21.81 o                         
 -16  -6   1         23.19         37.09        13.20 o                         
 -15  -6   1          9.30         -6.83         8.37 o                         
 -14  -6   1          2.55         -7.84         8.06 o                         
 -13  -6   1          9.55          4.61        10.84 o                         
 -12  -6   1        183.40        192.45        12.58 o                         
 -11  -6   1        177.06        173.16        10.61 o                         
 -10  -6   1        296.19        304.98        12.00 o                         
  -9  -6   1        615.29        635.15        31.57 o                         
  -8  -6   1        155.38        143.34        11.97 o                         
  -7  -6   1         29.93         31.19        11.21 o                         
  -6  -6   1        306.69        246.30        31.87 o                         
  -5  -6   1        114.60        108.79         9.94 o                         
  -4  -6   1        356.03        338.07        17.79 o                         
  -2  -6   1         34.59         30.35         6.29 o                         
  -1  -6   1        223.38        217.07         7.97 o                         
   0  -6   1        417.03        427.32        14.50 o                         
   1  -6   1        211.95        194.93        10.00 o                         
   2  -6   1        523.58        536.25        27.79 o                         
   3  -6   1        116.41        110.09         9.25 o                         
   4  -6   1        125.06        117.26         9.13 o                         
   5  -6   1        676.22        718.30        32.34 o                         
   6  -6   1        249.84        249.17        20.17 o                         
   7  -6   1        198.30        201.46        13.75 o                         
   8  -6   1        197.31        203.21        15.47 o                         
   9  -6   1        199.30        207.73        16.67 o                         
  10  -6   1        103.99        118.12        12.89 o                         
  11  -6   1         55.30         44.15         6.10 o                         
  12  -6   1         88.82         93.18         8.41 o                         
  13  -6   1         18.01         17.29         8.48 o                         
  14  -6   1         30.72         26.62         8.16 o                         
  15  -6   1         78.68         85.57        13.30 o                         
  16  -6   1          9.72         -4.66         9.57 o                         
 -17  -5   1         14.18          5.86        15.22 o                         
 -16  -5   1         64.59         82.11        13.42 o                         
 -15  -5   1         18.25         12.25         8.95 o                         
 -14  -5   1          5.68         11.53         8.33 o                         
 -13  -5   1         96.59        111.54        12.39 o                         
 -12  -5   1        158.83        168.68        10.48 o                         
 -11  -5   1          8.70         -0.17         6.62 o                         
 -10  -5   1         64.62         48.32         8.79 o                         
  -9  -5   1        208.34        207.39        10.48 o                         
  -8  -5   1        684.31        718.94        24.50 o                         
  -7  -5   1        384.76        380.58        17.22 o                         
  -6  -5   1        533.46        514.11        29.07 o                         
  -5  -5   1        172.67        169.90        13.20 o                         
  -4  -5   1        711.90        755.83        29.20 o                         
  -3  -5   1        376.45        371.40        18.24 o                         
  -2  -5   1        391.26        397.48        19.26 o                         
  -1  -5   1       1235.16       1246.51        38.28 o                         
   0  -5   1        212.13        200.27         7.60 o                         
   1  -5   1        119.28        121.37         6.78 o                         
   2  -5   1        194.33        190.83        14.49 o                         
   5  -5   1         22.74         16.62        10.09 o                         
   6  -5   1        290.05        333.28        18.01 o                         
   7  -5   1        599.26        617.39        20.81 o                         
   8  -5   1        130.81        124.14         7.68 o                         
   9  -5   1        168.45        165.77        10.82 o                         
  10  -5   1        114.64        122.88         7.87 o                         
  11  -5   1        123.61        123.17         7.62 o                         
  12  -5   1         11.90          0.21         7.81 o                         
  13  -5   1          5.54         10.91         8.10 o                         
  14  -5   1         30.28         38.16         9.54 o                         
  15  -5   1        101.24        103.79        10.62 o                         
  16  -5   1         53.32         51.50        13.40 o                         
  17  -5   1         65.85         58.36        14.26 o                         
 -18  -4   1         11.59          2.05         9.90 o                         
 -17  -4   1         42.50         27.47         9.59 o                         
 -16  -4   1         88.12         91.16        10.86 o                         
 -15  -4   1        161.08        142.36        11.00 o                         
 -14  -4   1        106.60        100.88         8.75 o                         
 -13  -4   1         56.30         60.92         7.06 o                         
 -12  -4   1        168.86        171.17         8.48 o                         
 -11  -4   1        129.10        128.58         7.49 o                         
 -10  -4   1        381.65        387.26        13.76 o                         
  -9  -4   1        254.57        256.74         9.90 o                         
  -8  -4   1        122.57        126.08         6.23 o                         
  -7  -4   1         72.85         73.25         5.00 o                         
  -6  -4   1        410.71        410.09        14.83 o                         
  -5  -4   1       1307.46       1264.75        45.13 o                         
  -4  -4   1       1655.19       1710.78        57.73 o                         
  -3  -4   1        289.66        256.90        12.78 o                         
  -2  -4   1         86.94         78.71         4.36 o                         
  -1  -4   1        597.31        638.75        20.14 o                         
   0  -4   1       2730.73       2784.96        74.19 o                         
   1  -4   1       2231.77       2235.48        57.68 o                         
   3  -4   1       5039.27       5018.40       250.27 o                         
   4  -4   1        557.86        553.29        38.98 o                         
   5  -4   1        895.67        910.50        31.39 o                         
   6  -4   1        257.25        248.83        10.09 o                         
   7  -4   1        917.70        900.33        26.35 o                         
   8  -4   1       1023.79       1092.49        30.26 o                         
   9  -4   1         49.00         48.17         4.98 o                         
  10  -4   1        202.05        194.12         9.14 o                         
  11  -4   1        271.17        272.19        11.44 o                         
  12  -4   1        236.89        241.74        13.56 o                         
  13  -4   1         99.02        107.02         8.89 o                         
  14  -4   1        196.59        193.06        13.85 o                         
  15  -4   1          1.97          2.68         8.49 o                         
  16  -4   1         54.04         45.45        12.59 o                         
  17  -4   1         89.12         88.89        13.39 o                         
 -18  -3   1         67.90         76.58        11.16 o                         
 -17  -3   1         83.19         90.62        10.64 o                         
 -16  -3   1         71.78         77.96        10.19 o                         
 -15  -3   1        358.23        352.67        15.84 o                         
 -14  -3   1        770.94        806.55        25.06 o                         
 -13  -3   1        783.28        809.00        25.43 o                         
 -12  -3   1        693.28        749.35        20.27 o                         
 -11  -3   1        285.23        291.72        13.13 o                         
 -10  -3   1        105.14         92.87         6.18 o                         
  -9  -3   1        172.99        177.07         7.93 o                         
  -8  -3   1        472.27        440.76        13.41 o                         
  -7  -3   1       2154.49       2304.52        61.44 o                         
  -6  -3   1       1649.70       1640.12        43.08 o                         
  -5  -3   1        184.72        210.52         6.80 o                         
  -4  -3   1        978.16       1062.32        28.04 o                         
  -3  -3   1       1881.17       1803.09        65.49 o                         
  -2  -3   1       5522.52       5337.87       167.66 o                         
  -1  -3   1       1299.17       1226.00        44.17 o                         
   0  -3   1       3274.86       3363.97        85.94 o                         
   1  -3   1       3345.58       3507.20       106.68 o                         
   2  -3   1       1682.41       1699.20       112.87 o                         
   4  -3   1       6541.23       6833.83       179.28 o                         
   5  -3   1       6770.58       6959.06       183.46 o                         
   6  -3   1         21.26         18.93         5.61 o                         
   7  -3   1         26.98         29.86         4.61 o                         
   8  -3   1        879.26        896.23        22.45 o                         
   9  -3   1         97.99         91.61         5.84 o                         
  10  -3   1        356.57        359.51        12.60 o                         
  11  -3   1        404.31        413.18        13.35 o                         
  12  -3   1        104.55        121.18         8.99 o                         
  13  -3   1          7.00         -2.81         6.82 o                         
  14  -3   1        172.99        171.01        12.05 o                         
  15  -3   1         65.09         49.68         8.38 o                         
  16  -3   1        134.90        134.90        11.73 o                         
  17  -3   1         87.69         94.06        10.24 o                         
  18  -3   1          2.94        -12.91        23.70 o                         
 -19  -2   1          9.81          4.94        10.67 o                         
 -18  -2   1         42.48         42.65        11.63 o                         
 -17  -2   1         82.84         70.51        10.56 o                         
 -16  -2   1        271.68        253.85        15.88 o                         
 -15  -2   1        516.16        534.98        19.18 o                         
 -14  -2   1        180.80        198.28         9.86 o                         
 -13  -2   1         10.08          9.34         5.52 o                         
 -12  -2   1        131.10        132.24         7.57 o                         
 -11  -2   1        614.46        629.10        19.78 o                         
 -10  -2   1        283.79        300.05         9.96 o                         
  -9  -2   1        931.81        962.27        26.36 o                         
  -8  -2   1        206.98        212.71         8.14 o                         
  -7  -2   1        452.19        475.65        12.15 o                         
  -6  -2   1       1541.50       1579.75        35.50 o                         
  -5  -2   1       2262.13       2152.55        54.03 o                         
  -4  -2   1       2412.81       2304.47        58.11 o                         
  -3  -2   1       1103.49       1038.22        59.98 o                         
  -2  -2   1        348.28        368.54        14.10 o                         
  -1  -2   1       4739.71       4864.97       129.59 o                         
   0  -2   1       4575.75       4360.10       113.13 o                         
   2  -2   1      18923.28      18393.13      1390.88 o                         
   3  -2   1       1788.90       1859.06        52.81 o                         
   4  -2   1        221.83        251.90         7.28 o                         
   5  -2   1        872.98        841.94        23.53 o                         
   6  -2   1       1982.31       2023.96        45.95 o                         
   7  -2   1       1652.35       1648.63        43.77 o                         
   8  -2   1       1871.44       1884.27        45.15 o                         
   9  -2   1        371.80        371.45        11.48 o                         
  10  -2   1          6.77          5.33         4.30 o                         
  11  -2   1        358.37        361.20        11.41 o                         
  12  -2   1        334.31        349.82        12.69 o                         
  13  -2   1        283.90        310.89        12.69 o                         
  14  -2   1         69.75         75.03         7.74 o                         
  15  -2   1         24.58         25.68         8.12 o                         
  16  -2   1          8.01         -0.43         8.20 o                         
  17  -2   1        108.61        111.27        10.69 o                         
  18  -2   1         65.06         86.38        14.42 o                         
 -19  -1   1         14.75          3.92        21.90 o                         
 -18  -1   1         90.54         89.55        19.54 o                         
 -17  -1   1         27.48         20.64        10.43 o                         
 -16  -1   1         63.21         54.74         8.64 o                         
 -15  -1   1        155.30        162.26        10.62 o                         
 -14  -1   1        328.39        347.92        14.52 o                         
 -13  -1   1        272.85        285.63        11.76 o                         
 -12  -1   1        711.11        721.36        19.22 o                         
 -11  -1   1        364.13        354.03        12.12 o                         
 -10  -1   1        118.70        113.63         5.85 o                         
  -9  -1   1        656.21        667.60        19.29 o                         
  -8  -1   1        864.07        831.55        21.51 o                         
  -7  -1   1       1311.14       1259.86        30.12 o                         
  -5  -1   1         70.85         70.85         3.64 o                         
  -4  -1   1        202.94        226.91         6.95 o                         
  -3  -1   1       5503.08       5225.02       143.91 o                         
  -2  -1   1       3601.39       3613.10        84.25 o                         
   1  -1   1       2957.52       2775.83       106.56 o                         
   2  -1   1        647.93        685.59        16.52 o                         
   3  -1   1      23489.62      23664.49      1265.94 o                         
   4  -1   1       2360.93       2303.67        58.33 o                         
   6  -1   1       1374.42       1442.74        38.02 o                         
   7  -1   1        275.78        303.17         8.97 o                         
   8  -1   1        307.92        293.29         9.73 o                         
   9  -1   1        824.02        838.71        22.01 o                         
  10  -1   1       1583.32       1645.30        41.26 o                         
  11  -1   1        318.93        334.17        11.47 o                         
  12  -1   1         27.71         22.04         3.99 o                         
  13  -1   1         26.56         20.45         6.35 o                         
  14  -1   1         39.86         39.37         6.55 o                         
  15  -1   1         91.25         94.99         8.57 o                         
  16  -1   1         82.37         74.49         8.64 o                         
  17  -1   1          0.80          0.71         9.19 o                         
  18  -1   1         78.75         67.91        11.09 o                         
 -19   0   1          0.75         -3.29        16.40 o                         
 -18   0   1         59.81         50.37        10.73 o                         
 -17   0   1         71.35         66.74        11.17 o                         
 -16   0   1          4.19          5.31         9.82 o                         
 -15   0   1         58.47         61.21         8.79 o                         
 -14   0   1        489.52        506.02        17.09 o                         
 -13   0   1         40.22         32.85         4.65 o                         
 -12   0   1         82.78         87.40         5.42 o                         
 -11   0   1        451.30        458.98        12.99 o                         
 -10   0   1        267.55        272.84         9.44 o                         
  -9   0   1        824.43        892.10        21.51 o                         
  -8   0   1        252.14        297.25         8.58 o                         
  -7   0   1          4.11          6.18         2.25 o                         
  -6   0   1       1717.89       1640.80        37.30 o                         
  -5   0   1       6433.78       6293.02       154.85 o                         
  -4   0   1      15784.40      15108.45       788.13 o                         
  -3   0   1       6282.05       5960.18       220.02 o                         
  -2   0   1       1684.13       1566.92        38.67 o                         
   2   0   1        770.29        742.18        16.77 o                         
   3   0   1          8.83          7.30         1.39 o                         
   4   0   1       1661.10       1749.36        39.36 o                         
   5   0   1        888.45        976.40        22.50 o                         
   6   0   1         93.47         97.66         3.91 o                         
   7   0   1       2775.84       2716.04        61.22 o                         
   8   0   1        121.26         93.61         4.47 o                         
   9   0   1         45.56         44.83         3.69 o                         
  10   0   1          0.05          2.09         3.36 o                         
  11   0   1         67.13         67.87         4.73 o                         
  12   0   1        153.75        142.07         6.41 o                         
  13   0   1        252.61        289.79        11.12 o                         
  14   0   1         24.76         22.36         4.73 o                         
  15   0   1         20.63         24.37         4.83 o                         
  16   0   1         47.89         45.06         7.96 o                         
  17   0   1        202.81        180.80        14.21 o                         
  18   0   1        104.87        109.48        12.63 o                         
  19   0   1          1.54         -2.77        11.62 o                         
 -19   1   1          2.61        -12.44        12.65 o                         
 -18   1   1        128.23        124.20        19.75 o                         
 -17   1   1         39.11         43.35         8.75 o                         
 -16   1   1         63.90         63.51         6.33 o                         
 -15   1   1        137.17        147.71         8.37 o                         
 -14   1   1        363.09        365.94        13.40 o                         
 -13   1   1        311.01        335.18        11.35 o                         
 -12   1   1        625.02        650.56        17.99 o                         
 -11   1   1        368.09        369.42        11.11 o                         
 -10   1   1         95.03         88.92         4.85 o                         
  -9   1   1        688.37        703.60        18.18 o                         
  -8   1   1        776.64        768.70        20.47 o                         
  -7   1   1       1149.22       1083.98        28.37 o                         
  -6   1   1        214.95        223.47         7.13 o                         
  -5   1   1        100.76        109.09         4.03 o                         
  -4   1   1        215.65        245.72         6.28 o                         
  -3   1   1       5448.44       5112.86       126.81 o                         
  -2   1   1       3234.39       3267.63        79.91 o                         
  -1   1   1       5321.23       5042.68       263.03 o                         
   0   1   1       2840.76       2283.95        65.00 o                         
   1   1   1       3019.70       2969.89        80.69 o                         
   2   1   1        517.28        563.53        13.98 o                         
   3   1   1      24893.32      24993.54      1266.08 o                         
   4   1   1       2736.38       2642.42        55.59 o                         
   5   1   1        288.86        275.81         7.71 o                         
   6   1   1       1695.18       1765.07        40.14 o                         
   7   1   1        269.31        300.50         9.02 o                         
   8   1   1        317.87        311.61         8.98 o                         
   9   1   1        868.11        891.16        22.04 o                         
  10   1   1       1690.09       1720.23        39.35 o                         
  11   1   1        391.24        391.34        11.16 o                         
  12   1   1         34.96         28.04         4.45 o                         
  13   1   1         27.11         22.48         4.79 o                         
  14   1   1         33.17         39.28         5.62 o                         
  15   1   1         85.74         81.58         6.77 o                         
  16   1   1        127.15        114.60         7.84 o                         
  17   1   1          5.38         -1.08         5.19 o                         
  18   1   1         87.19         74.72        16.03 o                         
 -19   2   1          9.79         -8.28        13.35 o                         
 -18   2   1         45.36         38.10        17.62 o                         
 -17   2   1         97.86         88.21         7.10 o                         
 -16   2   1        336.52        331.37        13.84 o                         
 -15   2   1        500.82        536.48        22.05 o                         
 -14   2   1        152.56        159.16        10.20 o                         
 -13   2   1         12.50          9.47         4.87 o                         
 -12   2   1        208.92        202.26         7.56 o                         
 -11   2   1        818.35        841.63        20.94 o                         
 -10   2   1        233.23        244.19         9.91 o                         
  -9   2   1       1129.86       1143.76        26.53 o                         
  -8   2   1        235.94        234.74         8.11 o                         
  -7   2   1        376.92        391.16        12.84 o                         
  -6   2   1       1330.91       1384.48        33.66 o                         
  -5   2   1       2519.47       2425.52        53.84 o                         
  -4   2   1       2496.84       2375.85        55.10 o                         
  -3   2   1        763.70        771.76        21.64 o                         
  -2   2   1        414.67        433.89        10.18 o                         
  -1   2   1       4389.85       4508.98       108.39 o                         
   0   2   1       4522.89       4333.33       113.13 o                         
   1   2   1      18484.79      18589.59      1368.50 o                         
   2   2   1      19905.26      19199.29       984.84 o                         
   3   2   1       2061.01       2121.09        45.04 o                         
   4   2   1        206.76        228.46         6.43 o                         
   5   2   1        898.71        886.15        20.19 o                         
   6   2   1       1800.62       1844.33        43.66 o                         
   7   2   1       1801.52       1801.85        41.53 o                         
   8   2   1       1867.63       1867.15        42.89 o                         
   9   2   1        389.96        375.00        12.03 o                         
  10   2   1          6.72         14.07         4.36 o                         
  11   2   1        303.54        297.74        11.22 o                         
  12   2   1        293.10        315.18        10.96 o                         
  13   2   1        304.24        326.15        12.29 o                         
  14   2   1         48.04         53.76         8.03 o                         
  15   2   1         24.80         26.92         5.91 o                         
  16   2   1          9.86          5.53         5.68 o                         
  17   2   1         91.84         89.57        10.22 o                         
  18   2   1         47.57         35.97        14.43 o                         
 -18   3   1         53.36         63.68        15.29 o                         
 -17   3   1         70.09         77.42         8.07 o                         
 -16   3   1         65.56         50.64         6.81 o                         
 -15   3   1        317.51        299.46        13.57 o                         
 -14   3   1        729.46        770.63        24.24 o                         
 -13   3   1        654.04        680.40        24.83 o                         
 -12   3   1        608.68        616.19        19.05 o                         
 -11   3   1        257.93        255.52        11.31 o                         
 -10   3   1        112.24        109.43         6.46 o                         
  -9   3   1        200.67        216.23         7.96 o                         
  -8   3   1        485.16        444.89        12.00 o                         
  -7   3   1       2163.84       2286.66        51.99 o                         
  -6   3   1       1603.88       1571.06        38.11 o                         
  -5   3   1        170.59        187.43         6.41 o                         
  -4   3   1        939.20       1021.10        24.99 o                         
  -3   3   1       2087.02       2065.54        46.61 o                         
  -2   3   1       5796.95       5715.15       129.91 o                         
  -1   3   1        986.48        952.88        24.12 o                         
   0   3   1       3068.63       3221.48        85.96 o                         
   1   3   1       3448.33       3570.70       106.70 o                         
   2   3   1       1570.72       1548.56        44.82 o                         
   3   3   1        195.63        202.23         6.10 o                         
   4   3   1       5791.71       6162.19       142.84 o                         
   5   3   1       6828.22       7077.62       156.34 o                         
   6   3   1         59.55         54.50         3.07 o                         
   7   3   1         22.87         19.64         2.92 o                         
   8   3   1        749.14        773.86        19.97 o                         
   9   3   1        137.69        128.61         5.04 o                         
  10   3   1        411.86        395.20        12.26 o                         
  11   3   1        309.58        328.45        12.20 o                         
  12   3   1        106.56        106.42         7.49 o                         
  13   3   1          5.81          8.21         5.34 o                         
  14   3   1        183.03        181.11         9.30 o                         
  15   3   1         97.82        112.79         7.42 o                         
  16   3   1        210.50        192.62        10.10 o                         
  17   3   1         75.36         63.13        12.15 o                         
  18   3   1          3.49        -11.70        13.19 o                         
 -18   4   1         15.20         -8.75        14.24 o                         
 -17   4   1         23.86         13.05        16.01 o                         
 -16   4   1         45.91         43.56        16.84 o                         
 -15   4   1        103.79        108.55         8.51 o                         
 -14   4   1         84.24         80.65         8.47 o                         
 -13   4   1         49.75         41.28         6.94 o                         
 -12   4   1        160.13        156.14         9.59 o                         
 -11   4   1        236.27        217.73        12.32 o                         
 -10   4   1        411.79        428.34        11.98 o                         
  -9   4   1        262.86        256.66         8.49 o                         
  -8   4   1         86.81        100.55         4.99 o                         
  -7   4   1         67.99         63.94         3.70 o                         
  -6   4   1        342.14        329.96        10.31 o                         
  -5   4   1       1159.40       1122.44        26.89 o                         
  -4   4   1       1461.65       1481.66        36.78 o                         
  -3   4   1        307.83        264.93         7.88 o                         
  -2   4   1         63.61         62.35         2.94 o                         
  -1   4   1        677.00        735.73        17.18 o                         
   0   4   1       2789.36       2879.13        74.14 o                         
   1   4   1       1812.67       1867.80        57.57 o                         
   2   4   1       1860.98       2086.18        59.01 o                         
   3   4   1       4594.64       4727.76       134.10 o                         
   4   4   1        569.37        611.78        21.79 o                         
   5   4   1        869.61        889.89        21.01 o                         
   6   4   1        263.55        267.16         8.16 o                         
   7   4   1        855.80        837.17        20.68 o                         
   8   4   1        997.67       1065.45        25.48 o                         
   9   4   1         17.59         12.01         3.62 o                         
  10   4   1        193.04        180.14         7.32 o                         
  11   4   1        243.19        246.07        11.07 o                         
  12   4   1        234.85        247.92        11.97 o                         
  13   4   1        142.57        153.88         8.93 o                         
  14   4   1        178.31        186.00        11.56 o                         
  15   4   1          5.42          0.49         7.07 o                         
  16   4   1         51.91         55.77        11.67 o                         
  17   4   1         78.76         59.58        15.20 o                         
 -17   5   1         21.05         24.90        15.14 o                         
 -16   5   1         58.51         48.78        14.22 o                         
 -15   5   1          6.62         16.22        10.45 o                         
 -14   5   1          3.40         10.18         8.86 o                         
 -13   5   1         66.92         66.01         8.10 o                         
 -12   5   1        137.02        138.56        10.45 o                         
 -11   5   1         10.40          7.62         3.38 o                         
 -10   5   1         63.10         69.91         4.85 o                         
  -9   5   1        188.42        192.99         7.61 o                         
  -8   5   1        674.88        694.56        17.73 o                         
  -7   5   1        425.06        423.63        11.19 o                         
  -6   5   1        602.40        569.49        14.63 o                         
  -5   5   1        139.85        133.75         6.15 o                         
  -4   5   1        628.11        675.06        21.66 o                         
  -3   5   1        304.03        302.54        11.60 o                         
  -2   5   1        370.75        380.34        10.35 o                         
  -1   5   1       1222.41       1233.25        31.46 o                         
   0   5   1        298.91        284.94         9.00 o                         
   1   5   1        141.67        144.54         5.47 o                         
   2   5   1        246.31        236.62         9.02 o                         
   3   5   1        231.43        251.74         9.71 o                         
   4   5   1         31.95         24.46         4.42 o                         
   5   5   1         65.43         63.36         4.82 o                         
   6   5   1        202.66        229.09         9.61 o                         
   7   5   1        597.53        605.23        15.97 o                         
   8   5   1        113.46        109.58         5.12 o                         
   9   5   1        160.98        153.49         6.36 o                         
  10   5   1        138.15        134.73         6.11 o                         
  11   5   1         83.32         88.44         6.20 o                         
  12   5   1          3.56         -1.45         6.27 o                         
  13   5   1          5.61         14.60         6.53 o                         
  14   5   1         32.90         20.80         7.69 o                         
  15   5   1        100.63         79.47         9.15 o                         
  16   5   1         57.77         69.52        15.44 o                         
  17   5   1         83.99         72.82        16.15 o                         
 -16   6   1         48.30         50.62        15.43 o                         
 -15   6   1          7.81          4.35        11.11 o                         
 -14   6   1          2.11          4.26         8.46 o                         
 -13   6   1          7.56         14.18        11.02 o                         
 -12   6   1        216.85        232.54        10.92 o                         
 -11   6   1        142.44        146.26         7.52 o                         
 -10   6   1        262.97        254.95         9.37 o                         
  -9   6   1        694.36        689.12        17.36 o                         
  -8   6   1        128.39        114.69         6.80 o                         
  -7   6   1         31.78         32.84         5.34 o                         
  -6   6   1        190.68        157.75        10.88 o                         
  -5   6   1        176.26        170.19         7.11 o                         
  -4   6   1        312.22        287.92        11.92 o                         
  -3   6   1        251.89        250.20        10.20 o                         
  -2   6   1         27.47         21.67         4.30 o                         
  -1   6   1        241.14        231.73         7.11 o                         
   0   6   1        445.41        443.03        11.65 o                         
   1   6   1        186.48        160.26         6.88 o                         
   2   6   1        601.81        594.61        18.40 o                         
   3   6   1        192.47        181.50         8.12 o                         
   4   6   1        118.56        120.06         6.68 o                         
   5   6   1        802.37        797.53        24.16 o                         
   6   6   1        259.24        248.49        10.01 o                         
   7   6   1        216.68        203.55         8.26 o                         
   8   6   1        276.86        287.08        11.03 o                         
   9   6   1        155.89        155.86         8.18 o                         
  10   6   1        102.37         96.74         5.70 o                         
  11   6   1         68.49         60.11         5.12 o                         
  12   6   1        119.53        100.44         7.55 o                         
  13   6   1         18.64         20.00         9.64 o                         
  14   6   1         47.09         36.76        21.91 o                         
  15   6   1         83.39         82.88        16.14 o                         
  16   6   1          8.58         -1.75        20.41 o                         
 -15   7   1          2.91         -5.26        14.28 o                         
 -14   7   1         25.67         12.07        14.49 o                         
 -13   7   1         46.40         35.73        14.20 o                         
 -12   7   1         41.48         36.10         8.33 o                         
 -11   7   1         21.20         13.35         6.56 o                         
 -10   7   1         47.25         32.16         7.69 o                         
  -9   7   1          6.84         10.51         6.17 o                         
  -8   7   1         21.33         24.72         5.59 o                         
  -7   7   1        353.39        353.13        13.85 o                         
  -6   7   1        427.98        492.08        15.13 o                         
  -5   7   1         65.82         59.37         6.21 o                         
  -4   7   1        140.08        152.74         7.68 o                         
  -3   7   1         15.12         10.40         4.87 o                         
  -2   7   1        403.06        371.43        13.77 o                         
  -1   7   1        716.59        751.58        17.69 o                         
   0   7   1        219.11        229.35         7.11 o                         
   1   7   1        510.45        511.08        14.78 o                         
   2   7   1        141.94        122.53         6.75 o                         
   3   7   1        675.26        696.84        21.82 o                         
   4   7   1        479.65        453.90        17.04 o                         
   5   7   1       1052.91       1018.73        30.62 o                         
   6   7   1        380.97        418.25        13.71 o                         
   7   7   1         95.02         90.40         6.33 o                         
   8   7   1         19.83         25.50         6.08 o                         
   9   7   1        129.64        105.45         7.93 o                         
  10   7   1         87.79         86.62        11.46 o                         
  11   7   1         66.09         48.50        10.18 o                         
  12   7   1         66.32         58.39         8.50 o                         
  13   7   1          3.65          0.13         5.36 o                         
  14   7   1         97.71        101.11        16.92 o                         
  15   7   1         47.65         53.04        16.84 o                         
 -14   8   1          4.49          6.64        16.45 o                         
 -13   8   1         62.71         48.25        15.32 o                         
 -12   8   1         30.15         44.86        14.31 o                         
 -11   8   1        143.72        154.29        11.93 o                         
 -10   8   1        195.30        201.16        15.53 o                         
  -9   8   1        161.64        156.28        10.19 o                         
  -8   8   1        117.02        107.52         9.17 o                         
  -7   8   1         63.45         57.95         7.85 o                         
  -6   8   1        208.09        227.99        10.29 o                         
  -5   8   1          1.64         -2.52         6.35 o                         
  -4   8   1        454.69        444.00        17.90 o                         
  -3   8   1        407.84        456.95        15.97 o                         
  -2   8   1         54.51         41.69         5.98 o                         
  -1   8   1          8.55          3.73         2.56 o                         
   0   8   1        149.95        151.77         6.73 o                         
   1   8   1        326.01        340.06        12.69 o                         
   2   8   1        529.77        547.04        17.84 o                         
   3   8   1        292.57        288.79        13.19 o                         
   4   8   1        108.94        101.14         8.46 o                         
   5   8   1          4.68         13.41         6.86 o                         
   6   8   1        271.37        270.28        12.75 o                         
   7   8   1         74.82         72.98         7.13 o                         
   8   8   1          3.84         -2.11         7.10 o                         
   9   8   1        168.62        187.40        11.12 o                         
  10   8   1          1.23         -1.83         7.61 o                         
  11   8   1          1.04          3.36         7.61 o                         
  12   8   1         34.97         27.77         9.05 o                         
  13   8   1         50.67         38.34         8.58 o                         
  14   8   1          6.57         29.18        18.15 o                         
 -13   9   1          4.38         -7.19        17.86 o                         
 -12   9   1         32.56         40.11         9.46 o                         
 -11   9   1          9.52          1.50        12.87 o                         
 -10   9   1         12.92         -6.36        11.08 o                         
  -9   9   1         28.17         15.36         9.94 o                         
  -8   9   1         93.76        118.94        11.90 o                         
  -7   9   1         47.05         55.53        10.21 o                         
  -6   9   1         78.40         78.20        11.23 o                         
  -5   9   1         72.01         82.92         9.34 o                         
  -4   9   1         16.82         22.16         9.06 o                         
  -3   9   1         38.97         24.56         7.00 o                         
  -2   9   1        127.94        137.53         8.53 o                         
  -1   9   1        114.95        113.25         9.67 o                         
   0   9   1        118.30        113.89         7.77 o                         
   1   9   1         58.97         45.02         6.45 o                         
   2   9   1         35.18         45.23         6.98 o                         
   3   9   1         87.17         99.21         9.23 o                         
   4   9   1        195.12        208.20        11.86 o                         
   5   9   1         58.70         87.73         7.89 o                         
   6   9   1        103.18         99.10        10.54 o                         
   7   9   1        133.02        146.06        12.55 o                         
   8   9   1         28.74         37.57        10.77 o                         
   9   9   1        134.19        110.10        12.63 o                         
  10   9   1         68.33         62.66        11.18 o                         
  11   9   1         51.84         57.36        10.64 o                         
  12   9   1          3.31         -6.88         9.49 o                         
 -11  10   1         29.10         39.79        11.05 o                         
 -10  10   1         26.25         40.99        12.13 o                         
  -9  10   1          4.09          6.04        16.90 o                         
  -8  10   1         19.45         19.02        10.57 o                         
  -7  10   1         11.52          3.77        11.77 o                         
  -6  10   1         37.02         52.43        12.43 o                         
  -5  10   1        174.39        183.55        17.06 o                         
  -4  10   1         35.67         35.07         8.25 o                         
  -3  10   1         14.93         18.61         7.48 o                         
  -2  10   1          1.22          7.81        11.83 o                         
  -1  10   1         71.08         77.59        13.29 o                         
   0  10   1         23.77         19.30        11.55 o                         
   1  10   1         99.07         98.26        11.20 o                         
   2  10   1         18.89         23.49        11.36 o                         
   3  10   1          9.25         -2.67         8.66 o                         
   4  10   1         32.83         22.83        10.31 o                         
   5  10   1         56.98         50.77        11.27 o                         
   6  10   1         53.00         61.38        13.94 o                         
   7  10   1         62.27         29.37        12.72 o                         
   8  10   1         28.86         14.37        11.33 o                         
   9  10   1         12.63         14.50        11.29 o                         
  10  10   1         66.63         77.07        21.70 o                         
  -8  11   1         25.99         30.66        11.45 o                         
  -7  11   1         16.66         15.34        12.62 o                         
  -6  11   1         29.04         10.29        15.61 o                         
  -5  11   1         25.76         29.75        14.22 o                         
  -4  11   1         23.64          4.00        13.69 o                         
  -3  11   1         15.83         36.18        21.05 o                         
  -2  11   1         13.73         12.65        19.97 o                         
  -1  11   1         32.40         28.59        22.86 o                         
   0  11   1         37.20         54.67        21.07 o                         
   1  11   1          8.89         22.24        20.22 o                         
   2  11   1         25.17         38.48        21.10 o                         
   3  11   1         36.04         57.76        21.01 o                         
   4  11   1         41.75         50.16        21.16 o                         
   5  11   1          9.64         19.97        12.50 o                         
   6  11   1          1.46         16.96        12.22 o                         
   7  11   1         16.71         16.52        12.78 o                         
   8  11   1          6.30         -0.11        11.47 o                         
  -3  12   1         11.02         -9.73        26.05 o                         
  -2  12   1          4.20        -10.18        29.10 o                         
   0  12   1          9.27         22.24        51.15 o                         
   1  12   1         32.05         57.37        29.69 o                         
   2  12   1          2.27         14.95        25.98 o                         
   3  12   1          4.22         10.85        21.28 o                         
  -8 -11   2         16.96         10.10        13.64 o                         
  -7 -11   2         11.88        -14.78        14.78 o                         
  -6 -11   2         12.74          5.17        11.47 o                         
  -5 -11   2          2.55          7.06        10.25 o                         
  -4 -11   2         14.56         14.42        12.12 o                         
  -3 -11   2         10.43         10.86         4.56 o                         
   2 -11   2          0.34         -1.28         6.96 o                         
   3 -11   2          9.08          8.80        11.45 o                         
   4 -11   2         13.71          2.45        10.38 o                         
   5 -11   2         29.09         13.29        11.33 o                         
   6 -11   2          7.90         -3.50        11.48 o                         
   7 -11   2         26.41         30.24        14.40 o                         
 -11 -10   2          1.42         18.39        20.83 o                         
 -10 -10   2         34.61         71.92        32.68 o                         
  -9 -10   2        153.04        171.43        17.99 o                         
  -8 -10   2         34.84         46.94        19.49 o                         
  -7 -10   2          1.82         -3.61        15.60 o                         
  -6 -10   2          5.53          8.33        11.11 o                         
  -5 -10   2         40.15         46.43        21.20 o                         
  -4 -10   2        112.90        116.60        10.49 o                         
  -3 -10   2         81.76         88.42         8.58 o                         
  -2 -10   2        126.59        148.94        15.27 o                         
   1 -10   2         16.87         28.17         6.57 o                         
   2 -10   2        233.64        249.89        15.66 o                         
   3 -10   2        168.40        163.48        11.14 o                         
   4 -10   2         31.30         38.49        16.53 o                         
   5 -10   2         49.50         48.38        11.28 o                         
   6 -10   2         34.02         22.31        15.00 o                         
   7 -10   2        103.72        112.03        28.50 o                         
   8 -10   2         62.63         82.46        14.27 o                         
   9 -10   2         63.18         70.38        14.78 o                         
  10 -10   2         18.60         13.54        24.49 o                         
 -13  -9   2         21.61         24.43        45.34 o                         
 -12  -9   2         92.64         81.46        22.70 o                         
 -11  -9   2          1.64         15.50        19.10 o                         
 -10  -9   2         53.91         56.35        15.55 o                         
  -9  -9   2          9.76          4.36        13.20 o                         
  -8  -9   2         30.17         16.62        12.38 o                         
  -7  -9   2         42.42         47.26        11.43 o                         
  -6  -9   2         19.72         32.66        10.22 o                         
  -5  -9   2        122.18        117.62        14.52 o                         
  -4  -9   2          8.19         -9.17         9.17 o                         
  -3  -9   2         12.05         10.12         7.21 o                         
  -2  -9   2         34.86         35.08         7.63 o                         
  -1  -9   2        217.80        206.09         9.52 o                         
   0  -9   2        180.68        201.29        11.50 o                         
   1  -9   2         64.98         75.67         8.64 o                         
   2  -9   2        198.43        217.32        13.03 o                         
   3  -9   2         36.07         34.57        10.02 o                         
   4  -9   2        108.99         86.34        15.08 o                         
   5  -9   2        222.18        240.00        15.54 o                         
   6  -9   2         68.79         63.62        16.98 o                         
   7  -9   2         87.27         85.72        13.56 o                         
   8  -9   2         54.19         53.73        13.48 o                         
   9  -9   2          9.00          6.64        15.10 o                         
  10  -9   2         45.45         41.64        18.14 o                         
  11  -9   2         86.50         86.26        38.87 o                         
  12  -9   2         50.62         80.66        20.98 o                         
 -14  -8   2          1.45         28.37        21.15 o                         
 -13  -8   2         30.62         12.28        21.28 o                         
 -12  -8   2         12.84         10.88        15.45 o                         
 -11  -8   2          0.45         -0.31        13.71 o                         
 -10  -8   2          3.21          4.22        17.14 o                         
  -9  -8   2         98.95         90.74        18.85 o                         
  -8  -8   2         47.43         40.62        11.08 o                         
  -7  -8   2         52.18         46.87        11.03 o                         
  -6  -8   2         86.17         86.73        10.63 o                         
  -5  -8   2         47.78         61.49         9.58 o                         
  -4  -8   2         25.79         24.30         8.19 o                         
  -3  -8   2        457.31        479.07        22.36 o                         
  -2  -8   2        148.88        142.78        11.90 o                         
  -1  -8   2          4.57          3.88         4.06 o                         
   0  -8   2          6.94          6.95         3.77 o                         
   1  -8   2        226.19        224.23        15.14 o                         
   2  -8   2        146.61        157.25        10.29 o                         
   3  -8   2        140.03        135.33         9.89 o                         
   4  -8   2         37.71         28.33         8.53 o                         
   5  -8   2         64.05         48.57         9.64 o                         
   6  -8   2        274.50        268.88        17.47 o                         
   7  -8   2        234.64        245.97        16.87 o                         
   8  -8   2         22.88         44.36        20.02 o                         
   9  -8   2         19.11         28.69        14.08 o                         
  10  -8   2         15.53         26.53        15.29 o                         
  11  -8   2          5.63          5.03        13.79 o                         
  12  -8   2         10.84          1.13        14.44 o                         
  13  -8   2         83.44         75.44        21.69 o                         
  14  -8   2         38.23         43.58        21.55 o                         
 -15  -7   2         42.53         77.93        22.78 o                         
 -14  -7   2         26.44         41.17        17.42 o                         
 -13  -7   2         32.16         35.13        15.24 o                         
 -12  -7   2         55.43         26.54        14.45 o                         
 -11  -7   2         71.15         92.06        14.01 o                         
 -10  -7   2         90.14        106.55        12.87 o                         
  -9  -7   2         41.62         32.05        10.87 o                         
  -8  -7   2        133.49        131.16        16.83 o                         
  -7  -7   2         50.03         74.20        16.64 o                         
  -6  -7   2        209.69        189.98        14.05 o                         
  -5  -7   2        518.37        516.95        26.67 o                         
  -4  -7   2         51.04         44.26         7.93 o                         
  -3  -7   2        289.59        278.31        15.66 o                         
  -2  -7   2        190.91        205.54        11.13 o                         
  -1  -7   2        510.86        534.14        19.32 o                         
   0  -7   2       1793.86       1769.10        53.67 o                         
   1  -7   2        938.63        981.23        41.02 o                         
   2  -7   2        154.81        162.16        12.97 o                         
   3  -7   2         89.47         83.18         8.68 o                         
   4  -7   2        132.30        115.75        10.37 o                         
   5  -7   2        160.36        154.62        10.91 o                         
   6  -7   2        184.58        195.18        12.73 o                         
   7  -7   2        174.69        182.50        24.50 o                         
   8  -7   2        151.90        156.10        13.53 o                         
   9  -7   2         15.58         17.20        10.86 o                         
  10  -7   2         69.95         55.79        12.45 o                         
  11  -7   2         61.14         57.36        16.53 o                         
  12  -7   2         82.85         89.44        16.39 o                         
  13  -7   2         52.68         57.68        16.77 o                         
  14  -7   2          4.57          6.35        19.91 o                         
  15  -7   2          0.64         23.79        20.85 o                         
 -16  -6   2         17.19         21.76        12.79 o                         
 -15  -6   2        197.63        222.49        14.07 o                         
 -14  -6   2        215.01        229.69        14.44 o                         
 -13  -6   2         96.75         94.73         8.74 o                         
 -12  -6   2         37.16         33.82         8.61 o                         
 -11  -6   2         76.34         74.40         7.04 o                         
 -10  -6   2         71.99         74.80        11.79 o                         
  -9  -6   2         74.70         81.71        10.11 o                         
  -8  -6   2        328.16        324.72        20.11 o                         
  -7  -6   2        371.14        342.24        25.91 o                         
  -6  -6   2        138.77        131.35        12.41 o                         
  -5  -6   2         74.52         80.85         9.41 o                         
  -4  -6   2        171.24        175.87        13.13 o                         
  -3  -6   2        472.36        478.98        20.57 o                         
  -2  -6   2        882.45        908.52        31.73 o                         
  -1  -6   2         81.60         99.26         5.20 o                         
   0  -6   2        893.37        884.49        26.24 o                         
   1  -6   2        132.36        133.17         9.55 o                         
   2  -6   2        826.87        839.93        33.80 o                         
   3  -6   2        980.09       1005.88        44.47 o                         
   4  -6   2        839.28        840.35        39.08 o                         
   5  -6   2        562.78        570.81        28.79 o                         
   6  -6   2          2.57         18.99        10.94 o                         
   7  -6   2        147.93        142.55        10.96 o                         
   8  -6   2        133.46        135.88        12.75 o                         
   9  -6   2        292.67        318.38        19.48 o                         
  10  -6   2        113.31        129.21        13.90 o                         
  11  -6   2         17.62         19.79         5.49 o                         
  12  -6   2          2.14          0.98         7.77 o                         
  13  -6   2         90.37         74.36         9.77 o                         
  14  -6   2         63.20         54.03        10.45 o                         
  15  -6   2         18.01         19.29        20.37 o                         
  16  -6   2         25.41         26.02        12.31 o                         
 -17  -5   2        110.08        105.44        13.46 o                         
 -16  -5   2         13.51          5.20         9.95 o                         
 -15  -5   2        106.18        101.95        11.02 o                         
 -14  -5   2         45.16         54.66         9.12 o                         
 -13  -5   2        277.75        308.53        15.69 o                         
 -12  -5   2        402.81        415.90        17.89 o                         
 -11  -5   2        689.81        682.06        24.72 o                         
 -10  -5   2        174.18        180.85         9.50 o                         
  -9  -5   2         96.21         83.25         6.54 o                         
  -8  -5   2         42.39         40.25         5.25 o                         
  -6  -5   2        997.30        996.54        38.40 o                         
  -5  -5   2        733.66        696.89        38.54 o                         
  -4  -5   2        140.00        115.24         9.61 o                         
  -3  -5   2        100.64         92.61         7.57 o                         
  -2  -5   2         64.81         66.80         4.56 o                         
  -1  -5   2       1395.21       1430.92        41.09 o                         
   0  -5   2        720.40        703.48        18.12 o                         
   1  -5   2       1737.89       1756.27        58.66 o                         
   2  -5   2        688.04        748.88        31.43 o                         
   3  -5   2        144.93        161.50        10.02 o                         
   4  -5   2        735.91        521.51        43.66 o                         
   5  -5   2       1049.82        978.27        42.47 o                         
   6  -5   2       1342.74       1394.25        52.08 o                         
   7  -5   2        514.50        553.44        19.45 o                         
   8  -5   2          0.18         -3.78         3.78 o                         
   9  -5   2        135.90        134.23         7.58 o                         
  10  -5   2        222.45        224.79        10.80 o                         
  11  -5   2        240.81        239.50        12.89 o                         
  12  -5   2         71.44         79.76         8.31 o                         
  13  -5   2         88.02         98.56         9.53 o                         
  14  -5   2         55.49         50.05         9.22 o                         
  15  -5   2         64.24         58.81        11.33 o                         
  16  -5   2         45.14         54.90        11.91 o                         
  17  -5   2         59.89         38.96        12.30 o                         
 -18  -4   2          5.83         -9.66        11.62 o                         
 -17  -4   2         38.61         47.68        10.42 o                         
 -16  -4   2        136.90        140.99        16.22 o                         
 -15  -4   2         56.62         47.98         9.27 o                         
 -14  -4   2        126.84        135.65        10.10 o                         
 -13  -4   2        190.99        188.02        11.03 o                         
 -12  -4   2        152.89        161.23         8.42 o                         
 -11  -4   2         41.69         43.90         5.93 o                         
 -10  -4   2        699.49        710.78        20.45 o                         
  -9  -4   2       1004.72        999.83        26.79 o                         
  -8  -4   2        464.84        456.61        14.95 o                         
  -7  -4   2         19.23         14.40         4.00 o                         
  -6  -4   2         32.36         29.98         3.69 o                         
  -5  -4   2        308.40        286.47        33.07 o                         
  -4  -4   2       2967.46       3010.81       107.81 o                         
  -3  -4   2       2006.57       2031.92        62.67 o                         
  -1  -4   2       1213.71       1225.31        37.00 o                         
   0  -4   2          3.64          1.09         2.09 o                         
   1  -4   2       1116.70       1161.35        30.73 o                         
   2  -4   2       2167.79       2135.46        80.09 o                         
   3  -4   2       3252.83       3126.13       169.67 o                         
   4  -4   2       3166.75       3256.93       156.05 o                         
   5  -4   2        486.93        509.63        17.32 o                         
   6  -4   2        180.88        192.38         8.38 o                         
   7  -4   2        165.92        167.93         8.48 o                         
   8  -4   2       1464.71       1497.80        45.51 o                         
   9  -4   2         63.86         71.07         5.91 o                         
  10  -4   2        510.75        517.87        17.94 o                         
  11  -4   2         72.89         76.49         7.62 o                         
  12  -4   2        169.95        172.88        10.43 o                         
  13  -4   2         82.00         71.34        11.08 o                         
  14  -4   2         66.82         60.77        11.23 o                         
  15  -4   2         78.04         98.63        12.60 o                         
  16  -4   2         26.85         28.68        11.74 o                         
  17  -4   2          1.69         13.35        12.71 o                         
 -18  -3   2         12.97         -2.13         9.96 o                         
 -17  -3   2        266.06        289.62        17.47 o                         
 -16  -3   2          7.32          7.67         9.43 o                         
 -15  -3   2         51.72         54.02         9.25 o                         
 -14  -3   2        145.41        150.79         9.24 o                         
 -13  -3   2         56.40         65.38         6.52 o                         
 -12  -3   2        191.57        201.77         9.20 o                         
 -11  -3   2        685.09        718.08        18.65 o                         
 -10  -3   2        260.09        249.32         9.53 o                         
  -9  -3   2         86.82         77.08         5.05 o                         
  -8  -3   2         82.24         88.30         9.31 o                         
  -7  -3   2       1328.77       1249.58        35.03 o                         
  -6  -3   2       1332.78       1211.87        33.54 o                         
  -4  -3   2        451.82        437.87        13.20 o                         
  -3  -3   2       1941.91       1953.84        57.64 o                         
  -2  -3   2        370.35        317.64        12.53 o                         
  -1  -3   2       2671.22       2619.27       101.37 o                         
   0  -3   2        521.97        515.86        15.24 o                         
   1  -3   2       2015.47       2030.05        57.32 o                         
   2  -3   2       4151.10       4422.01       170.18 o                         
   3  -3   2       4484.70       4711.42       139.93 o                         
   4  -3   2       2667.32       2794.75        72.04 o                         
   5  -3   2       1421.37       1358.62        39.24 o                         
   6  -3   2        391.53        354.36        11.64 o                         
   7  -3   2        273.90        244.07        33.79 o                         
   8  -3   2         88.36         71.16         5.13 o                         
   9  -3   2        127.50        107.61         6.09 o                         
  10  -3   2        445.56        439.42        16.78 o                         
  11  -3   2        343.39        331.79        14.73 o                         
  12  -3   2        133.44        123.93         7.81 o                         
  13  -3   2         77.55         60.37         7.63 o                         
  14  -3   2          4.79         10.24         8.83 o                         
  15  -3   2        237.01        250.45        12.79 o                         
  16  -3   2         12.20          3.03        11.45 o                         
  17  -3   2         30.45         27.46        13.04 o                         
  18  -3   2         43.49         46.37        32.55 o                         
 -19  -2   2         28.29         28.10        11.89 o                         
 -18  -2   2         12.83          6.19        10.17 o                         
 -17  -2   2         95.92        109.87        11.40 o                         
 -16  -2   2         40.64         42.10        10.75 o                         
 -15  -2   2         14.08         31.67        12.51 o                         
 -14  -2   2         60.32         78.92         9.26 o                         
 -13  -2   2        106.52        114.92         7.41 o                         
 -12  -2   2        446.58        437.96        14.04 o                         
 -11  -2   2        573.96        598.80        16.48 o                         
 -10  -2   2        404.04        381.70        47.51 o                         
  -9  -2   2        453.38        451.29        12.96 o                         
  -8  -2   2       1480.74       1457.90        35.81 o                         
  -7  -2   2        354.77        359.62        10.36 o                         
  -6  -2   2        758.91        829.24        20.71 o                         
  -5  -2   2        486.90        433.26        11.64 o                         
  -4  -2   2       3094.38       3089.58        70.38 o                         
  -3  -2   2       3448.20       3447.88        82.60 o                         
  -2  -2   2        684.47        678.05        45.14 o                         
  -1  -2   2       1574.56       1588.02        38.61 o                         
   0  -2   2       2270.17       2264.64        61.12 o                         
   1  -2   2       3868.38       3728.38       142.92 o                         
   2  -2   2       4717.10       4619.76       150.63 o                         
   3  -2   2       2089.33       1982.20        87.49 o                         
   4  -2   2        463.20        435.29        12.36 o                         
   5  -2   2         76.21         82.55         3.98 o                         
   6  -2   2        178.35        199.42         7.66 o                         
   7  -2   2        487.72        498.57        12.87 o                         
   8  -2   2       1127.71       1167.99        25.93 o                         
   9  -2   2        527.64        532.02        15.69 o                         
  10  -2   2        514.49        513.12        13.52 o                         
  11  -2   2         57.70         55.33         5.13 o                         
  12  -2   2         12.08         12.01         4.85 o                         
  13  -2   2        191.13        186.48        10.51 o                         
  14  -2   2         55.61         58.97         9.69 o                         
  15  -2   2         65.74         70.49        12.09 o                         
  16  -2   2         53.32         55.96        10.48 o                         
  17  -2   2          9.56         10.71         8.29 o                         
  18  -2   2         37.99         40.29        11.74 o                         
 -19  -1   2         40.00         30.87        17.29 o                         
 -18  -1   2         55.36         45.90        10.86 o                         
 -17  -1   2          9.95         22.10        10.20 o                         
 -16  -1   2        157.49        165.86        13.85 o                         
 -15  -1   2        144.22        144.41        10.41 o                         
 -14  -1   2        556.59        611.97        19.94 o                         
 -13  -1   2        767.12        833.46        21.79 o                         
 -12  -1   2       1411.72       1424.71        33.53 o                         
 -11  -1   2       1859.10       1855.61        45.07 o                         
 -10  -1   2        960.89        953.40        24.71 o                         
  -9  -1   2        107.46         98.57         5.98 o                         
  -8  -1   2        918.85        901.12        26.95 o                         
  -7  -1   2       2706.44       2602.47        61.62 o                         
  -6  -1   2       5145.50       5176.65       130.61 o                         
  -5  -1   2        433.71        381.75        11.31 o                         
  -4  -1   2       4400.65       4420.51       106.25 o                         
  -3  -1   2       1866.00       1791.58        45.74 o                         
  -2  -1   2       7173.28       6888.49       531.28 o                         
  -1  -1   2       2357.49       2474.51        86.80 o                         
   0  -1   2       3342.31       3019.04        96.20 o                         
   1  -1   2        954.04        876.46        23.71 o                         
   2  -1   2       6765.13       6584.51       294.10 o                         
   3  -1   2         97.96         94.93         8.32 o                         
   4  -1   2       6413.38       6556.54       176.34 o                         
   5  -1   2      13454.86      13901.37       710.45 o                         
   6  -1   2       4466.31       4562.48       100.92 o                         
   7  -1   2        999.67        962.48        26.78 o                         
   8  -1   2        179.31        170.23         6.50 o                         
   9  -1   2        268.80        277.89         8.71 o                         
  10  -1   2        658.61        680.71        17.41 o                         
  11  -1   2        437.38        459.86        14.52 o                         
  12  -1   2        106.72        112.28         6.02 o                         
  13  -1   2         91.95         91.29         6.42 o                         
  14  -1   2          7.45          4.97         6.14 o                         
  15  -1   2         13.10          1.35         7.96 o                         
  16  -1   2         85.45         91.77         9.80 o                         
  17  -1   2          6.57         -8.36        13.31 o                         
  18  -1   2         12.24          4.03         9.77 o                         
 -19   0   2         35.08         24.27        15.68 o                         
 -18   0   2        125.33        132.55        12.98 o                         
 -17   0   2         15.83         19.28        10.28 o                         
 -16   0   2         42.28         49.96         9.24 o                         
 -15   0   2        101.27         84.96         9.04 o                         
 -14   0   2        443.64        437.23        15.63 o                         
 -13   0   2        289.52        343.72        12.50 o                         
 -12   0   2          1.43          3.43         2.88 o                         
 -11   0   2        798.48        811.03        20.38 o                         
 -10   0   2       1451.25       1393.02        32.72 o                         
  -9   0   2       3984.47       4078.74        91.73 o                         
  -8   0   2        126.96        108.58         4.40 o                         
  -7   0   2       1857.13       1912.18        45.69 o                         
  -6   0   2       1479.31       1543.50        36.96 o                         
  -5   0   2          7.54         17.78         2.61 o                         
  -4   0   2       3245.74       3066.13        71.89 o                         
  -3   0   2        554.30        542.05        13.29 o                         
  -2   0   2        586.75        593.24        13.51 o                         
  -1   0   2         86.80         81.87         2.77 o                         
   0   0   2         80.42         49.24         3.99 o                         
   1   0   2       5358.56       5263.20       274.74 o                         
   2   0   2       2533.17       2581.74        60.29 o                         
   3   0   2       4853.11       4543.94       111.88 o                         
   4   0   2        629.53        555.30        13.08 o                         
   5   0   2        367.97        414.42        10.33 o                         
   6   0   2        601.02        678.30        16.22 o                         
   7   0   2       2063.42       2141.85        51.03 o                         
   8   0   2       2984.49       3015.27        71.46 o                         
   9   0   2        852.77        904.43        22.23 o                         
  10   0   2        164.63        155.35         6.18 o                         
  11   0   2         80.07         78.33         4.86 o                         
  12   0   2        123.79        121.59         6.56 o                         
  13   0   2        166.58        171.50         7.99 o                         
  14   0   2        102.58        105.52         6.58 o                         
  15   0   2        117.58        118.19         7.39 o                         
  16   0   2          1.59         -3.43         5.11 o                         
  17   0   2         13.79          9.19         8.73 o                         
  18   0   2         43.30         21.21         9.91 o                         
 -19   1   2         27.43         27.62        14.81 o                         
 -18   1   2         50.52         52.52        16.57 o                         
 -17   1   2         10.97         14.02         9.84 o                         
 -16   1   2        149.88        142.84        10.69 o                         
 -15   1   2        139.59        142.57         8.62 o                         
 -14   1   2        549.04        548.23        18.98 o                         
 -13   1   2        686.32        730.39        20.51 o                         
 -12   1   2       1223.64       1223.14        33.15 o                         
 -11   1   2       1607.23       1637.50        40.31 o                         
 -10   1   2        957.07        964.48        27.81 o                         
  -9   1   2        112.52        104.43         5.94 o                         
  -8   1   2       1018.12       1023.27        27.10 o                         
  -7   1   2       2401.80       2333.84        58.28 o                         
  -6   1   2       5333.09       5403.28       123.90 o                         
  -5   1   2        491.78        431.78        10.81 o                         
  -4   1   2       4205.09       4213.00       100.77 o                         
  -3   1   2       1955.63       1896.69        45.76 o                         
  -2   1   2       7904.85       7337.19       375.62 o                         
  -1   1   2       2582.14       2720.37        61.50 o                         
   0   1   2       3769.02       3321.00        74.58 o                         
   1   1   2        975.00        911.73        22.30 o                         
   2   1   2       7151.87       7199.24       293.50 o                         
   3   1   2         59.00         53.95         2.19 o                         
   4   1   2       6996.15       6972.44       176.57 o                         
   5   1   2      12948.01      13435.69       500.92 o                         
   6   1   2       3983.79       4085.90        91.97 o                         
   7   1   2        976.12        963.89        25.15 o                         
   8   1   2        157.55        167.22         6.15 o                         
   9   1   2        210.89        216.64         7.97 o                         
  10   1   2        597.52        606.01        16.57 o                         
  11   1   2        487.39        520.03        14.66 o                         
  12   1   2        120.08        120.15         6.43 o                         
  13   1   2        100.03        113.71         6.50 o                         
  14   1   2          7.43          8.30         6.34 o                         
  15   1   2          5.33          3.63         6.69 o                         
  16   1   2         86.14         97.45        10.92 o                         
  17   1   2          1.26          1.98         4.94 o                         
  18   1   2         27.17         17.96        19.54 o                         
 -19   2   2         39.93         31.21        14.77 o                         
 -18   2   2         11.01          9.20        12.59 o                         
 -17   2   2        107.44         91.51         7.18 o                         
 -16   2   2         20.81         13.67         6.88 o                         
 -15   2   2         56.56         41.79         5.94 o                         
 -14   2   2         38.28         43.50         6.01 o                         
 -13   2   2         63.22         64.39         5.78 o                         
 -12   2   2        441.43        424.44        14.85 o                         
 -11   2   2        487.69        508.84        16.76 o                         
 -10   2   2        228.59        244.95         9.66 o                         
  -9   2   2        450.85        451.68        13.86 o                         
  -8   2   2       1256.47       1279.34        33.37 o                         
  -7   2   2        344.65        346.39        10.94 o                         
  -6   2   2        759.17        837.02        19.58 o                         
  -5   2   2        503.12        459.01        11.76 o                         
  -4   2   2       2910.59       2908.01        70.33 o                         
  -3   2   2       2892.99       2946.39        70.38 o                         
  -2   2   2        898.94        886.89        21.42 o                         
  -1   2   2       1532.67       1531.56        36.58 o                         
   0   2   2       2371.19       2404.88        57.61 o                         
   1   2   2       4035.60       3969.72       108.20 o                         
   2   2   2       5283.46       5262.01       122.98 o                         
   3   2   2       1560.96       1548.24        38.10 o                         
   4   2   2        440.01        415.20        10.36 o                         
   5   2   2         48.57         59.38         3.06 o                         
   6   2   2        237.27        256.44         6.93 o                         
   7   2   2        384.73        388.09        11.26 o                         
   8   2   2        894.42        921.71        24.43 o                         
   9   2   2        602.47        615.64        15.76 o                         
  10   2   2        392.14        379.05        13.09 o                         
  11   2   2         50.97         50.85         4.64 o                         
  12   2   2         28.12         30.50         4.51 o                         
  13   2   2        234.70        231.42         9.88 o                         
  14   2   2         39.40         36.97         7.73 o                         
  15   2   2         85.84         81.76         6.77 o                         
  16   2   2         44.44         42.75         6.55 o                         
  17   2   2          9.51         11.60         7.42 o                         
  18   2   2         33.28         19.90        12.50 o                         
 -18   3   2         18.12         22.07        14.21 o                         
 -17   3   2        217.98        205.92        13.25 o                         
 -16   3   2         19.62         17.84         5.92 o                         
 -15   3   2         51.09         51.36         8.81 o                         
 -14   3   2        123.73        135.01         9.27 o                         
 -13   3   2         26.81         31.23         7.29 o                         
 -12   3   2        287.65        290.82        10.41 o                         
 -11   3   2        550.58        582.66        19.70 o                         
 -10   3   2        203.36        193.35         8.24 o                         
  -9   3   2         81.54         64.17         5.15 o                         
  -8   3   2        159.67        157.63         5.44 o                         
  -7   3   2       1467.30       1436.05        31.37 o                         
  -6   3   2       1344.18       1252.82        33.93 o                         
  -5   3   2        525.93        597.27        15.16 o                         
  -4   3   2        458.74        462.71        11.19 o                         
  -3   3   2       1843.02       1869.99        42.73 o                         
  -2   3   2        477.98        418.94        10.27 o                         
  -1   3   2       3318.50       3295.38        71.79 o                         
   0   3   2        608.85        598.34        13.82 o                         
   1   3   2       2321.86       2375.80        61.39 o                         
   2   3   2       4430.47       4724.55       120.63 o                         
   3   3   2       4342.20       4593.62       108.31 o                         
   4   3   2       2278.08       2399.71        57.22 o                         
   5   3   2       1435.97       1360.56        31.11 o                         
   6   3   2        404.94        369.29        10.21 o                         
   7   3   2        180.09        170.22         6.07 o                         
   8   3   2        109.56         87.88         4.20 o                         
   9   3   2        104.84         85.88         4.62 o                         
  10   3   2        577.51        561.32        14.34 o                         
  11   3   2        348.27        362.38        12.10 o                         
  12   3   2        163.46        161.02         7.55 o                         
  13   3   2         84.74         69.96         6.36 o                         
  14   3   2          4.95         17.01         7.07 o                         
  15   3   2        221.42        223.79        11.12 o                         
  16   3   2         32.83         36.76         6.71 o                         
  17   3   2         54.69         35.14        13.58 o                         
  18   3   2         57.47         64.70        17.84 o                         
 -18   4   2          7.33         22.02        14.70 o                         
 -17   4   2         27.26         31.12        14.91 o                         
 -16   4   2        163.57        175.95         9.53 o                         
 -15   4   2        111.17        111.54        11.19 o                         
 -14   4   2        183.50        181.43        10.04 o                         
 -13   4   2        250.73        261.40        11.94 o                         
 -12   4   2        147.31        146.87         8.95 o                         
 -11   4   2         66.90         77.95         5.64 o                         
 -10   4   2        692.75        717.29        19.37 o                         
  -9   4   2       1004.31        987.01        23.87 o                         
  -8   4   2        467.79        474.73        12.58 o                         
  -7   4   2         41.54         43.67         3.51 o                         
  -6   4   2         25.32         21.16         2.92 o                         
  -5   4   2        187.51        195.89         6.37 o                         
  -4   4   2       3263.91       3384.41        76.56 o                         
  -3   4   2       1998.98       2066.81        46.25 o                         
  -2   4   2        402.14        389.78        10.22 o                         
  -1   4   2       1320.61       1351.91        30.97 o                         
   0   4   2         10.14          9.77         2.14 o                         
   1   4   2       1094.28       1152.03        32.95 o                         
   2   4   2       2186.21       2136.17        65.24 o                         
   3   4   2       3362.57       3272.44        91.18 o                         
   4   4   2       3488.75       3734.76        94.70 o                         
   5   4   2        560.00        605.53        14.59 o                         
   6   4   2        135.41        157.47         6.22 o                         
   7   4   2        219.84        217.32         6.79 o                         
   8   4   2       1566.59       1589.17        35.99 o                         
   9   4   2         31.61         28.25         3.89 o                         
  10   4   2        457.84        473.82        13.49 o                         
  11   4   2         82.04         88.33         5.30 o                         
  12   4   2        150.05        138.23         8.60 o                         
  13   4   2        128.71        126.27         8.91 o                         
  14   4   2         82.62         81.38         7.12 o                         
  15   4   2         77.43         74.72         9.69 o                         
  16   4   2         20.55         18.92         8.10 o                         
  17   4   2          1.10        -13.41        19.58 o                         
 -17   5   2        133.02        146.09        17.53 o                         
 -16   5   2         16.25          0.76        14.70 o                         
 -15   5   2        112.86        116.29        10.30 o                         
 -14   5   2         26.51         15.06        14.48 o                         
 -13   5   2        244.19        260.36        13.12 o                         
 -12   5   2        353.26        365.16        16.09 o                         
 -11   5   2        646.56        633.49        23.11 o                         
 -10   5   2        180.30        183.48         6.99 o                         
  -9   5   2         93.80         88.16         4.63 o                         
  -8   5   2         11.76          8.93         3.20 o                         
  -7   5   2        238.68        244.89         7.89 o                         
  -6   5   2        945.79        944.88        22.52 o                         
  -5   5   2        656.67        661.40        15.36 o                         
  -4   5   2        155.19        149.09         5.09 o                         
  -3   5   2        120.86        119.27         4.05 o                         
  -2   5   2        102.41         90.25         3.73 o                         
  -1   5   2       1410.01       1450.45        34.42 o                         
   0   5   2        551.86        534.55        15.97 o                         
   1   5   2       2017.48       2008.76        50.28 o                         
   2   5   2        721.81        808.29        25.44 o                         
   3   5   2        109.31        145.65         7.11 o                         
   4   5   2        527.13        544.45        18.82 o                         
   5   5   2        864.99        828.80        22.90 o                         
   6   5   2       1225.85       1271.63        35.97 o                         
   7   5   2        529.80        550.23        14.03 o                         
   8   5   2          2.21          2.78         3.17 o                         
   9   5   2        111.86        106.70         5.72 o                         
  10   5   2        244.34        246.44         8.46 o                         
  11   5   2        281.81        281.51        12.70 o                         
  12   5   2         43.79         45.61         5.52 o                         
  13   5   2         90.65         95.22         8.31 o                         
  14   5   2         57.13         50.83         7.84 o                         
  15   5   2         72.89         49.51        14.27 o                         
  16   5   2         47.75         43.21        14.83 o                         
  17   5   2         80.12         31.94        17.62 o                         
 -16   6   2         36.14         27.16        14.95 o                         
 -15   6   2        186.77        223.58        19.51 o                         
 -14   6   2        204.61        204.62        16.90 o                         
 -13   6   2         90.70         85.97         8.13 o                         
 -12   6   2         41.09         42.31         7.12 o                         
 -11   6   2         51.08         36.79         4.52 o                         
 -10   6   2         28.13         23.77         3.92 o                         
  -9   6   2         97.11        114.24         5.11 o                         
  -8   6   2        346.13        331.44        10.37 o                         
  -7   6   2        301.52        275.85        11.36 o                         
  -6   6   2        149.86        138.77         6.96 o                         
  -5   6   2        118.28        125.17         6.71 o                         
  -4   6   2        256.49        267.13         9.98 o                         
  -3   6   2        458.43        451.16        15.36 o                         
  -2   6   2       1057.09       1079.94        24.71 o                         
  -1   6   2        116.18        129.48         4.99 o                         
   0   6   2        954.20        924.27        22.23 o                         
   1   6   2        128.30        120.06         5.23 o                         
   2   6   2        834.39        846.63        25.51 o                         
   3   6   2        954.49        974.93        29.84 o                         
   4   6   2        794.82        794.94        24.95 o                         
   5   6   2        527.24        535.65        17.02 o                         
   6   6   2          0.01          3.61         4.48 o                         
   7   6   2         85.38         75.99         5.87 o                         
   8   6   2        169.80        167.67         8.21 o                         
   9   6   2        268.51        270.66         9.45 o                         
  10   6   2        131.47        155.02         6.52 o                         
  11   6   2         16.03          9.20         5.96 o                         
  12   6   2          7.11          3.69         6.22 o                         
  13   6   2         98.82         88.86         9.92 o                         
  14   6   2         41.49         22.38         9.45 o                         
  15   6   2         27.94         27.98        15.21 o                         
  16   6   2         29.76         15.96        15.31 o                         
 -15   7   2         38.96         33.10        15.46 o                         
 -14   7   2         27.85         38.84        15.47 o                         
 -13   7   2         17.36         -4.42        19.20 o                         
 -12   7   2         29.48         22.84         5.28 o                         
 -11   7   2         47.16         47.68         6.89 o                         
 -10   7   2         61.86         47.10         8.35 o                         
  -9   7   2         40.33         31.53         7.53 o                         
  -8   7   2        112.01        109.25         7.21 o                         
  -7   7   2         48.48         48.45         5.97 o                         
  -6   7   2        264.32        251.21        10.15 o                         
  -5   7   2        521.00        496.21        16.37 o                         
  -4   7   2         45.78         41.53         5.71 o                         
  -3   7   2        293.19        313.55        12.26 o                         
  -2   7   2        143.09        153.02         6.90 o                         
  -1   7   2        497.56        500.61        14.86 o                         
   0   7   2       1699.52       1708.56        46.68 o                         
   1   7   2       1049.41       1087.83        27.79 o                         
   2   7   2        167.98        189.14         7.79 o                         
   3   7   2        111.94        104.29         6.61 o                         
   4   7   2         72.39         69.25         7.02 o                         
   5   7   2         72.64         84.96         7.11 o                         
   6   7   2        136.47        135.45         7.15 o                         
   7   7   2        127.65        121.37         7.04 o                         
   8   7   2        138.89        135.24         7.94 o                         
   9   7   2         10.26         14.84         6.96 o                         
  10   7   2         92.34         80.90         8.08 o                         
  11   7   2         38.25         18.65         7.31 o                         
  12   7   2         71.80         71.02        10.53 o                         
  13   7   2         55.15         45.47         6.85 o                         
  14   7   2          3.20          2.57        14.77 o                         
  15   7   2          0.15          2.43        15.14 o                         
 -14   8   2          3.03          4.89        17.27 o                         
 -13   8   2         30.54         32.04        14.55 o                         
 -12   8   2         14.19         15.36         6.93 o                         
 -11   8   2          4.01          0.74        12.40 o                         
 -10   8   2         18.27         10.28         7.86 o                         
  -9   8   2        130.74        126.83         9.38 o                         
  -8   8   2         40.46         35.36         7.48 o                         
  -7   8   2         58.40         62.50         8.27 o                         
  -6   8   2         79.56         93.07         7.95 o                         
  -5   8   2         58.98         69.91         6.74 o                         
  -4   8   2         72.51         77.19         7.41 o                         
  -3   8   2        429.26        412.45        17.21 o                         
  -2   8   2        155.90        176.65         9.12 o                         
  -1   8   2         11.53          4.85         3.08 o                         
   0   8   2          9.94          9.29         3.39 o                         
   1   8   2        194.60        188.40         9.63 o                         
   2   8   2        130.54        128.31         7.40 o                         
   3   8   2         98.14         92.86         7.54 o                         
   4   8   2         31.64         23.98         6.31 o                         
   5   8   2         50.55         26.18         6.97 o                         
   6   8   2        310.35        294.01        18.75 o                         
   7   8   2        306.20        303.63        13.49 o                         
   8   8   2         44.50         35.10        10.61 o                         
   9   8   2         18.44         28.69         9.71 o                         
  10   8   2         16.86          2.79         8.53 o                         
  11   8   2          4.90         10.20         7.73 o                         
  12   8   2         10.29          5.76         7.64 o                         
  13   8   2         95.77        104.33        17.63 o                         
  14   8   2         52.55         84.53        19.37 o                         
 -13   9   2         13.90         17.10        20.69 o                         
 -12   9   2        121.67        142.10        28.84 o                         
 -11   9   2          5.44         -2.75         9.32 o                         
 -10   9   2         39.06         38.13         9.70 o                         
  -9   9   2         11.64         15.35         9.60 o                         
  -8   9   2         34.35         30.68         7.91 o                         
  -7   9   2         64.58         74.59        10.54 o                         
  -6   9   2         35.24         40.15         8.22 o                         
  -5   9   2        130.51        128.45         9.93 o                         
  -4   9   2         14.04         26.53        10.43 o                         
  -3   9   2         12.71         20.57         6.68 o                         
  -2   9   2         41.08         46.70         6.60 o                         
  -1   9   2        190.16        197.49        13.34 o                         
   0   9   2        187.28        206.22        10.12 o                         
   1   9   2         92.70        115.96         7.96 o                         
   2   9   2        192.88        195.83        10.60 o                         
   3   9   2         43.64         55.51         9.61 o                         
   4   9   2        104.37         98.01        10.21 o                         
   5   9   2        244.30        236.67        13.83 o                         
   6   9   2         95.28         94.70        10.13 o                         
   7   9   2        123.91        129.05        10.88 o                         
   8   9   2         59.85         65.65        11.47 o                         
   9   9   2         13.29         -2.11         9.16 o                         
  10   9   2         36.77         23.66        10.52 o                         
  11   9   2         67.75         68.50        10.89 o                         
  12   9   2         65.39         48.47        12.13 o                         
 -11  10   2          4.12         -9.80         9.80 o                         
 -10  10   2         25.75         22.75        11.39 o                         
  -9  10   2        183.06        207.24        17.28 o                         
  -8  10   2         36.66         41.79        10.62 o                         
  -7  10   2          3.43         12.82        15.00 o                         
  -6  10   2          5.75          4.41         8.75 o                         
  -5  10   2         41.19         34.06         8.57 o                         
  -4  10   2        109.19        106.20        12.90 o                         
  -3  10   2         70.53         69.13         8.83 o                         
  -2  10   2        137.51        163.42        15.26 o                         
  -1  10   2         33.77         27.48        11.19 o                         
   0  10   2         34.26         53.33        12.51 o                         
   1  10   2         17.71         22.73         8.17 o                         
   2  10   2        189.26        184.53        12.35 o                         
   3  10   2        136.95        121.52        10.67 o                         
   4  10   2         17.80         15.75        10.62 o                         
   5  10   2         42.12         48.03        10.89 o                         
   6  10   2         38.60         35.18        14.50 o                         
   7  10   2        110.83        113.63        12.55 o                         
   8  10   2         55.65         49.27        12.81 o                         
   9  10   2         84.15        117.36        16.27 o                         
  10  10   2         23.41         31.23        13.47 o                         
  -8  11   2         24.80         14.20        12.71 o                         
  -7  11   2         21.03         39.30        12.23 o                         
  -6  11   2         13.88          7.80        13.24 o                         
  -5  11   2          9.17          2.13        13.21 o                         
  -4  11   2         18.86         33.31        13.55 o                         
  -3  11   2         10.77         28.43        31.98 o                         
  -2  11   2         19.59         17.94        20.36 o                         
  -1  11   2         10.89         16.68        20.37 o                         
   0  11   2         11.43         12.95        20.27 o                         
   1  11   2         26.48          3.98        19.99 o                         
   2  11   2          0.53          1.43        21.57 o                         
   3  11   2         12.03         36.17        20.30 o                         
   4  11   2          9.99         26.15        20.23 o                         
   5  11   2         15.09         -5.34        12.41 o                         
   6  11   2          6.84         12.88        12.52 o                         
   7  11   2         24.86          9.88        12.80 o                         
  -3  12   2         39.26         33.01        16.53 o                         
  -2  12   2         37.14         46.55        41.27 o                         
  -1  12   2          0.51        -42.28        47.57 o                         
   0  12   2          8.00         33.34        31.12 o                         
   1  12   2          4.96         30.85        24.22 o                         
   2  12   2          1.26        -18.53        21.47 o                         
  -8 -11   3         33.24         25.42        13.85 o                         
  -7 -11   3         19.65         20.74        15.66 o                         
  -6 -11   3         22.72         21.22        17.11 o                         
  -5 -11   3         68.96         84.44        11.76 o                         
  -4 -11   3          6.78         -7.41        11.43 o                         
   2 -11   3         35.74         41.27        11.97 o                         
   3 -11   3         30.67         22.42        10.66 o                         
   4 -11   3         11.52          7.55        10.45 o                         
   5 -11   3         15.68          7.91        12.61 o                         
   6 -11   3         27.56         37.26        13.39 o                         
   7 -11   3         20.89         31.49        13.49 o                         
 -11 -10   3         72.24         70.71        30.70 o                         
 -10 -10   3         27.40         37.13        15.32 o                         
  -9 -10   3         11.59         19.24        14.78 o                         
  -8 -10   3         76.06         80.93        50.81 o                         
  -7 -10   3         95.72         98.01        14.00 o                         
  -6 -10   3         11.43         10.90        11.27 o                         
  -5 -10   3         13.54         17.71         9.30 o                         
  -4 -10   3         20.01         24.10         9.26 o                         
  -3 -10   3         58.78         51.53         8.05 o                         
  -2 -10   3         32.67         45.05         8.45 o                         
   1 -10   3         19.39         12.88         7.34 o                         
   2 -10   3         42.35         27.08         8.67 o                         
   3 -10   3         70.79         72.13         9.28 o                         
   4 -10   3          7.67          7.45        14.54 o                         
   5 -10   3         17.71         19.32        11.31 o                         
   6 -10   3         21.36         32.34        14.72 o                         
   7 -10   3         51.73         34.78        20.92 o                         
   8 -10   3         53.87         25.57        14.06 o                         
   9 -10   3         27.02         41.11        18.42 o                         
  10 -10   3          7.59         19.71        19.47 o                         
 -12  -9   3         52.16         77.39        21.66 o                         
 -11  -9   3          7.82        -12.36        12.36 o                         
 -10  -9   3         36.45         30.76        14.67 o                         
  -9  -9   3        108.64        107.17        15.63 o                         
  -8  -9   3         55.78         45.00        12.94 o                         
  -7  -9   3         25.35         28.25        11.88 o                         
  -6  -9   3        100.08        119.02        12.12 o                         
  -5  -9   3        158.37        151.07        15.69 o                         
  -4  -9   3         46.98         44.60        13.19 o                         
  -3  -9   3         55.22         67.85         8.24 o                         
  -2  -9   3        107.13         98.61         7.99 o                         
  -1  -9   3          7.11          2.01         7.04 o                         
   0  -9   3        237.28        253.75        14.50 o                         
   1  -9   3         12.02          5.88         7.27 o                         
   2  -9   3         64.98         71.88         8.92 o                         
   3  -9   3         29.74         51.21        10.95 o                         
   4  -9   3         39.40         32.01         9.73 o                         
   5  -9   3         40.54         34.77         9.69 o                         
   6  -9   3        156.63        137.40        13.24 o                         
   7  -9   3        107.00         77.12        13.39 o                         
   8  -9   3         34.88         12.13        13.55 o                         
   9  -9   3         69.18         70.37        14.25 o                         
  10  -9   3         79.72        102.89        20.00 o                         
  11  -9   3         25.66          5.45        18.30 o                         
  12  -9   3         73.81         91.43        23.67 o                         
 -14  -8   3          3.86          4.12        21.65 o                         
 -13  -8   3        119.88        173.48        20.89 o                         
 -12  -8   3        103.05        110.38        16.62 o                         
 -11  -8   3         14.20         21.93        14.42 o                         
 -10  -8   3         97.39        128.37        43.92 o                         
  -9  -8   3         48.57         37.16        33.71 o                         
  -8  -8   3         81.03         87.75        12.93 o                         
  -7  -8   3        109.27        104.38        13.09 o                         
  -6  -8   3        293.84        274.16        17.42 o                         
  -5  -8   3         69.30         67.77        12.96 o                         
  -4  -8   3         27.15         30.63         8.22 o                         
  -3  -8   3          1.05          4.48         9.49 o                         
  -2  -8   3        426.58        442.49        22.87 o                         
  -1  -8   3        142.85        139.60         6.62 o                         
   0  -8   3         38.24         50.06         8.32 o                         
   1  -8   3         13.82          5.50         6.49 o                         
   2  -8   3        127.62        127.95        10.16 o                         
   3  -8   3        213.78        217.34        13.74 o                         
   4  -8   3        267.32        286.21        16.82 o                         
   5  -8   3        182.89        185.57        13.29 o                         
   6  -8   3         73.05         72.61        11.20 o                         
   7  -8   3          3.99         -6.00         9.98 o                         
   8  -8   3         69.48         71.18        19.30 o                         
   9  -8   3        178.72        224.42        19.93 o                         
  10  -8   3        118.30        143.40        29.94 o                         
  11  -8   3         79.26         75.93        16.19 o                         
  12  -8   3         25.75         14.32        14.95 o                         
  13  -8   3          2.38         14.18        19.90 o                         
 -15  -7   3          3.01         31.85        21.43 o                         
 -14  -7   3         14.66          1.25        19.42 o                         
 -13  -7   3         72.86         68.09        16.00 o                         
 -12  -7   3         44.97         53.12        15.02 o                         
 -11  -7   3        229.24        263.37        18.73 o                         
 -10  -7   3        213.54        215.12        16.48 o                         
  -9  -7   3        106.39        100.74        16.47 o                         
  -8  -7   3         44.81         54.00        15.00 o                         
  -7  -7   3         67.75         66.47        10.51 o                         
  -6  -7   3         77.22         60.93        10.48 o                         
  -5  -7   3        534.60        569.11        25.43 o                         
  -4  -7   3       1599.22       1612.50        61.53 o                         
  -3  -7   3        227.95        213.56        13.53 o                         
  -2  -7   3        158.28        153.60         7.20 o                         
  -1  -7   3        227.44        239.76        10.56 o                         
   1  -7   3        712.29        719.91        33.30 o                         
   2  -7   3        414.54        433.15        20.56 o                         
   3  -7   3        157.14        164.64        11.35 o                         
   4  -7   3          6.54         -1.42         7.44 o                         
   5  -7   3         94.44         94.05         9.72 o                         
   6  -7   3        229.52        256.50        16.92 o                         
   7  -7   3        809.22        817.76        43.68 o                         
   8  -7   3        431.41        457.80        23.38 o                         
   9  -7   3         93.99        105.95        13.01 o                         
  10  -7   3         40.37         23.57        11.88 o                         
  11  -7   3          5.02        -18.20        18.20 o                         
  12  -7   3         45.72         62.13        15.48 o                         
  13  -7   3         77.48        101.15        18.86 o                         
  14  -7   3          5.58         32.44        20.60 o                         
  15  -7   3         33.48          7.13        21.27 o                         
 -16  -6   3         29.96         30.37        11.36 o                         
 -15  -6   3         63.48         69.87         9.88 o                         
 -14  -6   3        131.46        151.98        10.77 o                         
 -13  -6   3         49.46         58.24         7.70 o                         
 -12  -6   3         21.56         22.15         6.97 o                         
 -11  -6   3         57.68         62.51         6.62 o                         
 -10  -6   3         53.55         61.64         5.92 o                         
  -9  -6   3         42.77         43.47         6.28 o                         
  -8  -6   3        361.00        360.29        15.60 o                         
  -7  -6   3        215.52        189.65        20.90 o                         
  -6  -6   3         31.24         38.68        17.08 o                         
  -5  -6   3        155.26        154.02        10.88 o                         
  -4  -6   3        237.23        253.37        21.18 o                         
  -3  -6   3        732.77        722.83        20.76 o                         
  -2  -6   3       1770.38       1794.68        51.61 o                         
  -1  -6   3       2259.35       2271.73        68.85 o                         
   0  -6   3        225.73        236.07         7.02 o                         
   1  -6   3          9.95         13.19         5.29 o                         
   2  -6   3        342.33        335.99        15.31 o                         
   3  -6   3        984.79        992.84        37.93 o                         
   4  -6   3       1020.07       1011.45        42.67 o                         
   5  -6   3       1527.14       1594.71        88.06 o                         
   6  -6   3        317.30        307.87        22.80 o                         
   7  -6   3         17.36         11.72         8.57 o                         
   8  -6   3         27.08         25.33         9.74 o                         
   9  -6   3        362.30        349.60        21.36 o                         
  10  -6   3        289.35        305.25        20.07 o                         
  11  -6   3         16.36         19.19         6.25 o                         
  12  -6   3         48.72         42.34         8.40 o                         
  13  -6   3         11.17         -0.07         8.71 o                         
  14  -6   3         34.65         46.59        10.52 o                         
  15  -6   3         14.27         17.98        20.50 o                         
  16  -6   3         32.10          6.34        16.58 o                         
 -17  -5   3         19.46          3.37        10.48 o                         
 -16  -5   3        116.01        122.23        10.72 o                         
 -15  -5   3        108.29        104.42         9.60 o                         
 -14  -5   3          3.41         -0.01         7.35 o                         
 -13  -5   3         84.20         98.19         9.08 o                         
 -12  -5   3        151.35        157.53        10.46 o                         
 -11  -5   3         93.17         87.70         7.13 o                         
 -10  -5   3        154.64        159.02         7.80 o                         
  -9  -5   3        617.12        628.48        18.73 o                         
  -8  -5   3        156.20        147.98         8.06 o                         
  -7  -5   3        259.44        269.64        11.20 o                         
  -6  -5   3        176.46        177.10        11.55 o                         
  -5  -5   3        678.36        670.71        24.20 o                         
  -4  -5   3        674.03        668.79        22.43 o                         
  -3  -5   3        131.70        141.43         8.53 o                         
  -2  -5   3        109.29        102.80         6.11 o                         
  -1  -5   3       1337.46       1327.65        44.45 o                         
   0  -5   3       1006.29        974.43        27.08 o                         
   1  -5   3        682.73        661.14        20.04 o                         
   2  -5   3        640.81        678.37        30.95 o                         
   3  -5   3        115.80        116.95         8.53 o                         
   4  -5   3        216.97        226.59        16.97 o                         
   5  -5   3        667.64        637.55        27.99 o                         
   6  -5   3       1017.97       1043.22        41.92 o                         
   7  -5   3        552.51        542.26        17.54 o                         
   8  -5   3         78.55         83.08         5.91 o                         
   9  -5   3         19.92         18.34         4.99 o                         
  10  -5   3          9.82         -5.29         5.29 o                         
  11  -5   3        209.58        208.88        11.99 o                         
  12  -5   3        140.51        138.06        10.35 o                         
  13  -5   3        111.75        123.68         9.74 o                         
  14  -5   3         76.58         95.42         9.74 o                         
  15  -5   3          1.34         18.79         9.79 o                         
  16  -5   3         10.07          6.60        10.40 o                         
 -18  -4   3         26.03         45.10        14.15 o                         
 -17  -4   3          6.69         12.49        11.58 o                         
 -16  -4   3        100.43         90.89        11.67 o                         
 -15  -4   3        107.57        106.78        10.78 o                         
 -14  -4   3        289.25        275.26        14.16 o                         
 -13  -4   3        420.26        443.85        17.32 o                         
 -12  -4   3         55.88         53.17         6.76 o                         
 -11  -4   3         53.92         50.73         6.39 o                         
 -10  -4   3        201.49        184.21         8.58 o                         
  -9  -4   3        215.34        220.00         9.60 o                         
  -8  -4   3       1332.83       1315.34        32.18 o                         
  -7  -4   3       1558.73       1575.63        42.62 o                         
  -6  -4   3        501.84        459.31        14.27 o                         
  -5  -4   3         69.86         61.87         5.11 o                         
  -4  -4   3        343.28        339.66        33.45 o                         
  -3  -4   3        551.00        546.10        18.50 o                         
  -2  -4   3       1767.66       1760.00        48.40 o                         
  -1  -4   3       1128.89       1115.48        34.78 o                         
   0  -4   3        557.62        571.87        17.93 o                         
   1  -4   3        593.07        682.81        18.71 o                         
   2  -4   3        985.31        993.01        42.80 o                         
   3  -4   3        648.09        626.02        58.02 o                         
   4  -4   3       1671.00       1606.30        56.82 o                         
   5  -4   3        321.14        303.19        10.48 o                         
   6  -4   3         41.60         41.17         4.23 o                         
   7  -4   3        125.92        120.45         6.64 o                         
   8  -4   3        232.51        232.18        10.90 o                         
   9  -4   3         70.49         91.16        14.95 o                         
  10  -4   3        117.16        115.41         7.97 o                         
  11  -4   3        316.28        340.36        14.28 o                         
  12  -4   3         27.37         25.33         8.13 o                         
  13  -4   3         24.17         18.09         9.77 o                         
  14  -4   3         29.66         22.99        15.69 o                         
  15  -4   3         79.31        107.03        13.67 o                         
  16  -4   3          1.35         13.82        11.51 o                         
  17  -4   3         50.01         62.80        23.27 o                         
 -18  -3   3         37.86         11.36        10.44 o                         
 -17  -3   3         82.89         75.78        11.20 o                         
 -16  -3   3         33.89         40.91         9.81 o                         
 -15  -3   3        108.92         97.63        10.11 o                         
 -14  -3   3         49.28         53.19         8.20 o                         
 -13  -3   3         15.42         12.34         5.72 o                         
 -12  -3   3          7.71          5.91         5.24 o                         
 -11  -3   3        621.17        642.65        19.19 o                         
 -10  -3   3       3144.27       3109.26        71.36 o                         
  -9  -3   3        263.87        263.88         9.47 o                         
  -8  -3   3        390.07        369.68        11.46 o                         
  -7  -3   3        110.45        109.72         5.95 o                         
  -6  -3   3       1216.86       1177.92        35.19 o                         
  -5  -3   3       1251.67       1242.48        32.86 o                         
  -4  -3   3       1872.66       1816.98        56.41 o                         
  -3  -3   3         51.66         51.89         6.27 o                         
  -2  -3   3        183.29        206.65         6.85 o                         
  -1  -3   3        467.57        477.12        13.92 o                         
   0  -3   3        706.50        675.68        15.89 o                         
   1  -3   3       5760.48       5763.86       167.33 o                         
   2  -3   3        876.85        831.30        34.78 o                         
   4  -3   3        356.74        360.39        11.59 o                         
   5  -3   3        896.94        963.06        32.70 o                         
   6  -3   3       1037.83       1047.56        37.49 o                         
   7  -3   3       2087.28       2081.84        55.55 o                         
   8  -3   3       1856.86       1883.15        48.64 o                         
   9  -3   3        316.15        318.06        12.59 o                         
  10  -3   3         31.59         25.98         5.18 o                         
  11  -3   3        272.51        289.13        12.17 o                         
  12  -3   3        154.00        178.30         9.28 o                         
  13  -3   3        147.39        158.51         9.79 o                         
  14  -3   3        242.71        264.40        14.97 o                         
  15  -3   3         21.66         16.70        11.02 o                         
  16  -3   3         28.29         31.36        12.39 o                         
  17  -3   3         12.96         10.54        12.86 o                         
  18  -3   3          9.34         15.70        16.20 o                         
 -19  -2   3         31.68         29.48        11.94 o                         
 -18  -2   3         54.41         63.33        11.77 o                         
 -17  -2   3          1.84        -10.49        10.67 o                         
 -16  -2   3         49.28         38.84        11.02 o                         
 -15  -2   3         76.06         60.14        10.52 o                         
 -14  -2   3         54.48         52.67         7.89 o                         
 -13  -2   3        291.20        320.68        13.49 o                         
 -12  -2   3        369.87        392.13        13.46 o                         
 -11  -2   3         62.45         58.67         5.72 o                         
 -10  -2   3       1259.59       1305.75        32.31 o                         
  -9  -2   3       2021.21       2004.60        48.93 o                         
  -8  -2   3       2769.15       2781.26        64.38 o                         
  -7  -2   3       2474.31       2385.17        55.31 o                         
  -6  -2   3        361.59        353.74         9.77 o                         
  -5  -2   3        526.20        516.22        13.33 o                         
  -4  -2   3        661.30        639.46        21.45 o                         
  -3  -2   3       1349.70       1348.36        36.35 o                         
  -2  -2   3       1369.37       1324.87        37.77 o                         
  -1  -2   3       3127.72       2975.81        76.58 o                         
   0  -2   3        217.03        189.01         6.29 o                         
   1  -2   3        394.45        373.96        13.38 o                         
   2  -2   3        143.22        130.78         4.81 o                         
   3  -2   3       1405.60       1291.84        69.32 o                         
   4  -2   3       3438.72       3365.30        85.64 o                         
   6  -2   3       3199.60       3234.88        89.57 o                         
   7  -2   3        670.45        701.37        20.77 o                         
   8  -2   3        310.86        298.96        10.10 o                         
   9  -2   3        775.06        793.12        21.31 o                         
  10  -2   3        555.10        533.53        18.45 o                         
  11  -2   3        149.32        158.96         8.46 o                         
  12  -2   3         58.21         50.63         6.29 o                         
  13  -2   3         31.87         35.40         6.61 o                         
  14  -2   3         19.85         28.01         7.12 o                         
  15  -2   3         19.17         24.08         7.19 o                         
  16  -2   3         65.62         59.22         9.24 o                         
  17  -2   3         58.47         70.12        11.74 o                         
  18  -2   3          0.37         -2.53        27.18 o                         
 -19  -1   3          6.49          8.57        13.30 o                         
 -18  -1   3         97.68         95.85        11.92 o                         
 -17  -1   3         62.12         59.11        10.72 o                         
 -16  -1   3         96.25         96.49        11.31 o                         
 -15  -1   3        198.92        202.66        13.62 o                         
 -14  -1   3          0.88          3.01         6.43 o                         
 -13  -1   3        662.36        689.89        18.95 o                         
 -12  -1   3       1018.34       1055.85        26.87 o                         
 -11  -1   3        570.07        585.01        17.59 o                         
 -10  -1   3        871.50        871.67        24.33 o                         
  -9  -1   3       1623.12       1661.27        50.94 o                         
  -8  -1   3        239.38        233.74         8.64 o                         
  -7  -1   3        101.71         87.41         4.61 o                         
  -6  -1   3       2745.71       2746.92        74.03 o                         
  -5  -1   3        324.99        303.00        10.13 o                         
  -4  -1   3       1541.65       1505.89        34.10 o                         
  -3  -1   3       3448.79       3440.45        95.64 o                         
  -2  -1   3       1501.27       1477.77        39.01 o                         
  -1  -1   3       4781.49       4770.83       186.92 o                         
   0  -1   3       2683.68       2574.89        67.65 o                         
   1  -1   3      11793.85      11484.12       612.01 o                         
   2  -1   3       1654.42       1092.52        85.04 o                         
   3  -1   3        265.43        284.16         9.91 o                         
   4  -1   3       2466.16       2610.12        67.72 o                         
   5  -1   3       1314.31       1312.44        32.64 o                         
   6  -1   3       4465.61       4623.76       102.88 o                         
   7  -1   3       1984.77       1990.77        51.21 o                         
   9  -1   3        313.48        334.48        10.74 o                         
  10  -1   3          8.00          4.65         3.53 o                         
  11  -1   3        179.99        181.82         7.39 o                         
  12  -1   3        312.41        324.45        11.47 o                         
  13  -1   3        168.11        180.75         8.63 o                         
  14  -1   3         63.96         53.49         5.75 o                         
  15  -1   3          5.41         11.70        11.70 o                         
  16  -1   3         18.33          4.76        12.59 o                         
  17  -1   3         58.97         45.28        18.38 o                         
  18  -1   3         44.77         27.58        55.69 o                         
 -19   0   3          4.69          0.20        14.67 o                         
 -18   0   3         33.68         31.89        10.78 o                         
 -17   0   3         10.87          7.68        10.19 o                         
 -16   0   3         85.85         86.16        10.40 o                         
 -15   0   3        319.83        349.18        16.40 o                         
 -14   0   3         51.96         47.82         7.69 o                         
 -13   0   3        136.20        149.94         7.56 o                         
 -12   0   3         83.80         82.97         6.11 o                         
 -11   0   3        900.51        882.84        23.24 o                         
 -10   0   3        956.98        954.43        24.35 o                         
  -9   0   3       2533.98       2424.41        58.21 o                         
  -8   0   3         31.95         39.03         4.19 o                         
  -7   0   3       1670.50       1674.95        40.25 o                         
  -6   0   3       1437.02       1410.40        33.93 o                         
  -5   0   3          0.09          2.38         2.27 o                         
  -4   0   3       3514.92       3388.59        75.62 o                         
  -3   0   3       4377.94       4119.41       114.86 o                         
  -2   0   3         37.82         27.05         1.62 o                         
  -1   0   3         57.21         43.44         2.28 o                         
   0   0   3       1680.48       1486.54        33.22 o                         
   1   0   3       4185.71       4156.97       115.86 o                         
   2   0   3        465.51        431.86        10.21 o                         
   3   0   3       5637.25       5356.12       139.82 o                         
   4   0   3       6982.71       7146.07       175.62 o                         
   5   0   3       1124.50       1381.55        31.53 o                         
   6   0   3        329.42        289.49         8.03 o                         
   7   0   3        600.17        721.25        17.49 o                         
   8   0   3       1283.21       1270.34        29.82 o                         
   9   0   3        550.42        598.12        15.47 o                         
  10   0   3        165.25        166.09         6.53 o                         
  11   0   3        183.78        173.44         7.06 o                         
  12   0   3         68.64         68.57         4.95 o                         
  13   0   3          4.78          2.07         5.64 o                         
  14   0   3         96.50         99.25         6.69 o                         
  15   0   3        209.46        208.97        11.34 o                         
  16   0   3         48.58         45.40         6.10 o                         
  17   0   3          4.11         -5.44         8.05 o                         
  18   0   3        108.58         95.15        15.55 o                         
 -19   1   3          5.28          5.66        14.28 o                         
 -18   1   3        107.77         91.67        13.83 o                         
 -17   1   3         37.11         19.88        10.43 o                         
 -16   1   3        117.88        138.07        10.26 o                         
 -15   1   3        188.77        192.50        12.37 o                         
 -14   1   3          2.95         -1.20         5.53 o                         
 -13   1   3        596.35        617.85        17.72 o                         
 -12   1   3        966.09       1000.59        26.53 o                         
 -11   1   3        662.66        683.52        17.72 o                         
 -10   1   3       1014.07       1030.41        24.50 o                         
  -9   1   3       1808.12       1842.53        42.94 o                         
  -8   1   3        237.14        241.09         8.92 o                         
  -7   1   3        115.62         92.99         4.29 o                         
  -6   1   3       3120.89       3191.32        70.31 o                         
  -5   1   3        406.54        402.31         9.67 o                         
  -4   1   3       1252.44       1234.41        30.68 o                         
  -3   1   3       3844.66       3820.17        81.52 o                         
  -2   1   3       1501.29       1488.98        34.93 o                         
  -1   1   3       4246.80       4259.99       114.52 o                         
   0   1   3       2682.99       2610.73        57.74 o                         
   1   1   3      12597.30      12013.76       612.70 o                         
   2   1   3       1135.57       1152.10        27.14 o                         
   3   1   3        197.02        214.44         6.70 o                         
   4   1   3       2398.06       2547.88        55.19 o                         
   5   1   3       1248.08       1264.71        28.13 o                         
   6   1   3       4085.94       4187.79        93.74 o                         
   7   1   3       2062.86       2072.71        46.34 o                         
   8   1   3        330.33        359.65        10.01 o                         
   9   1   3        351.76        375.36        10.37 o                         
  10   1   3          4.51          3.14         3.49 o                         
  11   1   3        180.23        189.71         7.24 o                         
  12   1   3        330.19        345.17        10.96 o                         
  13   1   3        130.44        134.41         7.79 o                         
  14   1   3         48.25         48.13         5.99 o                         
  15   1   3          5.95          6.84         6.60 o                         
  16   1   3         18.57         16.91         6.55 o                         
  17   1   3         38.94         42.35         8.26 o                         
  18   1   3         54.91         29.45        11.93 o                         
 -19   2   3         30.65         44.63        16.48 o                         
 -18   2   3         62.04         64.90        15.02 o                         
 -17   2   3          0.48         -3.70         5.81 o                         
 -16   2   3         38.36         41.12         6.05 o                         
 -15   2   3         37.55         42.49         6.54 o                         
 -14   2   3         12.33         12.64         5.69 o                         
 -13   2   3        391.17        424.12        14.15 o                         
 -12   2   3        423.69        440.76        14.54 o                         
 -11   2   3         76.59         69.43         5.60 o                         
 -10   2   3       1112.99       1130.62        30.27 o                         
  -9   2   3       2043.60       2057.63        54.95 o                         
  -8   2   3       2626.41       2598.72        63.95 o                         
  -7   2   3       2378.13       2262.16        55.34 o                         
  -6   2   3        344.10        332.38         9.72 o                         
  -5   2   3        532.99        520.24        13.36 o                         
  -4   2   3        831.58        803.39        18.08 o                         
  -3   2   3       1343.79       1387.07        31.07 o                         
  -2   2   3       1400.81       1349.31        31.65 o                         
  -1   2   3       3367.39       3226.24        72.64 o                         
   0   2   3        275.42        237.32         6.12 o                         
   1   2   3        408.98        392.15         9.65 o                         
   2   2   3        112.70        114.28         4.52 o                         
   3   2   3       1855.15       1684.28        37.77 o                         
   4   2   3       3178.63       3177.02        76.24 o                         
   5   2   3        194.81        192.02         5.97 o                         
   6   2   3       3481.96       3530.80        80.09 o                         
   7   2   3        709.37        743.04        18.72 o                         
   8   2   3        305.76        306.14         8.49 o                         
   9   2   3        750.23        759.20        20.36 o                         
  10   2   3        624.85        609.38        16.19 o                         
  11   2   3        177.04        179.95         8.19 o                         
  12   2   3         73.45         71.31         5.12 o                         
  13   2   3         33.55         24.58         5.23 o                         
  14   2   3         39.37         48.19         6.74 o                         
  15   2   3         21.39         24.32         5.76 o                         
  16   2   3         87.10         83.09         6.99 o                         
  17   2   3         45.36         30.68        10.77 o                         
  18   2   3          0.97         -3.35        12.16 o                         
 -18   3   3         60.67         34.05        14.78 o                         
 -17   3   3         69.55         63.85         7.66 o                         
 -16   3   3         52.99         47.94         6.67 o                         
 -15   3   3        141.03        128.99         8.16 o                         
 -14   3   3         41.76         55.55         7.65 o                         
 -13   3   3          7.62          3.55         6.71 o                         
 -12   3   3         44.61         35.84         5.44 o                         
 -11   3   3        647.93        658.18        20.61 o                         
 -10   3   3       2865.15       2852.90        71.40 o                         
  -9   3   3        217.12        206.38         8.49 o                         
  -8   3   3        407.13        392.92        12.98 o                         
  -7   3   3        140.89        153.91         5.24 o                         
  -6   3   3       1253.76       1218.56        31.01 o                         
  -5   3   3       1215.70       1196.88        28.02 o                         
  -4   3   3       2134.27       2108.37        45.11 o                         
  -3   3   3         96.63         83.64         3.66 o                         
  -2   3   3        183.18        207.34         6.09 o                         
  -1   3   3        439.67        451.25        11.57 o                         
   0   3   3        556.44        538.28        16.65 o                         
   1   3   3       5371.71       5430.63       136.74 o                         
   2   3   3        829.80        784.95        20.35 o                         
   3   3   3        180.53        217.82         6.66 o                         
   4   3   3        339.53        344.73         9.49 o                         
   5   3   3       1034.43       1063.33        24.80 o                         
   6   3   3       1087.49       1061.38        24.91 o                         
   7   3   3       1784.14       1805.55        43.51 o                         
   8   3   3       1686.87       1725.51        41.14 o                         
   9   3   3        345.68        351.63        10.46 o                         
  10   3   3         40.36         39.48         4.11 o                         
  11   3   3        227.15        215.51         8.55 o                         
  12   3   3        175.39        203.34         9.26 o                         
  13   3   3        177.79        187.78         8.81 o                         
  14   3   3        218.72        239.86        11.14 o                         
  15   3   3         28.47         33.28         7.00 o                         
  16   3   3         25.37         15.34         6.47 o                         
  17   3   3         15.61         14.85        12.89 o                         
  18   3   3         10.66         15.75        13.55 o                         
 -18   4   3         31.93         32.58        14.65 o                         
 -17   4   3         10.48          5.99        14.03 o                         
 -16   4   3        104.81         91.54         8.57 o                         
 -15   4   3        149.69        135.67        12.11 o                         
 -14   4   3        306.82        323.79        19.52 o                         
 -13   4   3        426.93        403.72        16.94 o                         
 -12   4   3         61.38         49.53         7.14 o                         
 -11   4   3         63.29         54.69         5.42 o                         
 -10   4   3        153.97        136.81         6.72 o                         
  -9   4   3        170.13        166.67         6.40 o                         
  -8   4   3       1023.81       1043.25        26.98 o                         
  -7   4   3       1371.03       1391.84        33.88 o                         
  -6   4   3        491.62        463.25        12.61 o                         
  -5   4   3         70.67         62.00         3.78 o                         
  -4   4   3        467.39        485.75        11.97 o                         
  -3   4   3        669.06        670.96        15.65 o                         
  -2   4   3       1681.87       1666.04        40.39 o                         
  -1   4   3       1211.55       1264.17        28.82 o                         
   0   4   3        742.38        774.04        21.15 o                         
   1   4   3        580.63        686.41        17.75 o                         
   2   4   3       1182.98       1186.15        32.09 o                         
   3   4   3        786.44        770.18        18.64 o                         
   4   4   3       1780.14       1723.21        42.18 o                         
   5   4   3        235.62        216.42         7.53 o                         
   6   4   3         75.89         77.40         4.65 o                         
   7   4   3        109.42         95.94         4.42 o                         
   8   4   3        281.75        283.94         8.59 o                         
   9   4   3        164.33        161.71         6.35 o                         
  10   4   3         84.79         81.23         5.90 o                         
  11   4   3        266.28        281.71        10.45 o                         
  12   4   3         32.64         25.81         5.35 o                         
  13   4   3         26.37         34.25         5.73 o                         
  14   4   3         47.63         41.56         6.06 o                         
  15   4   3        102.00         92.60         8.89 o                         
  16   4   3          3.02         -0.65         6.72 o                         
  17   4   3         41.55         51.19        14.34 o                         
 -17   5   3         35.03         58.89        15.52 o                         
 -16   5   3         81.80         59.38        15.54 o                         
 -15   5   3         95.02         91.60        11.89 o                         
 -14   5   3          3.26          4.36         8.82 o                         
 -13   5   3         72.64         81.96         9.58 o                         
 -12   5   3        132.15        128.35         9.97 o                         
 -11   5   3         47.99         42.06         6.82 o                         
 -10   5   3         88.57         98.31         5.08 o                         
  -9   5   3        476.61        474.95        13.35 o                         
  -8   5   3        143.24        138.81         5.63 o                         
  -7   5   3        318.19        329.20         9.78 o                         
  -6   5   3        261.51        262.50         7.65 o                         
  -5   5   3        714.34        694.08        16.63 o                         
  -4   5   3        693.39        689.73        15.70 o                         
  -3   5   3         99.03        102.72         4.61 o                         
  -2   5   3        109.02        112.90         5.75 o                         
  -1   5   3       1513.54       1513.76        34.56 o                         
   0   5   3        884.43        878.35        27.00 o                         
   1   5   3        714.90        680.56        19.25 o                         
   2   5   3        813.62        855.73        25.60 o                         
   3   5   3        142.91        144.51         6.88 o                         
   4   5   3        212.69        209.07         8.60 o                         
   5   5   3        625.13        643.89        19.15 o                         
   6   5   3       1022.25       1023.85        26.89 o                         
   7   5   3        594.96        552.33        15.20 o                         
   8   5   3        121.05        114.94         5.20 o                         
   9   5   3         18.06         17.61         4.12 o                         
  10   5   3          5.03         -1.23         4.20 o                         
  11   5   3        231.97        217.04         9.74 o                         
  12   5   3        162.92        152.90         8.39 o                         
  13   5   3         83.35         73.70         8.02 o                         
  14   5   3         84.45         89.95         8.87 o                         
  15   5   3          1.92          7.14         7.11 o                         
  16   5   3          7.85          8.13        14.21 o                         
 -16   6   3         23.21         20.16        14.81 o                         
 -15   6   3         50.40         55.86        11.31 o                         
 -14   6   3        168.04        165.44        19.38 o                         
 -13   6   3         76.96         65.45         7.74 o                         
 -12   6   3         39.19         35.89         6.53 o                         
 -11   6   3         66.17         73.87         5.41 o                         
 -10   6   3         33.21         36.64         4.23 o                         
  -9   6   3         15.52         17.77         3.44 o                         
  -8   6   3        478.10        460.00        12.20 o                         
  -7   6   3        314.90        302.00         8.55 o                         
  -6   6   3         41.13         41.22         3.26 o                         
  -5   6   3        156.85        156.83         5.64 o                         
  -4   6   3        247.91        257.46         8.19 o                         
  -3   6   3        593.61        571.81        16.03 o                         
  -2   6   3       1817.34       1827.25        43.25 o                         
  -1   6   3       2585.76       2566.74        57.77 o                         
   0   6   3        150.33        161.18         7.43 o                         
   1   6   3          7.90          8.58         2.71 o                         
   2   6   3        263.22        264.86        10.28 o                         
   3   6   3        873.97        896.15        26.31 o                         
   4   6   3       1101.54       1101.52        32.05 o                         
   5   6   3       1647.21       1640.58        44.53 o                         
   6   6   3        344.72        383.46        12.46 o                         
   7   6   3         24.49         16.02         4.94 o                         
   8   6   3         53.49         40.57         5.66 o                         
   9   6   3        368.23        342.03        10.81 o                         
  10   6   3        334.76        340.24        11.79 o                         
  11   6   3         34.65         29.33         6.94 o                         
  12   6   3         57.16         48.20        14.55 o                         
  13   6   3         13.35         10.57         7.03 o                         
  14   6   3         30.93         23.48         9.07 o                         
  15   6   3         15.98         18.75        14.96 o                         
  16   6   3         31.46         31.20        16.06 o                         
 -15   7   3          9.79         17.85        14.97 o                         
 -14   7   3         11.44          6.90        15.31 o                         
 -13   7   3         65.28         50.08        14.43 o                         
 -12   7   3         27.99         31.54        12.83 o                         
 -11   7   3        251.21        275.81        14.86 o                         
 -10   7   3        218.56        217.16        10.35 o                         
  -9   7   3        107.36         82.74         7.01 o                         
  -8   7   3         44.98         64.12         7.53 o                         
  -7   7   3         81.87         82.18         6.43 o                         
  -6   7   3         60.86         57.00         6.07 o                         
  -5   7   3        514.88        531.63        17.17 o                         
  -4   7   3       1627.35       1566.78        50.07 o                         
  -3   7   3        218.31        228.65         7.88 o                         
  -2   7   3        158.20        147.85         5.90 o                         
  -1   7   3        257.34        264.14         8.34 o                         
   0   7   3        330.14        313.58         9.96 o                         
   1   7   3        679.95        686.82        20.51 o                         
   2   7   3        450.80        457.53        13.96 o                         
   3   7   3        119.48        112.69         6.52 o                         
   4   7   3          7.42          1.67         5.74 o                         
   5   7   3         63.01         55.52         5.90 o                         
   6   7   3        181.29        187.24         8.48 o                         
   7   7   3        698.44        650.76        19.97 o                         
   8   7   3        395.91        388.74        16.13 o                         
   9   7   3        101.38        101.22        10.42 o                         
  10   7   3         47.36         41.48         7.46 o                         
  11   7   3          5.02          2.27         7.35 o                         
  12   7   3         33.56         26.83         7.28 o                         
  13   7   3         89.74        109.12        14.20 o                         
  14   7   3          4.83         -7.84        14.89 o                         
  15   7   3         28.39         16.39        15.30 o                         
 -14   8   3          0.00          8.38        15.26 o                         
 -13   8   3        115.11        117.11        21.78 o                         
 -12   8   3        104.01         94.22         9.66 o                         
 -11   8   3         15.53         19.40        12.35 o                         
 -10   8   3         91.57         96.30         8.88 o                         
  -9   8   3         63.76         65.76         8.26 o                         
  -8   8   3        116.83        124.69        13.46 o                         
  -7   8   3         97.75         92.84         8.93 o                         
  -6   8   3        290.46        290.86        14.12 o                         
  -5   8   3         71.28         64.57         6.57 o                         
  -4   8   3         31.08         34.40         5.85 o                         
  -3   8   3          6.27         12.10         5.86 o                         
  -2   8   3        391.96        395.42        13.97 o                         
  -1   8   3        135.71        137.06         6.41 o                         
   0   8   3         43.90         46.14         4.16 o                         
   1   8   3         14.88         10.97         4.87 o                         
   2   8   3        170.37        174.36         8.58 o                         
   3   8   3        222.38        235.06        10.57 o                         
   4   8   3        242.74        236.12        12.37 o                         
   5   8   3        129.19        125.55         7.87 o                         
   6   8   3         52.28         44.45         6.19 o                         
   7   8   3          6.13          4.02         6.29 o                         
   8   8   3         67.99         64.60         9.27 o                         
   9   8   3        191.28        186.09        11.99 o                         
  10   8   3        118.13        130.84        10.51 o                         
  11   8   3         88.96         77.57         9.47 o                         
  12   8   3         27.84         12.72         8.15 o                         
  13   8   3          2.95          0.92         7.39 o                         
 -13   9   3          9.79         -5.18        16.97 o                         
 -12   9   3         68.82         56.36        16.89 o                         
 -11   9   3         17.77          0.16         8.47 o                         
 -10   9   3         24.95         13.39         9.08 o                         
  -9   9   3         92.09         91.13         9.19 o                         
  -8   9   3         52.51         43.61        10.70 o                         
  -7   9   3         20.04         23.77         7.90 o                         
  -6   9   3        112.04        120.94         9.78 o                         
  -5   9   3        166.27        167.10        10.69 o                         
  -4   9   3         45.64         53.55         7.89 o                         
  -3   9   3         50.36         54.61         8.14 o                         
  -2   9   3        107.46        109.61        11.69 o                         
  -1   9   3         17.11         20.98         5.25 o                         
   0   9   3        229.79        227.18        11.81 o                         
   1   9   3         18.23         11.62         6.16 o                         
   2   9   3         85.99         96.18         8.08 o                         
   3   9   3         40.70         45.68        12.72 o                         
   4   9   3         38.85         39.74         8.86 o                         
   5   9   3         24.65         13.60         7.68 o                         
   6   9   3        104.74         93.00         9.07 o                         
   7   9   3         61.01         35.64         9.66 o                         
   8   9   3         18.39         15.27         9.91 o                         
   9   9   3         64.58         62.03        11.64 o                         
  10   9   3         81.18         90.33        15.02 o                         
  11   9   3         15.96          3.80         9.08 o                         
  12   9   3         55.07         36.53         9.66 o                         
 -11  10   3         69.13         24.80        10.15 o                         
 -10  10   3         22.10          8.96        17.90 o                         
  -9  10   3         24.51         32.29        11.27 o                         
  -8  10   3         88.56         82.51        11.25 o                         
  -7  10   3         82.20         83.94        10.43 o                         
  -6  10   3          7.63          9.59        10.78 o                         
  -5  10   3         13.83          7.09         7.60 o                         
  -4  10   3         30.21         34.99         7.30 o                         
  -3  10   3         43.65         51.22        12.72 o                         
  -2  10   3         45.56         55.03        11.39 o                         
  -1  10   3         89.50        103.00        12.89 o                         
   0  10   3         51.73         49.55        14.26 o                         
   1  10   3         20.44          3.77        14.98 o                         
   2  10   3         35.55         19.84         8.59 o                         
   3  10   3         64.95         59.09        13.68 o                         
   4  10   3         24.24         32.71         9.70 o                         
   5  10   3         29.53         45.01        12.27 o                         
   6  10   3         26.08         21.38        11.65 o                         
   7  10   3         57.30         47.29        11.29 o                         
   8  10   3         69.26         50.14        12.39 o                         
   9  10   3         30.14         28.95        11.33 o                         
  10  10   3         15.69         19.10        12.92 o                         
  -8  11   3         31.39         21.78        11.47 o                         
  -7  11   3         19.99         33.45        16.31 o                         
  -6  11   3         32.22         50.40        14.60 o                         
  -5  11   3         65.06         69.75        13.85 o                         
  -4  11   3          3.55          5.91        12.75 o                         
  -3  11   3          2.40         16.84         9.82 o                         
  -2  11   3          9.25          8.26        13.33 o                         
  -1  11   3         68.18         66.72        13.31 o                         
   0  11   3         35.11         25.01        14.51 o                         
   1  11   3         14.71         16.43        12.63 o                         
   2  11   3         44.18         42.16        20.72 o                         
   3  11   3         34.04         30.10        20.05 o                         
   4  11   3         10.23         17.43        15.44 o                         
   5  11   3         10.66        -12.11        12.11 o                         
   6  11   3         27.41         24.82        12.95 o                         
   7  11   3         34.39         26.64        12.38 o                         
  -3  12   3         15.49         16.44        13.34 o                         
  -2  12   3         21.70          5.46        13.12 o                         
  -1  12   3         12.55         73.90        40.40 o                         
   0  12   3         20.48          5.96        24.48 o                         
   1  12   3          1.04         -6.73        21.21 o                         
   2  12   3         26.73         12.66        20.76 o                         
  -8 -11   4         39.37         41.67        13.79 o                         
  -7 -11   4         42.05         28.01        16.00 o                         
  -6 -11   4          2.25        -11.22        11.22 o                         
  -5 -11   4          9.84          2.17        10.18 o                         
  -4 -11   4        187.04        199.55        24.91 o                         
   2 -11   4         33.11          9.12        13.30 o                         
   3 -11   4         55.07         64.68        12.60 o                         
   4 -11   4         31.69         28.60        12.79 o                         
   5 -11   4          4.65          5.02        11.05 o                         
   6 -11   4         26.01         11.78        13.61 o                         
   7 -11   4          7.93        -12.03        12.03 o                         
 -11 -10   4         56.71         97.76        31.98 o                         
 -10 -10   4          5.33          4.53        15.55 o                         
  -9 -10   4          3.61         24.31        18.20 o                         
  -8 -10   4         19.80         19.17        17.13 o                         
  -7 -10   4         52.83         40.14        12.69 o                         
  -6 -10   4         69.58         74.69        12.35 o                         
  -5 -10   4         83.25         84.97        11.64 o                         
  -4 -10   4         43.97         52.46         9.12 o                         
  -3 -10   4         22.43         21.09         8.38 o                         
   0 -10   4         36.12         44.61         6.95 o                         
   1 -10   4         49.20         51.54         8.15 o                         
   2 -10   4         43.52         39.22         9.62 o                         
   3 -10   4         96.44         97.42        10.54 o                         
   4 -10   4         33.35         38.21        11.26 o                         
   5 -10   4         26.50         21.84        12.51 o                         
   6 -10   4        114.64        135.30        18.15 o                         
   7 -10   4         97.15        106.48        15.22 o                         
   8 -10   4         33.99         34.43        13.81 o                         
   9 -10   4         21.71         29.11        18.91 o                         
  10 -10   4        141.92        165.35        26.29 o                         
 -12  -9   4          5.70         22.27        20.02 o                         
 -11  -9   4         79.53         62.66        20.24 o                         
 -10  -9   4         98.95        110.49        15.50 o                         
  -9  -9   4        231.85        253.32        19.82 o                         
  -8  -9   4        110.84        111.49        14.19 o                         
  -7  -9   4          4.75         21.53        10.87 o                         
  -6  -9   4          7.48         -1.82        10.00 o                         
  -5  -9   4        116.79        134.53        12.16 o                         
  -4  -9   4        102.19        116.33        13.76 o                         
  -3  -9   4        116.08        124.60        10.00 o                         
  -2  -9   4         57.47         67.63         7.12 o                         
  -1  -9   4         32.49         34.93         4.08 o                         
   0  -9   4        129.50        147.65        12.62 o                         
   1  -9   4         21.66         13.37         7.93 o                         
   2  -9   4         80.28         64.69         9.62 o                         
   3  -9   4        143.67        155.85        23.38 o                         
   4  -9   4         80.78         76.03        10.26 o                         
   5  -9   4         28.89         19.76         9.52 o                         
   6  -9   4         19.79         15.94        10.46 o                         
   7  -9   4        190.27        207.44        16.38 o                         
   8  -9   4        179.04        172.78        16.15 o                         
   9  -9   4         81.08         72.65        20.26 o                         
  10  -9   4        116.11        140.42        20.49 o                         
  11  -9   4         18.07         35.48        18.95 o                         
  12  -9   4         26.30         -4.71        23.78 o                         
 -14  -8   4         30.61         19.32        21.17 o                         
 -13  -8   4         73.77         77.36        18.14 o                         
 -12  -8   4         66.34         64.12        15.83 o                         
 -11  -8   4         33.73         33.67        15.41 o                         
 -10  -8   4         20.98         64.29        19.14 o                         
  -9  -8   4         52.96         65.18        20.73 o                         
  -8  -8   4        160.64        176.01        17.04 o                         
  -7  -8   4        131.40        141.96        13.87 o                         
  -6  -8   4        156.39        150.02        12.56 o                         
  -5  -8   4         60.24         67.64         9.54 o                         
  -4  -8   4         45.72         33.67         8.38 o                         
  -3  -8   4         30.77         22.81         8.87 o                         
  -2  -8   4        116.53        119.27         8.12 o                         
  -1  -8   4        209.30        220.64         8.92 o                         
   0  -8   4        327.24        345.12        24.02 o                         
   1  -8   4         15.72         16.60        18.01 o                         
   2  -8   4          6.24          0.97         6.98 o                         
   3  -8   4        192.30        195.75        12.26 o                         
   4  -8   4        242.42        232.21        14.21 o                         
   5  -8   4        411.09        436.98        24.22 o                         
   6  -8   4        325.39        357.38        21.59 o                         
   7  -8   4        229.87        303.56        18.51 o                         
   8  -8   4        157.79        148.22        30.20 o                         
   9  -8   4          8.14          6.26        12.69 o                         
  10  -8   4        150.49        136.43        20.97 o                         
  11  -8   4        100.40        116.81        17.48 o                         
  12  -8   4        100.10        140.40        19.98 o                         
  13  -8   4          6.40         -3.10        23.70 o                         
 -15  -7   4         36.49         54.98        22.10 o                         
 -14  -7   4         51.41         60.27        17.47 o                         
 -13  -7   4          3.01        -12.55        19.86 o                         
 -12  -7   4         13.08         11.69        14.29 o                         
 -11  -7   4        173.19        171.49        16.85 o                         
 -10  -7   4        299.10        315.99        21.32 o                         
  -9  -7   4        428.97        437.52        28.35 o                         
  -8  -7   4         59.86         76.54        15.49 o                         
  -7  -7   4        386.18        375.57        20.58 o                         
  -6  -7   4         66.51         42.69        10.13 o                         
  -5  -7   4          6.50          6.50         7.83 o                         
  -4  -7   4         53.83         57.74         8.84 o                         
  -3  -7   4        856.38        848.09        25.33 o                         
  -2  -7   4        153.51        159.16         8.27 o                         
  -1  -7   4        201.15        196.15        10.32 o                         
   0  -7   4        186.05        180.36         8.38 o                         
   1  -7   4        122.02        120.50        11.26 o                         
   2  -7   4        561.95        556.47        26.85 o                         
   3  -7   4        150.18        140.91        11.18 o                         
   4  -7   4          5.31         16.25         7.77 o                         
   5  -7   4        186.36        168.44        12.30 o                         
   6  -7   4        162.95        149.05        16.03 o                         
   7  -7   4        369.55        378.25        24.29 o                         
   8  -7   4        252.35        282.80        17.46 o                         
   9  -7   4        127.06        131.76        14.93 o                         
  10  -7   4         15.99         14.17        11.98 o                         
  11  -7   4          5.94         -4.78        19.14 o                         
  12  -7   4          0.52         -6.01        14.37 o                         
  13  -7   4         23.81         39.75        15.74 o                         
  14  -7   4          7.30         43.35        20.87 o                         
 -16  -6   4         15.52         12.64         9.59 o                         
 -15  -6   4         20.12         23.77         8.42 o                         
 -14  -6   4          1.68          7.23         8.08 o                         
 -13  -6   4        127.56        134.51         9.45 o                         
 -12  -6   4        120.15        135.82        10.42 o                         
 -11  -6   4         43.70         28.75         6.43 o                         
 -10  -6   4          0.61          2.15         5.50 o                         
  -9  -6   4         25.87         17.27         5.07 o                         
  -8  -6   4        145.69        146.41        11.78 o                         
  -7  -6   4        655.55        680.68        26.12 o                         
  -6  -6   4       1273.18       1301.06        38.17 o                         
  -5  -6   4        781.05        788.17        27.70 o                         
  -4  -6   4        252.70        257.62        10.58 o                         
  -3  -6   4         16.72          8.64         3.98 o                         
  -1  -6   4       1104.36       1100.44        32.91 o                         
   0  -6   4       1180.07       1174.83        30.03 o                         
   1  -6   4          2.06          2.79         2.78 o                         
   2  -6   4        208.50        225.24        18.12 o                         
   3  -6   4         14.96         14.08         6.49 o                         
   4  -6   4        423.31        452.64        21.23 o                         
   5  -6   4        647.14        646.83        38.70 o                         
   6  -6   4        558.12        567.52        28.67 o                         
   7  -6   4          5.05          2.55         8.63 o                         
   8  -6   4        103.76        106.12        11.79 o                         
   9  -6   4         73.87         61.95        11.38 o                         
  10  -6   4        107.15        108.77         9.80 o                         
  11  -6   4         56.49         57.62         7.28 o                         
  12  -6   4         84.75         90.95        15.38 o                         
  13  -6   4         11.15         -0.39         8.30 o                         
  14  -6   4          8.44         -8.24        19.08 o                         
  15  -6   4          6.91          3.68        29.05 o                         
 -17  -5   4         10.43         13.70        10.42 o                         
 -16  -5   4          6.44         12.22         9.29 o                         
 -15  -5   4         29.90         33.70         8.77 o                         
 -14  -5   4         66.89         52.05         9.74 o                         
 -13  -5   4          5.74          8.54         7.78 o                         
 -12  -5   4        105.50        107.18         9.01 o                         
 -11  -5   4         58.82         67.62         7.85 o                         
 -10  -5   4        321.44        306.14        15.29 o                         
  -9  -5   4        408.80        404.58        14.31 o                         
  -8  -5   4       1259.99       1223.18        35.17 o                         
  -7  -5   4        359.63        369.78        12.90 o                         
  -6  -5   4         53.91         56.39         4.90 o                         
  -5  -5   4        483.36        478.55        16.56 o                         
  -4  -5   4       1568.42       1521.95        50.54 o                         
  -3  -5   4        906.06        857.92        32.13 o                         
  -2  -5   4        508.98        464.93        16.00 o                         
  -1  -5   4         66.64         61.94         4.32 o                         
   0  -5   4        101.43        103.16         6.08 o                         
   1  -5   4        402.86        389.94        10.82 o                         
   2  -5   4       1262.11       1303.37        49.19 o                         
   3  -5   4        275.32        305.71        25.46 o                         
   4  -5   4        131.62        125.79        13.12 o                         
   5  -5   4         26.15         14.33         6.95 o                         
   6  -5   4        740.00        736.17        28.49 o                         
   7  -5   4        646.76        617.29        19.88 o                         
   8  -5   4       1128.47       1102.49        32.06 o                         
   9  -5   4        620.35        603.37        20.77 o                         
  10  -5   4        376.18        379.25        14.76 o                         
  11  -5   4         54.22         52.29         7.51 o                         
  12  -5   4         67.60         70.19         9.83 o                         
  13  -5   4         97.06         98.23        12.94 o                         
  14  -5   4         71.54         73.36         9.52 o                         
  15  -5   4         70.75         74.05        10.78 o                         
  16  -5   4         18.00         20.95        12.88 o                         
 -18  -4   4         33.17         25.84        16.06 o                         
 -17  -4   4        132.13        106.14        15.83 o                         
 -16  -4   4         46.39         43.86        11.04 o                         
 -15  -4   4         14.99         14.82         9.20 o                         
 -14  -4   4         10.51         28.40         8.87 o                         
 -13  -4   4        272.28        284.92        14.14 o                         
 -12  -4   4        198.53        195.10         9.75 o                         
 -11  -4   4        313.25        315.32        13.44 o                         
 -10  -4   4        348.31        364.42        15.42 o                         
  -9  -4   4        616.13        632.58        18.45 o                         
  -8  -4   4        260.47        250.94         9.91 o                         
  -7  -4   4       1458.42       1414.28        37.19 o                         
  -6  -4   4       1448.08       1439.02        37.92 o                         
  -5  -4   4       1699.60       1636.61        59.03 o                         
  -4  -4   4         22.42         13.83         3.71 o                         
  -3  -4   4         13.78         27.05         3.46 o                         
  -1  -4   4       2710.49       2703.16        74.40 o                         
   0  -4   4        842.30        775.34        21.38 o                         
   1  -4   4        473.51        451.84        13.89 o                         
   2  -4   4        146.86        151.46         6.14 o                         
   3  -4   4        289.68        307.98        13.53 o                         
   4  -4   4        884.84        852.57        27.94 o                         
   5  -4   4        562.29        586.09        18.80 o                         
   6  -4   4        505.64        486.36        18.49 o                         
   7  -4   4        529.29        538.65        18.84 o                         
   8  -4   4         25.21         24.22         5.14 o                         
   9  -4   4        275.33        287.84        13.18 o                         
  10  -4   4        371.79        380.09        15.95 o                         
  11  -4   4        516.86        518.63        19.89 o                         
  12  -4   4        157.42        155.98        10.73 o                         
  13  -4   4         43.87         34.32        12.09 o                         
  14  -4   4         43.65         42.18        10.15 o                         
  15  -4   4        114.70        112.34        13.33 o                         
  16  -4   4         11.44          8.75        11.76 o                         
  17  -4   4         19.69         10.88        14.26 o                         
 -18  -3   4         30.37         17.83        12.26 o                         
 -17  -3   4         49.49         46.35        10.68 o                         
 -16  -3   4        103.10         95.83        12.38 o                         
 -15  -3   4        110.48        117.96         9.87 o                         
 -14  -3   4        189.62        184.79        10.94 o                         
 -13  -3   4         66.76         71.87         6.65 o                         
 -12  -3   4        375.41        338.33        12.61 o                         
 -11  -3   4        226.17        232.33         9.07 o                         
 -10  -3   4       1237.61       1242.78        32.50 o                         
  -9  -3   4        794.39        781.68        21.41 o                         
  -8  -3   4        713.05        686.84        21.80 o                         
  -7  -3   4        909.80        959.99        29.57 o                         
  -6  -3   4        613.42        644.32        19.06 o                         
  -4  -3   4       2572.91       2617.02        71.84 o                         
  -3  -3   4       2399.89       2325.21        72.36 o                         
  -2  -3   4        462.37        444.74        12.36 o                         
  -1  -3   4        171.54        173.84         6.09 o                         
   0  -3   4          8.19          7.96         2.21 o                         
   1  -3   4       4804.85       4712.80       147.10 o                         
   2  -3   4       2932.39       3030.83        85.77 o                         
   3  -3   4        982.63       1007.44        26.90 o                         
   4  -3   4        575.82        589.61        17.46 o                         
   5  -3   4         76.79         88.62         4.89 o                         
   6  -3   4        412.24        420.03        20.58 o                         
   7  -3   4        930.39        916.26        30.40 o                         
   8  -3   4       1673.83       1710.70        46.17 o                         
   9  -3   4       1057.81       1064.13        39.33 o                         
  10  -3   4        410.81        400.86        16.97 o                         
  11  -3   4          3.90          8.83         7.30 o                         
  12  -3   4         29.93         31.30         8.59 o                         
  13  -3   4         50.59         35.51         9.13 o                         
  14  -3   4        198.31        216.00        15.65 o                         
  15  -3   4        131.00        148.06        13.78 o                         
  16  -3   4         47.67         57.08        12.63 o                         
  17  -3   4          1.21         -6.25        13.42 o                         
 -19  -2   4          8.29         11.71        12.78 o                         
 -18  -2   4        100.82        114.82        18.58 o                         
 -17  -2   4         50.52         43.81        12.26 o                         
 -16  -2   4          9.94         21.01        10.93 o                         
 -15  -2   4        118.29         91.20         9.98 o                         
 -14  -2   4        311.50        319.23        14.67 o                         
 -13  -2   4        326.58        345.31        14.53 o                         
 -12  -2   4        550.37        542.49        18.23 o                         
 -11  -2   4        377.48        382.22        12.17 o                         
 -10  -2   4        170.35        151.68         7.36 o                         
  -9  -2   4       1269.59       1263.73        31.68 o                         
  -8  -2   4       1171.62       1165.43        33.54 o                         
  -7  -2   4       2061.68       2079.96        50.91 o                         
  -6  -2   4        477.48        454.70        11.66 o                         
  -5  -2   4       1486.86       1445.07        40.12 o                         
  -4  -2   4        440.92        496.36        12.54 o                         
  -3  -2   4       1483.79       1485.23        36.22 o                         
  -2  -2   4       3134.22       2968.84        93.93 o                         
  -1  -2   4       3821.40       3742.36       113.30 o                         
   0  -2   4       2063.43       2167.69        65.67 o                         
   1  -2   4        244.83        189.87         7.35 o                         
   2  -2   4        886.64        983.80        28.98 o                         
   3  -2   4        786.63        875.41        25.66 o                         
   4  -2   4       3689.64       3555.27       101.48 o                         
   5  -2   4       2450.48       2410.17        59.92 o                         
   6  -2   4        204.97        179.91        15.32 o                         
   7  -2   4        859.57        963.99        28.17 o                         
   8  -2   4        145.96        165.44         6.74 o                         
   9  -2   4        107.74        118.02         6.30 o                         
  10  -2   4        154.70        181.57         7.65 o                         
  11  -2   4        260.07        284.33        10.66 o                         
  12  -2   4        113.91        130.16         8.09 o                         
  13  -2   4          1.22         -1.96         5.63 o                         
  14  -2   4          2.81          2.84         6.04 o                         
  15  -2   4         44.93         51.89         7.14 o                         
  16  -2   4         34.93         15.72        12.20 o                         
  17  -2   4         50.61         47.61        13.34 o                         
  18  -2   4         10.64         -9.10        16.17 o                         
 -19  -1   4         11.26          9.80        12.99 o                         
 -18  -1   4         18.35         29.94        13.18 o                         
 -17  -1   4         15.77         18.32        10.30 o                         
 -16  -1   4         89.73         81.28        11.07 o                         
 -15  -1   4        171.22        171.55        10.69 o                         
 -14  -1   4        274.14        277.98        12.85 o                         
 -13  -1   4        159.26        170.82         8.08 o                         
 -12  -1   4         65.13         55.52         5.91 o                         
 -11  -1   4        214.64        195.72         8.47 o                         
 -10  -1   4        220.57        227.23         8.77 o                         
  -9  -1   4         67.72         71.18         5.17 o                         
  -8  -1   4       1954.96       1973.53        46.78 o                         
  -7  -1   4        663.29        662.46        18.06 o                         
  -6  -1   4       1521.67       1496.42        37.89 o                         
  -5  -1   4        669.15        653.45        18.25 o                         
  -4  -1   4       1559.04       1479.16        35.13 o                         
  -3  -1   4       2993.98       2857.94        75.50 o                         
  -2  -1   4       1018.69       1030.22        33.03 o                         
  -1  -1   4       2626.92       2581.62        59.21 o                         
   0  -1   4        327.95        352.40         8.92 o                         
   1  -1   4       2796.67       2754.32        64.08 o                         
   2  -1   4       3195.66       3243.58       100.90 o                         
   3  -1   4       1922.87       1941.84        50.64 o                         
   4  -1   4        588.82        582.82        16.35 o                         
   5  -1   4        261.67        273.82        10.15 o                         
   6  -1   4        110.46        108.48         7.69 o                         
   7  -1   4       1386.88       1398.58        38.12 o                         
   8  -1   4        403.83        398.53        11.47 o                         
   9  -1   4        682.43        641.01        19.17 o                         
  10  -1   4        321.49        319.03        10.44 o                         
  11  -1   4         34.90         28.13         4.48 o                         
  12  -1   4        179.08        189.50         8.31 o                         
  13  -1   4        267.45        300.58        11.83 o                         
  14  -1   4        130.53        140.75         9.73 o                         
  15  -1   4         90.85         85.25        11.30 o                         
  16  -1   4         56.49         49.53         7.87 o                         
  17  -1   4          4.78          6.12         6.45 o                         
  18  -1   4         35.26         10.58        20.20 o                         
 -19   0   4          4.22         12.89        13.65 o                         
 -18   0   4         47.18         60.15        11.54 o                         
 -17   0   4         53.42         57.36        10.99 o                         
 -16   0   4         28.92         39.76        10.79 o                         
 -15   0   4        184.05        180.23        10.96 o                         
 -14   0   4         12.28          7.08         6.43 o                         
 -13   0   4        125.88        117.99         7.11 o                         
 -12   0   4         72.55         68.04         5.94 o                         
 -11   0   4        217.68        210.08         8.55 o                         
 -10   0   4       1388.48       1395.38        32.70 o                         
  -9   0   4       1280.18       1317.85        31.04 o                         
  -8   0   4       1894.96       1915.55        48.53 o                         
  -7   0   4        157.71        148.19         5.25 o                         
  -6   0   4       7236.76       7350.55       181.02 o                         
  -5   0   4       5863.58       6028.76       140.83 o                         
  -4   0   4        534.08        668.58        15.62 o                         
  -3   0   4        298.77        298.11         7.12 o                         
  -2   0   4       8922.47       9225.39       482.13 o                         
  -1   0   4        685.83        678.41        14.86 o                         
   0   0   4       2165.84       2120.53        47.38 o                         
   1   0   4       3980.05       3876.85       116.80 o                         
   2   0   4         77.34         71.76         2.82 o                         
   3   0   4        996.14       1003.41        21.91 o                         
   4   0   4       3030.17       2905.75        65.08 o                         
   5   0   4         56.78         61.13         3.37 o                         
   6   0   4        150.20        107.46         4.61 o                         
   7   0   4        878.56        811.80        19.49 o                         
   8   0   4          8.49          3.70         2.85 o                         
   9   0   4        596.66        645.18        16.45 o                         
  10   0   4        619.11        675.76        17.33 o                         
  11   0   4        428.75        477.94        14.32 o                         
  12   0   4        122.57        107.32         7.13 o                         
  13   0   4         62.40         54.34         5.88 o                         
  14   0   4         38.39         30.02         6.52 o                         
  15   0   4         46.65         37.56         7.95 o                         
  16   0   4        104.30         96.73        17.81 o                         
  17   0   4         11.81          2.75         6.55 o                         
  18   0   4         34.60          9.52        27.99 o                         
 -19   1   4         11.03         -7.27        13.46 o                         
 -18   1   4         20.95          5.12        10.98 o                         
 -17   1   4         17.27         13.97        10.16 o                         
 -16   1   4         75.76         74.55        10.95 o                         
 -15   1   4        184.98        172.75        10.39 o                         
 -14   1   4        308.92        315.80        10.98 o                         
 -13   1   4        159.66        162.71         7.14 o                         
 -12   1   4         84.25         82.36         5.57 o                         
 -11   1   4        338.61        307.74        14.88 o                         
  -9   1   4        126.93        123.36         6.09 o                         
  -8   1   4       1632.75       1682.91        49.34 o                         
  -7   1   4        661.75        664.43        17.12 o                         
  -6   1   4       1487.63       1490.61        35.86 o                         
  -5   1   4        743.44        729.36        17.36 o                         
  -4   1   4       1388.43       1322.28        33.01 o                         
  -3   1   4       3004.33       2901.38        59.29 o                         
  -2   1   4       1243.24       1252.71        25.32 o                         
  -1   1   4       2489.04       2483.54        59.08 o                         
   0   1   4        325.20        347.10         8.85 o                         
   1   1   4       2477.13       2464.45        57.89 o                         
   2   1   4       3814.45       3839.67        80.44 o                         
   3   1   4       1661.70       1659.36        42.01 o                         
   4   1   4        487.50        491.12        12.75 o                         
   5   1   4        272.39        285.89         7.30 o                         
   6   1   4        180.08        172.57         5.13 o                         
   7   1   4       1538.64       1567.00        33.08 o                         
   8   1   4        341.46        326.46        10.13 o                         
   9   1   4        737.54        709.15        18.00 o                         
  10   1   4        231.80        234.51         9.53 o                         
  11   1   4         33.26         32.99         4.33 o                         
  12   1   4        141.18        128.55         6.74 o                         
  13   1   4        249.03        259.41        11.12 o                         
  14   1   4        138.48        139.37         9.80 o                         
  15   1   4        101.63        103.77         8.06 o                         
  16   1   4         43.86         45.20         6.86 o                         
  17   1   4          6.43          4.49        10.19 o                         
  18   1   4         29.48         11.20         9.80 o                         
 -19   2   4          3.43         -3.14        14.23 o                         
 -18   2   4        104.12        134.78        17.03 o                         
 -17   2   4         43.34         48.72        11.70 o                         
 -16   2   4         15.12          8.62         5.60 o                         
 -15   2   4        129.33        114.27         9.19 o                         
 -14   2   4        292.32        298.51        12.74 o                         
 -13   2   4        338.96        371.86        14.34 o                         
 -12   2   4        693.57        661.17        19.98 o                         
 -11   2   4        339.85        335.95        13.34 o                         
 -10   2   4        165.99        155.66         6.67 o                         
  -9   2   4       1291.60       1297.71        31.76 o                         
  -8   2   4       1291.29       1273.43        31.86 o                         
  -7   2   4       1916.88       1950.27        50.93 o                         
  -6   2   4        431.16        402.24        10.81 o                         
  -5   2   4       1543.62       1543.30        34.26 o                         
  -4   2   4        374.58        436.99        11.45 o                         
  -3   2   4       1405.07       1416.43        34.52 o                         
  -2   2   4       3290.33       3211.62        72.96 o                         
  -1   2   4       3843.37       3769.40        98.16 o                         
   0   2   4       2325.68       2473.83        55.02 o                         
   1   2   4        301.22        247.09         5.92 o                         
   2   2   4        930.74       1021.70        24.12 o                         
   3   2   4        919.08       1004.65        22.89 o                         
   4   2   4       4152.49       4060.57        86.10 o                         
   5   2   4       2195.34       2141.06        50.83 o                         
   6   2   4        299.72        275.71         7.69 o                         
   7   2   4       1081.75       1172.07        24.32 o                         
   8   2   4        149.46        160.69         6.01 o                         
   9   2   4        143.02        146.73         5.52 o                         
  10   2   4        151.55        174.19         7.50 o                         
  11   2   4        271.26        285.86         9.83 o                         
  12   2   4        140.02        140.67         7.19 o                         
  13   2   4          4.90          5.92         4.76 o                         
  14   2   4          3.04          4.12         5.02 o                         
  15   2   4         33.42         30.34         7.90 o                         
  16   2   4         59.96         46.70         7.26 o                         
  17   2   4         43.07         37.73        11.03 o                         
  18   2   4         16.15         30.94        11.16 o                         
 -18   3   4         27.67         15.72         6.23 o                         
 -17   3   4         54.21         44.99         8.46 o                         
 -16   3   4         85.14        101.60         8.90 o                         
 -15   3   4        122.15        128.99         9.72 o                         
 -14   3   4        168.51        165.17        11.27 o                         
 -13   3   4         51.01         61.03         7.42 o                         
 -12   3   4        348.21        341.72        12.34 o                         
 -11   3   4        210.35        207.16         9.90 o                         
 -10   3   4       1347.22       1362.31        32.67 o                         
  -9   3   4        878.91        860.55        22.67 o                         
  -8   3   4        947.15        918.48        20.91 o                         
  -7   3   4        981.00       1016.56        26.25 o                         
  -6   3   4        662.17        679.16        16.34 o                         
  -5   3   4        408.14        402.70        10.52 o                         
  -4   3   4       2436.14       2502.35        57.31 o                         
  -3   3   4       2439.30       2424.12        56.25 o                         
  -2   3   4        473.09        461.27        11.01 o                         
  -1   3   4        194.32        192.74         6.28 o                         
   0   3   4         26.35         26.19         2.15 o                         
   1   3   4       4983.05       4970.95       113.78 o                         
   2   3   4       2531.98       2708.39        63.10 o                         
   3   3   4        831.41        859.48        22.24 o                         
   4   3   4        540.04        552.28        14.40 o                         
   5   3   4         71.98         81.61         3.70 o                         
   6   3   4        549.39        538.75        12.94 o                         
   7   3   4       1075.15       1058.61        23.91 o                         
   8   3   4       1462.22       1474.02        36.20 o                         
   9   3   4       1297.82       1286.69        28.93 o                         
  10   3   4        451.38        447.14        12.48 o                         
  11   3   4          3.71          9.67         3.92 o                         
  12   3   4         39.64         42.24         5.08 o                         
  13   3   4         99.73        100.78         6.25 o                         
  14   3   4        156.89        158.15         9.89 o                         
  15   3   4         95.89         87.59         8.71 o                         
  16   3   4         57.94         54.69         8.69 o                         
  17   3   4          0.56          3.19        11.91 o                         
 -18   4   4         27.07         21.50        15.32 o                         
 -17   4   4        125.64        115.14        16.64 o                         
 -16   4   4         62.42         45.12        10.32 o                         
 -15   4   4         11.84          2.03        10.42 o                         
 -14   4   4          6.72          0.34         7.31 o                         
 -13   4   4        202.56        200.82        11.19 o                         
 -12   4   4        163.57        163.45        13.75 o                         
 -11   4   4        310.43        313.55        11.42 o                         
 -10   4   4        404.42        412.36        12.85 o                         
  -9   4   4        545.24        557.03        15.61 o                         
  -8   4   4        219.41        219.60         7.72 o                         
  -7   4   4       1341.54       1305.23        31.49 o                         
  -6   4   4       1324.21       1356.72        32.18 o                         
  -5   4   4       2067.47       2059.23        45.78 o                         
  -4   4   4         33.83         29.93         2.70 o                         
  -3   4   4          5.72         12.31         2.29 o                         
  -2   4   4        237.98        227.78         6.89 o                         
  -1   4   4       2596.98       2590.03        62.04 o                         
   0   4   4        630.78        572.01        18.22 o                         
   1   4   4        551.69        529.01        13.24 o                         
   2   4   4        161.32        160.21         6.12 o                         
   3   4   4        377.95        403.32         9.90 o                         
   4   4   4       1050.66       1016.56        22.48 o                         
   5   4   4        493.85        530.58        13.71 o                         
   6   4   4        647.80        636.00        15.25 o                         
   7   4   4        600.01        608.19        14.78 o                         
   8   4   4         22.56         20.68         3.59 o                         
   9   4   4        316.91        324.27         9.99 o                         
  10   4   4        410.56        394.17        12.24 o                         
  11   4   4        529.19        519.04        15.28 o                         
  12   4   4        164.73        161.61         9.32 o                         
  13   4   4         60.72         72.07         6.29 o                         
  14   4   4         38.85         27.75         6.12 o                         
  15   4   4        133.99        133.07        25.87 o                         
  16   4   4         30.62         38.63        19.87 o                         
  17   4   4         21.64         24.00        22.36 o                         
 -17   5   4          3.93         13.16        14.64 o                         
 -16   5   4          6.89         -1.97        14.22 o                         
 -15   5   4         22.88         25.03        10.66 o                         
 -14   5   4         42.76         52.18         9.49 o                         
 -13   5   4          2.28          7.31         7.18 o                         
 -12   5   4        119.45        109.25        16.30 o                         
 -11   5   4         97.80        105.71         7.11 o                         
 -10   5   4        416.65        416.57        11.06 o                         
  -9   5   4        386.27        378.97        11.71 o                         
  -8   5   4       1318.17       1291.35        29.93 o                         
  -7   5   4        378.90        380.45        10.74 o                         
  -6   5   4         38.54         38.92         3.48 o                         
  -5   5   4        466.03        459.43        11.56 o                         
  -4   5   4       1739.30       1687.72        35.71 o                         
  -3   5   4       1019.07        973.39        23.00 o                         
  -2   5   4        587.25        547.96        13.53 o                         
  -1   5   4         52.52         49.82         3.15 o                         
   0   5   4         74.35         84.64         4.19 o                         
   1   5   4        324.02        326.44        10.35 o                         
   2   5   4       1229.48       1259.99        32.33 o                         
   3   5   4        377.87        339.29        10.87 o                         
   4   5   4        160.47        190.46         7.91 o                         
   5   5   4         28.06         24.00         2.38 o                         
   6   5   4        801.49        780.50        18.57 o                         
   7   5   4        623.17        602.38        15.38 o                         
   8   5   4       1056.27       1032.72        25.25 o                         
   9   5   4        547.10        525.51        14.75 o                         
  10   5   4        335.49        341.78        11.80 o                         
  11   5   4         49.26         50.63         6.12 o                         
  12   5   4         53.19         61.68         6.98 o                         
  13   5   4         93.44         92.25         7.56 o                         
  14   5   4         81.38         79.17         7.40 o                         
  15   5   4         54.66         64.19        15.33 o                         
  16   5   4         12.88          7.00        13.80 o                         
 -16   6   4         13.52          4.08        14.70 o                         
 -15   6   4         16.67         31.29        14.55 o                         
 -14   6   4         10.12         12.19         8.52 o                         
 -13   6   4        170.12        184.19        16.16 o                         
 -12   6   4        137.76        151.57         9.26 o                         
 -11   6   4         52.45         48.84         5.85 o                         
 -10   6   4          2.58          0.06         4.01 o                         
  -9   6   4         16.44         12.95         3.49 o                         
  -8   6   4         82.30         80.49         5.08 o                         
  -7   6   4        612.30        625.73        16.21 o                         
  -6   6   4       1148.93       1143.38        26.70 o                         
  -5   6   4        774.41        740.86        17.60 o                         
  -4   6   4        233.41        237.31         7.25 o                         
  -3   6   4          5.06         -1.75         3.26 o                         
  -2   6   4        309.59        323.83         9.59 o                         
  -1   6   4       1168.77       1160.47        30.87 o                         
   0   6   4       1185.81       1182.85        30.11 o                         
   1   6   4         13.91          9.43         3.03 o                         
   2   6   4        191.87        199.05         8.67 o                         
   3   6   4         23.95         24.32         4.61 o                         
   4   6   4        444.48        451.80        13.87 o                         
   5   6   4        656.01        648.49        18.47 o                         
   6   6   4        662.82        673.14        18.50 o                         
   7   6   4         12.33          2.53         4.92 o                         
   8   6   4        111.61         88.98         6.69 o                         
   9   6   4         52.07         54.79         4.65 o                         
  10   6   4         76.84         69.15         6.58 o                         
  11   6   4         54.27         44.02         8.87 o                         
  12   6   4         69.27         87.93         9.53 o                         
  13   6   4          5.22         -2.52         8.10 o                         
  14   6   4          9.55          0.66         7.45 o                         
  15   6   4          9.61         -1.03        14.46 o                         
 -15   7   4         45.42         39.62        14.97 o                         
 -14   7   4         32.31         30.61        17.33 o                         
 -13   7   4          6.03          5.11        18.75 o                         
 -12   7   4          9.03         19.79        12.60 o                         
 -11   7   4        199.02        204.25        11.30 o                         
 -10   7   4        361.97        393.58        16.30 o                         
  -9   7   4        395.57        408.02        16.01 o                         
  -8   7   4         55.97         51.00         7.01 o                         
  -7   7   4        352.56        338.82        13.18 o                         
  -6   7   4         89.92         78.76         6.23 o                         
  -5   7   4         15.57         13.08         4.76 o                         
  -4   7   4        121.91        115.89         4.97 o                         
  -3   7   4        756.42        729.19        19.73 o                         
  -2   7   4        148.60        146.65         6.43 o                         
  -1   7   4        189.13        177.12         7.62 o                         
   0   7   4        241.76        225.33         7.50 o                         
   1   7   4        182.56        197.76         8.61 o                         
   2   7   4        621.70        632.07        18.95 o                         
   3   7   4        187.42        188.11         8.52 o                         
   4   7   4         18.94         23.64         4.80 o                         
   5   7   4        196.87        182.02         7.75 o                         
   6   7   4        157.45        152.51         7.18 o                         
   7   7   4        316.89        313.34        12.23 o                         
   8   7   4        230.50        232.60        11.71 o                         
   9   7   4        145.60        156.10        10.31 o                         
  10   7   4         13.05          9.79         8.19 o                         
  11   7   4          6.13          4.65         8.48 o                         
  12   7   4          1.95          6.25         6.21 o                         
  13   7   4         33.94         18.38         7.45 o                         
  14   7   4         11.39         12.79        15.10 o                         
 -14   8   4         26.43         27.29        14.64 o                         
 -13   8   4         95.95         91.73        40.03 o                         
 -12   8   4         75.75         61.92         9.20 o                         
 -11   8   4         22.92         11.45         9.29 o                         
 -10   8   4         29.51         26.13         7.93 o                         
  -9   8   4         41.89         36.94         7.23 o                         
  -8   8   4        151.16        153.09        11.07 o                         
  -7   8   4        155.27        159.64        10.09 o                         
  -6   8   4        152.29        148.26         9.70 o                         
  -5   8   4         42.56         43.68         7.47 o                         
  -4   8   4         37.16         37.96         5.83 o                         
  -3   8   4         19.06         13.14         3.98 o                         
  -2   8   4        112.70        103.75         6.07 o                         
  -1   8   4        231.79        238.99         8.85 o                         
   0   8   4        329.97        333.18        11.91 o                         
   1   8   4         18.66         23.93         6.46 o                         
   2   8   4          8.02         -1.09         5.84 o                         
   3   8   4        186.23        173.89         9.26 o                         
   4   8   4        236.49        243.51        10.44 o                         
   5   8   4        400.83        423.29        15.51 o                         
   6   8   4        368.59        397.69        14.98 o                         
   7   8   4        261.00        254.80        11.19 o                         
   8   8   4        152.47        144.86         9.55 o                         
   9   8   4          6.72          7.41         7.39 o                         
  10   8   4        146.27        133.01         9.97 o                         
  11   8   4        105.25         94.74        10.16 o                         
  12   8   4        125.46        136.76        10.63 o                         
  13   8   4          7.13          7.38         7.35 o                         
 -13   9   4          3.65         16.42        16.10 o                         
 -12   9   4          4.15         -8.60        16.59 o                         
 -11   9   4         66.03         67.84        10.23 o                         
 -10   9   4         87.39         82.09         8.74 o                         
  -9   9   4        232.88        231.25        14.56 o                         
  -8   9   4         89.38         66.39         9.52 o                         
  -7   9   4          5.39          1.37         7.32 o                         
  -6   9   4         10.57         17.93         7.32 o                         
  -5   9   4        136.03        145.28        10.99 o                         
  -4   9   4        103.10        115.59         8.85 o                         
  -3   9   4        148.74        146.48        16.28 o                         
  -2   9   4         59.71         67.00         8.39 o                         
  -1   9   4         27.25         31.55         5.20 o                         
   0   9   4        114.86        126.50         9.57 o                         
   1   9   4         28.91         17.85         6.90 o                         
   2   9   4         73.88         79.83         9.00 o                         
   3   9   4        139.38        168.69        11.64 o                         
   4   9   4        105.73        112.09         9.07 o                         
   5   9   4         26.72         24.84         9.42 o                         
   6   9   4         10.03          2.11         7.44 o                         
   7   9   4        156.60        147.28        13.25 o                         
   8   9   4        122.16        121.51        11.84 o                         
   9   9   4         66.59         68.54        11.52 o                         
  10   9   4        101.51         99.98        11.08 o                         
  11   9   4         18.73         12.74         9.62 o                         
  12   9   4         35.09         26.13         9.24 o                         
 -11  10   4         51.24         45.10        10.83 o                         
 -10  10   4          3.07          6.91        19.01 o                         
  -9  10   4          2.45         -4.87        10.13 o                         
  -8  10   4          8.91          0.75        10.90 o                         
  -7  10   4         40.72         37.60        10.77 o                         
  -6  10   4         57.15         42.02         8.39 o                         
  -5  10   4         75.05         70.58         8.75 o                         
  -4  10   4         40.16         31.25         9.21 o                         
  -3  10   4         17.30          6.67         8.34 o                         
  -2  10   4         11.05          8.78        10.65 o                         
  -1  10   4         56.02         59.82        11.04 o                         
   0  10   4         39.00         57.71        14.40 o                         
   1  10   4         43.04         50.38        10.52 o                         
   2  10   4         45.34         59.38         8.52 o                         
   3  10   4        101.11        103.06        11.53 o                         
   4  10   4         37.57         40.17        13.81 o                         
   5  10   4         17.45         -0.20        15.57 o                         
   6  10   4        124.18        149.08        13.27 o                         
   7  10   4         84.34         72.88        12.68 o                         
   8  10   4         31.71         22.79        13.34 o                         
   9  10   4         16.72         -0.26        11.93 o                         
  10  10   4        134.23        107.40        13.70 o                         
  -8  11   4         30.36         20.58        10.90 o                         
  -7  11   4         39.36         33.66        14.64 o                         
  -6  11   4          1.37         -7.84        12.22 o                         
  -5  11   4         12.02          4.59        12.79 o                         
  -4  11   4        188.99        232.10        20.51 o                         
  -3  11   4         24.64         27.73        12.01 o                         
  -2  11   4         13.88         20.28        12.27 o                         
  -1  11   4         21.27         26.80        11.43 o                         
   0  11   4         41.35         75.77        21.94 o                         
   1  11   4         19.43         12.54        14.23 o                         
   2  11   4         33.03         51.75        14.78 o                         
   3  11   4         58.78         63.21        16.38 o                         
   4  11   4         27.73         31.70        16.45 o                         
   5  11   4          4.09         -4.17        12.64 o                         
   6  11   4         19.78         26.90        14.07 o                         
   7  11   4          2.80        -12.09        12.09 o                         
  -2  12   4         18.96         33.19        12.63 o                         
  -1  12   4          6.23         19.11        33.22 o                         
   0  12   4          1.62          4.57        24.89 o                         
   1  12   4         12.57         18.73        23.16 o                         
  -8 -11   5        121.48        136.49        15.97 o                         
  -7 -11   5         46.13         62.83        16.71 o                         
  -6 -11   5          1.03        -11.39        11.39 o                         
  -5 -11   5          1.58         -4.84        12.81 o                         
  -4 -11   5         58.77         53.32        11.03 o                         
   1 -11   5          5.61         -1.80         8.55 o                         
   2 -11   5         10.24          8.35        14.06 o                         
   3 -11   5         19.56         19.27        12.18 o                         
   4 -11   5         12.61         -1.11        12.96 o                         
   5 -11   5         11.03         22.93        12.81 o                         
   6 -11   5          7.27         18.50        14.34 o                         
 -10 -10   5         23.45          4.39        17.30 o                         
  -9 -10   5          2.97          9.74        18.18 o                         
  -8 -10   5         33.76         40.69        18.04 o                         
  -7 -10   5         62.13         47.32        13.39 o                         
  -6 -10   5         13.15          7.31        11.38 o                         
  -5 -10   5         10.65          6.14         9.73 o                         
  -4 -10   5         33.09         42.48        12.60 o                         
  -3 -10   5         30.81          9.26         7.61 o                         
   0 -10   5         31.65         39.70        10.66 o                         
   1 -10   5         11.78          3.02         8.15 o                         
   2 -10   5        132.55        145.71        24.43 o                         
   3 -10   5         24.42         24.88         9.18 o                         
   4 -10   5         53.72         38.40        10.93 o                         
   5 -10   5         31.47         22.02        13.28 o                         
   6 -10   5         35.18         26.60        14.21 o                         
   7 -10   5         26.53         22.37        12.44 o                         
   8 -10   5         19.13          9.40        16.24 o                         
   9 -10   5        141.41        152.42        27.26 o                         
 -13  -9   5          7.86         35.32        26.53 o                         
 -12  -9   5         51.02         44.53        21.08 o                         
 -11  -9   5          1.81         13.24        19.16 o                         
 -10  -9   5         30.74         36.62        14.52 o                         
  -9  -9   5         73.67        104.87        14.52 o                         
  -8  -9   5         25.56         15.99        11.97 o                         
  -7  -9   5         43.85         37.67        11.07 o                         
  -6  -9   5         25.37         29.49        14.28 o                         
  -5  -9   5         55.89         49.84        17.06 o                         
  -4  -9   5          9.94         14.59        11.13 o                         
  -3  -9   5          7.27         13.04         7.21 o                         
  -2  -9   5        215.04        201.33        12.70 o                         
  -1  -9   5        198.27        203.12        12.78 o                         
   0  -9   5         37.63         30.75         7.87 o                         
   1  -9   5         20.55         23.90         8.80 o                         
   2  -9   5        125.01        114.74        14.74 o                         
   3  -9   5        155.55        131.46        13.39 o                         
   4  -9   5         34.19         49.35         9.44 o                         
   5  -9   5         46.14         65.93        11.58 o                         
   6  -9   5          7.07          9.36        11.41 o                         
   7  -9   5        144.92        137.76        14.59 o                         
   8  -9   5        115.20        116.47        14.56 o                         
   9  -9   5         77.69         69.07        21.04 o                         
  10  -9   5         63.93         57.79        19.67 o                         
  11  -9   5         23.59         21.19        20.06 o                         
 -14  -8   5          0.80         22.37        23.04 o                         
 -13  -8   5          0.25          0.19        16.23 o                         
 -12  -8   5         76.54         89.15        16.41 o                         
 -11  -8   5         75.11         79.97        17.17 o                         
 -10  -8   5         33.36          7.26        30.98 o                         
  -9  -8   5         38.85         49.83        14.13 o                         
  -8  -8   5          5.87          6.04        11.98 o                         
  -7  -8   5         19.41         15.10         9.98 o                         
  -6  -8   5        415.84        420.08        20.57 o                         
  -5  -8   5        308.95        294.33        16.63 o                         
  -4  -8   5        586.02        587.25        27.33 o                         
  -3  -8   5        276.75        280.75        10.76 o                         
  -2  -8   5         29.48         17.05         4.18 o                         
  -1  -8   5         17.42         15.94         3.93 o                         
   0  -8   5        363.90        352.43        22.05 o                         
   1  -8   5        643.07        638.28        27.70 o                         
   2  -8   5        134.58        115.19        12.04 o                         
   3  -8   5         16.03         14.55         7.82 o                         
   4  -8   5         62.89         61.22         9.45 o                         
   5  -8   5         43.40         27.73         9.38 o                         
   6  -8   5        137.74        131.83        12.91 o                         
   7  -8   5        210.73        296.59        72.74 o                         
   8  -8   5         68.67         73.34        15.00 o                         
   9  -8   5         10.49         14.33        13.52 o                         
  10  -8   5         65.60         21.53        30.84 o                         
  11  -8   5         42.75         21.15        14.81 o                         
  12  -8   5        100.46        115.01        22.02 o                         
  13  -8   5         85.03         62.09        21.45 o                         
 -15  -7   5         47.12         44.34         7.10 o                         
 -14  -7   5         70.59         68.00         7.57 o                         
 -13  -7   5         51.23         45.80         8.22 o                         
 -12  -7   5          0.90          4.22         6.10 o                         
 -11  -7   5         60.77         71.25        14.43 o                         
 -10  -7   5        101.90        131.57        14.70 o                         
  -9  -7   5        269.16        301.68        21.92 o                         
  -8  -7   5        503.98        544.97        35.37 o                         
  -7  -7   5        466.54        473.31        26.27 o                         
  -6  -7   5        419.46        419.32        23.60 o                         
  -5  -7   5        224.55        223.68         9.10 o                         
  -4  -7   5        183.13        189.28         9.00 o                         
  -3  -7   5        702.72        728.42        26.24 o                         
  -2  -7   5        632.53        640.53        21.82 o                         
  -1  -7   5        300.07        301.83        11.15 o                         
   0  -7   5         41.15         42.01         4.10 o                         
   1  -7   5         51.18         61.80         7.15 o                         
   2  -7   5        115.71        104.08         8.37 o                         
   3  -7   5        280.69        286.35        17.31 o                         
   4  -7   5        579.54        544.95        26.98 o                         
   5  -7   5         53.04         70.09         9.48 o                         
   6  -7   5         10.57         19.22        11.87 o                         
   7  -7   5         51.74         44.52        10.92 o                         
   8  -7   5        109.91        114.75        12.83 o                         
   9  -7   5        156.32        173.12        15.06 o                         
  10  -7   5         68.21         61.08        13.30 o                         
  11  -7   5        134.49        140.27        21.75 o                         
  12  -7   5         46.64         64.10        16.19 o                         
  13  -7   5          2.15          7.57        19.37 o                         
  14  -7   5         67.69         49.51        20.89 o                         
 -16  -6   5         81.31         68.58        10.27 o                         
 -15  -6   5         40.80         33.43         9.60 o                         
 -14  -6   5         27.55         19.97         8.42 o                         
 -13  -6   5         39.05         50.33         7.73 o                         
 -12  -6   5        146.07        151.70         9.71 o                         
 -11  -6   5        374.86        363.80        15.16 o                         
 -10  -6   5        215.19        206.48        10.25 o                         
  -9  -6   5        191.97        185.11         9.31 o                         
  -8  -6   5        195.53        180.19         8.98 o                         
  -7  -6   5        396.66        434.06        15.73 o                         
  -6  -6   5       1118.34       1158.08        38.01 o                         
  -5  -6   5       1491.54       1508.71        49.51 o                         
  -4  -6   5        863.89        861.79        27.28 o                         
  -3  -6   5        104.42        107.30         5.61 o                         
  -2  -6   5         92.99         93.93         5.33 o                         
  -1  -6   5        102.86        102.16         5.45 o                         
   0  -6   5        815.08        809.67        21.29 o                         
   1  -6   5       1022.34       1066.41        29.85 o                         
   2  -6   5        436.81        452.98        24.02 o                         
   3  -6   5         80.84         83.60         8.11 o                         
   4  -6   5        157.85        203.12        42.90 o                         
   5  -6   5        925.61        908.91        44.87 o                         
   6  -6   5         75.63         81.55        10.10 o                         
   7  -6   5        138.15        152.40        12.71 o                         
   8  -6   5          6.70         -2.37         9.59 o                         
   9  -6   5         13.88         10.51         5.82 o                         
  10  -6   5         60.04         49.35         7.27 o                         
  11  -6   5        159.48        152.71        12.22 o                         
  12  -6   5        240.77        253.13        26.13 o                         
  13  -6   5        116.17        114.41         9.83 o                         
  14  -6   5         62.59         69.22        13.98 o                         
  15  -6   5          6.69        -15.69        15.69 o                         
 -17  -5   5          4.66          0.29        11.55 o                         
 -16  -5   5        187.29        188.24        21.97 o                         
 -15  -5   5        148.61        152.45        11.53 o                         
 -14  -5   5         98.67        101.58        13.61 o                         
 -13  -5   5        124.13        142.24        11.21 o                         
 -12  -5   5         67.22         64.32         7.90 o                         
 -11  -5   5         54.10         43.20         8.15 o                         
 -10  -5   5        686.77        713.66        21.98 o                         
  -9  -5   5        914.32        952.91        29.82 o                         
  -8  -5   5       1641.57       1658.50        48.85 o                         
  -7  -5   5        679.78        706.82        23.05 o                         
  -6  -5   5        191.54        210.86        10.37 o                         
  -5  -5   5         28.22         30.64         4.64 o                         
  -4  -5   5        331.37        316.64        11.80 o                         
  -3  -5   5        869.72        863.93        26.39 o                         
  -2  -5   5        555.30        538.72        18.87 o                         
  -1  -5   5        251.22        239.65         9.20 o                         
   0  -5   5         18.38         20.95         3.06 o                         
   1  -5   5          3.74          1.12         2.64 o                         
   2  -5   5        998.25       1004.82        30.40 o                         
   3  -5   5       2788.56       2729.37       115.05 o                         
   4  -5   5        347.37        368.25        22.82 o                         
   5  -5   5        169.90        173.57         8.77 o                         
   6  -5   5        172.59        182.74         8.15 o                         
   7  -5   5         37.11         32.28         5.37 o                         
   8  -5   5        429.04        427.96        14.20 o                         
   9  -5   5        512.99        518.11        18.06 o                         
  10  -5   5        314.64        326.42        13.86 o                         
  11  -5   5         43.96         34.22        10.03 o                         
  12  -5   5         22.94         19.51         7.80 o                         
  13  -5   5          3.62         -2.74         8.13 o                         
  14  -5   5         23.05         16.66         9.40 o                         
  15  -5   5          7.69          6.04        10.50 o                         
  16  -5   5          5.15         -0.40        13.51 o                         
 -18  -4   5          2.02        -12.00        12.39 o                         
 -17  -4   5         35.09         30.71        15.18 o                         
 -16  -4   5         64.06         61.43        10.94 o                         
 -15  -4   5         64.31         63.53         9.98 o                         
 -14  -4   5          9.99         18.35         8.67 o                         
 -13  -4   5        110.26        123.63        10.59 o                         
 -12  -4   5         51.62         40.49         8.38 o                         
 -11  -4   5        206.90        217.02        10.32 o                         
 -10  -4   5        459.76        463.84        16.04 o                         
  -9  -4   5         92.28         89.42         6.59 o                         
  -8  -4   5        232.44        222.18         9.24 o                         
  -7  -4   5        853.09        859.79        27.50 o                         
  -6  -4   5        990.01        972.12        28.32 o                         
  -5  -4   5       2146.85       2013.62        57.26 o                         
  -4  -4   5        222.29        223.53         8.79 o                         
  -3  -4   5        401.36        386.61        11.81 o                         
  -2  -4   5        172.89        180.13         8.97 o                         
  -1  -4   5       1706.35       1687.43        46.98 o                         
   0  -4   5       1211.43       1245.02        33.04 o                         
   1  -4   5       1364.51       1305.22        34.04 o                         
   2  -4   5        785.19        782.81        33.96 o                         
   3  -4   5         31.62         35.55         4.18 o                         
   4  -4   5        433.82        463.78        17.72 o                         
   5  -4   5        242.43        249.11         9.41 o                         
   6  -4   5       2116.98       2104.96        66.37 o                         
   7  -4   5        415.85        408.98        14.19 o                         
   8  -4   5        133.20        158.91         9.30 o                         
   9  -4   5        127.39        108.79         7.61 o                         
  10  -4   5        159.25        136.28         8.83 o                         
  11  -4   5        335.46        341.22        15.60 o                         
  12  -4   5        183.82        202.97        11.68 o                         
  13  -4   5         34.14         32.20        12.01 o                         
  14  -4   5         65.06         76.94        19.28 o                         
  15  -4   5         41.33         45.02        11.77 o                         
  16  -4   5         42.98         34.80        12.42 o                         
  17  -4   5         11.56         -1.34        21.10 o                         
 -18  -3   5          2.44          8.88        10.81 o                         
 -17  -3   5          9.08         19.76        10.44 o                         
 -16  -3   5          4.00          9.67         9.70 o                         
 -15  -3   5         54.93         59.55         8.90 o                         
 -14  -3   5        140.09        149.56         9.91 o                         
 -13  -3   5        327.28        323.06        12.71 o                         
 -12  -3   5         59.24         60.44         6.15 o                         
 -11  -3   5        224.07        220.09         9.05 o                         
 -10  -3   5        177.73        184.71         7.83 o                         
  -9  -3   5        113.15        109.81         6.11 o                         
  -8  -3   5       1118.26       1091.29        36.08 o                         
  -7  -3   5        629.26        617.82        17.79 o                         
  -6  -3   5         96.62         88.83         4.81 o                         
  -5  -3   5        178.84        194.02         9.18 o                         
  -4  -3   5         84.33         70.99         4.50 o                         
  -3  -3   5       3114.85       3154.12        83.18 o                         
  -2  -3   5       2638.35       2689.82        68.42 o                         
  -1  -3   5        447.40        436.01        20.89 o                         
   0  -3   5        693.77        697.65        19.28 o                         
   1  -3   5       2198.06       2510.28        98.59 o                         
   2  -3   5        354.11        325.05        11.70 o                         
   3  -3   5        443.23        435.43        14.78 o                         
   4  -3   5       1050.41       1047.05        37.01 o                         
   5  -3   5        728.44        718.38        25.83 o                         
   6  -3   5         15.45          7.02         4.71 o                         
   7  -3   5        539.04        528.15        19.21 o                         
   8  -3   5        568.87        551.62        19.68 o                         
   9  -3   5        858.21        825.54        26.29 o                         
  10  -3   5        168.13        141.57         9.48 o                         
  11  -3   5        157.83        129.19         9.20 o                         
  12  -3   5         68.15         82.37         9.37 o                         
  13  -3   5         41.11         34.91        10.53 o                         
  14  -3   5        108.76        116.14        11.39 o                         
  15  -3   5        136.55        124.58        13.68 o                         
  16  -3   5         47.05         48.56        12.95 o                         
  17  -3   5         40.21         31.62        20.18 o                         
 -19  -2   5          8.27          7.35        13.10 o                         
 -18  -2   5         26.42         34.25        10.45 o                         
 -17  -2   5        142.27        123.11        16.15 o                         
 -16  -2   5         61.66         53.70        11.34 o                         
 -15  -2   5         12.94         18.51         9.89 o                         
 -14  -2   5         20.33         11.90         8.47 o                         
 -13  -2   5        168.80        175.94         8.81 o                         
 -12  -2   5        104.50        106.72         7.02 o                         
 -11  -2   5        248.55        258.19        10.77 o                         
 -10  -2   5        751.30        731.44        20.60 o                         
  -9  -2   5         59.27         59.81         5.00 o                         
  -8  -2   5         20.30         18.29         5.14 o                         
  -7  -2   5        993.22       1023.73        25.25 o                         
  -6  -2   5       1374.42       1285.24        31.84 o                         
  -5  -2   5       3960.66       3978.14       107.19 o                         
  -4  -2   5       3236.18       3257.39        88.28 o                         
  -3  -2   5       2471.58       2495.78        67.81 o                         
  -2  -2   5        569.63        574.33        20.19 o                         
  -1  -2   5       1152.25       1076.39        40.50 o                         
   0  -2   5       4254.55       4282.81       107.49 o                         
   1  -2   5       1180.53       1156.11        29.67 o                         
   2  -2   5        732.85        636.76        17.29 o                         
   3  -2   5        564.10        578.85        17.24 o                         
   4  -2   5        342.85        344.34        10.52 o                         
   6  -2   5       1532.20       1509.92        38.38 o                         
   7  -2   5        516.08        543.12        16.37 o                         
   8  -2   5        166.16        163.18         8.52 o                         
   9  -2   5         36.32         36.59         5.28 o                         
  10  -2   5        206.52        197.23         9.61 o                         
  11  -2   5        532.80        518.20        19.69 o                         
  12  -2   5        461.92        454.17        17.04 o                         
  13  -2   5        139.91        129.09        12.67 o                         
  14  -2   5         34.90         47.07        11.43 o                         
  15  -2   5         32.33         14.65        11.84 o                         
  16  -2   5         20.90          3.34        12.63 o                         
  17  -2   5         47.83         49.25        13.54 o                         
 -19  -1   5        101.24         93.03        16.90 o                         
 -18  -1   5         49.44         47.17        11.04 o                         
 -17  -1   5          1.02          1.85        10.23 o                         
 -16  -1   5         49.20         40.72        11.31 o                         
 -15  -1   5        117.62        103.97         9.48 o                         
 -14  -1   5        123.65        135.16         8.94 o                         
 -13  -1   5        375.95        401.31        13.63 o                         
 -12  -1   5        176.82        182.29         7.52 o                         
 -11  -1   5         23.13         20.19         5.01 o                         
 -10  -1   5        331.18        333.40        10.51 o                         
  -9  -1   5        267.99        265.09        10.76 o                         
  -8  -1   5        271.30        250.26         7.96 o                         
  -7  -1   5        824.56        739.89        20.01 o                         
  -6  -1   5        588.16        656.19        18.47 o                         
  -5  -1   5       3595.72       3728.16        87.90 o                         
  -4  -1   5       1257.37       1310.29        30.86 o                         
  -3  -1   5       1869.07       1753.65        40.53 o                         
  -2  -1   5       5353.51       5424.70       140.54 o                         
  -1  -1   5        113.98        140.88         3.97 o                         
   0  -1   5       5381.55       5357.28       152.88 o                         
   1  -1   5       1769.13       1791.46        44.58 o                         
   2  -1   5       1311.98       1257.16        31.90 o                         
   3  -1   5        538.52        530.48        15.81 o                         
   4  -1   5       2562.89       2401.08        67.21 o                         
   5  -1   5        600.21        534.88        15.96 o                         
   6  -1   5         99.36        100.69         6.39 o                         
   7  -1   5         89.71        107.26         7.45 o                         
   8  -1   5         88.77         90.37         5.32 o                         
   9  -1   5        828.34        835.37        22.87 o                         
  10  -1   5        289.70        282.79        10.79 o                         
  11  -1   5        259.42        249.53        10.21 o                         
  12  -1   5         72.43         69.69         5.86 o                         
  13  -1   5         21.14         25.03         4.67 o                         
  14  -1   5         86.20         86.20         6.75 o                         
  15  -1   5         40.51         45.85         5.68 o                         
  16  -1   5         64.04         69.97        16.81 o                         
  17  -1   5         50.45         51.71        16.99 o                         
  18  -1   5         15.93          4.36        28.32 o                         
 -19   0   5          8.45         12.78        12.55 o                         
 -18   0   5         56.98         75.48        11.88 o                         
 -17   0   5         94.99         81.39        11.90 o                         
 -16   0   5        425.18        472.38        23.18 o                         
 -15   0   5         80.33         91.83         9.31 o                         
 -14   0   5          0.11          3.93         6.59 o                         
 -13   0   5        346.21        358.03        13.00 o                         
 -12   0   5        429.69        448.59        14.20 o                         
 -11   0   5        477.86        493.00        14.75 o                         
 -10   0   5       1528.31       1560.75        38.48 o                         
  -9   0   5       1001.67        991.10        26.40 o                         
  -8   0   5       1805.87       1902.49        48.36 o                         
  -7   0   5       1851.23       1963.35        44.71 o                         
  -6   0   5        578.21        600.56        14.71 o                         
  -5   0   5       4997.28       5019.39       112.00 o                         
  -4   0   5        934.69        965.43        22.25 o                         
  -3   0   5       1083.87       1114.34        24.35 o                         
  -2   0   5       4381.84       4305.81       120.04 o                         
  -1   0   5       2272.98       2236.95        47.92 o                         
   0   0   5       1081.11       1025.96        24.36 o                         
   1   0   5       1558.24       1493.23        35.39 o                         
   2   0   5       1067.22       1057.17        24.13 o                         
   3   0   5       1434.28       1487.30        35.43 o                         
   4   0   5        344.90        364.08         8.86 o                         
   5   0   5       3245.98       3348.25        75.14 o                         
   6   0   5       1179.13       1134.27        27.93 o                         
   7   0   5       1249.03       1177.48        30.91 o                         
   8   0   5        287.42        293.42         9.83 o                         
   9   0   5         23.72         24.79         3.83 o                         
  10   0   5         63.79         73.86         5.58 o                         
  11   0   5         77.44        103.68         7.49 o                         
  12   0   5        311.11        335.30        13.17 o                         
  13   0   5          6.54          8.42         5.01 o                         
  14   0   5        119.01        120.08         8.02 o                         
  15   0   5         28.60         23.02         5.66 o                         
  16   0   5        147.41        149.75         9.29 o                         
  17   0   5          1.24          3.06         7.01 o                         
  18   0   5          1.82         12.27        35.06 o                         
 -19   1   5         93.07         61.18        15.24 o                         
 -18   1   5         43.23         34.06        12.22 o                         
 -17   1   5          0.74         -2.02        12.53 o                         
 -16   1   5         33.98         26.36        10.07 o                         
 -15   1   5        100.33        101.00         9.05 o                         
 -14   1   5         97.10         89.92         9.35 o                         
 -13   1   5        374.14        397.84        11.63 o                         
 -12   1   5        130.00        126.39         6.44 o                         
 -11   1   5         25.52         27.87         4.57 o                         
 -10   1   5        243.24        259.85        10.05 o                         
  -9   1   5        329.14        349.21        10.23 o                         
  -8   1   5        211.28        184.28         8.89 o                         
  -7   1   5        916.21        848.90        20.14 o                         
  -6   1   5        750.52        815.98        18.60 o                         
  -5   1   5       3543.39       3759.50        80.10 o                         
  -4   1   5       1074.47       1158.99        26.62 o                         
  -3   1   5       1802.96       1691.96        35.68 o                         
  -2   1   5       5860.98       5946.13       126.86 o                         
   0   1   5       5506.85       5567.73       127.81 o                         
   1   1   5       1781.03       1791.91        42.29 o                         
   2   1   5       1209.97       1141.19        27.11 o                         
   3   1   5        431.04        425.45        11.25 o                         
   4   1   5       2477.08       2348.32        53.35 o                         
   5   1   5        522.54        470.29        12.30 o                         
   6   1   5        118.56        120.28         4.66 o                         
   7   1   5        140.24        152.13         5.52 o                         
   8   1   5        117.87        119.77         5.44 o                         
   9   1   5        813.66        821.16        22.01 o                         
  10   1   5        318.44        317.40        10.63 o                         
  11   1   5        301.08        308.80        10.59 o                         
  12   1   5         65.34         53.42         5.81 o                         
  13   1   5         38.83         33.43         7.03 o                         
  14   1   5        113.70        106.89         8.11 o                         
  15   1   5         64.02         49.76         8.91 o                         
  16   1   5         66.06         48.95         8.58 o                         
  17   1   5         43.66         46.29        18.95 o                         
  18   1   5         15.59          5.63        20.79 o                         
 -19   2   5          5.64         -8.24        14.06 o                         
 -18   2   5         36.41         43.70        14.09 o                         
 -17   2   5        117.43         98.80        19.14 o                         
 -16   2   5         71.19         70.38         6.11 o                         
 -15   2   5         14.79         15.63         4.09 o                         
 -14   2   5         21.30         17.90         7.33 o                         
 -13   2   5        161.27        163.76         8.73 o                         
 -12   2   5         60.66         53.24         6.12 o                         
 -11   2   5        284.52        279.74        10.28 o                         
 -10   2   5        720.35        709.90        19.71 o                         
  -9   2   5         71.17         72.17         5.05 o                         
  -8   2   5         24.32         19.38         3.78 o                         
  -7   2   5        864.07        894.50        23.80 o                         
  -6   2   5       1119.15       1090.26        26.92 o                         
  -5   2   5       4132.28       4164.26        87.77 o                         
  -4   2   5       3395.76       3438.02        72.22 o                         
  -3   2   5       2601.03       2644.96        57.94 o                         
  -2   2   5        565.38        587.10        16.10 o                         
  -1   2   5        890.45        871.35        24.97 o                         
   0   2   5       4343.84       4429.36        97.21 o                         
   1   2   5       1065.19       1070.87        25.21 o                         
   2   2   5        682.79        602.38        15.30 o                         
   3   2   5        621.57        634.46        15.01 o                         
   4   2   5        326.31        320.82         7.87 o                         
   5   2   5        274.42        283.86         7.93 o                         
   6   2   5       1327.69       1313.60        33.89 o                         
   7   2   5        429.11        437.03        12.49 o                         
   8   2   5        241.82        251.33         7.13 o                         
   9   2   5         30.78         27.65         3.06 o                         
  10   2   5        260.81        247.57         8.03 o                         
  11   2   5        577.31        586.48        15.51 o                         
  12   2   5        485.07        489.02        18.80 o                         
  13   2   5        132.93        132.80         8.56 o                         
  14   2   5         45.51         44.71         7.10 o                         
  15   2   5         34.66         31.48         7.20 o                         
  16   2   5         29.66         18.32         7.47 o                         
  17   2   5         48.76         53.31        11.51 o                         
 -18   3   5          8.02         15.83         5.23 o                         
 -17   3   5          9.37          5.76        10.92 o                         
 -16   3   5          3.79         11.82         6.76 o                         
 -15   3   5         53.11         47.45         9.67 o                         
 -14   3   5        107.97        104.30         8.97 o                         
 -13   3   5        384.27        394.73        15.84 o                         
 -12   3   5         72.06         65.84         6.16 o                         
 -11   3   5        225.15        216.51         9.64 o                         
 -10   3   5        185.31        185.53         7.66 o                         
  -8   3   5       1346.70       1320.11        30.40 o                         
  -7   3   5        685.39        677.52        15.54 o                         
  -6   3   5        100.94         93.61         3.93 o                         
  -5   3   5        196.52        211.04         6.93 o                         
  -4   3   5         28.51         18.99         2.59 o                         
  -3   3   5       2796.09       2824.73        69.56 o                         
  -2   3   5       2749.78       2811.94        61.76 o                         
  -1   3   5        318.88        309.13         9.76 o                         
   0   3   5        677.90        708.10        17.37 o                         
   1   3   5       2386.37       2717.83        62.44 o                         
   2   3   5        416.37        391.53         9.38 o                         
   3   3   5        486.15        493.90        11.64 o                         
   4   3   5       1260.58       1242.30        27.23 o                         
   5   3   5        825.90        810.37        17.93 o                         
   6   3   5         27.75         24.05         3.22 o                         
   7   3   5        643.03        626.44        15.00 o                         
   8   3   5        616.16        593.68        14.45 o                         
   9   3   5        820.62        787.22        19.16 o                         
  10   3   5        183.16        176.67         7.16 o                         
  11   3   5        143.70        138.56         6.52 o                         
  12   3   5         61.18         57.48         7.30 o                         
  13   3   5         44.96         39.92        13.27 o                         
  14   3   5        137.29        140.26        10.62 o                         
  15   3   5         92.94         80.36         8.92 o                         
  16   3   5         38.20         28.22         9.89 o                         
  17   3   5         38.36         43.53        12.93 o                         
 -18   4   5          8.21          6.18         8.22 o                         
 -17   4   5         18.58         21.95        19.29 o                         
 -16   4   5         67.34         73.31        10.86 o                         
 -15   4   5         76.52         74.51        10.15 o                         
 -14   4   5         11.01         17.97         7.60 o                         
 -13   4   5        139.66        140.19         9.22 o                         
 -12   4   5         74.22         65.51         7.32 o                         
 -11   4   5        272.58        286.45        10.10 o                         
 -10   4   5        487.19        485.12        15.42 o                         
  -9   4   5        111.30        112.19         5.50 o                         
  -8   4   5        217.90        202.83         7.15 o                         
  -7   4   5       1045.31       1069.51        23.65 o                         
  -6   4   5        954.90        923.02        22.45 o                         
  -5   4   5       2042.86       1983.80        45.46 o                         
  -4   4   5        170.96        181.92         6.01 o                         
  -3   4   5        321.85        317.63        10.49 o                         
  -2   4   5        205.29        217.76         6.70 o                         
  -1   4   5       1789.25       1815.82        43.90 o                         
   0   4   5       1317.13       1365.81        32.94 o                         
   1   4   5       1242.11       1225.82        30.25 o                         
   2   4   5        934.41        940.24        21.99 o                         
   3   4   5         54.18         62.64         2.97 o                         
   4   4   5        516.43        541.30        12.45 o                         
   5   4   5        222.27        231.23         7.04 o                         
   6   4   5       2156.99       2163.19        51.41 o                         
   7   4   5        378.44        366.96        11.40 o                         
   8   4   5        192.32        218.49         7.42 o                         
   9   4   5        142.23        134.24         5.74 o                         
  10   4   5        172.91        157.16         6.46 o                         
  11   4   5        303.58        301.41        11.59 o                         
  12   4   5        177.32        173.22         8.41 o                         
  13   4   5         42.94         36.58         8.54 o                         
  14   4   5         64.46         59.63        11.88 o                         
  15   4   5         44.34         55.57        10.53 o                         
  16   4   5         37.62         40.96        13.61 o                         
  17   4   5         11.77         -0.56        13.98 o                         
 -17   5   5          5.49          1.18        25.59 o                         
 -16   5   5        183.92        196.54        16.55 o                         
 -15   5   5        209.25        196.78        15.29 o                         
 -14   5   5        115.45        105.63        10.13 o                         
 -13   5   5        122.99        123.27        10.48 o                         
 -12   5   5         83.27         76.58         7.38 o                         
 -11   5   5         55.87         49.49         6.56 o                         
 -10   5   5        703.12        699.86        18.52 o                         
  -9   5   5        950.79        959.22        23.69 o                         
  -8   5   5       1908.39       1910.13        43.92 o                         
  -7   5   5        838.58        853.26        19.68 o                         
  -6   5   5        258.07        274.43         8.17 o                         
  -5   5   5         18.84         13.72         2.91 o                         
  -4   5   5        347.66        342.17         8.82 o                         
  -3   5   5        819.06        802.52        19.46 o                         
  -2   5   5        693.02        679.23        16.69 o                         
  -1   5   5        301.34        286.30         8.41 o                         
   0   5   5         16.35         20.16         2.97 o                         
   1   5   5          2.48          5.87         2.67 o                         
   2   5   5       1058.29       1066.84        25.43 o                         
   3   5   5       2753.35       2667.02        60.37 o                         
   4   5   5        259.12        259.49         8.70 o                         
   5   5   5        258.07        269.18         8.75 o                         
   6   5   5        146.87        137.38         5.17 o                         
   7   5   5         58.12         56.79         3.97 o                         
   8   5   5        360.75        338.89        13.95 o                         
   9   5   5        505.34        496.98        13.87 o                         
  10   5   5        314.84        336.14        11.88 o                         
  11   5   5         36.02         45.59         6.52 o                         
  12   5   5         23.71         24.29         5.12 o                         
  13   5   5          5.27         11.71         8.92 o                         
  14   5   5         48.14         35.34        13.33 o                         
  15   5   5         13.08          8.64        15.51 o                         
  16   5   5          1.17        -12.91        18.53 o                         
 -16   6   5         53.79         43.81        16.67 o                         
 -15   6   5         34.44         37.62        17.84 o                         
 -14   6   5         27.84         31.38         8.57 o                         
 -13   6   5         39.73         27.29         8.11 o                         
 -12   6   5        143.34        139.62        10.14 o                         
 -11   6   5        360.06        360.87        15.09 o                         
 -10   6   5        198.42        183.22         8.15 o                         
  -9   6   5        170.21        161.63         7.67 o                         
  -8   6   5        182.94        179.88         7.25 o                         
  -7   6   5        312.06        324.08        10.52 o                         
  -6   6   5        994.98       1011.03        25.12 o                         
  -5   6   5       1591.65       1616.11        34.91 o                         
  -4   6   5        792.93        812.90        19.10 o                         
  -3   6   5         72.66         74.34         4.27 o                         
  -2   6   5         77.13         71.30         4.14 o                         
  -1   6   5        197.00        168.33        11.72 o                         
   0   6   5        702.83        704.52        20.03 o                         
   1   6   5        953.68        964.10        27.96 o                         
   2   6   5        614.72        601.72        18.11 o                         
   3   6   5         66.83         85.59         5.34 o                         
   4   6   5        196.37        215.15         9.12 o                         
   5   6   5        762.53        729.35        21.43 o                         
   6   6   5        111.39        116.29         6.70 o                         
   7   6   5        162.55        170.02         7.83 o                         
   8   6   5         23.96         19.76         3.61 o                         
   9   6   5         19.56         13.87         3.44 o                         
  10   6   5         42.53         41.65         4.84 o                         
  11   6   5        170.79        170.87         9.52 o                         
  12   6   5        251.27        246.04        12.01 o                         
  13   6   5        121.39        119.38         7.71 o                         
  14   6   5         71.15         92.11        16.33 o                         
  15   6   5          5.28         -8.27        14.62 o                         
 -15   7   5         44.63         26.60        14.33 o                         
 -14   7   5         78.03         75.49        16.35 o                         
 -13   7   5         34.03         40.40        13.21 o                         
 -12   7   5          1.87          2.72        12.46 o                         
 -11   7   5         56.54         56.40         4.36 o                         
 -10   7   5        145.86        143.47         8.96 o                         
  -9   7   5        238.28        260.31        11.83 o                         
  -8   7   5        491.11        488.65        15.83 o                         
  -7   7   5        414.17        411.16        13.03 o                         
  -6   7   5        392.53        395.62        11.09 o                         
  -5   7   5        206.80        209.87         7.41 o                         
  -4   7   5        200.51        205.63         6.66 o                         
  -3   7   5        858.30        862.42        24.55 o                         
  -2   7   5        626.83        633.80        18.61 o                         
  -1   7   5        360.14        348.67        10.56 o                         
   0   7   5         58.01         59.40         4.01 o                         
   1   7   5         58.00         59.29         3.66 o                         
   2   7   5         59.39         68.49         6.38 o                         
   3   7   5        331.65        339.89        11.23 o                         
   4   7   5        633.91        630.67        16.90 o                         
   5   7   5         83.59         78.54         5.75 o                         
   6   7   5         16.98         14.44         4.98 o                         
   7   7   5         52.23         42.57         6.05 o                         
   8   7   5         97.01        103.29         7.16 o                         
   9   7   5        163.50        177.40         9.71 o                         
  10   7   5         66.21         64.52         7.31 o                         
  11   7   5        108.49        125.65        11.88 o                         
  12   7   5         40.78         49.01        10.84 o                         
  13   7   5          5.92          5.98         6.20 o                         
  14   7   5         77.52         74.92        16.08 o                         
 -14   8   5          0.76          0.64        14.71 o                         
 -13   8   5          2.24         -4.58        15.12 o                         
 -12   8   5         90.30         83.54        10.21 o                         
 -11   8   5         71.07         62.59         8.43 o                         
 -10   8   5         12.82         10.22         6.98 o                         
  -9   8   5         47.73         40.59         8.19 o                         
  -8   8   5          4.71          5.98         6.91 o                         
  -7   8   5          7.05          9.55         6.61 o                         
  -6   8   5        318.95        303.04        16.16 o                         
  -5   8   5        218.99        211.29        14.81 o                         
  -4   8   5        464.87        435.08        14.32 o                         
  -3   8   5        247.13        252.50        10.15 o                         
  -2   8   5         25.76         20.73         4.18 o                         
  -1   8   5          6.70          4.93         3.77 o                         
   0   8   5        420.33        408.98        14.69 o                         
   1   8   5        636.70        651.00        26.11 o                         
   2   8   5         94.76         89.50         7.23 o                         
   3   8   5         17.89         19.85         5.61 o                         
   4   8   5         65.59         68.17         6.54 o                         
   5   8   5         43.98         32.47         6.85 o                         
   6   8   5        136.95        144.80         8.50 o                         
   7   8   5        258.82        271.31        12.75 o                         
   8   8   5         92.32         89.58         8.19 o                         
   9   8   5          7.41         -1.64         6.99 o                         
  10   8   5         66.69         55.01         7.63 o                         
  11   8   5         33.62         27.78         7.02 o                         
  12   8   5         84.00         76.68         9.06 o                         
  13   8   5         65.86         59.23        10.45 o                         
 -13   9   5          5.45          5.48        14.61 o                         
 -12   9   5         54.30         60.72        16.13 o                         
 -11   9   5          1.23         -5.70         8.41 o                         
 -10   9   5         23.48          9.03         8.52 o                         
  -9   9   5         81.92         84.36        10.40 o                         
  -8   9   5         30.95         32.25         8.13 o                         
  -7   9   5         20.03         19.82         7.36 o                         
  -6   9   5         15.37         12.71         6.82 o                         
  -5   9   5         61.38         59.27         8.99 o                         
  -4   9   5         22.15         38.29         8.61 o                         
  -3   9   5         19.64         29.89         9.56 o                         
  -2   9   5        237.97        234.19        12.86 o                         
  -1   9   5        159.35        165.43        11.38 o                         
   0   9   5         49.78         49.70         7.28 o                         
   1   9   5         24.56         28.25         7.11 o                         
   2   9   5        156.82        152.29        14.73 o                         
   3   9   5        130.61        129.15         9.47 o                         
   4   9   5         26.13         33.71         7.50 o                         
   5   9   5         58.77         71.35         8.00 o                         
   6   9   5          5.43         -2.80         7.14 o                         
   7   9   5        152.34        139.46        10.12 o                         
   8   9   5        103.63         85.79         9.17 o                         
   9   9   5         72.30         73.71         8.75 o                         
  10   9   5         42.04         40.93         9.49 o                         
  11   9   5         22.56         -3.27         9.16 o                         
 -11  10   5         67.39         62.34        31.38 o                         
 -10  10   5         24.09         28.80        10.52 o                         
  -9  10   5          5.41         -7.69        13.14 o                         
  -8  10   5         30.95         27.99        12.77 o                         
  -7  10   5         43.36         41.09         8.07 o                         
  -6  10   5         32.78         31.72         7.48 o                         
  -5  10   5         26.43         27.74         8.58 o                         
  -4  10   5         17.45          4.94         7.89 o                         
  -3  10   5         29.03         18.91         8.02 o                         
  -2  10   5         48.31         50.25        11.32 o                         
  -1  10   5         76.36         75.04        18.31 o                         
   0  10   5         37.74         34.94         7.88 o                         
   1  10   5          8.43         14.17         7.03 o                         
   2  10   5        130.58        135.31         9.99 o                         
   3  10   5         28.34         35.93         9.40 o                         
   4  10   5         56.23         58.36         9.80 o                         
   5  10   5         25.42          8.82        15.35 o                         
   6  10   5         31.37         15.11        10.55 o                         
   7  10   5         30.93         43.87        12.77 o                         
   8  10   5         19.48         21.95        12.12 o                         
   9  10   5        142.13        146.27        14.08 o                         
  -8  11   5        117.03        108.54        39.67 o                         
  -7  11   5         42.40         30.14        12.70 o                         
  -6  11   5          0.13         -5.89        13.30 o                         
  -5  11   5          1.01        -13.52        13.52 o                         
  -4  11   5         61.68         60.51        12.77 o                         
  -3  11   5        109.42         98.70        18.69 o                         
  -2  11   5         64.28         73.70        12.27 o                         
  -1  11   5        117.64        138.39        23.62 o                         
   0  11   5          8.75         13.93        20.04 o                         
   1  11   5          3.71         12.58        15.63 o                         
   2  11   5          3.75        -10.56        15.66 o                         
   3  11   5         23.58         33.43        15.57 o                         
   4  11   5         10.56          0.49        15.56 o                         
   5  11   5          8.93         23.23        13.12 o                         
   6  11   5          8.79         17.97        12.76 o                         
  -7 -11   6         57.08         49.02        14.82 o                         
  -6 -11   6         37.64         19.59        11.90 o                         
  -5 -11   6         28.38         23.05        13.92 o                         
  -4 -11   6         11.66         11.41         7.79 o                         
   1 -11   6         34.34         33.19        13.63 o                         
   2 -11   6          7.20          4.47        11.14 o                         
   3 -11   6          9.35         -1.46        12.32 o                         
   4 -11   6          5.11          6.90        13.97 o                         
   5 -11   6          7.38          3.59        12.39 o                         
   6 -11   6         16.64         13.34        12.23 o                         
 -10 -10   6         16.95         50.31        17.92 o                         
  -9 -10   6         19.98         34.15        19.22 o                         
  -8 -10   6          9.97          2.90        13.25 o                         
  -7 -10   6         26.24         33.73        13.13 o                         
  -6 -10   6          1.21          3.30        11.60 o                         
  -5 -10   6          7.16          4.68        10.40 o                         
  -4 -10   6        228.61        215.10        13.46 o                         
  -3 -10   6        162.21        151.34        11.38 o                         
  -1 -10   6         20.38         14.71         5.96 o                         
   0 -10   6         38.02         26.64         8.73 o                         
   1 -10   6         26.98         33.86         9.54 o                         
   2 -10   6         79.23         71.37        11.15 o                         
   3 -10   6         54.00         38.22        13.71 o                         
   4 -10   6          4.90          0.62         9.89 o                         
   5 -10   6          1.88          1.48        17.08 o                         
   6 -10   6         31.74         28.13        14.04 o                         
   7 -10   6          4.35          1.19        12.18 o                         
   8 -10   6          1.56         -2.98        15.78 o                         
   9 -10   6         75.39         83.09        19.90 o                         
 -12  -9   6         34.88         29.02        20.62 o                         
 -11  -9   6         24.88          3.46        18.97 o                         
 -10  -9   6          9.87         24.99        14.74 o                         
  -9  -9   6         21.45         22.78        13.41 o                         
  -8  -9   6         22.40         35.43        13.40 o                         
  -7  -9   6         91.68         84.53        12.39 o                         
  -6  -9   6        198.88        208.85        17.58 o                         
  -5  -9   6        148.09        142.40        16.70 o                         
  -4  -9   6         80.53         81.79        10.01 o                         
  -3  -9   6         85.20         86.31         9.22 o                         
  -2  -9   6        181.53        184.68         8.98 o                         
  -1  -9   6        425.50        438.77        21.68 o                         
   0  -9   6        422.89        485.20        26.10 o                         
   1  -9   6         22.29         33.42        15.50 o                         
   2  -9   6         73.57         90.85        15.08 o                         
   3  -9   6         20.32         13.29         8.64 o                         
   4  -9   6         19.92          4.50         8.80 o                         
   5  -9   6         82.57         90.44        14.60 o                         
   6  -9   6        166.79        186.44        15.73 o                         
   7  -9   6          4.20         19.98        11.55 o                         
   8  -9   6         71.51         78.92        14.00 o                         
   9  -9   6         21.47         -8.34        20.72 o                         
  10  -9   6         11.60         11.92        17.21 o                         
  11  -9   6          7.80         18.12        19.35 o                         
 -14  -8   6         11.36         29.39        30.50 o                         
 -13  -8   6         41.43         40.59        20.97 o                         
 -12  -8   6          1.48         25.63        22.34 o                         
 -11  -8   6        187.94        232.29        28.35 o                         
 -10  -8   6         49.66         47.93        22.62 o                         
  -9  -8   6        112.71        145.09        22.10 o                         
  -8  -8   6         12.46          4.60        19.34 o                         
  -7  -8   6         10.79          4.10        10.17 o                         
  -6  -8   6        199.87        196.58        13.57 o                         
  -5  -8   6        243.47        267.39        16.13 o                         
  -4  -8   6        457.80        471.28        16.84 o                         
  -3  -8   6        422.03        449.84        15.39 o                         
  -2  -8   6         19.91         19.02         4.78 o                         
  -1  -8   6         10.31          7.42         4.24 o                         
   0  -8   6         65.75         77.48         7.10 o                         
   1  -8   6        291.60        312.02        19.51 o                         
   2  -8   6         72.89         69.28         9.80 o                         
   3  -8   6        114.90        130.83        11.35 o                         
   4  -8   6         26.39         26.98         8.33 o                         
   5  -8   6         42.30         44.32         9.90 o                         
   6  -8   6         12.39         13.36        12.79 o                         
   7  -8   6        100.82        104.22        17.60 o                         
   8  -8   6         21.03         20.92        15.04 o                         
   9  -8   6         12.39          7.19        13.89 o                         
  10  -8   6         66.47         48.32        20.04 o                         
  11  -8   6         59.28         56.63        19.87 o                         
  12  -8   6         91.19         94.16        20.53 o                         
  13  -8   6         85.71         93.25        21.55 o                         
 -15  -7   6         30.00         15.64         7.78 o                         
 -14  -7   6         73.62         77.61        12.01 o                         
 -13  -7   6        118.02        119.63        10.36 o                         
 -12  -7   6        141.92        145.55         9.55 o                         
 -11  -7   6         19.51         19.26         7.56 o                         
 -10  -7   6        118.02        121.98         8.98 o                         
  -9  -7   6         27.07         24.88         4.91 o                         
  -8  -7   6        615.83        640.69        24.62 o                         
  -7  -7   6        445.85        446.33        17.87 o                         
  -6  -7   6        118.62        129.26         8.38 o                         
  -5  -7   6         70.81         71.35         6.23 o                         
  -4  -7   6        370.82        366.02        14.66 o                         
  -3  -7   6        279.22        269.15        11.45 o                         
  -2  -7   6        355.27        368.49        13.03 o                         
  -1  -7   6        215.04        223.97         9.40 o                         
   0  -7   6        412.67        453.45        15.78 o                         
   1  -7   6         13.71         10.29         3.83 o                         
   2  -7   6         64.43         56.13         7.49 o                         
   3  -7   6        119.88        112.69        14.16 o                         
   4  -7   6       1055.05       1039.92        43.16 o                         
   5  -7   6         74.49         77.25        10.86 o                         
   6  -7   6         33.56         58.14        12.78 o                         
   7  -7   6         58.22         74.71        10.79 o                         
   8  -7   6         17.83         26.09        10.81 o                         
   9  -7   6         64.23         63.14        12.62 o                         
  10  -7   6        287.24        284.71        21.42 o                         
  11  -7   6        116.31        117.40        18.82 o                         
  12  -7   6         35.27         54.38        17.88 o                         
  13  -7   6         29.19         16.36        25.45 o                         
  14  -7   6         30.30         11.77        19.68 o                         
 -16  -6   6         16.75         -1.97         9.64 o                         
 -15  -6   6         30.10         32.55         8.99 o                         
 -14  -6   6         89.50         76.36        10.34 o                         
 -13  -6   6          4.59          2.06         7.61 o                         
 -12  -6   6          7.71          8.53         7.13 o                         
 -11  -6   6        118.78        128.81         9.05 o                         
 -10  -6   6        239.24        246.20        12.57 o                         
  -9  -6   6        137.25        126.84         8.68 o                         
  -8  -6   6         14.08         18.91         5.66 o                         
  -7  -6   6         71.15         73.34         7.34 o                         
  -6  -6   6        455.45        442.88        17.79 o                         
  -5  -6   6       1021.55       1067.81        37.03 o                         
  -4  -6   6        634.58        631.06        21.27 o                         
  -2  -6   6         54.78         56.05         4.66 o                         
  -1  -6   6         22.85         26.16         4.15 o                         
   0  -6   6        327.99        313.70        11.65 o                         
   1  -6   6        580.40        564.69        14.96 o                         
   2  -6   6       1021.28       1024.82        35.66 o                         
   3  -6   6        276.99        291.04        15.69 o                         
   4  -6   6        388.28        354.90        33.01 o                         
   5  -6   6         11.42         22.83         9.84 o                         
   6  -6   6        139.53        135.64        12.16 o                         
   7  -6   6        543.20        531.95        26.36 o                         
   8  -6   6        174.06        190.83        22.84 o                         
   9  -6   6         50.31         45.31         8.34 o                         
  10  -6   6         38.38         42.23         5.96 o                         
  11  -6   6         65.46         76.56         7.77 o                         
  12  -6   6        174.05        162.91        11.34 o                         
  13  -6   6        194.60        208.12        12.82 o                         
  14  -6   6        172.53        204.30        17.76 o                         
  15  -6   6         28.97         30.45         8.81 o                         
 -17  -5   6         76.29         91.14        20.02 o                         
 -16  -5   6         28.48         18.74        10.76 o                         
 -15  -5   6         15.31         11.81         9.37 o                         
 -14  -5   6        133.82        126.03        10.54 o                         
 -13  -5   6        106.86        105.35        10.57 o                         
 -12  -5   6        183.17        187.55        11.55 o                         
 -11  -5   6        269.49        253.25        12.42 o                         
 -10  -5   6         13.03         14.27         5.90 o                         
  -9  -5   6        236.30        239.24         9.79 o                         
  -8  -5   6        215.40        234.43        14.37 o                         
  -7  -5   6        359.55        358.57        14.29 o                         
  -6  -5   6        394.55        337.09        31.19 o                         
  -5  -5   6         19.56         24.73         5.60 o                         
  -4  -5   6         64.05         68.93         5.59 o                         
  -3  -5   6        324.53        321.86        12.12 o                         
  -2  -5   6       1708.76       1740.98        48.51 o                         
  -1  -5   6       1992.78       2002.96        53.88 o                         
   0  -5   6        572.53        550.67        14.72 o                         
   1  -5   6        237.83        237.29         8.70 o                         
   2  -5   6        162.17        170.89         7.14 o                         
   3  -5   6         47.88         35.79         3.60 o                         
   4  -5   6        856.63        857.85        23.27 o                         
   5  -5   6       1230.03       1229.10        44.02 o                         
   6  -5   6        327.84        328.23        13.59 o                         
   7  -5   6        222.66        235.34        10.69 o                         
   8  -5   6        101.68         94.33         6.93 o                         
   9  -5   6         65.19         72.23         7.11 o                         
  10  -5   6         52.31         57.85         7.57 o                         
  11  -5   6         36.26         35.15         8.05 o                         
  12  -5   6         62.40         68.30         8.94 o                         
  13  -5   6         52.19         55.54        13.03 o                         
  14  -5   6         31.77         52.31        10.26 o                         
  15  -5   6        116.28        115.15        14.04 o                         
  16  -5   6         25.34          6.50        11.40 o                         
 -18  -4   6         17.61          8.31        11.29 o                         
 -17  -4   6         20.32         24.68        12.45 o                         
 -16  -4   6         18.74         24.42         9.56 o                         
 -15  -4   6        104.41        105.97         9.99 o                         
 -14  -4   6         77.11         73.64         9.11 o                         
 -13  -4   6          4.88          2.68         7.31 o                         
 -12  -4   6        113.49        111.31         8.69 o                         
 -11  -4   6         66.74         71.63         6.90 o                         
 -10  -4   6        343.68        367.03        13.70 o                         
  -9  -4   6        823.52        843.97        24.38 o                         
  -8  -4   6        452.60        454.75        14.69 o                         
  -7  -4   6        327.55        323.05        11.61 o                         
  -6  -4   6         40.32         43.98         4.59 o                         
  -5  -4   6       1440.24       1381.69        47.85 o                         
  -4  -4   6       1833.40       1788.25        61.53 o                         
  -3  -4   6       2271.19       2339.13        62.57 o                         
  -2  -4   6       2434.38       2584.66        64.00 o                         
  -1  -4   6         50.37         40.64         3.69 o                         
   0  -4   6        833.38        830.94        22.06 o                         
   1  -4   6        714.52        686.13        20.65 o                         
   2  -4   6       2594.67       2614.82        75.48 o                         
   3  -4   6        701.97        743.68        31.32 o                         
   4  -4   6        315.20        316.11        11.09 o                         
   5  -4   6        343.78        373.88        14.05 o                         
   6  -4   6       1023.38       1016.36        30.59 o                         
   8  -4   6        303.62        314.14        12.62 o                         
   9  -4   6         40.83         47.17         7.36 o                         
  10  -4   6         15.50         19.75         6.84 o                         
  11  -4   6          8.03         -7.25         7.25 o                         
  12  -4   6        283.75        278.84        16.81 o                         
  13  -4   6         95.73         96.29        12.08 o                         
  14  -4   6         46.67         54.44        11.33 o                         
  15  -4   6        165.72        182.00        14.88 o                         
  16  -4   6         15.38         12.68        14.79 o                         
 -18  -3   6         19.24         19.82        12.07 o                         
 -17  -3   6        111.24        125.35        14.46 o                         
 -16  -3   6         35.07         15.67        10.80 o                         
 -15  -3   6         29.93         32.26         9.01 o                         
 -14  -3   6        219.10        234.99        11.88 o                         
 -13  -3   6        240.97        249.11        12.96 o                         
 -12  -3   6        549.44        549.05        19.23 o                         
 -11  -3   6        422.35        443.93        14.85 o                         
 -10  -3   6        345.67        354.02        12.88 o                         
  -9  -3   6         70.88         72.37         5.18 o                         
  -8  -3   6        608.91        592.41        16.54 o                         
  -7  -3   6       1418.82       1425.47        36.39 o                         
  -6  -3   6        744.78        777.49        24.28 o                         
  -5  -3   6        408.08        391.73        15.32 o                         
  -4  -3   6        163.67        154.29         6.54 o                         
  -3  -3   6       1173.15       1217.67        37.79 o                         
  -2  -3   6       1610.54       1563.46        36.48 o                         
  -1  -3   6       1888.67       1754.39        47.95 o                         
   0  -3   6       5210.88       5449.54       157.05 o                         
   1  -3   6        453.90        463.75        15.18 o                         
   2  -3   6        328.13        362.15        12.44 o                         
   3  -3   6        541.88        563.22        18.79 o                         
   4  -3   6       1014.78       1011.09        30.46 o                         
   5  -3   6       2663.05       2624.76        72.42 o                         
   7  -3   6        514.86        503.75        18.89 o                         
   8  -3   6        663.72        715.64        24.78 o                         
   9  -3   6        875.39        872.27        28.77 o                         
  10  -3   6        584.74        589.43        20.71 o                         
  11  -3   6         81.61         94.28         8.41 o                         
  12  -3   6         73.59         67.32         9.53 o                         
  13  -3   6         17.03         18.30         9.47 o                         
  14  -3   6         69.77         64.69        11.69 o                         
  15  -3   6          8.22          1.88        11.39 o                         
  16  -3   6          2.98          5.12        12.28 o                         
  17  -3   6         11.96         -2.31        20.45 o                         
 -19  -2   6         13.80         12.49        12.73 o                         
 -18  -2   6          8.38          1.20        12.20 o                         
 -17  -2   6         34.33         15.97        15.82 o                         
 -16  -2   6        194.07        207.37        15.32 o                         
 -15  -2   6         76.84         64.08        11.44 o                         
 -14  -2   6        300.77        357.63        21.53 o                         
 -13  -2   6         34.76         33.82         7.24 o                         
 -12  -2   6        167.57        149.25         8.35 o                         
 -11  -2   6        407.74        408.49        13.72 o                         
 -10  -2   6        954.18        947.97        26.64 o                         
  -9  -2   6       1340.13       1340.23        36.54 o                         
  -8  -2   6        745.32        726.46        20.70 o                         
  -7  -2   6        237.58        258.64        10.41 o                         
  -6  -2   6         32.15         26.17        11.30 o                         
  -5  -2   6       2290.22       2208.18        61.30 o                         
  -4  -2   6       2747.22       2766.63        73.95 o                         
  -3  -2   6       2211.88       2164.64        64.77 o                         
  -2  -2   6        340.32        385.51        11.78 o                         
  -1  -2   6       1146.25       1274.53        37.10 o                         
   0  -2   6        224.31        204.60         7.24 o                         
   1  -2   6       3377.79       3535.88        87.25 o                         
   2  -2   6        632.12        604.34        16.53 o                         
   3  -2   6       1266.50       1251.45        35.43 o                         
   4  -2   6        559.01        552.32        19.67 o                         
   5  -2   6         21.76         25.62         3.84 o                         
   6  -2   6        105.75        112.38         6.14 o                         
   7  -2   6       2322.66       2317.51        66.19 o                         
   8  -2   6       2430.99       2447.14        61.92 o                         
   9  -2   6         20.83         17.65         5.75 o                         
  10  -2   6         17.36         18.98         5.61 o                         
  11  -2   6        117.65        113.78         8.03 o                         
  12  -2   6        269.38        268.38        11.81 o                         
  13  -2   6        295.85        299.50        15.69 o                         
  14  -2   6        160.71        164.14        24.27 o                         
  15  -2   6         64.92         57.47        12.31 o                         
  16  -2   6          7.64          2.25        12.11 o                         
  17  -2   6         15.13          7.18        16.46 o                         
 -19  -1   6         75.94         76.46        15.49 o                         
 -18  -1   6        154.90        177.53        15.25 o                         
 -17  -1   6         84.45         67.17        15.29 o                         
 -16  -1   6         25.11         30.89        10.49 o                         
 -15  -1   6         37.56         30.23         9.12 o                         
 -14  -1   6         33.97         39.86         7.07 o                         
 -13  -1   6        336.20        344.67        13.95 o                         
 -12  -1   6        393.73        414.55        13.96 o                         
 -11  -1   6        119.33        118.12         6.43 o                         
 -10  -1   6        173.79        174.88         7.43 o                         
  -9  -1   6        420.43        413.25        11.87 o                         
  -8  -1   6        410.54        408.60        12.68 o                         
  -6  -1   6       2784.10       2851.47        75.97 o                         
  -4  -1   6        671.15        765.25        18.91 o                         
  -3  -1   6       2183.78       2185.25        45.54 o                         
  -2  -1   6       4828.98       4832.08       109.85 o                         
  -1  -1   6        475.38        497.26        11.38 o                         
   0  -1   6       6967.50       6727.29       195.15 o                         
   1  -1   6        791.62        811.66        19.76 o                         
   2  -1   6        207.00        215.36         7.05 o                         
   3  -1   6        359.09        334.86        11.90 o                         
   4  -1   6        535.91        585.93        33.43 o                         
   5  -1   6       1230.46       1176.07        37.27 o                         
   6  -1   6        644.67        679.24        23.58 o                         
   7  -1   6        345.67        318.56        12.02 o                         
   8  -1   6        158.20        152.45         8.46 o                         
   9  -1   6        214.77        212.82        10.84 o                         
  10  -1   6        338.14        329.57        14.51 o                         
  11  -1   6        604.36        603.32        20.13 o                         
  12  -1   6        220.04        195.71        10.55 o                         
  13  -1   6        168.06        171.66        10.07 o                         
  14  -1   6         15.35         14.37         7.42 o                         
  15  -1   6         43.97         31.92        14.24 o                         
  16  -1   6         32.59         26.94        21.10 o                         
  17  -1   6         34.09         24.35        16.67 o                         
 -19   0   6          5.76          8.13        13.15 o                         
 -18   0   6         18.85         18.41        11.08 o                         
 -17   0   6         15.60         16.48        12.33 o                         
 -16   0   6        142.41        149.80        13.64 o                         
 -15   0   6        208.49        230.05        13.76 o                         
 -14   0   6        130.72        129.61         8.37 o                         
 -13   0   6         85.53         87.25         6.67 o                         
 -12   0   6          9.58          9.53         5.33 o                         
 -11   0   6          7.03          5.04         4.76 o                         
 -10   0   6        278.96        277.29         9.00 o                         
  -9   0   6       1645.76       1631.22        37.92 o                         
  -8   0   6        303.60        296.02         9.49 o                         
  -7   0   6          6.01          3.13         2.57 o                         
  -6   0   6       1345.45       1326.25        30.58 o                         
  -5   0   6        268.08        198.67         6.21 o                         
  -4   0   6       1094.38       1377.30        32.76 o                         
  -3   0   6      10501.09      10243.05       437.73 o                         
  -2   0   6       4542.44       4657.31       108.70 o                         
  -1   0   6        404.32        493.20        11.31 o                         
   0   0   6        480.08        464.18        11.22 o                         
   1   0   6        628.31        616.59        15.29 o                         
   2   0   6       5388.89       5365.60       125.39 o                         
   3   0   6       5420.51       5477.78       135.08 o                         
   4   0   6        432.92        456.33        11.46 o                         
   5   0   6        102.32        108.93         4.01 o                         
   6   0   6         84.60         74.43         3.60 o                         
   7   0   6        701.31        724.17        18.82 o                         
   8   0   6        133.44        132.29         5.71 o                         
   9   0   6        840.44        855.89        22.35 o                         
  10   0   6        419.72        450.15        13.79 o                         
  11   0   6         52.49         58.46         4.94 o                         
  12   0   6        303.25        311.64        12.34 o                         
  13   0   6        253.43        254.78        11.37 o                         
  14   0   6        188.66        166.93         9.46 o                         
  15   0   6        108.64        101.37         7.89 o                         
  16   0   6          9.65         10.91         7.20 o                         
  17   0   6         40.06         -4.09        15.20 o                         
 -19   1   6         60.64         43.37        18.86 o                         
 -18   1   6        137.51        118.52        18.57 o                         
 -17   1   6         71.52         59.46        12.01 o                         
 -16   1   6         32.11         39.01        10.38 o                         
 -15   1   6         45.14         45.00         9.45 o                         
 -14   1   6         83.21         81.58         9.58 o                         
 -13   1   6        429.46        438.67        11.89 o                         
 -12   1   6        430.60        442.65        13.02 o                         
 -11   1   6        107.70        109.02         5.67 o                         
 -10   1   6        182.93        186.26         6.85 o                         
  -9   1   6        373.20        367.90        11.07 o                         
  -8   1   6        476.92        485.14        12.68 o                         
  -7   1   6        714.92        721.77        17.64 o                         
  -6   1   6       3188.63       3216.85        68.69 o                         
  -5   1   6        328.62        376.49         9.24 o                         
  -4   1   6        670.54        770.36        16.70 o                         
  -3   1   6       1830.88       1839.46        47.47 o                         
  -2   1   6       5486.60       5497.25       114.56 o                         
   0   1   6       6527.94       6310.42       150.83 o                         
   1   1   6        609.94        638.29        17.25 o                         
   2   1   6        189.30        202.19         6.34 o                         
   3   1   6        389.43        369.59         9.27 o                         
   4   1   6        713.90        751.40        16.39 o                         
   5   1   6       1335.17       1328.16        28.17 o                         
   6   1   6        669.37        697.56        17.84 o                         
   7   1   6        279.33        262.34         9.19 o                         
   8   1   6        185.20        179.60         6.98 o                         
   9   1   6        170.87        165.57         7.34 o                         
  10   1   6        384.38        372.14        11.94 o                         
  11   1   6        626.51        658.30        18.29 o                         
  12   1   6        168.72        161.57         8.72 o                         
  13   1   6        162.20        147.58         9.12 o                         
  14   1   6         22.99         15.03         6.01 o                         
  15   1   6         31.69         18.97         8.46 o                         
  16   1   6         26.74         17.47         8.21 o                         
  17   1   6         23.67         17.39         7.79 o                         
 -19   2   6         15.59          7.63        14.24 o                         
 -18   2   6          8.46          6.64        12.14 o                         
 -17   2   6         37.17         43.44        12.03 o                         
 -16   2   6        182.64        180.55         8.87 o                         
 -15   2   6         84.13         84.47         5.72 o                         
 -14   2   6        348.37        356.96        13.86 o                         
 -13   2   6         32.14         27.99         5.18 o                         
 -12   2   6        157.13        150.74         8.34 o                         
 -11   2   6        407.52        400.28        13.76 o                         
 -10   2   6       1035.16       1007.28        25.27 o                         
  -9   2   6       1433.13       1459.86        34.62 o                         
  -8   2   6        671.07        664.06        18.11 o                         
  -7   2   6        244.25        265.08         8.21 o                         
  -6   2   6         87.44         84.41         3.83 o                         
  -5   2   6       2455.07       2397.51        52.33 o                         
  -4   2   6       2785.62       2837.33        58.13 o                         
  -3   2   6       2654.69       2684.75        55.41 o                         
  -2   2   6        243.40        296.26         8.76 o                         
  -1   2   6       1153.87       1301.55        30.74 o                         
   0   2   6        302.53        283.86         6.79 o                         
   1   2   6       3306.81       3524.44        75.51 o                         
   2   2   6        504.85        486.38        12.76 o                         
   3   2   6       1351.11       1344.57        29.95 o                         
   4   2   6        427.72        446.52        11.89 o                         
   5   2   6         15.84         19.75         3.07 o                         
   6   2   6         67.76         64.20         4.17 o                         
   7   2   6       2586.23       2586.45        56.32 o                         
   8   2   6       2161.10       2177.70        52.42 o                         
   9   2   6         30.63         23.99         4.71 o                         
  10   2   6         31.26         31.03         4.95 o                         
  11   2   6        143.91        149.38         7.84 o                         
  12   2   6        242.75        219.15        11.18 o                         
  13   2   6        239.41        230.98        16.57 o                         
  14   2   6        146.24        145.99        10.55 o                         
  15   2   6         48.24         42.01         7.29 o                         
  16   2   6         10.22          8.69         6.73 o                         
  17   2   6         12.87         11.95         9.28 o                         
 -18   3   6         27.96         40.01        14.97 o                         
 -17   3   6        110.48         97.40         8.39 o                         
 -16   3   6         30.58         31.08        10.66 o                         
 -15   3   6         36.94         31.12         8.91 o                         
 -14   3   6        180.31        178.92        10.90 o                         
 -13   3   6        200.00        202.66        11.40 o                         
 -12   3   6        643.42        658.96        18.12 o                         
 -11   3   6        444.47        435.10        14.89 o                         
 -10   3   6        324.38        315.27        11.32 o                         
  -9   3   6         32.07         25.60         4.53 o                         
  -8   3   6        536.43        549.41        15.10 o                         
  -7   3   6       1407.52       1408.70        31.54 o                         
  -6   3   6        771.95        821.63        19.45 o                         
  -5   3   6        520.65        516.12        12.33 o                         
  -4   3   6        164.02        160.04         5.85 o                         
  -3   3   6       1329.38       1379.71        30.13 o                         
  -2   3   6       1443.62       1475.95        38.11 o                         
  -1   3   6       1935.40       1852.26        47.81 o                         
   0   3   6       6194.26       6479.11       140.53 o                         
   1   3   6        385.54        421.76        10.89 o                         
   2   3   6        353.05        396.23         9.87 o                         
   3   3   6        541.99        551.27        13.62 o                         
   4   3   6        948.06        934.36        22.43 o                         
   5   3   6       2514.55       2487.80        54.82 o                         
   6   3   6        322.48        342.91         8.72 o                         
   7   3   6        608.07        609.65        15.67 o                         
   8   3   6        680.68        688.97        18.07 o                         
   9   3   6        918.86        918.92        22.63 o                         
  10   3   6        447.56        447.78        14.35 o                         
  11   3   6         32.42         27.10         6.03 o                         
  12   3   6         78.58         95.18         8.98 o                         
  13   3   6         25.13         32.38         6.89 o                         
  14   3   6         84.06         83.53         8.08 o                         
  15   3   6         23.10         15.12        10.15 o                         
  16   3   6         16.07          7.35        11.26 o                         
  17   3   6         18.40         13.19        13.93 o                         
 -18   4   6         14.93         15.70        12.60 o                         
 -17   4   6         15.05         23.76         8.91 o                         
 -16   4   6         39.58         36.72        10.94 o                         
 -15   4   6         85.26         85.73        10.46 o                         
 -14   4   6         82.66         69.60        11.64 o                         
 -13   4   6          3.87          3.92         6.43 o                         
 -12   4   6        124.03        123.91         9.07 o                         
 -11   4   6         38.33         33.67         5.25 o                         
 -10   4   6        308.32        312.54        11.89 o                         
  -9   4   6        788.33        816.20        20.80 o                         
  -8   4   6        350.09        340.85        10.38 o                         
  -7   4   6        317.96        313.22         9.05 o                         
  -6   4   6         24.64         25.64         3.39 o                         
  -5   4   6       1637.03       1611.86        35.40 o                         
  -4   4   6       1814.61       1821.55        41.60 o                         
  -3   4   6       2306.42       2343.45        52.91 o                         
  -2   4   6       2408.87       2541.47        63.81 o                         
  -1   4   6         46.95         38.29         3.26 o                         
   0   4   6        847.66        847.84        21.24 o                         
   1   4   6        600.53        594.01        16.24 o                         
   2   4   6       2591.16       2660.87        62.61 o                         
   3   4   6        937.96        960.27        21.28 o                         
   4   4   6        287.78        296.78         8.19 o                         
   5   4   6        348.55        351.79         9.54 o                         
   6   4   6        994.27       1003.02        22.95 o                         
   7   4   6        233.01        237.76         7.56 o                         
   8   4   6        292.61        289.42         8.92 o                         
   9   4   6         82.14         73.97         3.90 o                         
  10   4   6         21.75         22.28         5.46 o                         
  11   4   6         14.05         14.50         5.70 o                         
  12   4   6        280.92        283.77        12.61 o                         
  13   4   6         94.60        105.32         9.98 o                         
  14   4   6         48.67         55.00        12.53 o                         
  15   4   6        168.34        157.78        12.88 o                         
  16   4   6         15.83         18.84        12.73 o                         
 -17   5   6         71.38         78.78        22.24 o                         
 -16   5   6         34.37         31.38        14.50 o                         
 -15   5   6         12.16         -0.24        10.28 o                         
 -14   5   6        172.80        183.45        13.52 o                         
 -13   5   6         81.20         85.37        12.09 o                         
 -12   5   6        177.09        170.37         9.38 o                         
 -11   5   6        304.55        283.50        11.92 o                         
 -10   5   6          9.64         12.04         4.75 o                         
  -9   5   6        177.90        178.17         7.03 o                         
  -8   5   6        337.35        353.10        10.09 o                         
  -7   5   6        493.97        481.52        12.27 o                         
  -6   5   6        262.33        257.80         8.09 o                         
  -5   5   6         19.03         17.03         2.92 o                         
  -4   5   6         64.08         53.52         3.37 o                         
  -3   5   6        335.82        325.55         8.98 o                         
  -2   5   6       1622.36       1635.82        45.06 o                         
  -1   5   6       1984.77       2024.29        50.57 o                         
   0   5   6        530.04        510.02        15.47 o                         
   1   5   6        252.28        258.16         7.84 o                         
   2   5   6        167.61        176.40         6.39 o                         
   3   5   6         63.69         60.19         3.35 o                         
   4   5   6        695.35        696.00        17.47 o                         
   5   5   6       1511.31       1471.30        29.74 o                         
   6   5   6        315.67        320.05         9.31 o                         
   7   5   6        174.86        175.06         6.50 o                         
   8   5   6         83.16         78.18         4.39 o                         
   9   5   6        116.96        119.77         5.28 o                         
  10   5   6         74.44         72.04         4.48 o                         
  11   5   6         61.47         54.77         6.01 o                         
  12   5   6         95.27         85.75         7.97 o                         
  13   5   6         41.47         39.09         9.82 o                         
  14   5   6         40.90         43.24        14.94 o                         
  15   5   6        132.20        130.87        16.88 o                         
  16   5   6         35.71         36.25        16.62 o                         
 -16   6   6         24.26         14.92        25.49 o                         
 -15   6   6         27.79         37.85        19.21 o                         
 -14   6   6         87.52         96.28        10.93 o                         
 -13   6   6          2.54        -10.89        10.89 o                         
 -12   6   6          3.56          3.29         6.97 o                         
 -11   6   6        165.29        170.92         9.99 o                         
 -10   6   6        306.80        330.56        10.50 o                         
  -9   6   6         86.28         69.49         6.28 o                         
  -8   6   6         28.29         29.47         4.63 o                         
  -7   6   6         66.51         53.50         4.77 o                         
  -6   6   6        447.75        453.15        11.84 o                         
  -5   6   6       1141.82       1198.73        26.13 o                         
  -4   6   6        609.20        597.95        15.44 o                         
  -3   6   6        432.96        411.46        11.07 o                         
  -2   6   6         50.41         48.41         4.07 o                         
  -1   6   6         25.57         32.40         3.52 o                         
   0   6   6        445.42        431.44        11.32 o                         
   1   6   6        437.69        427.45        14.96 o                         
   2   6   6       1041.42       1003.82        25.15 o                         
   3   6   6        275.95        273.81        10.23 o                         
   4   6   6        322.84        272.55        10.66 o                         
   5   6   6          6.62          2.03         4.68 o                         
   6   6   6        201.00        180.31         7.24 o                         
   7   6   6        559.56        527.89        14.64 o                         
   8   6   6        234.79        220.95         7.41 o                         
   9   6   6         56.56         56.52         4.58 o                         
  10   6   6         42.89         43.08         4.80 o                         
  11   6   6         71.43         74.19         5.77 o                         
  12   6   6        177.29        157.17        11.09 o                         
  13   6   6        185.19        150.32        14.12 o                         
  14   6   6        155.21        158.35        19.71 o                         
  15   6   6         16.72         32.25        16.15 o                         
 -15   7   6         23.82         10.88        13.61 o                         
 -14   7   6         87.65         76.99        22.41 o                         
 -13   7   6        134.55        125.16        15.24 o                         
 -12   7   6        106.20        109.14        10.33 o                         
 -11   7   6         30.34         31.04         5.46 o                         
 -10   7   6        124.64        134.30         7.49 o                         
  -9   7   6         20.87         17.78         4.85 o                         
  -8   7   6        651.46        684.40        20.60 o                         
  -7   7   6        508.30        505.00        13.67 o                         
  -6   7   6        165.72        174.29         6.24 o                         
  -5   7   6        115.78        120.63         4.77 o                         
  -4   7   6        369.91        381.94        11.50 o                         
  -3   7   6        253.75        257.22        10.50 o                         
  -2   7   6        388.43        400.54        13.55 o                         
  -1   7   6        248.32        256.41         9.17 o                         
   0   7   6        412.88        438.79        14.46 o                         
   1   7   6         28.07         20.66         4.44 o                         
   2   7   6         56.24         44.01         5.08 o                         
   3   7   6        121.73        126.01         7.00 o                         
   4   7   6       1003.46       1025.29        26.43 o                         
   5   7   6         50.67         48.13         5.49 o                         
   6   7   6         50.44         56.73         6.10 o                         
   7   7   6         41.87         47.54         6.04 o                         
   8   7   6         24.21         17.82         6.05 o                         
   9   7   6         59.38         60.53         7.65 o                         
  10   7   6        300.40        309.05        18.26 o                         
  11   7   6        108.02         95.21         7.23 o                         
  12   7   6         21.01         13.98         5.94 o                         
  13   7   6         36.05         49.26        10.29 o                         
  14   7   6         30.55         14.54        16.04 o                         
 -14   8   6         13.96         38.38        51.04 o                         
 -13   8   6         44.21         18.33        17.28 o                         
 -12   8   6          0.44          2.60         8.67 o                         
 -11   8   6        197.83        191.46         9.65 o                         
 -10   8   6         35.36         31.75         7.33 o                         
  -9   8   6         84.17         87.01         9.00 o                         
  -8   8   6          6.32          4.91         6.72 o                         
  -7   8   6         12.11          3.51         8.51 o                         
  -6   8   6        162.30        163.92        10.22 o                         
  -5   8   6        215.10        208.49        10.00 o                         
  -4   8   6        464.74        443.74        15.06 o                         
  -3   8   6        426.77        433.71        15.06 o                         
  -2   8   6         11.85         13.75         4.74 o                         
  -1   8   6         11.97         10.01         4.69 o                         
   0   8   6        104.14        112.67         5.69 o                         
   1   8   6        277.47        266.31        14.28 o                         
   2   8   6         71.03         68.31         6.71 o                         
   3   8   6        167.26        208.35         9.66 o                         
   4   8   6         24.98         28.31         6.98 o                         
   5   8   6         45.97         34.38         6.53 o                         
   6   8   6          7.30          2.37         6.00 o                         
   7   8   6        101.01         92.89         7.76 o                         
   8   8   6         23.92         21.09         7.24 o                         
   9   8   6         17.43         24.13         7.09 o                         
  10   8   6         79.64         71.80         7.66 o                         
  11   8   6         52.23         46.94         9.23 o                         
  12   8   6         67.05         64.51        12.50 o                         
  13   8   6         59.05         51.82        12.39 o                         
 -12   9   6         34.62         28.79        15.19 o                         
 -11   9   6         15.34         16.40        11.20 o                         
 -10   9   6          8.35         10.07         6.79 o                         
  -9   9   6         15.26          9.81         7.41 o                         
  -8   9   6         47.66         56.66         8.96 o                         
  -7   9   6         91.81         90.02        10.85 o                         
  -6   9   6        190.79        171.04        13.01 o                         
  -5   9   6        164.85        162.94        27.15 o                         
  -4   9   6         80.33         86.62        18.55 o                         
  -3   9   6         68.72         74.41         6.16 o                         
  -2   9   6        166.72        164.10         9.63 o                         
  -1   9   6        391.73        362.51        19.27 o                         
   0   9   6        438.59        455.29        26.72 o                         
   1   9   6         16.78         21.94         7.33 o                         
   2   9   6         69.55         79.58         8.75 o                         
   3   9   6         11.21         -1.98         7.00 o                         
   4   9   6         28.94         33.76         6.99 o                         
   5   9   6         60.78         68.89         7.81 o                         
   6   9   6        163.20        175.05         9.88 o                         
   7   9   6          8.05          3.25         7.80 o                         
   8   9   6         77.18         68.48         8.85 o                         
   9   9   6         28.69          8.29        10.02 o                         
  10   9   6         23.92         16.23        13.60 o                         
  11   9   6         19.72         13.79        10.42 o                         
 -10  10   6         21.27         11.54         9.30 o                         
  -9  10   6         23.23         32.45        11.88 o                         
  -8  10   6         10.83         10.63        10.60 o                         
  -7  10   6         26.93         18.27         6.99 o                         
  -6  10   6          3.62         -9.19         9.19 o                         
  -5  10   6          0.48         10.52        12.13 o                         
  -4  10   6        175.72        133.86        20.47 o                         
  -3  10   6        120.50        117.71        15.79 o                         
  -2  10   6        116.72        112.44        14.11 o                         
  -1  10   6         19.59          8.52         9.54 o                         
   0  10   6         24.77         31.52         9.52 o                         
   1  10   6         51.01         44.48         7.33 o                         
   2  10   6         63.74         46.38         8.14 o                         
   3  10   6         42.43         38.38         9.18 o                         
   4  10   6          3.60         -5.65         8.18 o                         
   5  10   6          2.74         -3.88         9.23 o                         
   6  10   6         24.18         33.88        10.40 o                         
   7  10   6         14.08         12.04        11.85 o                         
   8  10   6          8.24         -7.36        10.91 o                         
   9  10   6         84.45         67.88        15.68 o                         
  -7  11   6         65.72         55.36        26.97 o                         
  -6  11   6         34.26         12.83        37.94 o                         
  -5  11   6         19.55         -3.92        28.93 o                         
  -4  11   6         11.57          0.77        28.18 o                         
  -3  11   6         28.72         15.36        28.33 o                         
  -2  11   6         10.92         14.54        13.39 o                         
  -1  11   6        134.77        120.44        23.16 o                         
   0  11   6          3.09          7.30        15.93 o                         
   1  11   6         29.12         20.84        15.83 o                         
   2  11   6          7.12         16.19        16.57 o                         
   3  11   6         14.53         27.91        15.29 o                         
   4  11   6         14.41         18.27        15.41 o                         
   5  11   6         12.29         -1.59        13.81 o                         
   6  11   6         20.67         12.36        12.66 o                         
  -7 -11   7          1.58         -3.20        12.42 o                         
  -6 -11   7         11.82          6.33        15.91 o                         
  -5 -11   7         74.84         75.90        14.94 o                         
  -4 -11   7         28.98         20.46         7.55 o                         
   0 -11   7          6.63         -2.11         6.91 o                         
   1 -11   7         18.25         21.62        15.05 o                         
   2 -11   7          4.07          5.51        11.80 o                         
   3 -11   7         46.11         38.95        13.90 o                         
   4 -11   7         11.15         23.13        19.67 o                         
   5 -11   7          6.56         13.88        10.65 o                         
 -10 -10   7         15.80          9.29        36.76 o                         
  -9 -10   7         23.87         35.15        19.18 o                         
  -8 -10   7        101.13         93.87        14.90 o                         
  -7 -10   7         26.84         14.73        12.77 o                         
  -6 -10   7         47.87         44.16        12.31 o                         
  -5 -10   7         28.45         19.07        10.86 o                         
  -4 -10   7         63.28         49.35         9.33 o                         
  -3 -10   7        224.61        234.68        16.33 o                         
  -1 -10   7         28.75         20.22         7.32 o                         
   0 -10   7         48.47         40.08         9.94 o                         
   1 -10   7         81.10         60.79        11.00 o                         
   2 -10   7         48.67         33.87        19.10 o                         
   3 -10   7         44.84         38.20        14.10 o                         
   4 -10   7         89.69         94.93        11.83 o                         
   5 -10   7          1.77         -3.72        12.18 o                         
   6 -10   7         33.33         36.26        12.72 o                         
   7 -10   7         56.37         65.32        12.78 o                         
   8 -10   7         25.83         11.01        20.55 o                         
 -12  -9   7         39.39         58.03        22.23 o                         
 -11  -9   7         41.55         70.34        23.14 o                         
 -10  -9   7         34.04         36.79        14.61 o                         
  -9  -9   7         12.96         16.90        13.29 o                         
  -8  -9   7         17.84          1.79        12.07 o                         
  -7  -9   7        151.30        169.57        16.22 o                         
  -6  -9   7        336.19        333.15        21.29 o                         
  -5  -9   7        331.71        355.34        20.64 o                         
  -4  -9   7        160.33        174.77        13.75 o                         
  -3  -9   7         32.05         34.25         5.30 o                         
  -2  -9   7        178.05        165.96         8.51 o                         
  -1  -9   7        168.62        183.89        15.08 o                         
   0  -9   7        165.16        154.36        14.31 o                         
   1  -9   7        305.52        301.97        20.55 o                         
   2  -9   7         18.48         22.43        14.05 o                         
   3  -9   7          2.25          4.94         8.27 o                         
   4  -9   7         65.24         66.05        10.20 o                         
   5  -9   7         11.29         16.56        10.63 o                         
   6  -9   7         82.76         73.14        12.54 o                         
   7  -9   7        179.79        219.83        17.95 o                         
   8  -9   7          6.15         15.12        15.51 o                         
   9  -9   7          4.75          5.73        35.93 o                         
  10  -9   7         24.23         -9.61        15.85 o                         
  11  -9   7         19.47         47.58        22.87 o                         
 -14  -8   7         28.62         35.06        26.26 o                         
 -13  -8   7         23.23         32.19        21.14 o                         
 -12  -8   7         37.78         43.21        15.36 o                         
 -11  -8   7         14.61         25.40        23.04 o                         
 -10  -8   7         89.58         98.73        35.11 o                         
  -9  -8   7        128.27        149.77        15.57 o                         
  -8  -8   7         45.05         45.15        12.98 o                         
  -7  -8   7         10.56          7.22        12.05 o                         
  -6  -8   7         23.25         24.88        10.15 o                         
  -5  -8   7         20.84         27.38         4.87 o                         
  -4  -8   7        587.24        641.43        22.67 o                         
  -3  -8   7        263.36        297.78        14.04 o                         
  -2  -8   7        114.82        134.19         7.23 o                         
  -1  -8   7          2.34          2.70         4.26 o                         
   0  -8   7        151.14        152.13         9.06 o                         
   1  -8   7         51.20         56.70        10.04 o                         
   2  -8   7         50.26         48.09         8.28 o                         
   3  -8   7        504.66        471.26        25.81 o                         
   4  -8   7        191.25        213.61        14.62 o                         
   5  -8   7          1.61          2.00         8.47 o                         
   6  -8   7          4.98         25.08        24.70 o                         
   7  -8   7         55.17         63.61        17.30 o                         
   8  -8   7         17.33         30.15        16.55 o                         
   9  -8   7         20.98         41.81        13.94 o                         
  10  -8   7         54.83         90.13        17.94 o                         
  11  -8   7          1.85          1.07        17.89 o                         
  12  -8   7          1.72         -6.85        17.70 o                         
 -15  -7   7         55.67         60.15         9.76 o                         
 -14  -7   7          1.15         -3.76         9.04 o                         
 -13  -7   7         41.24         29.59         8.15 o                         
 -12  -7   7         53.97         52.06         7.49 o                         
 -11  -7   7        114.56        123.87         8.40 o                         
 -10  -7   7        126.13        117.39         8.28 o                         
  -9  -7   7         89.44         87.08         8.06 o                         
  -8  -7   7         44.80         52.74         7.27 o                         
  -7  -7   7        133.65        141.24         9.40 o                         
  -6  -7   7         72.71         76.30        22.86 o                         
  -5  -7   7         44.99         49.47         5.95 o                         
  -4  -7   7         49.59         57.11         7.43 o                         
  -3  -7   7         71.67         69.90         6.57 o                         
  -2  -7   7        128.33        114.74         6.20 o                         
  -1  -7   7        567.77        578.07        17.10 o                         
   0  -7   7        949.43        977.92        29.57 o                         
   1  -7   7        276.89        267.65         8.40 o                         
   2  -7   7        418.17        452.29        20.96 o                         
   3  -7   7        111.67        107.80         9.67 o                         
   4  -7   7        246.03        218.63        14.25 o                         
   5  -7   7        171.14        173.21        19.47 o                         
   6  -7   7        143.13        142.20        14.68 o                         
   7  -7   7        137.02        137.22        13.20 o                         
   8  -7   7         38.56         40.10        11.42 o                         
   9  -7   7         51.11         64.85        12.75 o                         
  10  -7   7         37.41         32.32        18.19 o                         
  11  -7   7         15.24         10.44        14.40 o                         
  12  -7   7          7.07         14.38        20.45 o                         
  13  -7   7         50.17         65.90        21.02 o                         
  14  -7   7         29.23         17.46        20.73 o                         
 -16  -6   7         91.28         99.01        11.97 o                         
 -15  -6   7         50.18         65.00        12.85 o                         
 -14  -6   7         89.75         97.49        12.87 o                         
 -13  -6   7         82.09         77.03         9.23 o                         
 -12  -6   7         23.26         25.78         7.75 o                         
 -11  -6   7          7.34          4.74         7.08 o                         
 -10  -6   7        289.04        283.60        13.23 o                         
  -9  -6   7        257.36        267.08        13.17 o                         
  -8  -6   7        210.13        210.10         8.97 o                         
  -7  -6   7        339.04        332.36        16.23 o                         
  -6  -6   7         40.56         34.63         5.60 o                         
  -5  -6   7        153.06        152.31         8.71 o                         
  -4  -6   7        132.63        134.35         7.88 o                         
  -3  -6   7        360.84        375.33        13.74 o                         
  -2  -6   7        460.54        469.68        13.60 o                         
  -1  -6   7        905.44        947.90        26.69 o                         
   0  -6   7         56.45         70.62         5.75 o                         
   1  -6   7        470.53        450.03        15.53 o                         
   2  -6   7        578.78        539.30        19.00 o                         
   3  -6   7        625.07        601.05        19.62 o                         
   4  -6   7        100.75         97.47         9.42 o                         
   5  -6   7        313.49        325.79        24.94 o                         
   6  -6   7        115.40        111.82         7.11 o                         
   7  -6   7        122.21        138.89        10.33 o                         
   8  -6   7        142.51        155.92         8.78 o                         
   9  -6   7        113.37        128.53        13.26 o                         
  10  -6   7         25.97         16.89         5.60 o                         
  11  -6   7         12.83         10.26         6.67 o                         
  12  -6   7         54.63         52.57         8.35 o                         
  13  -6   7         82.47         63.80         9.60 o                         
  14  -6   7         36.28         33.97        14.08 o                         
  15  -6   7          5.84          5.59        10.77 o                         
 -17  -5   7         56.95         73.44        15.35 o                         
 -16  -5   7         68.80         63.54        11.36 o                         
 -15  -5   7        116.53        103.85        10.53 o                         
 -14  -5   7         10.85         13.15         9.62 o                         
 -13  -5   7         85.01         85.99         9.77 o                         
 -12  -5   7        126.72        147.65        10.36 o                         
 -11  -5   7        280.29        282.02        12.77 o                         
 -10  -5   7        288.45        314.04        13.53 o                         
  -9  -5   7         25.95         22.40         5.90 o                         
  -8  -5   7          4.31          0.51         5.19 o                         
  -7  -5   7        152.59        157.99         8.52 o                         
  -6  -5   7       1532.67       1534.86        46.76 o                         
  -5  -5   7        527.31        470.96        33.68 o                         
  -4  -5   7         12.98         15.93         4.50 o                         
  -3  -5   7         53.19         55.13         4.62 o                         
  -2  -5   7        812.28        883.02        24.55 o                         
  -1  -5   7       1465.75       1509.45        39.99 o                         
   0  -5   7        805.44        777.06        21.58 o                         
   1  -5   7       1935.98       1978.27        53.30 o                         
   2  -5   7         86.62         87.77         5.25 o                         
   3  -5   7        273.66        266.94        10.01 o                         
   4  -5   7        163.60        166.36         8.70 o                         
   5  -5   7        834.80        843.98        27.29 o                         
   6  -5   7        622.37        644.52        20.32 o                         
   7  -5   7         27.54         16.51         6.28 o                         
   8  -5   7        147.76        153.86         9.99 o                         
   9  -5   7         10.89          8.20         5.75 o                         
  10  -5   7         50.34         56.17         7.86 o                         
  11  -5   7        150.14        161.28        15.75 o                         
  12  -5   7         72.36         74.39         9.92 o                         
  13  -5   7         25.32         26.25         8.98 o                         
  14  -5   7         38.83         24.83         9.77 o                         
  15  -5   7        143.53        141.10        13.48 o                         
 -18  -4   7         13.08         16.60        13.00 o                         
 -17  -4   7          2.27         10.57        12.35 o                         
 -16  -4   7         68.93         52.46        10.20 o                         
 -15  -4   7         76.54         74.67         9.88 o                         
 -14  -4   7        103.54        120.50         9.93 o                         
 -13  -4   7        379.39        411.02        17.65 o                         
 -12  -4   7         45.87         43.28         7.75 o                         
 -11  -4   7        413.55        397.04        15.42 o                         
 -10  -4   7        219.43        222.61         9.82 o                         
  -9  -4   7        473.80        474.89        24.42 o                         
  -8  -4   7       1419.02       1420.33        41.82 o                         
  -7  -4   7       1227.41       1224.99        30.03 o                         
  -6  -4   7        104.89        113.44         6.38 o                         
  -5  -4   7        327.72        336.34        11.96 o                         
  -4  -4   7       1549.88       1574.99        50.93 o                         
  -3  -4   7       2689.81       2690.94        68.40 o                         
  -2  -4   7       1135.33       1116.03        28.58 o                         
  -1  -4   7        233.02        227.85         9.38 o                         
   0  -4   7       1038.48       1010.53        32.10 o                         
   1  -4   7        118.62        130.08         6.98 o                         
   2  -4   7       1434.67       1433.79        47.21 o                         
   3  -4   7       1016.59        983.33        31.82 o                         
   4  -4   7        260.54        262.61        11.48 o                         
   5  -4   7        940.70        968.42        26.58 o                         
   6  -4   7         77.87         76.49         6.62 o                         
   7  -4   7         58.19         66.21         5.78 o                         
   8  -4   7        824.70        837.94        27.44 o                         
   9  -4   7        319.65        322.04        13.62 o                         
  10  -4   7         63.31         54.90         8.01 o                         
  11  -4   7        142.07        141.43        10.21 o                         
  12  -4   7        259.46        272.62        16.35 o                         
  13  -4   7        121.39        149.29        13.07 o                         
  14  -4   7        181.17        199.13        17.87 o                         
  15  -4   7        207.56        232.76        16.43 o                         
  16  -4   7         66.04         77.86        15.55 o                         
 -18  -3   7          5.30         22.24        14.63 o                         
 -17  -3   7        117.38        127.19        14.05 o                         
 -16  -3   7        203.55        210.97        15.70 o                         
 -15  -3   7         16.70         14.33         9.77 o                         
 -14  -3   7          0.11         -6.05         7.62 o                         
 -13  -3   7        110.06        120.56         9.47 o                         
 -12  -3   7        396.26        401.76        15.27 o                         
 -11  -3   7        212.33        206.51         9.88 o                         
 -10  -3   7        548.44        548.27        16.38 o                         
  -9  -3   7        168.88        168.26         7.31 o                         
  -8  -3   7        498.44        480.33        14.30 o                         
  -7  -3   7        193.09        183.38         7.31 o                         
  -5  -3   7       1131.93       1069.87        31.63 o                         
  -4  -3   7        521.96        464.96        20.22 o                         
  -3  -3   7       1269.75       1316.29        40.90 o                         
  -2  -3   7       1145.29       1172.87        39.80 o                         
  -1  -3   7       3294.14       3424.49        86.95 o                         
   0  -3   7       3911.35       4030.21       105.65 o                         
   1  -3   7       1200.77       1122.93        28.87 o                         
   2  -3   7        605.83        619.46        20.20 o                         
   3  -3   7        332.57        340.62        12.16 o                         
   4  -3   7         89.64         90.75         5.51 o                         
   5  -3   7       1416.39       1391.02        39.77 o                         
   6  -3   7        559.44        598.40        19.09 o                         
   7  -3   7        341.16        355.34        16.38 o                         
   8  -3   7        336.36        351.76        13.87 o                         
   9  -3   7          1.68          3.90         6.36 o                         
  10  -3   7          0.84          8.89         7.07 o                         
  11  -3   7        361.72        381.02        17.13 o                         
  12  -3   7        109.63        122.00        10.47 o                         
  13  -3   7         59.15         61.47        11.22 o                         
  14  -3   7        195.19        219.09        15.15 o                         
  15  -3   7         49.21         63.23        12.37 o                         
  16  -3   7         65.48         45.47        13.28 o                         
  17  -3   7         51.77         34.73        16.48 o                         
 -19  -2   7          2.21          6.04        14.70 o                         
 -18  -2   7         55.48         42.48        12.97 o                         
 -17  -2   7          0.42         -6.15        11.60 o                         
 -16  -2   7        189.10        181.77        14.87 o                         
 -15  -2   7        108.90        133.07        12.40 o                         
 -14  -2   7        376.00        383.80        18.36 o                         
 -13  -2   7        282.35        282.57        12.91 o                         
 -12  -2   7          6.83          6.56         5.70 o                         
 -11  -2   7          3.70         -0.62         5.63 o                         
 -10  -2   7          7.63          5.50         5.18 o                         
  -9  -2   7        635.84        621.45        21.02 o                         
  -8  -2   7        807.81        790.00        20.83 o                         
  -7  -2   7        235.19        234.00        11.82 o                         
  -6  -2   7        389.04        392.87        13.74 o                         
  -5  -2   7        856.16        859.71        25.03 o                         
  -4  -2   7         74.86         71.63         4.32 o                         
  -2  -2   7       2650.06       2495.38        64.12 o                         
  -1  -2   7       2226.46       2290.54        57.91 o                         
   0  -2   7        364.76        446.37        12.08 o                         
   1  -2   7          4.50          7.88         2.31 o                         
   2  -2   7       1589.62       1553.58        38.13 o                         
   3  -2   7       2121.01       2139.46        61.33 o                         
   4  -2   7       1184.84       1249.37        34.36 o                         
   5  -2   7        269.81        274.02        11.05 o                         
   6  -2   7        152.01        159.25         7.18 o                         
   7  -2   7        159.99        167.77        11.02 o                         
   8  -2   7       1590.69       1608.78        42.99 o                         
   9  -2   7        248.46        276.85        14.77 o                         
  10  -2   7        238.34        226.18        10.70 o                         
  11  -2   7        328.00        348.98        13.90 o                         
  12  -2   7         37.94         33.75         7.70 o                         
  13  -2   7         61.57         59.45         8.45 o                         
  14  -2   7         98.84        104.86        13.43 o                         
  15  -2   7        244.96        257.80        20.52 o                         
  16  -2   7        120.58         83.98        19.14 o                         
  17  -2   7         82.24         10.58        29.05 o                         
 -19  -1   7         35.52         16.23        14.16 o                         
 -18  -1   7         71.80         76.94        12.21 o                         
 -17  -1   7        146.48        145.75        13.34 o                         
 -16  -1   7         92.98        103.56        11.72 o                         
 -15  -1   7         22.67         19.28        10.24 o                         
 -14  -1   7         49.07         42.18         8.55 o                         
 -13  -1   7        116.53        121.82         7.49 o                         
 -12  -1   7        509.13        527.61        14.77 o                         
 -11  -1   7       1493.52       1526.68        39.40 o                         
 -10  -1   7        315.62        332.10        10.69 o                         
  -9  -1   7         42.70         39.42         4.62 o                         
  -8  -1   7        263.46        249.89         8.96 o                         
  -7  -1   7        496.80        502.52        15.06 o                         
  -6  -1   7       2206.33       2155.55        48.09 o                         
  -5  -1   7       2531.72       2593.17        56.31 o                         
  -4  -1   7       3198.55       3331.65        75.98 o                         
  -3  -1   7        214.51        200.46         5.55 o                         
  -2  -1   7       1764.54       1843.17        42.71 o                         
  -1  -1   7         28.81         26.33         2.09 o                         
   0  -1   7       5957.12       5867.53       150.93 o                         
   1  -1   7       2191.81       2192.74        55.11 o                         
   2  -1   7        731.59        742.88        21.50 o                         
   3  -1   7        469.24        544.10        17.04 o                         
   4  -1   7        248.39        268.42         9.58 o                         
   5  -1   7       1667.06       1636.99        51.98 o                         
   6  -1   7        889.74        835.16        28.80 o                         
   7  -1   7        462.95        473.27        17.33 o                         
   8  -1   7        307.78        324.13        14.72 o                         
   9  -1   7        275.65        272.82        12.43 o                         
  10  -1   7        470.90        502.80        19.96 o                         
  11  -1   7        333.15        327.31        13.75 o                         
  12  -1   7        473.18        468.65        17.80 o                         
  13  -1   7        288.32        289.50        15.93 o                         
  14  -1   7          6.19         10.64         7.69 o                         
  15  -1   7         78.49         66.69         9.09 o                         
  16  -1   7          4.22         -7.68         7.68 o                         
  17  -1   7         10.96         -2.34        20.79 o                         
 -19   0   7          7.94          3.98        13.94 o                         
 -18   0   7         19.04         20.17        11.01 o                         
 -17   0   7        165.44        173.06        21.47 o                         
 -16   0   7          2.21         -9.12        10.69 o                         
 -15   0   7        110.88        119.21        11.50 o                         
 -14   0   7        638.94        685.23        21.74 o                         
 -13   0   7         10.25          6.70         5.71 o                         
 -12   0   7         52.81         64.26         6.15 o                         
 -11   0   7          3.65          3.08         4.96 o                         
 -10   0   7        373.21        387.98        11.29 o                         
  -9   0   7       1503.50       1529.21        35.66 o                         
  -8   0   7        598.91        584.64        16.61 o                         
  -7   0   7       2032.37       2040.57        46.50 o                         
  -6   0   7        343.44        405.57        10.71 o                         
  -5   0   7        536.85        588.04        15.73 o                         
  -4   0   7         76.57        131.01         4.43 o                         
  -3   0   7       3976.65       3997.70        85.50 o                         
  -2   0   7       8053.40       8094.03       211.25 o                         
  -1   0   7        774.02        824.88        19.23 o                         
   0   0   7        210.86        224.74         6.37 o                         
   1   0   7       1300.66       1468.03        35.07 o                         
   2   0   7        179.87        180.76         5.67 o                         
   3   0   7       1133.64       1068.92        26.05 o                         
   4   0   7         99.63         78.56         3.40 o                         
   5   0   7        496.27        471.18        11.99 o                         
   6   0   7          1.00         -2.15         2.15 o                         
   7   0   7        455.64        509.61        14.07 o                         
   8   0   7         73.97         72.14         3.82 o                         
   9   0   7       1041.63       1030.29        24.94 o                         
  10   0   7        445.54        444.74        14.53 o                         
  11   0   7        190.28        177.32         7.57 o                         
  12   0   7         25.34         20.80         4.38 o                         
  13   0   7        104.25         99.29         6.99 o                         
  14   0   7        416.54        404.79        21.97 o                         
  15   0   7         86.98         74.14         9.47 o
[truncated: 661,935 more chars]
