# Supplementary material for: Crystal structures of salts of bedaquiline
Source: Acta Crystallogr C Struct Chem. 2020 Oct 19;76(Pt 11):1010–23. doi: 10.1107/S2053229620013455 (PMC7642769; doi:10.1107/S2053229620013455)
Supplement: Supplementary file 6 [file c-76-01010-4bsup6.hkl]

data_4b                                                                         
_shelx_title ' BAinACN_SE_0m in P2(1)'                                          
_shelx_refln_list_code          4                                               
_shelx_F_calc_maximum      167.73                                               
_exptl_crystal_F_000       756.66                                               
_reflns_d_resolution_high  0.7826                                               
                                                                                
loop_                                                                           
 _space_group_symop_operation_xyz                                               
 'x, y, z'                                                                      
 '-x, y+1/2, -z'                                                                
                                                                                
_cell_length_a    12.8661                                                       
_cell_length_b     8.0386                                                       
_cell_length_c    17.4704                                                       
_cell_angle_alpha  90.000                                                       
_cell_angle_beta  101.093                                                       
_cell_angle_gamma  90.000                                                       
                                                                                
_shelx_F_squared_multiplier     1.000                                           
                                                                                
loop_                                                                           
 _refln_index_h                                                                 
 _refln_index_k                                                                 
 _refln_index_l                                                                 
 _refln_F_squared_calc                                                          
 _refln_F_squared_meas                                                          
 _refln_F_squared_sigma                                                         
 _refln_observed_status                                                         
   6  -8   0        203.64        147.85        21.62 o                         
   7  -8   0         14.43         11.02         6.11 o                         
   8  -8   0         33.17         29.41        10.24 o                         
   1  -7   0         53.59         27.76        25.42 o                         
   2  -7   0          0.15        -12.27        24.25 o                         
   3  -7   0        179.66         83.86        32.14 o                         
   4  -7   0         59.13         46.33         9.89 o                         
   5  -7   0         56.98         71.71        13.59 o                         
   6  -7   0          6.27          5.06         5.85 o                         
   7  -7   0        446.54        488.15        55.28 o                         
   8  -7   0         50.77         48.15         7.80 o                         
   9  -7   0         39.15         45.84         7.51 o                         
  10  -7   0         25.81         29.05         5.74 o                         
  11  -7   0         15.33         15.11         5.11 o                         
   0  -6   0       1703.75       1521.11        95.97 o                         
   1  -6   0       1293.36       1124.95        88.43 o                         
   2  -6   0         43.15         50.14        25.48 o                         
   3  -6   0         27.43         42.72        16.24 o                         
   4  -6   0        714.68        649.25        85.61 o                         
   5  -6   0        704.75        728.60        56.50 o                         
   6  -6   0        616.51        590.40        26.05 o                         
   7  -6   0        148.56        166.61        10.90 o                         
   8  -6   0        270.66        294.25        12.71 o                         
   9  -6   0          1.87         -2.99         4.68 o                         
  10  -6   0        221.76        218.08        14.00 o                         
  11  -6   0        129.04        135.28         9.17 o                         
  12  -6   0         41.60         50.24         8.18 o                         
  13  -6   0         13.71         14.03         4.38 o                         
   1  -5   0        864.80        827.93        56.61 o                         
   2  -5   0       1073.70        999.29        67.11 o                         
   3  -5   0       1400.20       1272.60        62.37 o                         
   4  -5   0        969.08        946.81        39.10 o                         
   5  -5   0         88.01         80.34        11.10 o                         
   6  -5   0         11.14          3.81         4.29 o                         
   7  -5   0        101.87         89.49         9.16 o                         
   8  -5   0        744.16        755.72        22.55 o                         
   9  -5   0        173.60        175.60        11.47 o                         
  10  -5   0         24.08         32.57         6.59 o                         
  11  -5   0        138.03        150.28        11.17 o                         
  12  -5   0         68.86         86.18         7.86 o                         
  13  -5   0         81.02         70.21         6.22 o                         
   0  -4   0       1662.58       1485.21       100.81 o                         
   1  -4   0       1891.58       1720.44        66.60 o                         
   2  -4   0        391.50        384.71        21.48 o                         
   3  -4   0       1966.49       1983.91        99.87 o                         
   4  -4   0        566.27        530.61        22.06 o                         
   5  -4   0        676.38        659.42        24.82 o                         
   6  -4   0        338.33        318.23        12.98 o                         
   7  -4   0        501.81        498.63        18.18 o                         
   8  -4   0          4.21          7.76         4.75 o                         
   9  -4   0        345.74        333.93        15.19 o                         
  10  -4   0        135.74        149.73        10.20 o                         
  11  -4   0        391.12        429.43        15.78 o                         
  12  -4   0         54.62         52.96         8.86 o                         
  13  -4   0         23.13         29.45         5.14 o                         
  14  -4   0         27.08         28.08         5.01 o                         
   1  -3   0        761.74        772.22        38.45 o                         
   2  -3   0       2358.37       2183.22        71.99 o                         
   3  -3   0        564.02        529.21        26.09 o                         
   4  -3   0        522.39        533.20        36.50 o                         
   5  -3   0        511.14        504.40        20.15 o                         
   6  -3   0        265.28        264.38        14.00 o                         
   7  -3   0        390.56        347.58        12.86 o                         
   8  -3   0        935.39        901.03        24.29 o                         
   9  -3   0        342.39        329.67        19.06 o                         
  10  -3   0        467.24        445.12        17.88 o                         
  11  -3   0         28.06         22.66         5.27 o                         
  12  -3   0        146.61        148.05         9.79 o                         
  13  -3   0        269.69        286.33        12.61 o                         
  14  -3   0        246.11        259.22        12.81 o                         
  15  -3   0         11.36          6.53         4.02 o                         
   0  -2   0        135.49        155.45        18.41 o                         
   1  -2   0      17262.16      17064.99       710.71 o                         
   2  -2   0       7482.49       7827.13       265.17 o                         
   3  -2   0        247.30        277.62        15.86 o                         
   4  -2   0         43.65         60.92        10.07 o                         
   5  -2   0       3240.53       3348.20        75.90 o                         
   6  -2   0        721.11        699.62        28.25 o                         
   7  -2   0        169.40        189.03         8.92 o                         
   8  -2   0          8.37         10.97         4.47 o                         
   9  -2   0        404.63        424.10        15.79 o                         
  10  -2   0        829.42        802.92        21.03 o                         
  11  -2   0        455.60        441.36        14.97 o                         
  12  -2   0        106.24        112.34         8.21 o                         
  13  -2   0        283.53        276.49        12.61 o                         
  14  -2   0         30.41         33.74         7.93 o                         
  15  -2   0        324.91        347.12        26.59 o                         
   1  -1   0       1165.01       1085.67        35.17 o                         
   2  -1   0      18821.15      18528.36       521.40 o                         
   3  -1   0      18154.40      18464.08       460.32 o                         
   4  -1   0        164.11        165.05        13.22 o                         
   5  -1   0        707.35        722.53        25.91 o                         
   6  -1   0         47.02         46.08         6.87 o                         
   7  -1   0       1557.92       1622.35        41.82 o                         
   8  -1   0        326.55        299.84        11.11 o                         
   9  -1   0        668.80        668.83        18.35 o                         
  10  -1   0        111.07        122.04         7.99 o                         
  11  -1   0        141.71        160.05         9.65 o                         
  12  -1   0        276.58        283.42        16.93 o                         
  13  -1   0        224.83        224.52        12.02 o                         
  14  -1   0        315.74        327.70        14.90 o                         
  15  -1   0         64.46         61.77         5.05 o                         
   1   0   0       5214.75       5249.17       134.33 o                         
   2   0   0        125.38        133.71         7.51 o                         
   3   0   0       8434.92       8824.92       205.03 o                         
   4   0   0        835.76        816.55        27.70 o                         
   5   0   0        204.33        199.95        13.21 o                         
   6   0   0       3074.81       3045.32        69.87 o                         
   7   0   0       4341.67       4496.03        92.51 o                         
   8   0   0         11.88         16.07         5.97 o                         
   9   0   0        388.20        383.37        12.00 o                         
  10   0   0        104.29        103.82         7.25 o                         
  11   0   0        345.02        356.15        14.05 o                         
  12   0   0        148.52        132.68        10.60 o                         
  13   0   0          1.30          0.58         5.25 o                         
  14   0   0        255.45        276.22        13.27 o                         
  15   0   0         10.26          6.56         3.98 o                         
   1   1   0       1344.12       1228.67        29.78 o                         
   2   1   0      17819.32      16678.04       657.65 o                         
   3   1   0      17339.08      17655.41       410.33 o                         
   4   1   0        150.20        132.93         8.54 o                         
   5   1   0        651.94        645.61        22.93 o                         
   6   1   0         33.84         42.29         8.21 o                         
   7   1   0       1717.63       1825.75        46.18 o                         
   8   1   0        386.13        359.45        11.67 o                         
   9   1   0        606.32        591.26        19.41 o                         
  10   1   0         87.84         96.50         8.78 o                         
  11   1   0        141.03        172.91        14.11 o                         
  12   1   0        280.08        304.33        16.87 o                         
  13   1   0        244.87        249.24        14.25 o                         
  14   1   0        328.43        326.81        14.66 o                         
  15   1   0         69.89         63.68         7.38 o                         
  16   1   0         28.36          7.57         4.32 o                         
   0   2   0         78.12        102.56        21.04 o                         
   1   2   0      16429.78      15920.44       414.71 o                         
   2   2   0       7448.82       7910.98       206.06 o                         
   3   2   0        247.90        256.35        12.80 o                         
   4   2   0         79.41        108.39        11.07 o                         
   5   2   0       3276.27       3628.70       103.97 o                         
   6   2   0        768.19        732.22        33.42 o                         
   7   2   0        228.15        255.39        16.27 o                         
   8   2   0         10.38          8.59         5.71 o                         
   9   2   0        388.22        393.23        16.67 o                         
  10   2   0        806.45        764.25        25.69 o                         
  11   2   0        435.14        435.21        19.71 o                         
  12   2   0        131.14        133.13        12.43 o                         
  13   2   0        305.33        281.24        22.97 o                         
  14   2   0         33.98         34.78         6.55 o                         
  15   2   0        309.38        281.08        24.57 o                         
   1   3   0        650.31        639.61        41.28 o                         
   2   3   0       2655.80       2570.59        70.28 o                         
   3   3   0        599.40        590.11        31.37 o                         
   4   3   0        438.48        404.87        31.76 o                         
   5   3   0        513.02        541.86        48.83 o                         
   6   3   0        297.27        297.01        15.00 o                         
   7   3   0        328.29        299.37        16.56 o                         
   8   3   0        882.41        834.52        26.31 o                         
   9   3   0        424.85        419.37        20.13 o                         
  10   3   0        469.15        493.94        34.50 o                         
  11   3   0         29.24         28.95         8.12 o                         
  12   3   0        152.14        180.81        14.62 o                         
  13   3   0        237.85        244.22        14.28 o                         
  14   3   0        234.10        227.44        11.79 o                         
  15   3   0         16.97          6.69         2.64 o                         
   0   4   0       1623.58       1362.20       105.77 o                         
   1   4   0       1878.75       1801.03        88.84 o                         
   2   4   0        337.15        342.16        47.04 o                         
   3   4   0       2011.87       2083.33       148.73 o                         
   4   4   0        536.67        532.19        21.39 o                         
   5   4   0        753.18        715.70        17.07 o                         
   6   4   0        414.68        400.23        12.01 o                         
   7   4   0        505.70        507.00        16.94 o                         
   8   4   0          5.79          6.28         4.52 o                         
   9   4   0        341.81        326.63        14.53 o                         
  10   4   0        115.24        136.57        10.49 o                         
  11   4   0        401.36        410.11        19.88 o                         
  12   4   0         67.58         65.46         7.37 o                         
  13   4   0         27.83         32.40         5.09 o                         
  14   4   0         24.61         19.19         3.36 o                         
   1   5   0        868.38        870.37        15.66 o                         
   2   5   0       1133.08       1071.59        17.43 o                         
   3   5   0       1431.09       1417.75        23.79 o                         
   4   5   0        978.01       1026.39        25.04 o                         
   5   5   0        100.97        115.07         5.83 o                         
   6   5   0         14.61          9.16         3.23 o                         
   7   5   0         94.99        110.21         6.20 o                         
   8   5   0        821.55        838.28        22.81 o                         
   9   5   0        170.21        154.80         8.96 o                         
  10   5   0         27.54         35.07         6.40 o                         
  11   5   0        136.54        147.03        10.29 o                         
  12   5   0         55.29         41.99         7.58 o                         
  13   5   0         71.46         59.73        11.05 o                         
   0   6   0       1539.62       1512.38        38.15 o                         
   1   6   0       1170.99       1160.75        20.06 o                         
   2   6   0         32.88         30.71         3.85 o                         
   3   6   0         29.47         32.64         4.01 o                         
   4   6   0        737.98        776.28        18.34 o                         
   5   6   0        733.10        762.29        18.53 o                         
   6   6   0        572.44        585.67        17.73 o                         
   7   6   0        124.48        123.81        13.79 o                         
   8   6   0        266.74        285.07        13.33 o                         
   9   6   0          3.86          5.01         4.93 o                         
  10   6   0        228.54        204.42        14.06 o                         
  11   6   0        138.24        109.63        11.52 o                         
  12   6   0         44.17         33.08         8.62 o                         
  13   6   0         12.29          8.77         6.72 o                         
   1   7   0         53.74         59.99         4.63 o                         
   2   7   0          1.77          9.87         3.14 o                         
   3   7   0        146.92        122.79         6.40 o                         
   4   7   0         46.76         65.23        17.19 o                         
   5   7   0         64.90         73.30         6.20 o                         
   6   7   0          6.43          1.82         4.06 o                         
   7   7   0        450.79        485.18        22.32 o                         
   8   7   0         60.23         57.02         6.72 o                         
   9   7   0         44.75         45.95         7.12 o                         
  10   7   0         23.09         16.96         4.96 o                         
  11   7   0         14.50         11.76         4.11 o                         
   0   8   0         31.71         30.82         5.40 o                         
   1   8   0          6.83         10.96         3.02 o                         
   2   8   0         73.38         97.62         5.78 o                         
   3   8   0         29.22         42.83         5.03 o                         
   4   8   0         52.04         53.37         5.40 o                         
   5   8   0         91.81        121.21         8.34 o                         
   6   8   0        198.62        227.32        14.76 o                         
   7   8   0         10.46          9.26         4.22 o                         
   8   8   0         32.78         32.52         6.82 o                         
   9   8   0         29.97         12.08         4.81 o                         
  10   8   0         43.58         16.95         9.35 o                         
   1   9   0         29.52         35.45         4.40 o                         
   2   9   0         69.15        102.28         6.42 o                         
   3   9   0         70.84         93.63         9.74 o                         
   4   9   0         33.44         47.01         5.40 o                         
   5   9   0         24.76         19.89         4.02 o                         
   6   9   0          2.51         -1.04         3.64 o                         
   7   9   0         77.96         62.38         9.68 o                         
  -8  -8   1         53.37         61.38         8.96 o                         
  -7  -8   1         60.59         65.58         9.36 o                         
  -6  -8   1         40.99         36.39        26.44 o                         
  -5  -8   1         52.05         87.66        23.96 o                         
   5  -8   1         27.84         29.48        15.19 o                         
   6  -8   1        134.04        133.70        13.41 o                         
   7  -8   1        125.73        110.49        15.63 o                         
   8  -8   1         51.58         27.91         6.68 o                         
 -11  -7   1         24.05         20.51         4.34 o                         
 -10  -7   1         47.00         42.34         6.39 o                         
  -9  -7   1         40.09         37.11         7.02 o                         
  -8  -7   1         56.33         36.64         7.25 o                         
  -7  -7   1        362.84        366.74        17.81 o                         
  -6  -7   1         96.17         88.89        15.07 o                         
  -5  -7   1         87.73         82.79        16.60 o                         
  -4  -7   1         35.93         58.97        21.33 o                         
  -3  -7   1         39.08         39.77        47.34 o                         
  -2  -7   1        264.42        182.62        41.49 o                         
   0  -7   1        167.53         40.03        62.53 o                         
   1  -7   1        290.72        252.42        92.48 o                         
   2  -7   1        201.75        163.92        79.77 o                         
   3  -7   1        217.68        185.54        46.17 o                         
   4  -7   1        581.11        522.85        36.98 o                         
   5  -7   1        547.77        612.10        45.86 o                         
   6  -7   1        187.01        188.66        14.52 o                         
   7  -7   1        125.55        118.89        13.48 o                         
   8  -7   1         44.10         49.79         7.47 o                         
   9  -7   1        115.60        102.49        12.00 o                         
  10  -7   1         45.41         41.27        14.32 o                         
  11  -7   1         15.27         25.71         5.84 o                         
 -13  -6   1         13.79         18.99         6.14 o                         
 -12  -6   1        101.80        110.58         7.21 o                         
 -11  -6   1         88.98         88.99         6.99 o                         
 -10  -6   1        276.73        296.85        13.75 o                         
  -9  -6   1        362.90        412.03        17.27 o                         
  -8  -6   1        242.66        234.75        12.12 o                         
  -7  -6   1         36.96         25.41         8.77 o                         
  -6  -6   1        250.98        212.12        12.71 o                         
  -5  -6   1          4.83          4.16         8.36 o                         
  -4  -6   1        373.54        342.63        31.59 o                         
  -3  -6   1        828.08        679.75        56.50 o                         
  -2  -6   1         23.85         16.55        21.27 o                         
  -1  -6   1        165.14        116.18        23.11 o                         
   0  -6   1        200.79        198.75        30.73 o                         
   1  -6   1        175.40         94.97        28.70 o                         
   2  -6   1        294.08        250.43        52.30 o                         
   3  -6   1         44.15         28.48        15.58 o                         
   4  -6   1        126.95        131.20        13.44 o                         
   5  -6   1        442.24        446.95        27.07 o                         
   6  -6   1        235.67        225.41        14.21 o                         
   7  -6   1        108.66        107.09        10.61 o                         
   8  -6   1        111.72        123.66        14.80 o                         
   9  -6   1        103.33        104.29        10.08 o                         
  10  -6   1        133.68        152.74         9.01 o                         
  11  -6   1         56.84         57.24         5.67 o                         
  12  -6   1         76.60         52.60         9.03 o                         
 -14  -5   1          4.59          2.92         4.38 o                         
 -13  -5   1         40.47         45.74         5.07 o                         
 -12  -5   1        175.49        208.87        10.12 o                         
 -11  -5   1         27.46         25.25         6.65 o                         
 -10  -5   1         40.73         35.49         6.57 o                         
  -9  -5   1         37.36         45.96         6.39 o                         
  -8  -5   1        509.39        503.65        18.32 o                         
  -7  -5   1        238.34        226.43        16.82 o                         
  -6  -5   1        317.55        285.79        14.59 o                         
  -5  -5   1        197.92        190.90        12.91 o                         
  -4  -5   1        254.22        290.84        18.43 o                         
  -3  -5   1        447.18        417.40        44.99 o                         
  -2  -5   1        209.48        163.87        19.89 o                         
  -1  -5   1        891.54        851.96        44.71 o                         
   0  -5   1         99.82         85.65        15.12 o                         
   1  -5   1        222.64        261.15        28.07 o                         
   2  -5   1        114.40        138.57        26.62 o                         
   3  -5   1        341.06        339.80        26.84 o                         
   4  -5   1        249.10        272.96        13.64 o                         
   5  -5   1         28.84         46.76         7.04 o                         
   6  -5   1        189.26        187.50        17.17 o                         
   7  -5   1        312.10        311.86        12.09 o                         
   8  -5   1        145.14        142.35        10.52 o                         
   9  -5   1        259.79        252.85        11.90 o                         
  10  -5   1         37.39         41.56         9.39 o                         
  11  -5   1         50.07         64.59         7.48 o                         
  12  -5   1         18.37         17.75         4.78 o                         
  13  -5   1         46.73         45.93         5.84 o                         
 -14  -4   1         54.52         69.38         7.62 o                         
 -13  -4   1          3.60          5.23         3.98 o                         
 -12  -4   1         18.67         21.00         5.16 o                         
 -11  -4   1        100.94        101.99         8.48 o                         
 -10  -4   1        230.18        222.51        15.82 o                         
  -9  -4   1        317.15        300.33        13.55 o                         
  -8  -4   1        298.51        301.83        13.29 o                         
  -7  -4   1         50.27         64.07         6.95 o                         
  -6  -4   1        147.97        143.13         8.99 o                         
  -5  -4   1       1234.23       1143.29        35.95 o                         
  -4  -4   1       1681.97       1622.57        60.19 o                         
  -3  -4   1         69.38         53.76        21.33 o                         
  -2  -4   1        225.92        221.12        17.63 o                         
  -1  -4   1        564.97        577.55        37.10 o                         
   0  -4   1       2651.61       2548.06       112.60 o                         
   1  -4   1       1847.12       1751.32        65.72 o                         
   2  -4   1       3279.73       3324.36       142.62 o                         
   3  -4   1       3714.44       3598.81       126.22 o                         
   4  -4   1        172.22        172.26        31.09 o                         
   5  -4   1        500.81        463.57        19.13 o                         
   6  -4   1        370.70        354.90        16.77 o                         
   7  -4   1        829.97        801.46        22.51 o                         
   8  -4   1        473.13        457.68        17.25 o                         
   9  -4   1         65.10         49.06         7.05 o                         
  10  -4   1         56.76         44.46         6.34 o                         
  11  -4   1        307.57        332.19        17.76 o                         
  12  -4   1        233.44        246.96        11.82 o                         
  13  -4   1         55.16         57.72         5.67 o                         
  14  -4   1         56.53         58.94         7.42 o                         
 -15  -3   1        164.89        159.47        10.32 o                         
 -14  -3   1        444.33        492.34        19.89 o                         
 -13  -3   1        600.46        635.08        19.83 o                         
 -12  -3   1        602.35        627.05        21.29 o                         
 -11  -3   1        293.41        295.25        13.69 o                         
 -10  -3   1         17.59         12.49         4.81 o                         
  -9  -3   1        122.19        134.50        13.40 o                         
  -8  -3   1        259.90        250.89        10.08 o                         
  -7  -3   1       1965.13       2030.63        72.64 o                         
  -6  -3   1       1874.16       1838.89        52.41 o                         
  -5  -3   1        267.16        300.74        16.68 o                         
  -4  -3   1       1367.31       1394.45        51.20 o                         
  -3  -3   1       1304.42       1289.29        53.53 o                         
  -2  -3   1       6343.49       6013.80       192.72 o                         
  -1  -3   1       2190.89       2156.37       115.12 o                         
   0  -3   1       2415.29       2325.29       110.74 o                         
   1  -3   1       1979.98       1913.11        69.69 o                         
   2  -3   1       1943.40       1864.97        58.28 o                         
   3  -3   1         23.25         10.14         5.77 o                         
   4  -3   1       5758.08       6066.83       150.85 o                         
   5  -3   1       5258.08       5202.49       146.32 o                         
   6  -3   1          3.64          6.77         5.26 o                         
   7  -3   1         51.78         48.06         5.52 o                         
   8  -3   1        900.33        892.27        26.57 o                         
   9  -3   1         92.17         98.62         8.49 o                         
  10  -3   1        307.59        300.76        12.91 o                         
  11  -3   1        201.24        211.59        11.03 o                         
  12  -3   1         17.64         24.28         5.19 o                         
  13  -3   1          3.66         -9.68         9.68 o                         
  14  -3   1        164.45        162.93        13.12 o                         
  15  -3   1         49.36         48.50         7.89 o                         
 -15  -2   1        488.90        523.23        25.91 o                         
 -14  -2   1        236.89        242.55        11.11 o                         
 -13  -2   1         15.79         17.69         4.67 o                         
 -12  -2   1        261.81        276.01        11.90 o                         
 -11  -2   1        415.97        434.23        14.65 o                         
 -10  -2   1        229.87        258.39        13.14 o                         
  -9  -2   1       1024.63       1039.98        28.93 o                         
  -8  -2   1        192.78        186.05         8.55 o                         
  -7  -2   1        610.16        595.31        20.46 o                         
  -6  -2   1        933.90        990.35        31.31 o                         
  -5  -2   1       1801.51       1700.68        45.60 o                         
  -4  -2   1       2070.80       2009.79        65.24 o                         
  -3  -2   1       1702.29       1753.79        64.24 o                         
  -2  -2   1         29.30         29.11         4.52 o                         
  -1  -2   1       6941.07       6886.09       200.33 o                         
   0  -2   1       4024.44       3583.15       193.43 o                         
   1  -2   1      20999.29      20187.01       784.19 o                         
   2  -2   1      13005.15      12656.42       359.76 o                         
   3  -2   1       2371.52       2398.53        73.23 o                         
   4  -2   1         31.28         42.84         8.05 o                         
   5  -2   1       1648.36       1708.67        60.13 o                         
   6  -2   1       2227.26       2267.58        63.49 o                         
   7  -2   1       1273.97       1261.87        33.50 o                         
   8  -2   1       1227.60       1209.44        30.64 o                         
   9  -2   1        171.13        170.91         9.63 o                         
  10  -2   1         42.91         33.49         6.25 o                         
  11  -2   1        549.55        522.07        17.83 o                         
  12  -2   1        323.15        322.24        16.07 o                         
  13  -2   1        193.74        190.26        10.06 o                         
  14  -2   1          8.02         10.97         7.21 o                         
  15  -2   1         10.39         10.64         5.55 o                         
 -15  -1   1         12.06         11.43         4.18 o                         
 -14  -1   1        109.32        103.81        13.59 o                         
 -13  -1   1        219.02        235.58        12.56 o                         
 -12  -1   1        630.90        663.33        21.30 o                         
 -11  -1   1        658.92        694.20        19.75 o                         
 -10  -1   1          0.10          3.81         3.54 o                         
  -9  -1   1        185.33        186.80         9.31 o                         
  -8  -1   1        626.76        609.96        19.76 o                         
  -7  -1   1       1390.30       1371.65        36.60 o                         
  -6  -1   1        518.93        526.04        18.74 o                         
  -5  -1   1         63.91         60.15        10.85 o                         
  -4  -1   1        139.71        148.49        12.69 o                         
  -3  -1   1       3804.05       3960.09       109.24 o                         
  -2  -1   1       3629.72       3707.25        97.94 o                         
  -1  -1   1       3714.56       3589.95        95.35 o                         
   0  -1   1       2505.78       2311.60        86.33 o                         
   1  -1   1       3874.05       3851.14        81.81 o                         
   2  -1   1       1524.87       1533.40        39.44 o                         
   3  -1   1      27201.13      27042.75      1324.41 o                         
   4  -1   1       2168.07       2207.41        71.01 o                         
   5  -1   1         69.27         52.07         5.36 o                         
   6  -1   1       1484.90       1631.20        39.63 o                         
   7  -1   1        402.17        423.82        13.38 o                         
   8  -1   1        838.97        804.46        21.08 o                         
   9  -1   1        750.11        789.59        20.34 o                         
  10  -1   1       1366.52       1350.19        33.60 o                         
  11  -1   1        176.96        180.17         9.78 o                         
  12  -1   1         11.78         25.70         5.60 o                         
  13  -1   1         16.86         16.86         6.83 o                         
  14  -1   1         68.09         77.67         7.82 o                         
  15  -1   1         73.14         59.66         5.36 o                         
 -16   0   1          5.78         13.15         6.43 o                         
 -15   0   1         67.42         73.31         7.34 o                         
 -14   0   1        661.74        767.40        30.80 o                         
 -13   0   1        182.12        201.15        13.97 o                         
 -12   0   1          0.70          2.64         4.86 o                         
 -11   0   1        145.72        160.09        12.10 o                         
 -10   0   1        200.20        212.30         9.41 o                         
  -9   0   1        981.88        996.22        24.29 o                         
  -8   0   1          2.64         -4.52         7.75 o                         
  -7   0   1        145.68        158.20         9.72 o                         
  -6   0   1       1933.71       1871.71        50.79 o                         
  -5   0   1       3720.68       4002.09       103.16 o                         
  -4   0   1      21520.04      21563.35       787.19 o                         
  -3   0   1       3272.86       3514.18       113.76 o                         
  -2   0   1        363.41        338.92        12.58 o                         
  -1   0   1       1362.24       1320.30        36.76 o                         
   0   0   1       3248.79       3312.96        75.99 o                         
   1   0   1       3358.52       3196.15        64.67 o                         
   2   0   1        839.30        839.03        23.66 o                         
   3   0   1        342.33        397.89        14.30 o                         
   4   0   1       1710.56       1775.75        45.79 o                         
   5   0   1        233.37        304.79        15.05 o                         
   6   0   1        230.68        280.40        16.03 o                         
   7   0   1       2922.35       2988.44        65.71 o                         
   8   0   1          1.77          6.67         3.12 o                         
   9   0   1        409.30        397.82        13.20 o                         
  10   0   1        201.98        231.65         9.83 o                         
  11   0   1        193.83        216.39        12.79 o                         
  12   0   1        205.80        199.19        14.51 o                         
  13   0   1         60.53         93.41        10.19 o                         
  14   0   1          0.25          5.70         6.92 o                         
  15   0   1          1.34         -3.10         5.55 o                         
 -16   1   1         10.58          0.99         2.37 o                         
 -15   1   1         10.56         11.72         5.45 o                         
 -14   1   1        123.52        129.56        10.96 o                         
 -13   1   1        227.23        234.38        14.28 o                         
 -12   1   1        596.31        616.12        25.91 o                         
 -11   1   1        658.72        722.90        28.72 o                         
 -10   1   1          0.33         -0.90         6.67 o                         
  -9   1   1        182.25        179.77         9.67 o                         
  -8   1   1        604.27        596.59        16.05 o                         
  -7   1   1       1275.90       1245.23        36.93 o                         
  -6   1   1        400.95        418.17        22.07 o                         
  -5   1   1         82.15         88.57         9.65 o                         
  -4   1   1        143.34        140.49         9.65 o                         
  -3   1   1       3824.63       3926.84        86.98 o                         
  -2   1   1       3471.98       3529.81        77.52 o                         
  -1   1   1       3901.19       3733.83        78.39 o                         
   0   1   1       2646.81       2338.14        75.77 o                         
   1   1   1       3879.79       3841.80        82.32 o                         
   2   1   1       1365.84       1374.95        39.23 o                         
   3   1   1      28134.63      27762.07       802.77 o                         
   4   1   1       2259.10       2323.41        55.87 o                         
   5   1   1        131.02        102.09        14.32 o                         
   6   1   1       1578.85       1747.98        55.26 o                         
   7   1   1        422.04        431.01        16.11 o                         
   8   1   1        831.06        822.98        23.01 o                         
   9   1   1        764.08        785.46        24.04 o                         
  10   1   1       1418.42       1454.52        42.97 o                         
  11   1   1        201.06        200.97        16.18 o                         
  12   1   1         12.27         19.93         6.87 o                         
  13   1   1         23.19         26.61         5.67 o                         
  14   1   1         63.57         67.77         7.87 o                         
  15   1   1         67.66         59.59        12.26 o                         
 -15   2   1        473.87        493.94        19.96 o                         
 -14   2   1        217.32        229.74        14.56 o                         
 -13   2   1         14.03         16.28         6.97 o                         
 -12   2   1        283.48        289.50        24.48 o                         
 -11   2   1        480.06        429.79        18.05 o                         
 -10   2   1        198.66        213.51        12.69 o                         
  -9   2   1       1137.47       1165.80        36.92 o                         
  -8   2   1        209.84        218.69        13.83 o                         
  -7   2   1        610.07        614.27        27.63 o                         
  -6   2   1        910.71       1015.84        41.98 o                         
  -5   2   1       1850.03       1828.52        63.29 o                         
  -4   2   1       2152.68       2020.37        56.90 o                         
  -3   2   1       1510.86       1556.12        61.67 o                         
  -2   2   1         41.01         51.34         7.02 o                         
  -1   2   1       6715.99       6707.07       215.97 o                         
   0   2   1       3977.91       3580.18       114.12 o                         
   1   2   1      20864.31      19975.02       506.76 o                         
   2   2   1      13381.57      13331.94       311.64 o                         
   3   2   1       2496.51       2513.73        65.64 o                         
   4   2   1         31.16         46.76         8.04 o                         
   5   2   1       1705.19       1730.72        54.38 o                         
   6   2   1       2104.87       2131.02       119.57 o                         
   7   2   1       1346.34       1332.81        46.43 o                         
   8   2   1       1234.15       1232.43        30.90 o                         
   9   2   1        175.58        184.45        10.61 o                         
  10   2   1         41.53         41.54         7.24 o                         
  11   2   1        499.36        507.68        24.41 o                         
  12   2   1        312.77        321.78        18.22 o                         
  13   2   1        188.03        187.63        15.13 o                         
  14   2   1          4.61          4.33         4.20 o                         
  15   2   1         10.16         14.46         8.14 o                         
 -15   3   1        159.25        139.63        15.94 o                         
 -14   3   1        431.94        449.59        16.95 o                         
 -13   3   1        553.60        556.78        21.86 o                         
 -12   3   1        561.74        580.25        34.58 o                         
 -11   3   1        277.82        273.94        19.03 o                         
 -10   3   1         15.34         12.62         8.42 o                         
  -9   3   1        133.22        141.31        13.12 o                         
  -8   3   1        255.86        233.32        13.84 o                         
  -7   3   1       1978.71       1908.69        52.59 o                         
  -6   3   1       1866.40       1762.27        59.74 o                         
  -5   3   1        228.84        295.60        35.39 o                         
  -4   3   1       1341.68       1467.68        62.79 o                         
  -3   3   1       1408.65       1403.01        55.16 o                         
  -2   3   1       6547.61       6544.57       168.83 o                         
  -1   3   1       1922.73       1899.62        57.23 o                         
   0   3   1       2413.13       2243.54        99.90 o                         
   1   3   1       2002.13       2105.35        63.56 o                         
   2   3   1       1855.95       1810.14        65.35 o                         
   3   3   1          6.03          5.91        11.36 o                         
   4   3   1       5496.48       5789.31       241.42 o                         
   5   3   1       5304.70       5398.66       224.49 o                         
   6   3   1          1.07          3.69         4.61 o                         
   7   3   1         55.70         71.40         7.52 o                         
   8   3   1        834.01        887.24        35.71 o                         
   9   3   1         90.30         84.65        10.06 o                         
  10   3   1        338.66        338.55        22.45 o                         
  11   3   1        170.47        198.42        15.25 o                         
  12   3   1         16.70         15.22         6.05 o                         
  13   3   1          6.26          3.33         6.49 o                         
  14   3   1        173.92        188.66        13.64 o                         
  15   3   1         59.57         58.22         5.95 o                         
 -14   4   1         45.97         43.36         4.95 o                         
 -13   4   1          2.10          2.57         3.69 o                         
 -12   4   1         17.34         11.16         4.72 o                         
 -11   4   1        132.45        128.66        10.02 o                         
 -10   4   1        244.61        249.85        26.46 o                         
  -9   4   1        329.26        314.87        15.04 o                         
  -8   4   1        262.06        273.97        11.64 o                         
  -7   4   1         47.35         58.01         5.61 o                         
  -6   4   1        124.21        146.01         9.02 o                         
  -5   4   1       1187.85       1109.48        23.84 o                         
  -4   4   1       1552.93       1609.39        50.93 o                         
  -3   4   1         84.68         64.87        26.88 o                         
  -2   4   1        222.71        231.66        28.08 o                         
  -1   4   1        612.05        617.19        44.11 o                         
   0   4   1       2700.98       2668.86       119.94 o                         
   1   4   1       1663.13       1672.16        86.76 o                         
   2   4   1       2961.05       3213.82       143.87 o                         
   3   4   1       3580.74       3764.23       154.84 o                         
   4   4   1        163.28        188.86         7.96 o                         
   5   4   1        499.55        473.69        13.00 o                         
   6   4   1        375.53        373.02        11.69 o                         
   7   4   1        815.30        784.14        22.93 o                         
   8   4   1        471.55        471.42        16.36 o                         
   9   4   1         63.78         59.00         7.37 o                         
  10   4   1         46.43         33.93         7.44 o                         
  11   4   1        299.57        305.28        15.03 o                         
  12   4   1        234.14        273.32        16.37 o                         
  13   4   1         70.14         73.30         6.25 o                         
  14   4   1         55.27         43.33         8.15 o                         
 -14   5   1          5.18          3.21         7.89 o                         
 -13   5   1         33.31         24.27         6.98 o                         
 -12   5   1        170.83        187.76        12.24 o                         
 -11   5   1         30.55         28.73         5.19 o                         
 -10   5   1         35.58         38.18         6.35 o                         
  -9   5   1         29.31         27.31         4.69 o                         
  -8   5   1        517.72        547.15        14.61 o                         
  -7   5   1        247.06        241.27         9.38 o                         
  -6   5   1        349.42        345.81        10.77 o                         
  -5   5   1        191.34        204.13         7.48 o                         
  -4   5   1        242.38        300.40         8.78 o                         
  -3   5   1        390.97        390.98         9.32 o                         
  -2   5   1        187.53        176.06         6.21 o                         
  -1   5   1        918.62        872.20        15.19 o                         
   0   5   1        119.14        116.23         5.48 o                         
   1   5   1        228.17        231.82         7.18 o                         
   2   5   1        137.45        147.20         6.06 o                         
   3   5   1        290.47        321.77         8.57 o                         
   4   5   1        172.31        203.97         7.06 o                         
   5   5   1         51.08         63.51         5.02 o                         
   6   5   1        167.06        198.93         9.64 o                         
   7   5   1        291.43        286.08        10.55 o                         
   8   5   1        139.09        141.52         8.25 o                         
   9   5   1        241.82        249.05        12.22 o                         
  10   5   1         52.71         47.88         5.75 o                         
  11   5   1         42.57         32.51         5.93 o                         
  12   5   1         20.39         17.54         4.74 o                         
  13   5   1         45.47         31.75         8.73 o                         
 -13   6   1         11.51          1.46         7.01 o                         
 -12   6   1        106.35        100.59        14.76 o                         
 -11   6   1         78.48         84.41        10.40 o                         
 -10   6   1        268.12        278.56        16.11 o                         
  -9   6   1        395.64        423.03        17.51 o                         
  -8   6   1        233.87        227.61        12.35 o                         
  -7   6   1         36.85         43.13        11.36 o                         
  -6   6   1        216.44        198.96         9.67 o                         
  -5   6   1         16.55         17.36         4.12 o                         
  -4   6   1        380.90        396.06        10.13 o                         
  -3   6   1        747.95        765.25        14.97 o                         
  -2   6   1         29.46         34.02         3.82 o                         
  -1   6   1        182.69        175.33         7.98 o                         
   0   6   1        203.12        207.00         9.25 o                         
   1   6   1        139.22        145.69         7.13 o                         
   2   6   1        345.37        334.07         9.13 o                         
   3   6   1         59.93         61.36         4.82 o                         
   4   6   1        134.12        154.33         7.23 o                         
   5   6   1        499.70        522.37        15.50 o                         
   6   6   1        245.98        248.03        11.40 o                         
   7   6   1        122.10        122.40         9.27 o                         
   8   6   1        131.10        144.45        10.15 o                         
   9   6   1         95.38         85.88         9.01 o                         
  10   6   1        124.79        125.38        10.37 o                         
  11   6   1         59.07         54.25         7.40 o                         
  12   6   1         89.47         52.47        14.76 o                         
 -11   7   1         18.01          0.26         4.58 o                         
 -10   7   1         44.54         37.76         6.90 o                         
  -9   7   1         32.14         25.47         5.34 o                         
  -8   7   1         55.16         46.01         7.31 o                         
  -7   7   1        377.64        386.86        15.37 o                         
  -6   7   1        118.51        140.63         8.73 o                         
  -5   7   1         78.06         68.30         5.98 o                         
  -4   7   1         38.68         40.18         8.49 o                         
  -3   7   1         29.67         43.00         4.39 o                         
  -2   7   1        273.62        312.88         8.67 o                         
  -1   7   1        301.23        349.25         9.21 o                         
   0   7   1        182.60        201.78         7.34 o                         
   1   7   1        297.66        353.49         9.15 o                         
   2   7   1        207.64        217.03         7.42 o                         
   3   7   1        243.34        308.16         8.83 o                         
   4   7   1        565.88        614.95        22.10 o                         
   5   7   1        595.21        686.13        23.47 o                         
   6   7   1        196.05        223.20        11.42 o                         
   7   7   1        126.15        115.09         8.70 o                         
   8   7   1         39.88         32.72         6.06 o                         
   9   7   1        120.19        101.54        10.74 o                         
  10   7   1         42.08         32.57         6.11 o                         
  11   7   1         13.20         10.08         6.57 o                         
  -9   8   1        108.99         78.15        13.26 o                         
  -8   8   1         55.14         49.36         6.99 o                         
  -7   8   1         60.72         57.93         6.37 o                         
  -6   8   1         51.29         41.89         5.52 o                         
  -5   8   1         39.40         33.73         4.93 o                         
  -4   8   1        240.63        308.38        10.55 o                         
  -3   8   1        225.46        305.85        10.29 o                         
  -2   8   1         12.77         11.56         3.60 o                         
  -1   8   1         16.00         12.32         3.27 o                         
   0   8   1         70.76         79.76         5.15 o                         
   1   8   1        308.68        358.32         9.15 o                         
   2   8   1        381.89        471.74        12.76 o                         
   3   8   1        184.63        203.42         9.23 o                         
   4   8   1         38.33         43.24         5.76 o                         
   5   8   1         20.51         15.88         4.92 o                         
   6   8   1        143.96        160.29        14.63 o                         
   7   8   1        111.26         86.75         8.04 o                         
   8   8   1         41.24         21.03         6.30 o                         
   9   8   1         63.44         36.24         5.69 o                         
  -7   9   1         23.25          9.84         4.55 o                         
  -6   9   1         64.79         59.27         7.21 o                         
  -5   9   1         62.68         80.71         9.86 o                         
  -4   9   1         13.60         16.58         3.85 o                         
  -3   9   1          1.25          0.14         3.44 o                         
  -2   9   1         76.61         88.34         5.99 o                         
  -1   9   1        109.16        136.57         7.31 o                         
   0   9   1         23.89         28.35         4.15 o                         
   1   9   1         48.86         53.58         5.13 o                         
   2   9   1         31.83         41.05         4.70 o                         
   3   9   1         32.73         59.54         5.42 o                         
   4   9   1        135.55        198.95        11.65 o                         
   5   9   1         11.33          9.51         3.74 o                         
   6   9   1         40.66         31.24         5.63 o                         
   7   9   1         67.22         28.04         5.58 o                         
  -3  10   1         10.80         24.25         9.64 o                         
  -2  10   1          4.72          4.22         5.90 o                         
  -1  10   1         36.21         42.37        11.69 o                         
   0  10   1          1.36          0.29         7.60 o                         
   1  10   1         86.75        127.98        16.65 o                         
  -9  -8   2         31.68         29.80        15.19 o                         
  -8  -8   2         31.22         44.36         9.93 o                         
  -7  -8   2         54.61         43.24         9.90 o                         
  -6  -8   2        172.33        162.50        50.99 o                         
  -4  -8   2         14.23          9.93         9.35 o                         
  -1  -8   2          4.81         -5.26        45.87 o                         
   4  -8   2         22.13         -8.77        18.12 o                         
   5  -8   2         67.12         83.81        10.57 o                         
   6  -8   2        180.92        155.98        11.97 o                         
   7  -8   2        127.47        126.59        10.08 o                         
   8  -8   2         13.38         13.45         9.09 o                         
 -11  -7   2         67.79         73.24        14.76 o                         
 -10  -7   2        118.88        107.86        10.54 o                         
  -9  -7   2         34.64         22.28         6.21 o                         
  -8  -7   2         27.65         38.79         7.14 o                         
  -7  -7   2         47.80         66.65         8.57 o                         
  -6  -7   2        128.57        131.98        18.89 o                         
  -5  -7   2        396.91        379.26        21.89 o                         
  -4  -7   2        130.37        132.84        21.48 o                         
  -3  -7   2        175.50        130.65        23.67 o                         
  -2  -7   2        409.68        263.85        66.91 o                         
   1  -7   2        413.06        352.89        39.62 o                         
   2  -7   2        120.99        180.26        35.04 o                         
   3  -7   2         82.06         69.56        25.57 o                         
   4  -7   2        136.49         98.57        12.79 o                         
   5  -7   2        262.10        246.03        30.68 o                         
   6  -7   2         81.03        103.80        10.74 o                         
   7  -7   2         47.32         45.37         8.25 o                         
   8  -7   2         65.52         71.09         7.91 o                         
   9  -7   2         47.25         52.67         7.14 o                         
  10  -7   2         49.91         45.45         7.32 o                         
  11  -7   2         32.50         19.87         6.43 o                         
 -13  -6   2        114.96        100.22        10.52 o                         
 -12  -6   2         56.35         68.53         9.19 o                         
 -11  -6   2          3.26          8.56         4.93 o                         
 -10  -6   2         99.31        106.15         8.75 o                         
  -9  -6   2         42.26         63.61         9.24 o                         
  -8  -6   2        233.75        252.02        12.60 o                         
  -7  -6   2        511.96        502.55        33.23 o                         
  -6  -6   2         37.19         41.00         7.19 o                         
  -5  -6   2        101.84        100.96        15.57 o                         
  -4  -6   2        133.88        118.81        14.10 o                         
  -3  -6   2        192.82        194.32        28.80 o                         
  -2  -6   2        557.94        606.88        91.16 o                         
  -1  -6   2         15.21         18.77        14.31 o                         
   0  -6   2        577.13        500.35        42.90 o                         
   1  -6   2        182.53        177.75        29.02 o                         
   2  -6   2        494.61        432.19        31.70 o                         
   3  -6   2        812.84        761.54        34.34 o                         
   4  -6   2        408.36        429.48        33.32 o                         
   5  -6   2        293.18        299.43        16.92 o                         
   6  -6   2          1.25          0.73        12.22 o                         
   7  -6   2        221.05        192.03        10.61 o                         
   8  -6   2         94.08         92.29        10.48 o                         
   9  -6   2        111.97        134.54         9.28 o                         
  10  -6   2         28.43         28.78         4.98 o                         
  11  -6   2          2.12          5.08         7.37 o                         
  12  -6   2          7.44          9.64         5.26 o                         
 -14  -5   2          7.52          0.66         7.01 o                         
 -13  -5   2        114.41        137.18         7.55 o                         
 -12  -5   2        375.43        405.92        14.69 o                         
 -11  -5   2        443.97        474.76        17.30 o                         
 -10  -5   2        121.20        131.76        14.89 o                         
  -9  -5   2         52.29         55.65         7.14 o                         
  -8  -5   2         27.12         32.31         6.33 o                         
  -7  -5   2        443.52        451.16        18.28 o                         
  -6  -5   2        646.97        617.54        20.68 o                         
  -5  -5   2       1093.40       1017.49        35.91 o                         
  -4  -5   2         46.89         43.11         9.99 o                         
  -3  -5   2         32.46         24.11        17.55 o                         
  -2  -5   2         76.17         77.58        22.31 o                         
  -1  -5   2       1585.86       1476.32        57.96 o                         
   0  -5   2        804.28        806.25        40.45 o                         
   1  -5   2       1566.29       1502.33        84.58 o                         
   2  -5   2        506.25        573.42        49.59 o                         
   3  -5   2        303.64        306.64        18.25 o                         
   4  -5   2        700.11        698.43        24.79 o                         
   5  -5   2       1004.23        996.23        36.29 o                         
   6  -5   2        810.43        777.79        23.29 o                         
   7  -5   2        230.23        256.74        11.36 o                         
   8  -5   2         40.63         47.58         6.27 o                         
   9  -5   2        213.36        199.68        10.68 o                         
  10  -5   2        230.32        227.09        12.17 o                         
  11  -5   2        192.39        198.02        10.40 o                         
  12  -5   2         19.19         10.77         3.88 o                         
  13  -5   2         21.34         22.34         6.44 o                         
 -14  -4   2        136.90        143.13        10.07 o                         
 -13  -4   2        150.38        169.51         9.75 o                         
 -12  -4   2         28.96         26.66         5.36 o                         
 -11  -4   2         27.45         22.14         6.58 o                         
 -10  -4   2        517.58        556.38        27.03 o                         
  -9  -4   2        648.74        629.32        20.77 o                         
  -8  -4   2        347.06        344.88        15.40 o                         
  -7  -4   2         56.20         57.08         6.06 o                         
  -6  -4   2         35.96         29.91         4.77 o                         
  -5  -4   2        175.35        189.71        11.07 o                         
  -4  -4   2       2082.95       2094.55        98.80 o                         
  -3  -4   2       2156.72       2072.51       151.36 o                         
  -2  -4   2       1329.38       1206.41        45.14 o                         
  -1  -4   2        695.60        666.20        63.70 o                         
   0  -4   2         47.84         56.05        10.70 o                         
   1  -4   2       1040.79        928.26        41.94 o                         
   2  -4   2       2035.99       1891.00        72.91 o                         
   3  -4   2       2057.72       1947.46        74.19 o                         
   4  -4   2       3244.73       3253.40        87.26 o                         
   5  -4   2        563.64        563.80        29.70 o                         
   6  -4   2        381.53        359.56        12.33 o                         
   7  -4   2         74.56         79.93         7.64 o                         
   8  -4   2       1293.60       1291.73        32.61 o                         
   9  -4   2         25.77         46.87         5.98 o                         
  10  -4   2        272.51        286.32        12.68 o                         
  11  -4   2         65.05         78.91         7.95 o                         
  12  -4   2        402.89        417.64        21.83 o                         
  13  -4   2         71.46         70.06         9.67 o                         
  14  -4   2         23.79         28.93         8.47 o                         
 -15  -3   2         15.41         13.81         4.77 o                         
 -14  -3   2         18.90         16.19         4.78 o                         
 -13  -3   2          2.95          3.73         4.65 o                         
 -12  -3   2         47.47         58.80         8.76 o                         
 -11  -3   2        750.73        805.93        27.03 o                         
 -10  -3   2        373.70        368.29        17.07 o                         
  -9  -3   2         50.45         47.62         5.63 o                         
  -8  -3   2        185.00        182.15        13.65 o                         
  -7  -3   2        713.08        680.23        19.15 o                         
  -6  -3   2       1168.77       1083.10        37.09 o                         
  -5  -3   2        930.72        964.98        31.02 o                         
  -4  -3   2        748.75        747.93        41.36 o                         
  -3  -3   2        818.23        819.10        39.17 o                         
  -2  -3   2        418.57        384.71        13.70 o                         
  -1  -3   2       2353.11       2080.40       134.99 o                         
   0  -3   2        439.32        422.22        40.61 o                         
   1  -3   2       2270.42       2253.76        97.86 o                         
   2  -3   2       5224.16       5428.31       131.63 o                         
   3  -3   2       5446.81       5719.08       140.61 o                         
   4  -3   2       2278.65       2395.50        65.20 o                         
   5  -3   2       1167.77       1144.00        43.34 o                         
   6  -3   2        166.41        136.18         9.62 o                         
   7  -3   2         54.90         45.64         5.57 o                         
   8  -3   2        206.91        195.86        13.10 o                         
   9  -3   2        512.02        492.16        16.38 o                         
  10  -3   2        359.13        380.79        14.78 o                         
  11  -3   2        214.34        231.80        12.55 o                         
  12  -3   2         56.97         60.46         6.84 o                         
  13  -3   2          9.05         11.37         4.44 o                         
  14  -3   2         40.33         46.48         7.75 o                         
 -15  -2   2         16.85         17.83        10.23 o                         
 -14  -2   2         76.85         87.61         7.60 o                         
 -13  -2   2         64.64         74.47         8.09 o                         
 -12  -2   2        356.32        352.05        13.54 o                         
 -11  -2   2        147.37        164.95        10.19 o                         
 -10  -2   2        273.00        284.60        14.40 o                         
  -9  -2   2        411.33        417.04        14.93 o                         
  -8  -2   2       1569.63       1536.08        33.12 o                         
  -7  -2   2        805.50        752.49        30.40 o                         
  -6  -2   2        429.37        450.31        17.70 o                         
  -5  -2   2        243.97        224.19        11.60 o                         
  -4  -2   2       3042.10       2975.69        90.61 o                         
  -3  -2   2       3117.77       3308.36       105.91 o                         
  -2  -2   2        595.55        533.14        19.51 o                         
  -1  -2   2       2229.40       2135.36        84.97 o                         
   0  -2   2       3552.39       3508.46       104.33 o                         
   1  -2   2       3790.94       3682.17        87.42 o                         
   2  -2   2       4635.78       4367.85       109.70 o                         
   3  -2   2       1748.42       1854.89        49.90 o                         
   4  -2   2        112.55        112.08        10.29 o                         
   5  -2   2        235.91        256.20        10.82 o                         
   6  -2   2        219.63        233.77        11.79 o                         
   7  -2   2        727.70        703.30        19.70 o                         
   8  -2   2       1373.31       1328.36        28.61 o                         
   9  -2   2        218.18        228.61        10.01 o                         
  10  -2   2        148.28        151.37         9.34 o                         
  11  -2   2         32.50         34.86         5.62 o                         
  12  -2   2         35.18         35.33         5.20 o                         
  13  -2   2        209.75        221.41        12.08 o                         
  14  -2   2          7.29          6.84         4.82 o                         
  15  -2   2         12.17          9.35         5.70 o                         
 -15  -1   2        102.67        111.70         8.30 o                         
 -14  -1   2        288.25        286.01        20.44 o                         
 -13  -1   2        417.62        453.37        18.02 o                         
 -12  -1   2       1315.45       1373.10        39.89 o                         
 -11  -1   2       2024.24       2074.46        43.37 o                         
 -10  -1   2       1118.09       1158.73        30.79 o                         
  -9  -1   2        110.38        120.89         8.89 o                         
  -8  -1   2        546.68        565.32        17.55 o                         
  -7  -1   2       1864.00       1951.44        58.63 o                         
  -6  -1   2       5225.50       5593.34       143.36 o                         
  -5  -1   2        228.40        227.85        17.27 o                         
  -4  -1   2       5675.46       5974.88       161.21 o                         
  -3  -1   2       2312.75       2285.45        68.83 o                         
  -2  -1   2       4678.71       4525.89       111.83 o                         
  -1  -1   2       3464.90       3728.13        89.41 o                         
   0  -1   2       2507.42       2227.88        52.57 o                         
   1  -1   2        961.86        921.84        21.05 o                         
   2  -1   2       7409.29       7624.01       197.62 o                         
   3  -1   2        558.26        541.93        23.51 o                         
   4  -1   2       6897.88       7330.02       178.61 o                         
   5  -1   2      12003.25      12575.98       232.04 o                         
   6  -1   2       4463.37       4659.72       108.35 o                         
   7  -1   2        279.50        269.61        11.67 o                         
   8  -1   2        108.41        118.44         7.21 o                         
   9  -1   2        170.68        190.16         8.85 o                         
  10  -1   2        827.34        833.12        22.09 o                         
  11  -1   2        302.29        333.13        14.26 o                         
  12  -1   2         32.76         35.19         6.71 o                         
  13  -1   2          0.49         -4.89         5.01 o                         
  14  -1   2         11.97         13.42         3.79 o                         
  15  -1   2         15.86         10.41         6.93 o                         
 -16   0   2          2.19         -4.09         5.84 o                         
 -15   0   2         54.07         44.70         7.80 o                         
 -14   0   2        492.95        512.39        23.47 o                         
 -13   0   2        403.74        465.45        21.79 o                         
 -12   0   2         58.83         60.19         8.99 o                         
 -11   0   2        627.88        604.38        19.63 o                         
 -10   0   2       1046.01       1010.24        28.38 o                         
  -9   0   2       3435.99       3466.52        68.19 o                         
  -8   0   2        283.39        276.49        11.02 o                         
  -7   0   2       1591.28       1704.70        43.73 o                         
  -6   0   2       3527.65       3678.70        88.02 o                         
  -5   0   2         27.02         17.06         7.99 o                         
  -4   0   2       1802.16       1879.88        59.80 o                         
  -3   0   2       1239.89       1289.06        43.06 o                         
  -2   0   2        651.34        643.52        20.06 o                         
  -1   0   2          9.23          8.14         2.30 o                         
   0   0   2        326.93        323.22        10.68 o                         
   1   0   2       2755.61       2832.81        65.10 o                         
   2   0   2        481.62        559.14        14.68 o                         
   3   0   2       6353.86       5926.49       129.49 o                         
   4   0   2         23.15         23.86         5.62 o                         
   5   0   2        774.46        876.15        23.30 o                         
   6   0   2         58.43         81.91         7.49 o                         
   7   0   2       2573.93       2597.76        48.08 o                         
   8   0   2       2363.73       2326.56        44.30 o                         
   9   0   2        497.87        531.53        16.69 o                         
  10   0   2         14.91         13.04         4.12 o                         
  11   0   2         12.89         10.89         5.12 o                         
  12   0   2        229.92        232.30        15.01 o                         
  13   0   2        195.01        192.78        12.13 o                         
  14   0   2         45.96         43.29         5.87 o                         
  15   0   2         25.49         22.55         5.82 o                         
 -16   1   2        174.16         75.68        12.86 o                         
 -15   1   2         86.13        111.33         9.55 o                         
 -14   1   2        284.74        297.33        20.49 o                         
 -13   1   2        392.07        403.79        19.44 o                         
 -12   1   2       1223.96       1210.46        41.48 o                         
 -11   1   2       1910.12       1924.29        62.79 o                         
 -10   1   2       1132.81       1163.62        30.99 o                         
  -9   1   2         96.66        108.57         7.48 o                         
  -8   1   2        563.58        558.71        19.65 o                         
  -7   1   2       1760.74       1856.80        54.87 o                         
  -6   1   2       5340.15       5680.26       129.74 o                         
  -5   1   2        218.13        213.19        11.33 o                         
  -4   1   2       5598.31       5778.80       128.00 o                         
  -3   1   2       2354.60       2347.54        54.08 o                         
  -2   1   2       4947.35       4914.12       111.53 o                         
  -1   1   2       3731.40       3995.28       102.90 o                         
   0   1   2       2573.80       2178.45        53.64 o                         
   1   1   2        999.23        896.01        22.97 o                         
   2   1   2       7491.95       7992.03       152.91 o                         
   3   1   2        475.65        465.79        18.00 o                         
   4   1   2       7194.13       7524.02       258.42 o                         
   5   1   2      11878.96      12508.55       269.75 o                         
   6   1   2       4246.96       4518.46       118.86 o                         
   7   1   2        288.45        261.50         9.56 o                         
   8   1   2        120.27        131.55        10.63 o                         
   9   1   2        125.34        147.42        14.59 o                         
  10   1   2        789.90        829.27        28.16 o                         
  11   1   2        321.93        345.50        17.72 o                         
  12   1   2         31.24         32.76         7.77 o                         
  13   1   2          0.59         -4.17         4.42 o                         
  14   1   2          8.84         12.04         5.15 o                         
  15   1   2         14.73         11.21         3.79 o                         
 -16   2   2         13.89          6.43         4.97 o                         
 -15   2   2         27.16         21.44         4.45 o                         
 -14   2   2         60.27         63.36        11.22 o                         
 -13   2   2         46.71         65.00        15.34 o                         
 -12   2   2        384.16        359.13        31.79 o                         
 -11   2   2        134.32        132.98        10.89 o                         
 -10   2   2        213.61        232.26        14.07 o                         
  -9   2   2        371.30        341.40        15.10 o                         
  -8   2   2       1500.35       1456.58        39.84 o                         
  -7   2   2        769.99        710.67        29.87 o                         
  -6   2   2        425.33        409.21        16.78 o                         
  -5   2   2        225.31        221.10        15.17 o                         
  -4   2   2       2985.63       3009.31        78.94 o                         
  -3   2   2       2795.31       2949.66        78.01 o                         
  -2   2   2        748.47        712.55        24.33 o                         
  -1   2   2       2234.10       2117.61        61.75 o                         
   0   2   2       3657.10       3349.54        83.96 o                         
   1   2   2       3854.39       3540.59        88.17 o                         
   2   2   2       4916.13       4756.67       124.10 o                         
   3   2   2       1554.54       1539.21        47.90 o                         
   4   2   2         71.19         80.67        11.12 o                         
   5   2   2        238.06        243.70        16.89 o                         
   6   2   2        278.34        293.63        21.55 o                         
   7   2   2        682.03        632.41        21.54 o                         
   8   2   2       1242.95       1289.03        34.43 o                         
   9   2   2        241.45        248.32        22.61 o                         
  10   2   2        134.47        137.15        11.47 o                         
  11   2   2         41.17         52.82        11.01 o                         
  12   2   2         53.65         62.26         9.70 o                         
  13   2   2        232.64        248.82        14.26 o                         
  14   2   2          6.22          6.85         4.17 o                         
  15   2   2         14.12          7.41         3.55 o                         
 -15   3   2         21.65         15.34         3.19 o                         
 -14   3   2         17.66         14.51         4.58 o                         
 -13   3   2          7.45         10.54         5.85 o                         
 -12   3   2         67.66         73.20        17.16 o                         
 -11   3   2        690.04        716.97        40.62 o                         
 -10   3   2        336.18        343.99        16.42 o                         
  -9   3   2         57.72         52.82         9.15 o                         
  -8   3   2        210.73        213.36        13.21 o                         
  -7   3   2        759.67        695.93        24.82 o                         
  -6   3   2       1172.94       1056.89        42.01 o                         
  -5   3   2        786.94        945.04        64.11 o                         
  -4   3   2        785.64        772.34        41.70 o                         
  -3   3   2        799.35        856.88        41.26 o                         
  -2   3   2        394.28        386.50        23.76 o                         
  -1   3   2       2697.84       2465.21        71.99 o                         
   0   3   2        467.33        438.29        20.04 o                         
   1   3   2       2417.14       2342.21        71.82 o                         
   2   3   2       5290.84       5402.28       171.41 o                         
   3   3   2       5357.94       5581.70       183.46 o                         
   4   3   2       2117.67       2197.07        86.71 o                         
   5   3   2       1114.39       1057.99        54.51 o                         
   6   3   2        177.76        139.56         9.82 o                         
   7   3   2         39.12         21.46         5.95 o                         
   8   3   2        209.56        209.72        24.74 o                         
   9   3   2        501.83        464.71        28.40 o                         
  10   3   2        410.02        423.81        19.15 o                         
  11   3   2        216.82        233.81        16.95 o                         
  12   3   2         68.68         68.27         8.21 o                         
  13   3   2          9.54          7.16         4.36 o                         
  14   3   2         45.00         46.72         5.79 o                         
  15   3   2        258.43        124.18        15.49 o                         
 -14   4   2        161.03        162.63        10.30 o                         
 -13   4   2        180.40        188.03        13.07 o                         
 -12   4   2         30.75         29.70         6.00 o                         
 -11   4   2         32.79         24.80         5.89 o                         
 -10   4   2        523.91        516.61        27.04 o                         
  -9   4   2        647.31        646.66        22.50 o                         
  -8   4   2        329.55        328.33        12.85 o                         
  -7   4   2         69.58         85.02         6.42 o                         
  -6   4   2         38.88         29.87         4.22 o                         
  -5   4   2        140.46        161.89         7.17 o                         
  -4   4   2       2243.18       2219.54        45.84 o                         
  -3   4   2       2183.48       2250.19       105.20 o                         
  -2   4   2       1181.88       1131.20        50.29 o                         
  -1   4   2        746.26        762.61        49.89 o                         
   0   4   2         35.69         39.33        14.72 o                         
   1   4   2       1044.21       1081.10        61.21 o                         
   2   4   2       2073.58       2039.00        75.13 o                         
   3   4   2       2114.77       1904.33        51.99 o                         
   4   4   2       3356.63       3438.88        74.98 o                         
   5   4   2        564.05        570.16        14.49 o                         
   6   4   2        330.57        344.15        10.46 o                         
   7   4   2         96.53         95.80         7.22 o                         
   8   4   2       1351.21       1417.71        44.24 o                         
   9   4   2         11.70          9.95         4.98 o                         
  10   4   2        258.07        275.60        12.96 o                         
  11   4   2         58.07         66.66         8.40 o                         
  12   4   2        381.88        382.10        17.29 o                         
  13   4   2         91.63         75.94         8.38 o                         
  14   4   2         26.81          8.14         4.88 o                         
 -14   5   2          7.38          5.86        12.71 o                         
 -13   5   2        104.59        123.27        14.39 o                         
 -12   5   2        352.38        369.58        20.41 o                         
 -11   5   2        436.55        488.39        18.33 o                         
 -10   5   2        121.99        113.47         8.11 o                         
  -9   5   2         45.64         43.72         5.23 o                         
  -8   5   2         21.60         22.46         4.30 o                         
  -7   5   2        382.25        389.43        11.50 o                         
  -6   5   2        662.02        660.93        15.24 o                         
  -5   5   2       1019.33        967.34        19.14 o                         
  -4   5   2         58.79         54.31         3.93 o                         
  -3   5   2         36.19         35.15         3.51 o                         
  -2   5   2        106.73        111.90         5.53 o                         
  -1   5   2       1602.14       1582.21        24.78 o                         
   0   5   2        695.76        649.71        11.73 o                         
   1   5   2       1695.21       1691.19        25.88 o                         
   2   5   2        506.63        571.41        12.04 o                         
   3   5   2        263.20        271.97         7.91 o                         
   4   5   2        601.49        665.78        21.62 o                         
   5   5   2        939.67        930.34        22.65 o                         
   6   5   2        775.29        791.95        18.61 o                         
   7   5   2        227.18        245.24         9.63 o                         
   8   5   2         43.10         44.29         5.39 o                         
   9   5   2        191.39        191.79        10.31 o                         
  10   5   2        242.11        236.36        11.18 o                         
  11   5   2        212.13        200.90        10.06 o                         
  12   5   2         12.21          5.46         3.99 o                         
  13   5   2         18.85          9.94         5.70 o                         
 -13   6   2        117.74         99.95        23.81 o                         
 -12   6   2         60.13         71.46        11.65 o                         
 -11   6   2          2.10          2.03         4.79 o                         
 -10   6   2         79.67         59.01         9.01 o                         
  -9   6   2         50.20         56.82         7.32 o                         
  -8   6   2        250.53        259.44        11.80 o                         
  -7   6   2        467.09        474.59        24.14 o                         
  -6   6   2         37.71         43.85         5.26 o                         
  -5   6   2        123.48        143.21         7.90 o                         
  -4   6   2        140.94        163.88         6.99 o                         
  -3   6   2        186.59        193.36         7.44 o                         
  -2   6   2        638.56        690.03        13.75 o                         
  -1   6   2         17.68         21.49         3.31 o                         
   0   6   2        602.98        661.67        14.27 o                         
   1   6   2        189.64        193.59         7.33 o                         
   2   6   2        495.53        529.69        11.55 o                         
   3   6   2        812.83        882.28        18.45 o                         
   4   6   2        390.72        449.09        13.64 o                         
   5   6   2        288.56        306.64        12.45 o                         
   6   6   2          0.21          1.82         4.11 o                         
   7   6   2        189.59        194.37        15.22 o                         
   8   6   2        100.84        107.52         9.95 o                         
   9   6   2        108.29        109.63        10.76 o                         
  10   6   2         31.62         27.88         7.09 o                         
  11   6   2          0.89          0.47         5.54 o                         
  12   6   2          9.53          5.75         4.35 o                         
 -11   7   2         56.53         37.84         6.72 o                         
 -10   7   2        102.13         93.55        13.12 o                         
  -9   7   2         30.06         21.36         5.49 o                         
  -8   7   2         25.92         32.65         6.12 o                         
  -7   7   2         38.73         26.85         5.42 o                         
  -6   7   2        149.18        179.76        10.35 o                         
  -5   7   2        429.44        447.21        13.43 o                         
  -4   7   2        113.93         97.61        15.85 o                         
  -3   7   2        177.35        190.38         8.07 o                         
  -2   7   2        375.85        413.68        10.05 o                         
  -1   7   2        187.73        245.71         7.78 o                         
   0   7   2       1804.31       2004.62        28.41 o                         
   1   7   2        451.89        512.44        11.16 o                         
   2   7   2        123.44        142.35         6.50 o                         
   3   7   2         96.45         94.89         6.01 o                         
   4   7   2        104.76        109.85         6.68 o                         
   5   7   2        212.73        204.84        11.78 o                         
   6   7   2         68.90         78.15         7.55 o                         
   7   7   2         39.43         41.61         6.04 o                         
   8   7   2         62.36         63.12         8.13 o                         
   9   7   2         46.64         33.68         5.99 o                         
  10   7   2         58.02         43.30         5.56 o                         
  11   7   2         24.25          6.74         3.83 o                         
 -10   8   2         17.83          4.47         4.22 o                         
  -9   8   2         38.16         37.60         6.45 o                         
  -8   8   2         31.44         30.02         5.13 o                         
  -7   8   2         61.03         57.53         7.79 o                         
  -6   8   2        166.29        137.31         9.73 o                         
  -5   8   2          3.14          2.46         3.73 o                         
  -4   8   2         17.98         15.74         4.05 o                         
  -3   8   2        586.69        690.25        20.64 o                         
  -2   8   2         78.75         90.16         5.89 o                         
  -1   8   2          5.99          9.46         3.25 o                         
   0   8   2          9.76          9.24         3.19 o                         
   1   8   2        136.41        157.06         6.67 o                         
   2   8   2         60.28         65.70         5.32 o                         
   3   8   2         78.98         93.51         6.49 o                         
   4   8   2         19.53         21.70         4.67 o                         
   5   8   2         68.33         71.28         6.98 o                         
   6   8   2        200.23        172.26        10.85 o                         
   7   8   2        150.99        150.48        11.04 o                         
   8   8   2         20.95         10.88         5.09 o                         
   9   8   2          6.09          2.27         3.86 o                         
  -7   9   2         34.80         26.06         5.84 o                         
  -6   9   2         12.09          9.13         3.94 o                         
  -5   9   2         94.62        100.46         7.94 o                         
  -4   9   2         20.45         16.18         4.27 o                         
  -3   9   2          0.50          2.54         3.33 o                         
  -2   9   2         41.26         54.45         4.83 o                         
  -1   9   2         98.30        114.75         6.54 o                         
   0   9   2         96.55        122.83         6.29 o                         
   1   9   2          7.00         10.87         3.99 o                         
   2   9   2        141.31        197.47        11.78 o                         
   3   9   2         23.79         34.12         4.93 o                         
   4   9   2         72.60         65.76         7.55 o                         
   5   9   2        115.04        116.39        10.02 o                         
   6   9   2         35.61         20.33         9.07 o                         
   7   9   2         46.56         12.15         8.62 o                         
  -3  10   2         25.85         60.48        15.19 o                         
  -2  10   2         76.06         37.40         9.93 o                         
  -1  10   2          3.30          4.14         4.47 o                         
   0  10   2         23.87         18.99        10.23 o                         
   1  10   2         10.49         13.18        10.37 o                         
  -9  -8   3         13.48          8.77         8.77 o                         
  -8  -8   3         54.76         61.94        11.10 o                         
  -7  -8   3        154.71        163.69        24.98 o                         
  -4  -8   3         12.91          0.58         8.77 o                         
  -3  -8   3         70.76         52.37        11.37 o                         
  -2  -8   3        287.15        179.70        64.57 o                         
  -1  -8   3         52.96         59.90        40.32 o                         
   3  -8   3        146.93        141.42        21.04 o                         
   4  -8   3         73.21         90.00        24.25 o                         
   5  -8   3        105.71        104.72        11.11 o                         
   6  -8   3         42.52         38.56         6.26 o                         
   7  -8   3          5.69         -4.22         5.40 o                         
 -11  -7   3        158.40        134.51        12.79 o                         
 -10  -7   3        129.72        134.48        11.66 o                         
  -9  -7   3         82.76         93.98        10.06 o                         
  -8  -7   3         12.72         11.86         5.27 o                         
  -7  -7   3         24.76         21.72         8.01 o                         
  -6  -7   3         49.29         73.05        17.01 o                         
  -5  -7   3        432.26        439.99        48.80 o                         
  -4  -7   3       1210.59       1272.62        85.90 o                         
  -3  -7   3         43.85         52.12        10.95 o                         
  -2  -7   3         58.29         52.89        15.71 o                         
  -1  -7   3        226.05        146.10        60.19 o                         
   0  -7   3        550.97        326.67        81.81 o                         
   1  -7   3        433.33        402.72        91.60 o                         
   2  -7   3        295.06        255.81        46.75 o                         
   3  -7   3         97.87         53.47        34.77 o                         
   4  -7   3          6.62         12.80        12.93 o                         
   5  -7   3        158.14        150.84        15.44 o                         
   6  -7   3        132.54        120.29        11.59 o                         
   7  -7   3        545.97        526.83        22.43 o                         
   8  -7   3        222.52        216.01        12.84 o                         
   9  -7   3         26.11         30.64         5.95 o                         
  10  -7   3         47.46         40.70         6.43 o                         
  11  -7   3          7.59          9.06         5.84 o                         
 -13  -6   3         27.11         36.82         7.30 o                         
 -12  -6   3         13.70         13.13         3.85 o                         
 -11  -6   3         25.45         28.55         4.73 o                         
 -10  -6   3         30.36         33.12         6.15 o                         
  -9  -6   3          2.23          4.85         4.77 o                         
  -8  -6   3        175.79        177.31        18.06 o                         
  -7  -6   3        119.90        133.72        13.01 o                         
  -6  -6   3         30.83         28.38        10.92 o                         
  -5  -6   3        149.66        151.13        13.03 o                         
  -4  -6   3        152.65        147.05        15.94 o                         
  -3  -6   3        405.90        390.22        53.82 o                         
  -2  -6   3       1470.16       1388.72        98.80 o                         
  -1  -6   3       1645.78       1379.44       161.00 o                         
   0  -6   3        326.46        269.51        50.84 o                         
   1  -6   3         49.86         10.96        18.96 o                         
   2  -6   3        359.67        358.05        24.88 o                         
   3  -6   3       1018.14        912.36        51.15 o                         
   4  -6   3        572.83        543.61        35.79 o                         
   5  -6   3       1177.46       1145.64        41.31 o                         
   6  -6   3        216.39        224.10        16.71 o                         
   7  -6   3         37.37         18.87         5.57 o                         
   8  -6   3         47.31         46.93         6.77 o                         
   9  -6   3        177.77        169.86        10.36 o                         
  10  -6   3        177.53        195.12         9.45 o                         
  11  -6   3          2.39          5.44         3.22 o                         
  12  -6   3         48.20         43.83         7.60 o                         
 -14  -5   3         12.25          5.94         8.47 o                         
 -13  -5   3         19.22         15.39         3.78 o                         
 -12  -5   3         11.25         23.11         4.41 o                         
 -11  -5   3         72.82         81.31         8.57 o                         
 -10  -5   3        144.34        164.23        10.86 o                         
  -9  -5   3        704.08        726.09        27.46 o                         
  -8  -5   3        192.61        196.93        11.01 o                         
  -7  -5   3        251.70        258.65        14.09 o                         
  -6  -5   3         44.91         50.09         6.43 o                         
  -5  -5   3        531.89        545.75        22.70 o                         
  -4  -5   3        461.06        443.38        46.87 o                         
  -3  -5   3        344.28        363.34        23.45 o                         
  -2  -5   3         18.15         14.82         8.15 o                         
  -1  -5   3        772.65        715.32        32.71 o                         
   0  -5   3        883.40        787.79        33.79 o                         
   1  -5   3        833.41        776.60        36.21 o                         
   2  -5   3        315.05        314.43        18.00 o                         
   3  -5   3        180.15        186.59        14.56 o                         
   4  -5   3        383.28        376.82        19.96 o                         
   5  -5   3        624.54        581.53        20.54 o                         
   6  -5   3        886.90        865.16        35.82 o                         
   7  -5   3        276.30        263.09        13.61 o                         
   8  -5   3         19.30         23.96         6.93 o                         
   9  -5   3          6.07          1.14         5.08 o                         
  10  -5   3         46.18         65.64         7.10 o                         
  11  -5   3        268.65        310.12        16.75 o                         
  12  -5   3         87.69         92.03         6.78 o                         
  13  -5   3         31.91         41.47         4.70 o                         
 -15  -4   3         32.99         17.35         4.35 o                         
 -14  -4   3        142.93        164.21         9.81 o                         
 -13  -4   3        306.69        315.46        13.11 o                         
 -12  -4   3         77.32         87.14         7.62 o                         
 -11  -4   3         98.16         98.96         9.42 o                         
 -10  -4   3         29.85         27.93         7.54 o                         
  -9  -4   3        143.63        172.53         9.52 o                         
  -8  -4   3       1368.87       1342.15        36.32 o                         
  -7  -4   3       1022.58        991.81        25.88 o                         
  -6  -4   3        514.63        475.65        21.16 o                         
  -5  -4   3        205.02        199.66        12.23 o                         
  -4  -4   3        171.38        195.54        17.38 o                         
  -3  -4   3        761.26        698.61        42.31 o                         
  -2  -4   3       1243.82       1120.23        37.48 o                         
  -1  -4   3        644.52        604.25        56.39 o                         
   0  -4   3        360.55        370.13        28.49 o                         
   1  -4   3        320.43        346.69        15.79 o                         
   2  -4   3        754.44        659.23        33.36 o                         
   3  -4   3        753.38        684.52        30.62 o                         
   4  -4   3       1505.91       1396.33        51.06 o                         
   5  -4   3        156.66        154.46         9.06 o                         
   6  -4   3        115.96        115.06         9.17 o                         
   7  -4   3         46.64         53.41         7.01 o                         
   8  -4   3        311.52        318.27        12.91 o                         
   9  -4   3         66.41         59.91         7.32 o                         
  10  -4   3         62.92         71.58         7.69 o                         
  11  -4   3         31.20         39.70         5.99 o                         
  12  -4   3          2.45          6.24         4.33 o                         
  13  -4   3         68.78         57.27         7.83 o                         
  14  -4   3         44.58         40.73         5.32 o                         
 -15  -3   3        148.95        151.34        10.95 o                         
 -14  -3   3        103.04        111.91        12.23 o                         
 -13  -3   3         21.71         12.44         6.97 o                         
 -12  -3   3         27.12         21.91         6.03 o                         
 -11  -3   3        671.26        644.79        22.63 o                         
 -10  -3   3       2843.90       2964.93        78.29 o                         
  -9  -3   3        327.41        326.03        12.48 o                         
  -8  -3   3        671.78        623.72        20.36 o                         
  -7  -3   3         78.45         94.46         6.70 o                         
  -6  -3   3       1312.47       1273.63        42.04 o                         
  -5  -3   3        884.73        795.97        27.65 o                         
  -4  -3   3       1235.38       1220.75        44.32 o                         
  -3  -3   3        100.89         69.34        10.39 o                         
  -2  -3   3        326.16        342.39        12.20 o                         
  -1  -3   3        387.15        370.02        26.14 o                         
   0  -3   3        863.06        774.60        50.26 o                         
   1  -3   3       5198.75       5048.32       109.92 o                         
   2  -3   3        366.79        353.13        14.01 o                         
   3  -3   3        116.95        132.07        10.55 o                         
   4  -3   3        539.17        532.33        20.28 o                         
   5  -3   3       1282.40       1285.32        40.84 o                         
   6  -3   3       1037.07        999.63        26.03 o                         
   7  -3   3       1712.60       1737.09        36.73 o                         
   8  -3   3        887.01        878.49        23.19 o                         
   9  -3   3        134.62        142.72         9.57 o                         
  10  -3   3        113.10        130.17        12.52 o                         
  11  -3   3        372.12        375.51        14.50 o                         
  12  -3   3        115.41        125.29         8.93 o                         
  13  -3   3         62.99         79.55         7.69 o                         
  14  -3   3         64.40         69.16         9.60 o                         
 -15  -2   3         53.89         45.04         6.80 o                         
 -14  -2   3          9.01         10.66         5.74 o                         
 -13  -2   3        393.06        434.43        16.11 o                         
 -12  -2   3        523.25        555.28        17.72 o                         
 -11  -2   3         68.03         74.03         7.49 o                         
 -10  -2   3        912.84        945.75        30.50 o                         
  -9  -2   3       1525.70       1455.41        36.46 o                         
  -8  -2   3       2368.94       2303.20        56.45 o                         
  -7  -2   3       2067.02       2091.83        90.78 o                         
  -6  -2   3        622.89        620.23        22.06 o                         
  -5  -2   3        400.86        410.27        27.87 o                         
  -4  -2   3        415.70        429.55        29.73 o                         
  -3  -2   3       1005.93       1023.11        45.23 o                         
  -2  -2   3       2096.81       2020.38        59.56 o                         
  -1  -2   3       2785.07       2636.45        64.18 o                         
   0  -2   3         16.27         11.63         2.52 o                         
   1  -2   3        309.69        298.58        10.18 o                         
   2  -2   3        321.54        297.74        11.42 o                         
   3  -2   3        825.41        719.79        24.31 o                         
   4  -2   3       3282.32       3193.49        65.49 o                         
   5  -2   3         38.73         29.68         5.82 o                         
   6  -2   3       3575.74       3633.58        85.57 o                         
   7  -2   3        358.01        366.52        12.30 o                         
   8  -2   3        330.78        330.91        11.57 o                         
   9  -2   3        884.62        892.76        29.43 o                         
  10  -2   3        193.91        199.46        10.19 o                         
  11  -2   3         51.21         60.99         6.00 o                         
  12  -2   3         61.50         71.38         8.75 o                         
  13  -2   3        108.36        105.93        15.10 o                         
  14  -2   3         25.56         18.72        12.01 o                         
  15  -2   3          9.74          8.77         4.97 o                         
 -15  -1   3        276.25        300.76        14.21 o                         
 -14  -1   3         14.87         18.42         6.77 o                         
 -13  -1   3        340.65        347.39        13.98 o                         
 -12  -1   3        433.23        434.76        15.63 o                         
 -11  -1   3        357.90        351.19        13.95 o                         
 -10  -1   3       1097.41       1099.40        30.39 o                         
  -9  -1   3       1801.97       1880.73        42.38 o                         
  -8  -1   3        509.52        533.36        15.24 o                         
  -7  -1   3         94.26         87.65         9.12 o                         
  -6  -1   3       1319.15       1410.49        40.81 o                         
  -5  -1   3        471.12        454.62        20.21 o                         
  -4  -1   3       1534.64       1517.41        50.55 o                         
  -3  -1   3       4903.76       4942.33       141.56 o                         
  -2  -1   3        798.75        801.09        25.10 o                         
  -1  -1   3       5736.55       5663.42       145.49 o                         
   0  -1   3       2680.27       2582.14        93.40 o                         
   1  -1   3      10795.85      10885.77       213.10 o                         
   2  -1   3       2004.57       1988.85        42.11 o                         
   3  -1   3        711.67        763.02        27.36 o                         
   4  -1   3       1443.07       1605.88        43.87 o                         
   5  -1   3       1543.49       1532.82        36.43 o                         
   6  -1   3       4258.84       4426.50        91.05 o                         
   7  -1   3       1257.38       1286.26        28.77 o                         
   8  -1   3        140.39        169.62         8.11 o                         
   9  -1   3        157.91        156.31         8.75 o                         
  10  -1   3         93.05         80.32         6.86 o                         
  11  -1   3        212.48        202.69        14.04 o                         
  12  -1   3        256.04        275.50        12.63 o                         
  13  -1   3         24.65         31.26         6.10 o                         
  14  -1   3          2.95          7.43         4.71 o                         
 -16   0   3         21.69         20.07         5.55 o                         
 -15   0   3         73.22         63.71         7.00 o                         
 -14   0   3          3.56          0.79         5.60 o                         
 -13   0   3         42.76         55.90         8.80 o                         
 -12   0   3         18.15          9.91         6.02 o                         
 -11   0   3        521.62        503.13        17.53 o                         
 -10   0   3        188.39        175.80         9.50 o                         
  -9   0   3       1310.66       1330.85        33.82 o                         
  -8   0   3         80.12        104.22        10.41 o                         
  -7   0   3       2273.68       2307.51        55.83 o                         
  -6   0   3       1383.76       1396.69        38.82 o                         
  -5   0   3         10.99         11.05         6.96 o                         
  -4   0   3       3419.35       3477.71       100.81 o                         
  -3   0   3       4969.32       4901.90       154.91 o                         
  -2   0   3        519.82        556.27        21.69 o                         
  -1   0   3         57.28         88.43         7.72 o                         
   0   0   3        262.39        224.15         9.39 o                         
   1   0   3       1828.47       1973.48        56.57 o                         
   2   0   3       2399.27       2091.38        46.39 o                         
   3   0   3       5227.30       5381.58       119.24 o                         
   4   0   3       6349.66       6497.40       145.03 o                         
   5   0   3       1780.34       2130.17        59.44 o                         
   6   0   3         14.30         10.05         5.82 o                         
   7   0   3       1252.51       1391.83        31.65 o                         
   8   0   3       1517.93       1550.54        31.75 o                         
   9   0   3        563.85        582.12        27.06 o                         
  10   0   3         42.05         57.07         5.96 o                         
  11   0   3          6.36          7.06         8.02 o                         
  12   0   3          3.26          7.32         5.33 o                         
  13   0   3         42.72         33.93         5.77 o                         
  14   0   3        138.27        141.70         9.23 o                         
  15   0   3        139.77        135.90        13.73 o                         
 -16   1   3        101.64        101.78         6.37 o                         
 -15   1   3        271.23        293.65        18.49 o                         
 -14   1   3         20.59         26.01        10.52 o                         
 -13   1   3        343.09        333.67        17.49 o                         
 -12   1   3        432.60        431.37        20.13 o                         
 -11   1   3        416.87        418.74        33.15 o                         
 -10   1   3       1160.47       1188.29        31.47 o                         
  -9   1   3       1909.59       1950.03        50.34 o                         
  -8   1   3        498.79        511.96        18.07 o                         
  -7   1   3        111.26        109.09         9.94 o                         
  -6   1   3       1425.07       1541.19        44.51 o                         
  -5   1   3        556.37        549.37        19.27 o                         
  -4   1   3       1362.79       1386.13        41.03 o                         
  -3   1   3       5162.89       5331.49       112.63 o                         
  -2   1   3        799.90        827.47        22.91 o                         
  -1   1   3       5402.39       5302.03       208.13 o                         
   0   1   3       2685.19       2399.80        60.86 o                         
   1   1   3      11266.23      11190.54       237.97 o                         
   2   1   3       1756.70       1760.03        61.42 o                         
   3   1   3        717.75        782.47        23.64 o                         
   4   1   3       1345.94       1557.83        46.97 o                         
   5   1   3       1449.07       1508.49        48.24 o                         
   6   1   3       4117.93       4361.22       116.41 o                         
   7   1   3       1259.04       1293.09        39.75 o                         
   8   1   3        174.61        213.16        11.76 o                         
   9   1   3        153.62        157.00        11.59 o                         
  10   1   3         93.97         88.08        11.59 o                         
  11   1   3        203.84        184.22        24.97 o                         
  12   1   3        265.05        290.27        16.18 o                         
  13   1   3         19.99         23.75         5.04 o                         
  14   1   3          2.14          0.59         5.37 o                         
  15   1   3         19.13         10.40         3.36 o                         
 -16   2   3         25.68          8.54         3.05 o                         
 -15   2   3         46.78         31.58         4.99 o                         
 -14   2   3         16.64         29.85         8.42 o                         
 -13   2   3        418.48        464.85        28.64 o                         
 -12   2   3        553.86        563.88        24.31 o                         
 -11   2   3         85.71         86.57         9.06 o                         
 -10   2   3        893.90        892.68        29.03 o                         
  -9   2   3       1546.45       1513.91        42.12 o                         
  -8   2   3       2314.64       2254.55        60.32 o                         
  -7   2   3       2016.52       1921.32        63.86 o                         
  -6   2   3        635.52        559.82        30.05 o                         
  -5   2   3        401.48        395.91        20.21 o                         
  -4   2   3        482.08        523.56        21.70 o                         
  -3   2   3       1013.26       1003.29        32.14 o                         
  -2   2   3       2162.21       2054.00        61.92 o                         
  -1   2   3       2844.43       2670.76        68.87 o                         
   0   2   3         27.57         19.74         5.36 o                         
   1   2   3        318.86        293.29        12.81 o                         
   2   2   3        350.69        331.90        15.43 o                         
   3   2   3       1005.24        859.66        51.86 o                         
   4   2   3       3205.35       3145.97        95.43 o                         
   5   2   3         15.85          9.42         7.39 o                         
   6   2   3       3606.42       3575.66       105.59 o                         
   7   2   3        407.11        407.45        18.15 o                         
   8   2   3        350.36        343.14        15.05 o                         
   9   2   3        881.33        894.98        28.86 o                         
  10   2   3        215.97        208.25        15.17 o                         
  11   2   3         53.16         62.72        16.49 o                         
  12   2   3         58.02         75.69         9.59 o                         
  13   2   3        106.17        108.89        14.62 o                         
  14   2   3         31.90         18.72         6.33 o                         
  15   2   3         11.50          7.39         2.74 o                         
 -15   3   3        163.60        162.54        10.15 o                         
 -14   3   3         89.03        112.48         8.99 o                         
 -13   3   3         24.15         18.86         6.80 o                         
 -12   3   3         36.53         19.92        10.15 o                         
 -11   3   3        663.69        668.72        31.84 o                         
 -10   3   3       2724.43       2676.34        65.76 o                         
  -9   3   3        315.03        298.12        16.94 o                         
  -8   3   3        697.89        660.34        21.57 o                         
  -7   3   3         90.34        105.15        10.18 o                         
  -6   3   3       1323.82       1221.83        36.69 o                         
  -5   3   3        908.30        919.60        61.81 o                         
  -4   3   3       1288.61       1261.33        67.65 o                         
  -3   3   3        123.50         96.24        11.82 o                         
  -2   3   3        323.35        346.91        20.50 o                         
  -1   3   3        392.45        377.25        20.50 o                         
   0   3   3        779.38        727.54        30.74 o                         
   1   3   3       5066.01       5082.30       162.06 o                         
   2   3   3        333.45        302.84        23.44 o                         
   3   3   3        135.12        172.72        17.34 o                         
   4   3   3        512.46        520.14        33.78 o                         
   5   3   3       1368.90       1357.83        36.08 o                         
   6   3   3       1063.62       1065.17        38.76 o                         
   7   3   3       1596.53       1554.71        45.15 o                         
   8   3   3        847.18        843.16        27.55 o                         
   9   3   3        127.66        141.52        10.74 o                         
  10   3   3        131.34        148.61        17.08 o                         
  11   3   3        353.52        346.49        17.10 o                         
  12   3   3        125.71        130.85        10.58 o                         
  13   3   3         69.21         66.97         7.23 o                         
  14   3   3         60.66         53.93         8.49 o                         
 -15   4   3         35.38         18.12         9.06 o                         
 -14   4   3        143.12        144.39         7.79 o                         
 -13   4   3        306.64        292.62        13.43 o                         
 -12   4   3         77.12         76.40         9.21 o                         
 -11   4   3        112.31        108.72         9.37 o                         
 -10   4   3         28.04         29.40         8.33 o                         
  -9   4   3        111.18        118.04         9.47 o                         
  -8   4   3       1241.31       1200.30        30.31 o                         
  -7   4   3        966.08        935.24        23.59 o                         
  -6   4   3        504.80        455.09        13.43 o                         
  -5   4   3        206.48        218.68        10.59 o                         
  -4   4   3        209.78        219.72         9.64 o                         
  -3   4   3        803.21        771.09        53.88 o                         
  -2   4   3       1201.31       1221.92        53.66 o                         
  -1   4   3        708.67        689.04        35.80 o                         
   0   4   3        410.13        434.34        27.01 o                         
   1   4   3        297.88        301.43        25.40 o                         
   2   4   3        862.70        786.62        41.02 o                         
   3   4   3        814.27        754.47        20.99 o                         
   4   4   3       1579.35       1513.61        29.58 o                         
   5   4   3        117.05        128.37         6.38 o                         
   6   4   3        123.13        137.46         7.28 o                         
   7   4   3         31.80         39.52         5.26 o                         
   8   4   3        324.60        337.53        13.08 o                         
   9   4   3        102.25        104.12         9.29 o                         
  10   4   3         47.15         42.88         7.18 o                         
  11   4   3         27.42         26.67         6.26 o                         
  12   4   3          3.35          9.25         4.27 o                         
  13   4   3         71.12         55.85         5.80 o                         
  14   4   3         53.78         17.82         7.60 o                         
 -14   5   3         13.52         -0.82         4.49 o                         
 -13   5   3         17.25          9.01         3.97 o                         
 -12   5   3          9.47         12.20         4.88 o                         
 -11   5   3         48.43         41.09         5.56 o                         
 -10   5   3        116.79        118.22         8.16 o                         
  -9   5   3        629.51        611.34        17.16 o                         
  -8   5   3        176.31        188.55         9.47 o                         
  -7   5   3        272.22        283.64        10.56 o                         
  -6   5   3         55.86         68.37         5.69 o                         
  -5   5   3        534.28        560.46        12.92 o                         
  -4   5   3        506.99        522.76        11.30 o                         
  -3   5   3        327.80        328.71         8.41 o                         
  -2   5   3         17.85         14.69         2.68 o                         
  -1   5   3        848.18        831.27        13.80 o                         
   0   5   3        861.86        802.25        13.81 o                         
   1   5   3        817.09        798.50        13.85 o                         
   2   5   3        382.53        414.45         9.50 o                         
   3   5   3        192.14        222.89         6.82 o                         
   4   5   3        385.28        408.78        10.97 o                         
   5   5   3        608.23        615.67        17.02 o                         
   6   5   3        892.02        902.97        20.42 o                         
   7   5   3        285.63        282.37        10.27 o                         
   8   5   3         28.19          6.00        13.97 o                         
   9   5   3          8.13          2.89         4.89 o                         
  10   5   3         42.35         41.70         5.98 o                         
  11   5   3        282.26        276.68        11.70 o                         
  12   5   3         94.32         78.74        10.63 o                         
  13   5   3         28.18         26.30         9.35 o                         
 -13   6   3         36.40         43.83        10.52 o                         
 -12   6   3         19.12          6.49         5.04 o                         
 -11   6   3         32.73         34.13         6.47 o                         
 -10   6   3         28.49         17.92         6.45 o                         
  -9   6   3          6.76          5.35         4.65 o                         
  -8   6   3        216.61        223.91        10.33 o                         
  -7   6   3        159.75        164.05        23.15 o                         
  -6   6   3         20.76         19.30         4.65 o                         
  -5   6   3        149.34        171.12         8.15 o                         
  -4   6   3        149.90        167.51         7.82 o                         
  -3   6   3        376.68        405.95        10.39 o                         
  -2   6   3       1487.28       1607.03        24.36 o                         
  -1   6   3       1775.30       1841.93        26.70 o                         
   0   6   3        296.50        277.98         7.89 o                         
   1   6   3         45.40         44.21         3.94 o                         
   2   6   3        330.00        350.14         9.02 o                         
   3   6   3        976.14       1049.49        25.54 o                         
   4   6   3        599.08        625.69        17.15 o                         
   5   6   3       1211.63       1235.84        32.24 o                         
   6   6   3        215.35        223.63        13.33 o                         
   7   6   3         48.36         41.17         6.26 o                         
   8   6   3         52.40         38.76         7.00 o                         
   9   6   3        179.53        192.38        15.83 o                         
  10   6   3        195.59        173.96        11.14 o                         
  11   6   3          3.58          2.69         4.93 o                         
  12   6   3         45.61         31.56        10.52 o                         
 -11   7   3        164.88        151.45        20.61 o                         
 -10   7   3        140.06        150.80        15.02 o                         
  -9   7   3         85.92         78.76         9.17 o                         
  -8   7   3         11.42          8.03         4.88 o                         
  -7   7   3         27.76         28.64         5.37 o                         
  -6   7   3         44.53         51.65         6.12 o                         
  -5   7   3        436.70        483.33        15.58 o                         
  -4   7   3       1230.77       1208.87        35.27 o                         
  -3   7   3         44.90         55.67         5.05 o                         
  -2   7   3         58.64         52.14         4.80 o                         
  -1   7   3        213.81        225.92         7.69 o                         
   0   7   3        478.67        515.30        11.30 o                         
   1   7   3        431.46        482.93        10.77 o                         
   2   7   3        297.65        336.69        10.34 o                         
   3   7   3         88.79         24.06        48.21 o                         
   4   7   3          6.21          6.72         3.98 o                         
   5   7   3        140.44        143.74         9.47 o                         
   6   7   3        111.99        106.25         9.94 o                         
   7   7   3        510.18        478.64        23.39 o                         
   8   7   3        212.36        200.92        14.28 o                         
   9   7   3         26.21         12.38         5.24 o                         
  10   7   3         51.28         37.87        11.69 o                         
  11   7   3          7.35          0.29         4.68 o                         
 -10   8   3         38.71         58.15        11.40 o                         
  -9   8   3         18.09         14.10         5.84 o                         
  -8   8   3         66.06         59.00         6.27 o                         
  -7   8   3        144.80        166.87        13.99 o                         
  -6   8   3        183.35        170.05        13.00 o                         
  -5   8   3         37.72         41.03         5.21 o                         
  -4   8   3         16.73         24.65         4.51 o                         
  -3   8   3         54.07         44.24         4.83 o                         
  -2   8   3        287.77        342.17        10.42 o                         
  -1   8   3         51.15         64.74         5.10 o                         
   0   8   3          8.29         10.79         3.30 o                         
   1   8   3         52.52         52.42         4.69 o                         
   2   8   3         34.92         46.99         4.93 o                         
   3   8   3        155.30        226.96        10.14 o                         
   4   8   3         63.34         73.23         8.82 o                         
   5   8   3         91.25         89.74         8.40 o                         
   6   8   3         41.80         28.61         5.28 o                         
   7   8   3          5.23          0.82         4.24 o                         
   8   8   3         85.87         51.50         6.44 o                         
   9   8   3        109.53         49.38        11.69 o                         
  -7   9   3         18.83          5.97         4.64 o                         
  -6   9   3         75.75         54.41         7.81 o                         
  -5   9   3         49.38         48.28         6.31 o                         
  -4   9   3         38.00         31.45         5.06 o                         
  -3   9   3         42.90         49.58         4.97 o                         
  -2   9   3         60.95         65.33         5.28 o                         
  -1   9   3          3.57          4.68         3.25 o                         
   0   9   3        156.85        201.52         8.52 o                         
   1   9   3         12.08         15.39         4.21 o                         
   2   9   3         21.52         32.06         5.20 o                         
   3   9   3         18.22         22.47         5.24 o                         
   4   9   3         29.89         20.19         4.49 o                         
   5   9   3         26.82          7.79         3.75 o                         
   6   9   3         97.04         75.47        11.04 o                         
   7   9   3         47.84          8.77         6.14 o                         
  -3  10   3         49.87         11.69         9.35 o                         
  -2  10   3          9.42         11.16         6.32 o                         
  -1  10   3         24.23         26.29         5.72 o                         
   0  10   3         25.40         13.40         5.54 o                         
   1  10   3         23.66         27.47         8.69 o                         
  -9  -8   4         21.89         36.23        10.81 o                         
  -8  -8   4         85.77         83.86        13.44 o                         
  -7  -8   4          0.12        -10.48        14.46 o                         
  -6  -8   4        121.89        132.65        17.53 o                         
  -5  -8   4         38.64         47.39         7.72 o                         
  -4  -8   4         89.06         83.27        14.03 o                         
  -3  -8   4         42.56         13.73        13.88 o                         
  -2  -8   4         32.53          7.68        10.79 o                         
  -1  -8   4         90.25         76.85        15.19 o                         
   1  -8   4          5.72         15.78        12.86 o                         
   2  -8   4        102.04         85.90        16.95 o                         
   3  -8   4        132.12        129.39        29.07 o                         
   4  -8   4        165.34        108.70        33.31 o                         
   5  -8   4        334.69        315.21        17.67 o                         
   6  -8   4        205.24        206.89        25.83 o                         
   7  -8   4        220.68        189.64        24.87 o                         
   8  -8   4         95.92         58.15        12.86 o                         
 -11  -7   4         93.22         91.06         7.68 o                         
 -10  -7   4        137.33        162.67        12.91 o                         
  -9  -7   4        282.21        281.91        16.30 o                         
  -8  -7   4         47.13         43.86         9.37 o                         
  -7  -7   4        435.75        401.20        22.45 o                         
  -6  -7   4        143.55        127.20        12.40 o                         
  -5  -7   4         24.83         17.32         9.87 o                         
  -4  -7   4          3.13          2.07         7.89 o                         
  -3  -7   4        808.51        750.93        54.93 o                         
  -1  -7   4        410.00        349.51        74.07 o                         
   0  -7   4        289.19        263.66        54.49 o                         
   1  -7   4        129.96        123.89        20.16 o                         
   2  -7   4        325.86        314.31        24.50 o                         
   3  -7   4         84.29         94.82        25.27 o                         
   4  -7   4         15.63         26.64        24.11 o                         
   5  -7   4        329.95        309.06        17.17 o                         
   6  -7   4        164.49        167.47        14.63 o                         
   7  -7   4        246.60        233.63        14.23 o                         
   8  -7   4        123.88        142.88        11.82 o                         
   9  -7   4         42.77         44.30         6.17 o                         
  10  -7   4         10.09          1.46         5.65 o                         
 -13  -6   4         90.87        121.55        11.40 o                         
 -12  -6   4         51.36         56.73         5.49 o                         
 -11  -6   4         79.41         73.86         6.23 o                         
 -10  -6   4         38.27         46.03         6.53 o                         
  -9  -6   4         50.18         52.76         7.53 o                         
  -8  -6   4        211.72        225.37        17.92 o                         
  -7  -6   4        402.65        422.89        17.33 o                         
  -6  -6   4       1208.52       1231.39        34.25 o                         
  -5  -6   4        447.36        443.94        22.54 o                         
  -4  -6   4        447.68        453.89        32.51 o                         
  -3  -6   4         51.49         44.28        10.44 o                         
  -2  -6   4        589.02        576.74        33.93 o                         
  -1  -6   4       1007.17        890.81        55.33 o                         
   0  -6   4        592.82        520.77        29.31 o                         
   1  -6   4         71.44         64.58        12.40 o                         
   2  -6   4        104.11        126.12        16.30 o                         
   3  -6   4          3.98         12.91        11.25 o                         
   4  -6   4        627.01        655.49        29.63 o                         
   5  -6   4        275.13        268.70        15.76 o                         
   6  -6   4        341.47        344.81        16.47 o                         
   7  -6   4         23.75         15.88         5.17 o                         
   8  -6   4        233.98        203.19        12.17 o                         
   9  -6   4         89.33         88.21         7.94 o                         
  10  -6   4        104.87         91.57         7.62 o                         
  11  -6   4         34.02         43.00         4.54 o                         
  12  -6   4          3.41         10.23         5.26 o                         
 -14  -5   4         39.54         30.97         6.43 o                         
 -13  -5   4         35.59         34.66         4.13 o                         
 -12  -5   4        132.48        137.26         8.37 o                         
 -11  -5   4         56.34         71.74        10.29 o                         
 -10  -5   4        170.70        180.26        10.77 o                         
  -9  -5   4        468.82        469.81        18.45 o                         
  -8  -5   4       1348.47       1335.18        34.13 o                         
  -7  -5   4        515.99        537.33        19.25 o                         
  -6  -5   4         22.53         13.80         6.73 o                         
  -5  -5   4        326.97        313.27        13.77 o                         
  -4  -5   4       1359.56       1277.61        67.44 o                         
  -3  -5   4        536.12        534.40        41.20 o                         
  -2  -5   4        181.79        169.67        12.87 o                         
  -1  -5   4        105.74         93.91        10.54 o                         
   0  -5   4        110.50         83.66        14.09 o                         
   1  -5   4        197.49        187.64        12.76 o                         
   2  -5   4       1229.74       1173.41        51.01 o                         
   3  -5   4         36.32         28.81         6.31 o                         
   4  -5   4         34.93         36.00         8.76 o                         
   5  -5   4         55.89         46.74         8.85 o                         
   6  -5   4        915.33        883.05        26.45 o                         
   7  -5   4        588.48        538.39        17.84 o                         
   8  -5   4        868.06        868.39        25.30 o                         
   9  -5   4        203.10        220.34        13.11 o                         
  10  -5   4        111.55        123.02         9.62 o                         
  11  -5   4         11.25          8.39         4.16 o                         
  12  -5   4         94.81         91.61         6.92 o                         
  13  -5   4         89.46         88.24        12.86 o                         
 -15  -4   4         25.21         29.43        11.54 o                         
 -14  -4   4         18.59         22.87         4.36 o                         
 -13  -4   4        188.21        204.98        10.30 o                         
 -12  -4   4        155.96        168.66        14.21 o                         
 -11  -4   4        343.13        355.93        20.49 o                         
 -10  -4   4        566.44        554.25        23.61 o                         
  -9  -4   4        251.68        254.09        12.98 o                         
  -8  -4   4         52.56         58.01         6.91 o                         
  -7  -4   4       1316.41       1265.07        31.27 o                         
  -6  -4   4       1314.98       1241.08        33.64 o                         
  -5  -4   4       1216.07       1138.79        52.27 o                         
  -4  -4   4         16.65         29.32         7.63 o                         
  -3  -4   4         83.48         95.67        11.86 o                         
  -2  -4   4        153.96        148.19        31.85 o                         
  -1  -4   4       2855.58       2646.64        86.98 o                         
   0  -4   4        686.68        629.69        24.03 o                         
   1  -4   4        224.83        223.58        14.34 o                         
   2  -4   4        302.39        299.60        17.03 o                         
   3  -4   4        601.96        613.85        23.81 o                         
   4  -4   4        449.66        401.24        18.85 o                         
   5  -4   4        563.65        530.54        15.69 o                         
   6  -4   4        252.77        249.43        10.48 o                         
   7  -4   4        247.72        275.69        13.10 o                         
   8  -4   4         39.83         40.98         6.22 o                         
   9  -4   4        482.13        500.54        18.29 o                         
  10  -4   4        346.80        336.65        14.35 o                         
  11  -4   4        219.32        239.57        11.78 o                         
  12  -4   4         55.07         59.66         7.94 o                         
  13  -4   4         36.56         42.54         6.16 o                         
 -15  -3   4         48.19         54.22         7.32 o                         
 -14  -3   4        231.25        229.69        12.39 o                         
 -13  -3   4         67.91         70.34         6.92 o                         
 -12  -3   4        223.78        229.94        14.32 o                         
 -11  -3   4          7.86          2.17         9.78 o                         
 -10  -3   4       1069.01       1088.66        28.44 o                         
  -9  -3   4        534.86        503.40        19.16 o                         
  -8  -3   4        531.56        507.42        17.39 o                         
  -7  -3   4        548.96        544.47        16.56 o                         
  -6  -3   4        336.78        349.01        21.16 o                         
  -5  -3   4        683.71        712.82        24.72 o                         
  -4  -3   4       1867.85       1742.96        77.64 o                         
  -3  -3   4       2435.77       2319.42        63.83 o                         
  -2  -3   4        460.30        409.75        13.13 o                         
  -1  -3   4         75.99         65.36         4.51 o                         
   0  -3   4         79.80         60.62         4.76 o                         
   1  -3   4       4471.79       4440.28        98.07 o                         
   2  -3   4       3319.72       3502.27        73.65 o                         
   3  -3   4        680.09        688.95        26.54 o                         
   4  -3   4        117.48        124.38         8.18 o                         
   5  -3   4          1.92          8.45         5.11 o                         
   6  -3   4        401.64        364.66        12.35 o                         
   7  -3   4        861.11        854.89        22.87 o                         
   8  -3   4       1450.07       1481.78        34.79 o                         
   9  -3   4        552.49        535.99        18.90 o                         
  10  -3   4        252.42        249.28        11.97 o                         
  11  -3   4         46.82         54.69         7.17 o                         
  12  -3   4        134.66        149.81         8.70 o                         
  13  -3   4         17.19         18.58         5.37 o                         
  14  -3   4         45.48         41.12         6.24 o                         
 -15  -2   4        117.87        108.35        10.32 o                         
 -14  -2   4        176.63        182.27        15.18 o                         
 -13  -2   4         69.43         61.79         7.06 o                         
 -12  -2   4        406.08        419.57        16.16 o                         
 -11  -2   4        320.74        339.27        15.12 o                         
 -10  -2   4         41.14         48.90         6.28 o                         
  -9  -2   4        881.19        879.35        28.39 o                         
  -8  -2   4        449.74        458.97        19.03 o                         
  -7  -2   4       1505.05       1541.53        45.78 o                         
  -6  -2   4        569.88        552.79        20.61 o                         
  -5  -2   4       1488.37       1442.60        36.21 o                         
  -4  -2   4        611.67        646.77        28.40 o                         
  -3  -2   4       1398.67       1378.69        36.89 o                         
  -2  -2   4       3540.32       3382.06        78.62 o                         
  -1  -2   4       2850.26       2776.68        77.36 o                         
   0  -2   4       2343.42       2421.06        63.89 o                         
   1  -2   4        134.84        130.01        11.01 o                         
   2  -2   4       1011.81       1042.21        29.59 o                         
   3  -2   4        298.10        337.67        13.00 o                         
   4  -2   4       3423.36       3341.23        70.93 o                         
   5  -2   4       2310.31       2235.94        52.88 o                         
   6  -2   4         52.55         52.67         5.48 o                         
   7  -2   4       1118.06       1237.00        27.25 o                         
   8  -2   4        675.48        746.94        20.87 o                         
   9  -2   4        272.65        267.26        10.82 o                         
  10  -2   4        155.19        195.23         9.31 o                         
  11  -2   4        180.27        198.35         9.54 o                         
  12  -2   4          9.33          7.87         5.45 o                         
  13  -2   4         28.95         27.50         6.57 o                         
  14  -2   4         45.13         52.83         7.57 o                         
 -16  -1   4         21.26         20.45         7.60 o                         
 -15  -1   4        148.29        158.75        10.12 o                         
 -14  -1   4        312.01        340.45        23.03 o                         
 -13  -1   4        267.85        301.88        13.12 o                         
 -12  -1   4        129.95        132.24         9.69 o                         
 -11  -1   4        172.25        166.57        10.09 o                         
 -10  -1   4         16.69         17.25         5.32 o                         
  -9  -1   4        191.91        197.85         9.48 o                         
  -8  -1   4       2333.82       2376.32        51.53 o                         
  -7  -1   4        748.16        774.41        28.23 o                         
  -6  -1   4       1220.55       1303.10        37.54 o                         
  -5  -1   4        705.70        672.09        22.37 o                         
  -4  -1   4       1377.10       1398.24        49.72 o                         
  -3  -1   4       2911.08       2767.85        88.70 o                         
  -2  -1   4        734.35        733.16        25.08 o                         
  -1  -1   4       1811.46       1793.47        42.38 o                         
   0  -1   4        296.21        282.08        11.74 o                         
   1  -1   4       4381.95       4132.75        90.01 o                         
   2  -1   4       3492.43       3368.21        73.68 o                         
   3  -1   4       1136.61       1136.95        29.88 o                         
   4  -1   4        507.28        511.09        15.83 o                         
   5  -1   4        194.07        185.04         9.58 o                         
   6  -1   4        250.87        219.74         8.69 o                         
   7  -1   4       1339.14       1311.88        29.23 o                         
   8  -1   4        181.56        175.52         8.27 o                         
   9  -1   4        300.18        266.40        12.85 o                         
  10  -1   4        325.31        326.91        13.55 o                         
  11  -1   4          8.54          8.26         4.38 o                         
  12  -1   4        228.57        220.87        13.86 o                         
  13  -1   4        264.46        289.94        20.79 o                         
  14  -1   4         66.07         58.88         5.99 o                         
 -16   0   4         46.43         40.32         5.10 o                         
 -15   0   4         29.31         29.37         6.45 o                         
 -14   0   4         24.28         27.72         6.54 o                         
 -13   0   4         94.67        104.93        11.25 o                         
 -12   0   4        194.58        220.27        16.86 o                         
 -11   0   4        538.31        558.97        18.69 o                         
 -10   0   4       1479.64       1499.07        44.57 o                         
  -9   0   4       1101.22       1139.53        27.65 o                         
  -8   0   4       1338.93       1368.19        33.17 o                         
  -7   0   4        264.74        259.54        13.02 o                         
  -6   0   4       7221.29       7809.73       218.86 o                         
  -5   0   4       7469.84       7866.46       173.45 o                         
  -4   0   4       1315.57       1508.75        40.35 o                         
  -3   0   4       1580.06       1562.74        39.94 o                         
  -2   0   4      13554.12      13623.48       348.71 o                         
  -1   0   4        129.23        137.04         8.79 o                         
   0   0   4       3444.68       3212.95        94.32 o                         
   1   0   4       2224.63       2360.39        62.00 o                         
   2   0   4         13.68          8.11         3.86 o                         
   3   0   4       1525.65       1609.12        51.90 o                         
   4   0   4       3685.33       3432.59        80.47 o                         
   5   0   4        153.96        164.86        12.71 o                         
   6   0   4          1.83         -0.81         5.33 o                         
   7   0   4        213.45        178.82         7.73 o                         
   8   0   4          2.66          4.26         3.46 o                         
   9   0   4        827.64        892.69        22.85 o                         
  10   0   4        646.85        642.51        18.22 o                         
  11   0   4        353.65        388.25        16.97 o                         
  12   0   4          2.23          6.50         4.82 o                         
  13   0   4          1.50          1.23         4.25 o                         
  14   0   4          3.62         -1.55         3.75 o                         
  15   0   4         59.54         30.84        18.41 o                         
 -16   1   4         18.25         12.36         3.03 o                         
 -15   1   4        154.07        173.04        13.80 o                         
 -14   1   4        314.43        364.66        29.51 o                         
 -13   1   4        267.01        284.48        15.79 o                         
 -12   1   4        127.25        114.76        10.34 o                         
 -11   1   4        203.77        217.90        13.00 o                         
 -10   1   4         42.69         51.92         7.31 o                         
  -9   1   4        198.73        200.82        12.44 o                         
  -8   1   4       2149.95       2200.84        74.27 o                         
  -7   1   4        766.79        806.07        27.48 o                         
  -6   1   4       1212.88       1274.86        35.00 o                         
  -5   1   4        703.44        716.51        23.09 o                         
  -4   1   4       1324.02       1379.86        45.74 o                         
  -3   1   4       2872.21       2935.89        73.43 o                         
  -2   1   4        806.94        823.21        23.19 o                         
  -1   1   4       1790.61       1739.04        50.88 o                         
   0   1   4        319.39        295.57         9.70 o                         
   1   1   4       4104.01       3985.88       116.72 o                         
   2   1   4       3887.02       3694.13       119.21 o                         
   3   1   4       1023.06       1076.68        31.58 o                         
   4   1   4        481.52        503.85        17.25 o                         
   5   1   4        177.99        176.36        15.22 o                         
   6   1   4        312.39        283.95        12.69 o                         
   7   1   4       1412.38       1385.23        31.86 o                         
   8   1   4        164.77        168.25        11.10 o                         
   9   1   4        326.07        306.41        15.24 o                         
  10   1   4        327.07        322.20        14.90 o                         
  11   1   4         13.44         15.51         6.61 o                         
  12   1   4        205.96        220.48        12.96 o                         
  13   1   4        252.72        253.81        11.30 o                         
  14   1   4         66.41         59.86        10.13 o                         
  15   1   4         11.97         11.57         3.18 o                         
 -16   2   4         42.43         34.81         4.56 o                         
 -15   2   4        109.06        113.05         8.56 o                         
 -14   2   4        167.37        199.58        16.84 o                         
 -13   2   4         79.30         63.19         9.35 o                         
 -12   2   4        461.20        445.25        26.75 o                         
 -11   2   4        285.02        282.43        13.83 o                         
 -10   2   4         34.51         32.35         5.87 o                         
  -9   2   4        872.26        883.45        30.30 o                         
  -8   2   4        457.51        438.29        15.42 o                         
  -7   2   4       1461.02       1484.76        90.43 o                         
  -6   2   4        490.15        418.06        34.94 o                         
  -5   2   4       1544.81       1453.01        50.64 o                         
  -4   2   4        574.12        671.91        26.52 o                         
  -3   2   4       1369.70       1398.63        42.05 o                         
  -2   2   4       3625.03       3573.08       115.44 o                         
  -1   2   4       2806.32       2733.66        72.64 o                         
   0   2   4       2567.11       2552.66        55.48 o                         
   1   2   4         97.44         92.18         8.54 o                         
   2   2   4        981.02        990.12        42.38 o                         
   3   2   4        360.72        397.89        23.32 o                         
   4   2   4       3676.41       3708.70       107.42 o                         
   5   2   4       2265.63       2195.94       101.18 o                         
   6   2   4         63.70         60.47         9.58 o                         
   7   2   4       1150.26       1295.74        35.88 o                         
   8   2   4        659.82        726.40        20.86 o                         
   9   2   4        312.81        311.58        13.02 o                         
  10   2   4        134.48        160.41        19.69 o                         
  11   2   4        189.83        218.58        11.12 o                         
  12   2   4         13.57         12.53         5.54 o                         
  13   2   4         30.05         23.67         6.25 o                         
  14   2   4         44.52         40.45         6.08 o                         
 -15   3   4         57.67         51.28         6.38 o                         
 -14   3   4        222.20        237.36        12.40 o                         
 -13   3   4         56.75         57.79         9.28 o                         
 -12   3   4        223.63        216.73        30.91 o                         
 -11   3   4         12.42          4.82         6.60 o                         
 -10   3   4       1130.61       1075.20        35.63 o                         
  -9   3   4        584.42        537.31        19.74 o                         
  -8   3   4        643.71        594.63        18.33 o                         
  -7   3   4        580.48        542.44        19.29 o                         
  -6   3   4        350.59        324.93        20.55 o                         
  -5   3   4        572.89        560.10        37.49 o                         
  -4   3   4       1831.08       1835.16        72.37 o                         
  -3   3   4       2503.33       2411.31        89.40 o                         
  -2   3   4        454.04        430.44        30.33 o                         
  -1   3   4         78.38         76.39        11.07 o                         
   0   3   4         88.38         77.00        13.04 o                         
   1   3   4       4590.44       4356.47       127.48 o                         
   2   3   4       3104.77       3251.83       156.76 o                         
   3   3   4        628.28        635.68        37.24 o                         
   4   3   4        113.77        105.39        19.60 o                         
   5   3   4          4.19          3.57         5.10 o                         
   6   3   4        478.55        446.29        16.79 o                         
   7   3   4        956.56        888.68        26.05 o                         
   8   3   4       1376.43       1321.93        34.20 o                         
   9   3   4        598.96        560.05        23.27 o                         
  10   3   4        245.87        222.45        16.22 o                         
  11   3   4         45.03         44.82         7.48 o                         
  12   3   4        149.10        149.07        10.67 o                         
  13   3   4         25.26         33.47         6.72 o                         
  14   3   4         41.10         39.90         8.60 o                         
 -15   4   4         29.12         19.40         9.35 o                         
 -14   4   4         20.49         14.69         3.71 o                         
 -13   4   4        169.38        181.96        10.45 o                         
 -12   4   4        151.36        164.75        12.72 o                         
 -11   4   4        342.53        365.89        15.05 o                         
 -10   4   4        624.15        543.06        54.37 o                         
  -9   4   4        247.72        251.34        12.82 o                         
  -8   4   4         42.71         38.51         6.02 o                         
  -7   4   4       1277.84       1184.71        33.68 o                         
  -6   4   4       1297.32       1243.42        27.79 o                         
  -5   4   4       1370.92       1346.80        27.53 o                         
  -4   4   4         11.74         19.04         3.88 o                         
  -3   4   4         64.01         91.79         7.11 o                         
  -2   4   4        108.50        102.57        20.80 o                         
  -1   4   4       2794.68       2659.29       100.08 o                         
   0   4   4        594.26        548.61        35.27 o                         
   1   4   4        249.38        198.06        23.33 o                         
   2   4   4        305.60        309.05        10.42 o                         
   3   4   4        669.72        679.62        19.92 o                         
   4   4   4        521.39        462.98        14.01 o                         
   5   4   4        536.71        548.46        14.72 o                         
   6   4   4        275.22        287.14        12.08 o                         
   7   4   4        259.40        303.23        12.15 o                         
   8   4   4         29.48         33.84         5.51 o                         
   9   4   4        507.39        527.37        19.39 o                         
  10   4   4        365.74        327.71        19.71 o                         
  11   4   4        225.60        241.24        12.74 o                         
  12   4   4         51.94         43.65         6.24 o                         
  13   4   4         35.38         35.36         5.52 o                         
 -14   5   4         33.92         20.61         5.74 o                         
 -13   5   4         30.26         22.19         4.39 o                         
 -12   5   4        127.86        120.87        10.95 o                         
 -11   5   4         66.75         67.68         8.80 o                         
 -10   5   4        198.24        208.63        10.78 o                         
  -9   5   4        456.13        446.43        14.96 o                         
  -8   5   4       1401.18       1325.11        34.98 o                         
  -7   5   4        537.87        554.81        16.14 o                         
  -6   5   4         20.89         19.86         4.22 o                         
  -5   5   4        340.69        325.97        12.48 o                         
  -4   5   4       1439.14       1410.53        24.30 o                         
  -3   5   4        557.12        564.31        12.97 o                         
  -2   5   4        209.38        199.12         6.24 o                         
  -1   5   4        104.65        103.40         5.31 o                         
   0   5   4         83.43         77.05         4.44 o                         
   1   5   4        175.60        182.27         5.94 o                         
   2   5   4       1238.19       1270.79        26.67 o                         
   3   5   4         35.62         30.68         3.44 o                         
   4   5   4         43.46         56.79         4.77 o                         
   5   5   4         58.45         55.54         5.11 o                         
   6   5   4        968.14        961.69        23.25 o                         
   7   5   4        582.98        560.27        22.47 o                         
   8   5   4        836.87        797.57        22.32 o                         
   9   5   4        187.64        200.99        11.02 o                         
  10   5   4        105.78        103.51         8.87 o                         
  11   5   4          6.70         10.07         3.72 o                         
  12   5   4         82.22         46.39        10.80 o                         
 -13   6   4        103.04        104.02        11.69 o                         
 -12   6   4         52.41         58.18        10.73 o                         
 -11   6   4         85.66         64.17         7.96 o                         
 -10   6   4         34.00         31.92         6.98 o                         
  -9   6   4         53.27         36.77         5.22 o                         
  -8   6   4        184.27        184.37        13.31 o                         
  -7   6   4        397.96        432.97        20.95 o                         
  -6   6   4       1153.12       1176.86        30.54 o                         
  -5   6   4        455.99        460.89        13.47 o                         
  -4   6   4        444.34        478.81        12.17 o                         
  -3   6   4         40.97         32.53         4.32 o                         
  -2   6   4        509.03        572.48        12.47 o                         
  -1   6   4       1038.40       1069.58        17.85 o                         
   0   6   4        622.48        638.50        12.51 o                         
   1   6   4         57.51         68.68         4.61 o                         
   2   6   4        103.93        126.68         6.55 o                         
   3   6   4          6.00         10.06         3.41 o                         
   4   6   4        640.03        660.16        17.59 o                         
   5   6   4        270.65        299.84        12.97 o                         
   6   6   4        384.96        408.16        17.09 o                         
   7   6   4         26.05         13.15         5.41 o                         
   8   6   4        241.98        169.52        13.49 o                         
   9   6   4         77.68         73.27         9.24 o                         
  10   6   4         88.92         53.15         9.45 o                         
  11   6   4         31.59         21.67         6.44 o                         
  12   6   4          2.25          0.00         3.51 o                         
 -11   7   4         98.89         89.21        17.58 o                         
 -10   7   4        150.41        166.98        10.80 o                         
  -9   7   4        274.67        274.88        14.82 o                         
  -8   7   4         36.52         18.57         5.48 o                         
  -7   7   4        421.25        405.85        16.52 o                         
  -6   7   4        151.38        154.00         9.02 o                         
  -5   7   4         15.03          8.06         4.22 o                         
  -4   7   4          2.41          3.21         3.37 o                         
  -3   7   4        798.34        883.32        26.39 o                         
  -2   7   4         32.58         36.23         4.53 o                         
  -1   7   4        405.36        464.76        11.19 o                         
   0   7   4        313.15        351.33         9.58 o                         
   1   7   4        132.16        150.09         6.83 o                         
   2   7   4        351.69        366.01        13.43 o                         
   3   7   4        104.07        123.20         7.41 o                         
   4   7   4         19.86         20.01         4.52 o                         
   5   7   4        333.87        316.31        15.44 o                         
   6   7   4        157.63        178.42        16.27 o                         
   7   7   4        231.44        250.49        15.22 o                         
   8   7   4        120.58        103.57         9.84 o                         
   9   7   4         48.15         26.04         5.49 o                         
  10   7   4         11.77          5.22         5.41 o                         
 -10   8   4         22.49         14.73         7.16 o                         
  -9   8   4         21.57         23.45         5.32 o                         
  -8   8   4         87.63         91.47        11.59 o                         
  -7   8   4          2.07          3.49         4.32 o                         
  -6   8   4        124.53        139.56        11.18 o                         
  -5   8   4         30.40         21.54         4.79 o                         
  -4   8   4         83.10         84.37         6.61 o                         
  -3   8   4         40.14         35.33         4.52 o                         
  -2   8   4         30.20         28.49         4.32 o                         
  -1   8   4         95.11        125.06         6.77 o                         
   0   8   4        179.38        241.96         7.94 o                         
   1   8   4          6.43         11.04         3.74 o                         
   2   8   4        104.47        102.84         6.85 o                         
   3   8   4        133.34        143.09        10.58 o                         
   4   8   4        166.04        183.27        15.56 o                         
   5   8   4        336.96        360.20        24.13 o                         
   6   8   4        216.41        223.17        11.24 o                         
   7   8   4        221.18        198.82        15.39 o                         
   8   8   4         87.98         57.64         7.90 o                         
   9   8   4         19.65          3.21         5.55 o                         
  -7   9   4          0.80          4.20         2.61 o                         
  -6   9   4          7.42          6.42         3.99 o                         
  -5   9   4         86.81        112.78         8.78 o                         
  -4   9   4         59.67         72.90         8.29 o                         
  -3   9   4         63.81         79.75         6.32 o                         
  -2   9   4         13.56         12.19         4.10 o                         
  -1   9   4         14.78         19.87         4.39 o                         
   0   9   4        131.17        143.90         8.34 o                         
   1   9   4         13.10         14.99         4.41 o                         
   2   9   4         37.69         43.25         5.70 o                         
   3   9   4         92.26         95.69         8.19 o                         
   4   9   4         50.02         41.55         5.58 o                         
   5   9   4         35.28         14.55         4.90 o                         
   6   9   4         21.64          0.26         3.19 o                         
  -2  10   4          4.73         -4.97         4.97 o                         
  -1  10   4         13.39         20.80        10.52 o                         
   0  10   4         12.78         14.97         6.52 o                         
   1  10   4          9.70          9.43         7.71 o                         
  -8  -8   5          5.54          2.63         7.01 o                         
  -7  -8   5         47.48         48.50        10.23 o                         
  -6  -8   5        259.55        279.92        22.79 o                         
  -5  -8   5        295.95        278.17        23.08 o                         
  -4  -8   5        573.14        565.85        30.97 o                         
  -3  -8   5        138.63        112.77        30.24 o                         
  -2  -8   5         48.23         30.66        10.18 o                         
   0  -8   5        319.52        302.13        31.56 o                         
   1  -8   5        349.65        344.79        30.97 o                         
   2  -8   5         70.20         63.70        14.32 o                         
   3  -8   5         13.53         21.62        21.18 o                         
   4  -8   5          8.66        -17.82        17.82 o                         
   5  -8   5         41.14         25.74        11.65 o                         
   6  -8   5         82.40         95.39        13.12 o                         
   7  -8   5        118.00        125.41        37.69 o                         
 -11  -7   5         10.49          7.30         4.75 o                         
 -10  -7   5         94.10        115.48         8.16 o                         
  -9  -7   5        235.47        267.14        12.09 o                         
  -8  -7   5        233.24        240.79        15.09 o                         
  -7  -7   5        607.73        656.86        26.49 o                         
  -6  -7   5        252.22        281.65        15.68 o                         
  -5  -7   5        189.32        176.62        12.39 o                         
  -4  -7   5         68.90         75.02        12.71 o                         
  -3  -7   5        481.34        501.11        41.20 o                         
  -2  -7   5        360.84        371.96        35.06 o                         
  -1  -7   5        161.27        170.64        22.79 o                         
   0  -7   5         37.47         35.77        11.27 o                         
   1  -7   5         18.96          8.57        16.51 o                         
   2  -7   5        144.01        136.46        17.38 o                         
   3  -7   5        164.71        171.17        18.95 o                         
   4  -7   5        276.77        304.39        45.51 o                         
   5  -7   5         63.72         69.19         8.94 o                         
   6  -7   5         25.56         19.11         6.44 o                         
   7  -7   5         69.82         67.45         7.54 o                         
   8  -7   5         72.52         77.87        21.91 o                         
   9  -7   5         80.99         86.72        15.34 o                         
  10  -7   5         13.80          7.89         4.68 o                         
 -13  -6   5          3.71          1.17         4.38 o                         
 -12  -6   5        107.91        130.95         7.58 o                         
 -11  -6   5        213.26        221.48        11.78 o                         
 -10  -6   5        221.31        234.26        12.62 o                         
  -9  -6   5        165.90        157.85        12.53 o                         
  -8  -6   5         99.84        108.32         9.47 o                         
  -7  -6   5        261.36        282.84        13.56 o                         
  -6  -6   5        844.64        852.72        26.56 o                         
  -5  -6   5        994.32        976.92        35.26 o                         
  -4  -6   5        568.37        587.07        42.70 o                         
  -3  -6   5        188.33        196.22        20.15 o                         
  -2  -6   5         79.61         56.95        13.41 o                         
  -1  -6   5         39.43         46.45         9.97 o                         
   0  -6   5        694.61        692.70        37.11 o                         
   1  -6   5        696.05        655.87        32.99 o                         
   2  -6   5        459.58        491.57        32.64 o                         
   3  -6   5         12.57         11.01         9.64 o                         
   4  -6   5         38.47         39.77         9.70 o                         
   5  -6   5        647.99        609.66        28.35 o                         
   6  -6   5         65.08         63.87         7.85 o                         
   7  -6   5         49.49         52.90         7.58 o                         
   8  -6   5         65.18         59.51         6.86 o                         
   9  -6   5         39.95         34.78         5.46 o                         
  10  -6   5        145.84        153.56         8.84 o                         
  11  -6   5        134.85        108.23         8.84 o                         
 -14  -5   5         59.80         60.19         8.77 o                         
 -13  -5   5        100.93        111.87         6.76 o                         
 -12  -5   5         71.50         84.37         7.91 o                         
 -11  -5   5         36.12         37.00         6.94 o                         
 -10  -5   5        409.61        452.09        18.53 o                         
  -9  -5   5        530.13        563.36        21.20 o                         
  -8  -5   5       1204.63       1226.64        32.29 o                         
  -7  -5   5        298.95        286.83        13.91 o                         
  -6  -5   5         70.07         83.72         9.70 o                         
  -5  -5   5         33.95         35.05         5.67 o                         
  -4  -5   5        299.90        272.85        23.67 o                         
  -3  -5   5        438.44        439.99        30.30 o                         
  -2  -5   5        447.48        394.31        22.62 o                         
  -1  -5   5         94.51         94.35        10.26 o                         
   0  -5   5        107.11         93.27         9.79 o                         
   1  -5   5          1.40         -4.37        17.82 o                         
   2  -5   5       1168.43       1135.74        49.51 o                         
   3  -5   5       1911.25       1781.51        59.73 o                         
   4  -5   5        307.23        299.15        13.46 o                         
   5  -5   5        145.52        140.79        13.15 o                         
   6  -5   5         80.35         87.23         8.22 o                         
   7  -5   5        112.92         90.78        12.65 o                         
   8  -5   5        278.34        288.10        12.78 o                         
   9  -5   5        327.76        337.55        14.43 o                         
  10  -5   5        117.57        148.21         9.52 o                         
  11  -5   5         13.86         21.08         5.06 o                         
  12  -5   5         21.10         23.20        10.03 o                         
 -15  -4   5         59.80         64.27         6.60 o                         
 -14  -4   5         48.20         35.50         6.71 o                         
 -13  -4   5         57.17         65.57         6.37 o                         
 -12  -4   5          3.24         14.08         6.89 o                         
 -11  -4   5        186.00        214.03        13.36 o                         
 -10  -4   5        359.61        371.24        15.82 o                         
  -9  -4   5         57.15         64.70         7.60 o                         
  -8  -4   5         96.34         98.02         8.69 o                         
  -7  -4   5        584.66        566.15        18.23 o                         
  -6  -4   5        881.69        885.19        25.37 o                         
  -5  -4   5       2039.21       1821.64        50.21 o                         
  -4  -4   5        108.62        102.37        11.27 o                         
  -3  -4   5        546.64        508.48        21.65 o                         
  -2  -4   5        239.97        268.03        15.47 o                         
  -1  -4   5       1661.73       1618.83        61.23 o                         
   0  -4   5        837.14        816.45        46.90 o                         
   1  -4   5       1170.84       1066.75        43.31 o                         
   2  -4   5        299.03        301.41        15.63 o                         
   3  -4   5        130.57        137.64         9.62 o                         
   4  -4   5        516.57        475.35        16.32 o                         
   5  -4   5        735.48        730.56        19.47 o                         
   6  -4   5       1363.22       1295.76        34.16 o                         
   7  -4   5        141.74        147.32         9.68 o                         
   8  -4   5        158.47        187.26        10.32 o                         
   9  -4   5        438.63        425.68        17.43 o                         
  10  -4   5        216.12        202.79        11.40 o                         
  11  -4   5        389.21        400.32        14.73 o                         
  12  -4   5        108.06        122.48        11.81 o                         
  13  -4   5          4.84          2.17         4.74 o                         
 -15  -3   5          9.02         13.78         4.77 o                         
 -14  -3   5         79.13         80.65         6.98 o                         
 -13  -3   5        275.75        308.92        12.68 o                         
 -12  -3   5        136.33        158.85        12.92 o                         
 -11  -3   5         92.51        107.94        10.79 o                         
 -10  -3   5         28.60         24.77         5.04 o                         
  -9  -3   5        109.07        115.65        10.26 o                         
  -8  -3   5       1036.02        989.37        29.73 o                         
  -7  -3   5        872.29        837.94        23.04 o                         
  -6  -3   5        241.01        242.71        10.54 o                         
  -5  -3   5        313.36        317.05        13.77 o                         
  -4  -3   5        220.62        199.36        17.32 o                         
  -3  -3   5       3955.94       3753.55        84.69 o                         
  -2  -3   5       1607.49       1596.58        51.47 o                         
  -1  -3   5        496.42        512.01        18.54 o                         
   0  -3   5        522.77        528.31        21.30 o                         
   1  -3   5       2436.17       2610.75        71.53 o                         
   2  -3   5        750.52        675.19        28.19 o                         
   3  -3   5        287.30        260.36        12.96 o                         
   4  -3   5        563.89        560.01        19.42 o                         
   5  -3   5        324.81        304.05        12.77 o                         
   6  -3   5        280.06        288.40        10.88 o                         
   7  -3   5        398.49        368.14        14.80 o                         
   8  -3   5        911.52        852.75        23.70 o                         
   9  -3   5        845.72        821.56        23.72 o                         
  10  -3   5          2.18          5.11         4.64 o                         
  11  -3   5          0.89          1.98         4.15 o                         
  12  -3   5         11.53          9.78         6.03 o                         
  13  -3   5        104.62        130.87        12.18 o                         
  14  -3   5         83.83         76.69         6.92 o                         
 -16  -2   5         48.63         39.15         7.01 o                         
 -15  -2   5         56.89         69.25         8.78 o                         
 -14  -2   5         72.97         83.15         8.39 o                         
 -13  -2   5         41.04         26.50         6.19 o                         
 -12  -2   5         32.67         32.73         5.61 o                         
 -11  -2   5        384.18        395.32        16.45 o                         
 -10  -2   5        886.10        905.02        24.15 o                         
  -9  -2   5        159.79        168.45        10.31 o                         
  -8  -2   5         63.64         58.09         7.29 o                         
  -7  -2   5        799.33        872.67        24.44 o                         
  -6  -2   5       1244.28       1256.08        39.51 o                         
  -5  -2   5       4348.69       4216.80        91.23 o                         
  -4  -2   5       3077.48       3126.74        84.18 o                         
  -3  -2   5       2593.79       2479.94        79.88 o                         
  -2  -2   5        483.30        478.54        16.29 o                         
  -1  -2   5       1191.79       1163.12        36.92 o                         
   0  -2   5       4176.35       4111.50       103.57 o                         
   1  -2   5        827.28        856.70        30.95 o                         
   2  -2   5        534.07        460.56        14.92 o                         
   3  -2   5        247.71        248.31         9.53 o                         
   4  -2   5        942.06        924.34        25.77 o                         
   5  -2   5        126.81        132.98         9.50 o                         
   6  -2   5       1262.12       1242.88        27.92 o                         
   7  -2   5        299.20        303.77        10.55 o                         
   8  -2   5         21.15         29.06         4.70 o                         
   9  -2   5         59.03         66.61         6.35 o                         
  10  -2   5        225.15        229.87        13.46 o                         
  11  -2   5        575.16        572.28        15.87 o                         
  12  -2   5        330.09        356.86        16.91 o                         
  13  -2   5         26.77         32.75         8.81 o                         
  14  -2   5          5.09          3.37         4.02 o                         
 -16  -1   5         14.97          6.43         6.43 o                         
 -15  -1   5         48.01         42.63         6.12 o                         
 -14  -1   5         39.07         41.91         9.39 o                         
 -13  -1   5        376.14        410.47        15.36 o                         
 -12  -1   5        168.63        187.86        12.10 o                         
 -11  -1   5          5.22          9.15         5.12 o                         
 -10  -1   5        111.27        124.18         8.87 o                         
  -9  -1   5        159.41        161.99         8.15 o                         
  -8  -1   5        170.20        157.77         8.30 o                         
  -7  -1   5       1061.05       1011.41        35.52 o                         
  -6  -1   5        939.68       1063.25        33.82 o                         
  -5  -1   5       3140.88       3401.77        92.47 o                         
  -4  -1   5        742.96        761.93        35.27 o                         
  -3  -1   5       1465.21       1367.86        41.79 o                         
  -2  -1   5       6619.68       6800.60       153.08 o                         
  -1  -1   5        541.12        564.00        17.18 o                         
   0  -1   5       5443.34       5292.39       115.06 o                         
   1  -1   5       3595.75       3456.10        91.19 o                         
   2  -1   5       1093.50       1023.02        34.76 o                         
   3  -1   5       1034.75        980.23        22.98 o                         
   4  -1   5       1101.88       1049.74        27.22 o                         
   5  -1   5        423.18        375.07        14.51 o                         
   6  -1   5        190.67        182.08        10.72 o                         
   7  -1   5        161.76        157.00         7.35 o                         
   8  -1   5        178.90        185.18         8.43 o                         
   9  -1   5        542.20        541.30        15.55 o                         
  10  -1   5        164.06        158.63         8.69 o                         
  11  -1   5         62.03         60.34         7.01 o                         
  12  -1   5         38.37         38.04         6.89 o                         
  13  -1   5         11.01          6.47         4.69 o                         
  14  -1   5        134.70        122.59         7.15 o                         
 -16   0   5        357.62        370.79        25.71 o                         
 -15   0   5         78.10         72.78         9.39 o                         
 -14   0   5          5.86         -1.90         4.51 o                         
 -13   0   5        121.08        123.05        11.81 o                         
 -12   0   5        246.65        238.53        12.76 o                         
 -11   0   5        210.56        225.81        14.74 o                         
 -10   0   5       1630.49       1625.98        49.46 o                         
  -9   0   5       1237.01       1301.70        30.59 o                         
  -8   0   5       2553.11       2708.90        59.61 o                         
  -7   0   5        386.26        457.02        19.31 o                         
  -6   0   5        540.74        526.67        24.01 o                         
  -5   0   5       3846.65       4106.00       106.06 o                         
  -4   0   5        959.55        983.09        29.82 o                         
  -3   0   5        376.19        402.58        15.45 o                         
  -2   0   5       4041.93       3954.01       114.94 o                         
  -1   0   5       2385.69       2365.44        56.36 o                         
   0   0   5       1355.86       1347.08        38.06 o                         
   1   0   5        778.78        809.31        27.78 o                         
   2   0   5       1283.11       1149.90        29.95 o                         
   3   0   5         69.44         88.49         7.80 o                         
   4   0   5        376.80        414.97        15.23 o                         
   5   0   5       3849.95       4212.54        92.14 o                         
   6   0   5       1140.28       1051.47        22.87 o                         
   7   0   5        896.51        889.62        21.18 o                         
   8   0   5         41.71         36.37         4.87 o                         
   9   0   5        293.36        303.23        11.72 o                         
  10   0   5         14.28          8.73         4.87 o                         
  11   0   5         92.32        124.04        10.95 o                         
  12   0   5        170.47        189.71        12.32 o                         
  13   0   5         26.65         22.49         5.37 o                         
  14   0   5          4.76          7.91         5.03 o                         
 -16   1   5         14.57         13.90         3.12 o                         
 -15   1   5         40.26         37.05         7.93 o                         
 -14   1   5         35.14         38.26         9.15 o                         
 -13   1   5        384.02        414.69        20.52 o                         
 -12   1   5        141.44        148.81        11.94 o                         
 -11   1   5          5.71          4.28         4.90 o                         
 -10   1   5         95.12         99.25         8.65 o                         
  -9   1   5        190.19        206.55        15.08 o                         
  -8   1   5        180.44        160.60         9.36 o                         
  -7   1   5       1096.00       1034.44        37.90 o                         
  -6   1   5       1044.83       1189.00        33.93 o                         
  -5   1   5       3107.14       3484.07        93.33 o                         
  -4   1   5        716.80        801.32        28.79 o                         
  -3   1   5       1392.98       1367.45        36.07 o                         
  -2   1   5       7008.60       7291.93       151.89 o                         
  -1   1   5        417.49        424.07        18.76 o                         
   0   1   5       5485.44       5158.43       105.60 o                         
   1   1   5       3665.24       3592.06        69.89 o                         
   2   1   5       1013.57        990.53        32.74 o                         
   3   1   5        950.15        948.96        32.35 o                         
   4   1   5       1075.21       1062.58        29.68 o                         
   5   1   5        394.49        352.76        14.29 o                         
   6   1   5        181.04        175.32         8.13 o                         
   7   1   5        198.56        189.69         8.72 o                         
   8   1   5        199.42        182.90        13.89 o                         
   9   1   5        525.81        509.80        19.27 o                         
  10   1   5        165.77        166.70        13.10 o                         
  11   1   5         62.44         47.88        15.50 o                         
  12   1   5         49.24         53.91         7.09 o                         
  13   1   5         20.23         16.42         6.64 o                         
  14   1   5        149.00        138.93        12.71 o                         
 -16   2   5         55.74         36.98         4.51 o                         
 -15   2   5         56.48         70.59         9.11 o                         
 -14   2   5         70.43         66.07        11.81 o                         
 -13   2   5         38.19         24.09        14.01 o                         
 -12   2   5         17.85         14.95         6.69 o                         
 -11   2   5        401.90        408.93        16.35 o                         
 -10   2   5        865.39        874.75        28.49 o                         
  -9   2   5        192.64        220.01        11.13 o                         
  -8   2   5         62.45         52.65         7.42 o                         
  -7   2   5        743.57        729.50        30.14 o                         
  -6   2   5       1176.55       1204.41       107.23 o                         
  -5   2   5       4480.87       4289.53       112.73 o                         
  -4   2   5       3131.16       3299.40        87.85 o                         
  -3   2   5       2646.20       2805.26        98.10 o                         
  -2   2   5        463.25        506.46        37.49 o                         
  -1   2   5       1121.20       1070.94        39.00 o                         
   0   2   5       4187.67       4034.30       102.57 o                         
   1   2   5        756.37        715.78        25.24 o                         
   2   2   5        524.43        480.72        25.56 o                         
   3   2   5        246.00        259.34        19.39 o                         
   4   2   5        918.74        869.43        45.65 o                         
   5   2   5        199.50        192.78        24.78 o                         
   6   2   5       1199.35       1191.82        36.66 o                         
   7   2   5        265.90        245.27        11.80 o                         
   8   2   5         23.21         24.04         5.55 o                         
   9   2   5         50.31         59.59         7.03 o                         
  10   2   5        264.36        241.33        25.38 o                         
  11   2   5        604.52        563.67        33.14 o                         
  12   2   5        327.06        327.29        20.04 o                         
  13   2   5         26.18         23.61         6.39 o                         
  14   2   5          5.59         10.78         4.76 o                         
 -15   3   5          9.12          7.01         3.09 o                         
 -14   3   5         76.71         69.61         8.26 o                         
 -13   3   5        295.39        282.88        26.91 o                         
 -12   3   5        133.45        126.28        11.77 o                         
 -11   3   5         81.13         84.70        10.94 o                         
 -10   3   5         29.93         26.61         6.55 o                         
  -9   3   5        140.76        140.09        11.09 o                         
  -8   3   5       1107.22       1052.97        38.88 o                         
  -7   3   5        916.73        858.07        23.04 o                         
  -6   3   5        230.86        245.07        12.62 o                         
  -5   3   5        320.03        337.25        19.30 o                         
  -4   3   5        165.75        165.75        22.50 o                         
  -3   3   5       3813.16       3737.77       193.72 o                         
  -2   3   5       1677.37       1705.36        70.18 o                         
  -1   3   5        404.88        400.38        30.18 o                         
   0   3   5        519.67        504.46        27.20 o                         
   1   3   5       2600.06       2715.88        84.61 o                         
   2   3   5        742.46        724.70        50.25 o                         
   3   3   5        345.01        336.17        26.51 o                         
   4   3   5        612.43        605.24        19.89 o                         
   5   3   5        348.39        329.42        12.99 o                         
   6   3   5        279.71        290.48        11.81 o                         
   7   3   5        474.67        464.71        17.68 o                         
   8   3   5        972.75        873.54        26.28 o                         
   9   3   5        806.42        793.33        28.36 o                         
  10   3   5          7.08         14.89         6.60 o                         
  11   3   5          0.66          0.72         5.05 o                         
  12   3   5         11.67          7.71         6.88 o                         
  13   3   5        104.59        118.73        11.34 o                         
  14   3   5         97.99         66.45         5.61 o                         
 -15   4   5         64.09         50.55         9.35 o                         
 -14   4   5         45.78         39.91         6.41 o                         
 -13   4   5         61.85         66.65         6.31 o                         
 -12   4   5          4.77         11.69         5.47 o                         
 -11   4   5        221.48        233.57        15.34 o                         
 -10   4   5        360.98        370.01        17.64 o                         
  -9   4   5         41.18         37.58         6.57 o                         
  -8   4   5         92.31        113.50         8.16 o                         
  -7   4   5        647.69        625.86        19.62 o                         
  -6   4   5        843.98        825.78        20.34 o                         
  -5   4   5       1982.49       1837.66        35.70 o                         
  -4   4   5         90.96        107.66         6.54 o                         
  -3   4   5        510.56        527.75        15.55 o                         
  -2   4   5        263.65        290.89        10.47 o                         
  -1   4   5       1686.94       1826.07        68.00 o                         
   0   4   5        890.56        898.80        25.76 o                         
   1   4   5       1141.85       1100.97        26.77 o                         
   2   4   5        337.09        344.63        12.88 o                         
   3   4   5        136.61        163.50         8.30 o                         
   4   4   5        588.45        565.76        15.51 o                         
   5   4   5        708.74        718.94        20.24 o                         
   6   4   5       1388.96       1338.38        34.37 o                         
   7   4   5        137.81        151.60         9.35 o                         
   8   4   5        170.29        222.21        11.14 o                         
   9   4   5        440.96        421.74        17.61 o                         
  10   4   5        231.01        219.68        13.03 o                         
  11   4   5        368.94        375.21        18.23 o                         
  12   4   5        104.20        107.75        11.55 o                         
  13   4   5          7.31         13.76         6.20 o                         
 -14   5   5         63.19         50.79         7.40 o                         
 -13   5   5        110.26        105.17         8.40 o                         
 -12   5   5         79.85         83.54         9.99 o                         
 -11   5   5         40.86         40.76         5.21 o                         
 -10   5   5        411.84        427.52        13.58 o                         
  -9   5   5        553.68        554.44        20.32 o                         
  -8   5   5       1302.42       1263.11        29.59 o                         
  -7   5   5        362.11        375.89        12.66 o                         
  -6   5   5         87.62        116.62         7.52 o                         
  -5   5   5         30.22         25.16         4.05 o                         
  -4   5   5        307.24        308.87         9.17 o                         
  -3   5   5        419.55        464.00        10.47 o                         
  -2   5   5        477.80        492.45        14.48 o                         
  -1   5   5        111.85        119.48         5.22 o                         
   0   5   5        110.79        120.95         5.37 o                         
   1   5   5          4.30          5.16         2.40 o                         
   2   5   5       1186.44       1187.56        26.92 o                         
   3   5   5       1935.48       1849.64        40.18 o                         
   4   5   5        273.69        290.42        13.80 o                         
   5   5   5        168.82        187.89         9.04 o                         
   6   5   5         88.69         88.70         6.59 o                         
   7   5   5        106.70        101.49         8.00 o                         
   8   5   5        254.38        253.68        11.64 o                         
   9   5   5        328.05        327.76        13.34 o                         
  10   5   5        114.64        117.69         8.49 o                         
  11   5   5         12.96         12.28         5.01 o                         
  12   5   5         20.43         13.70         6.29 o                         
 -13   6   5          4.06          4.91         5.41 o                         
 -12   6   5        108.59         85.40        12.47 o                         
 -11   6   5        209.78        216.52        15.34 o                         
 -10   6   5        215.30        209.19        12.52 o                         
  -9   6   5        168.13        165.69         9.46 o                         
  -8   6   5        101.36        102.38         7.27 o                         
  -7   6   5        233.34        250.05        10.02 o                         
  -6   6   5        816.52        840.29        21.00 o                         
  -5   6   5       1032.26       1077.78        26.35 o                         
  -4   6   5        554.16        616.05        20.65 o                         
  -3   6   5        171.25        203.83         8.22 o                         
  -2   6   5         75.48         74.65         5.24 o                         
  -1   6   5         61.10         68.05         4.88 o                         
   0   6   5        660.69        701.70        14.71 o                         
   1   6   5        679.16        769.09        14.95 o                         
   2   6   5        509.01        548.07        13.63 o                         
   3   6   5         13.16          5.66         3.58 o                         
   4   6   5         51.75         59.22         6.00 o                         
   5   6   5        605.37        567.25        23.07 o                         
   6   6   5         65.09         70.84         8.08 o                         
   7   6   5         53.12         49.52         7.47 o                         
   8   6   5         72.92         63.02         9.54 o                         
   9   6   5         42.24         33.80         6.79 o                         
  10   6   5        128.92        121.61        17.43 o                         
  11   6   5        141.03        109.98        11.69 o                         
 -11   7   5         11.57          8.05         4.67 o                         
 -10   7   5        103.20        121.24        14.84 o                         
  -9   7   5        228.01        265.49        12.68 o                         
  -8   7   5        228.30        257.57        12.84 o                         
  -7   7   5        588.67        650.79        22.37 o                         
  -6   7   5        251.55        287.63        12.43 o                         
  -5   7   5        185.75        183.20        10.19 o                         
  -4   7   5         87.29         99.47         7.07 o                         
  -3   7   5        529.49        581.99        18.72 o                         
  -2   7   5        366.90        400.18        12.61 o                         
  -1   7   5        183.16        216.44         8.00 o                         
   0   7   5         41.46         48.23         4.74 o                         
   1   7   5         22.27         22.80         9.71 o                         
   2   7   5        121.07        132.43         7.74 o                         
   3   7   5        180.88        232.70         9.77 o                         
   4   7   5        292.22        320.21        16.75 o                         
   5   7   5         73.24         74.03         8.23 o                         
   6   7   5         25.02         23.72         5.77 o                         
   7   7   5         74.44         64.10         8.62 o                         
   8   7   5         66.00         45.99         7.70 o                         
   9   7   5         82.04         81.73        13.38 o                         
  10   7   5         12.29          1.77         4.63 o                         
 -10   8   5         36.38          5.98         4.65 o                         
  -9   8   5         20.86         16.83         4.13 o                         
  -8   8   5          6.42          3.73         3.73 o                         
  -7   8   5         40.02         32.48         4.96 o                         
  -6   8   5        236.69        271.34        14.23 o                         
  -5   8   5        255.37        260.50        11.34 o                         
  -4   8   5        533.60        590.49        17.63 o                         
  -3   8   5        136.25        160.78         8.68 o                         
  -2   8   5         49.29         54.00         5.59 o                         
  -1   8   5         22.62         22.70         4.22 o                         
   0   8   5        337.71        409.42        11.94 o                         
   1   8   5        357.67        398.33        13.55 o                         
   2   8   5         60.24         74.49         6.20 o                         
   3   8   5         12.10         13.75         4.76 o                         
   4   8   5          7.49          5.66         5.06 o                         
   5   8   5         37.54         29.92         5.91 o                         
   6   8   5         83.96         75.31         7.69 o                         
   7   8   5        130.95        124.06        12.50 o                         
   8   8   5         22.53          3.65         3.54 o                         
  -7   9   5         23.02          9.28         3.61 o                         
  -6   9   5         39.13         24.82         6.11 o                         
  -5   9   5         41.48         34.11         5.29 o                         
  -4   9   5          4.50         -2.74         3.04 o                         
  -3   9   5          6.60         10.51         3.79 o                         
  -2   9   5         59.14         69.34         5.84 o                         
  -1   9   5        122.24        142.34         9.13 o                         
   0   9   5         54.10         56.29         6.54 o                         
   1   9   5         14.04         27.68         5.50 o                         
   2   9   5         30.03         26.92         6.26 o                         
   3   9   5         71.17         61.61         7.19 o                         
   4   9   5         30.33         24.07         4.97 o                         
   5   9   5          7.51          2.43         3.76 o                         
   6   9   5          1.37         -5.84         7.89 o                         
   0  10   5          3.80          5.55         5.26 o                         
  -8  -8   6          4.27         10.81         6.14 o                         
  -6  -8   6         65.57         68.90         8.42 o                         
  -5  -8   6        149.19        165.45        17.82 o                         
  -4  -8   6        320.07        334.58        19.83 o                         
  -3  -8   6        132.41        176.81        18.12 o                         
  -2  -8   6         27.11         12.83         8.07 o                         
  -1  -8   6          1.93          5.26         8.77 o                         
   0  -8   6         31.47         31.85        10.81 o                         
   1  -8   6        116.34         84.15        16.07 o                         
   2  -8   6         43.93         47.66         9.61 o                         
   3  -8   6         38.99         55.52        13.73 o                         
   4  -8   6          3.44         -4.33         9.50 o                         
   5  -8   6         48.22         29.73         7.30 o                         
   6  -8   6          9.07          3.65        11.25 o                         
   7  -8   6         79.87         90.29        11.69 o                         
 -11  -7   6         16.72          6.61         5.67 o                         
 -10  -7   6         40.41         43.24         5.59 o                         
  -9  -7   6         11.79          9.47         4.18 o                         
  -8  -7   6        286.80        325.62        20.04 o                         
  -7  -7   6        329.63        360.56        17.42 o                         
  -6  -7   6         30.89         36.82        10.63 o                         
  -5  -7   6         20.72         19.88        11.43 o                         
  -4  -7   6        597.13        603.82        28.86 o                         
  -3  -7   6        118.18        112.34        13.71 o                         
  -2  -7   6        178.52        200.74        25.13 o                         
  -1  -7   6        135.38        167.13        22.79 o                         
   0  -7   6        229.68        264.10        37.55 o                         
   1  -7   6         62.33         39.87        15.19 o                         
   2  -7   6         63.27         45.88         9.20 o                         
   3  -7   6        144.56        149.72        21.08 o                         
   4  -7   6        641.39        681.11        25.35 o                         
   5  -7   6         29.22         27.52         7.15 o                         
   6  -7   6          2.02          1.94         4.68 o                         
   7  -7   6          5.16          6.72         5.29 o                         
   8  -7   6         30.82         23.44         5.66 o                         
   9  -7   6        118.89         96.76        12.06 o                         
  10  -7   6        145.02        154.57        14.90 o                         
 -13  -6   6          6.73          9.35         7.30 o                         
 -12  -6   6          4.78          1.69         3.49 o                         
 -11  -6   6         33.15         43.18        13.20 o                         
 -10  -6   6        120.94        160.39        13.34 o                         
  -9  -6   6        115.73        118.92        14.55 o                         
  -8  -6   6         45.93         50.43         7.34 o                         
  -7  -6   6         62.15         67.10         7.79 o                         
  -6  -6   6        457.95        477.41        22.46 o                         
  -5  -6   6        634.37        641.34        23.03 o                         
  -4  -6   6        353.12        373.50        28.87 o                         
  -3  -6   6        466.24        410.64        77.28 o                         
  -2  -6   6          5.10         -6.84        14.42 o                         
  -1  -6   6        121.76        109.50        19.20 o                         
   0  -6   6         68.11         72.70        12.42 o                         
   1  -6   6        760.58        763.79        61.07 o                         
   2  -6   6        732.82        693.90        32.43 o                         
   3  -6   6         27.89         25.71         7.42 o                         
   4  -6   6        368.02        332.11        15.08 o                         
   5  -6   6         24.72         18.26         7.64 o                         
   6  -6   6         95.39        106.58        12.60 o                         
   7  -6   6        408.09        424.52        16.55 o                         
   8  -6   6         74.07         64.91         6.68 o                         
   9  -6   6         12.87         12.56         4.26 o                         
  10  -6   6         61.30         53.32         5.15 o                         
 -14  -5   6         38.07         38.82         5.48 o                         
 -13  -5   6         82.23        101.61         7.00 o                         
 -12  -5   6        160.65        168.77        10.11 o                         
 -11  -5   6        188.56        204.28        17.97 o                         
 -10  -5   6         53.16         57.88         7.53 o                         
  -9  -5   6        228.16        239.53        12.62 o                         
  -8  -5   6        277.59        287.22        12.77 o                         
  -7  -5   6        195.63        195.29        11.07 o                         
  -6  -5   6        616.47        605.57        20.96 o                         
  -5  -5   6          3.74          4.77         4.18 o                         
  -4  -5   6        123.97        103.38         9.16 o                         
  -3  -5   6        422.40        423.66        23.85 o                         
  -2  -5   6       2029.63       1955.17        64.89 o                         
  -1  -5   6       1068.37       1061.67        44.36 o                         
   0  -5   6        436.01        394.79        35.80 o                         
   1  -5   6         61.40         73.32        11.95 o                         
   2  -5   6         45.03         55.11         7.51 o                         
   3  -5   6         88.78         77.56         8.95 o                         
   4  -5   6        910.48        840.92        30.66 o                         
   5  -5   6        577.41        546.32        18.87 o                         
   6  -5   6         31.51         44.92         6.23 o                         
   7  -5   6         59.10         64.90         7.82 o                         
   8  -5   6         23.44         10.60         5.09 o                         
   9  -5   6         53.87         49.87         7.35 o                         
  10  -5   6         25.98         40.09         5.65 o                         
  11  -5   6         13.84         12.24         3.80 o                         
  12  -5   6         64.85         48.76         4.95 o                         
 -15  -4   6         72.37         68.37         9.35 o                         
 -14  -4   6         64.17         69.35         7.60 o                         
 -13  -4   6         33.92         33.07         5.15 o                         
 -12  -4   6         43.14         44.28         6.57 o                         
 -11  -4   6         24.70         24.66         7.03 o                         
 -10  -4   6        302.14        318.97        13.44 o                         
  -9  -4   6       1122.26       1114.62        32.68 o                         
  -8  -4   6        173.43        171.72         9.77 o                         
  -7  -4   6        174.79        189.47        11.08 o                         
  -6  -4   6          0.22          6.52         3.92 o                         
  -5  -4   6       1208.89       1154.40        42.53 o                         
  -4  -4   6       1802.06       1665.99        52.46 o                         
  -3  -4   6       1762.10       1741.76        49.02 o                         
  -2  -4   6       1941.64       1909.79        66.66 o                         
  -1  -4   6        150.48        140.74        10.25 o                         
   0  -4   6       1363.86       1338.16        43.76 o                         
   1  -4   6        838.13        762.31        28.29 o                         
   2  -4   6       1973.06       1891.23        71.35 o                         
   3  -4   6        461.78        461.75        16.82 o                         
   4  -4   6         23.73         21.22         5.73 o                         
   5  -4   6        132.25        148.17         8.96 o                         
   6  -4   6        885.01        850.75        26.43 o                         
   7  -4   6        491.87        496.89        16.91 o                         
   8  -4   6         87.20         81.12        11.91 o                         
   9  -4   6         37.17         41.52         6.64 o                         
  10  -4   6        107.60        108.92         8.97 o                         
  11  -4   6         15.93         12.49         4.35 o                         
  12  -4   6        256.55        258.59        19.65 o                         
  13  -4   6         71.64         75.30         7.07 o                         
 -15  -3   6         14.25         16.57         4.85 o                         
 -14  -3   6        117.11        129.80        11.50 o                         
 -13  -3   6        131.88        162.04        11.70 o                         
 -12  -3   6        578.32        632.58        26.88 o                         
 -11  -3   6        351.00        371.73        16.08 o                         
 -10  -3   6        446.91        478.15        16.04 o                         
  -9  -3   6        169.47        166.14        10.27 o                         
  -8  -3   6        415.09        406.98        15.94 o                         
  -7  -3   6       1326.38       1314.85        32.61 o                         
  -6  -3   6        514.52        510.66        19.90 o                         
  -5  -3   6        197.52        199.42        11.54 o                         
  -4  -3   6        151.01        152.35        11.07 o                         
  -3  -3   6       1405.00       1366.87        41.46 o                         
  -2  -3   6       1580.61       1397.53        72.29 o                         
  -1  -3   6       1934.58       1774.33        49.39 o                         
   0  -3   6       3535.71       3697.71       107.99 o                         
   1  -3   6         97.18        100.19         9.67 o                         
   2  -3   6        502.24        481.98        23.32 o                         
   3  -3   6        691.62        613.66        20.55 o                         
   4  -3   6       1156.21       1034.04        27.58 o                         
   5  -3   6       2019.04       1899.80        39.23 o                         
   6  -3   6        195.05        194.17         9.42 o                         
   7  -3   6        726.07        682.43        28.70 o                         
   8  -3   6        185.45        194.86        10.97 o                         
   9  -3   6        673.06        724.67        28.16 o                         
  10  -3   6        377.86        376.34        14.91 o                         
  11  -3   6         76.48         80.26         7.13 o                         
  12  -3   6         23.01         15.22         7.58 o                         
  13  -3   6         68.07         79.56         9.59 o                         
 -15  -2   6         76.94         74.01         9.92 o                         
 -14  -2   6        238.83        271.43        14.34 o                         
 -13  -2   6         40.55         44.95         6.09 o                         
 -12  -2   6         28.21         22.42         6.54 o                         
 -11  -2   6        233.24        230.27        11.45 o                         
 -10  -2   6        871.84        892.68        24.51 o                         
  -9  -2   6       1157.71       1182.71        32.23 o                         
  -8  -2   6        892.00        901.56        24.04 o                         
  -7  -2   6        263.55        261.57        11.40 o                         
  -6  -2   6         41.80         38.73         4.86 o                         
  -5  -2   6       1441.50       1334.78        38.45 o                         
  -4  -2   6       2469.59       2373.09        59.72 o                         
  -3  -2   6       1808.86       1708.52        48.45 o                         
  -2  -2   6        959.69        952.44        26.50 o                         
  -1  -2   6        794.40        888.74        27.17 o                         
   0  -2   6        303.45        280.86        13.19 o                         
   1  -2   6       2830.61       2941.11        88.68 o                         
   2  -2   6        850.04        769.13        23.83 o                         
   3  -2   6        540.24        508.27        23.51 o                         
   4  -2   6        798.87        825.08        24.24 o                         
   5  -2   6        342.89        352.94        14.13 o                         
   6  -2   6        369.79        363.71        11.45 o                         
   7  -2   6       1330.75       1337.31        34.76 o                         
   8  -2   6       1908.42       1923.47        41.86 o                         
   9  -2   6        154.93        159.11         8.85 o                         
  10  -2   6        113.02        100.72         6.99 o                         
  11  -2   6        158.24        152.62         9.28 o                         
  12  -2   6        316.78        307.34        13.45 o                         
  13  -2   6        143.29        153.54        13.47 o                         
  14  -2   6         33.05         24.16        12.56 o                         
 -16  -1   6          6.54          5.84         5.26 o                         
 -15  -1   6         20.85         24.31         5.03 o                         
 -14  -1   6         41.23         43.92         7.87 o                         
 -13  -1   6        291.60        304.90        13.19 o                         
 -12  -1   6        345.70        370.22        17.24 o                         
 -11  -1   6        241.92        253.06        13.26 o                         
 -10  -1   6        170.16        177.80        10.73 o                         
  -9  -1   6        112.65        121.27         8.08 o                         
  -8  -1   6        442.31        425.66        13.34 o                         
  -7  -1   6        221.22        232.27        12.46 o                         
  -6  -1   6       3558.80       3836.03        95.84 o                         
  -5  -1   6       1297.47       1475.52        36.29 o                         
  -4  -1   6        532.28        574.57        19.37 o                         
  -3  -1   6       1981.56       1992.93        63.16 o                         
  -2  -1   6       3235.36       3246.67        82.74 o                         
  -1  -1   6        738.23        760.17        22.52 o                         
   0  -1   6       4757.12       4713.74       113.18 o                         
   1  -1   6        938.51        962.68        28.82 o                         
   2  -1   6        991.29        962.11        31.41 o                         
   3  -1   6        936.55        876.63        24.08 o                         
   4  -1   6        502.76        450.94        16.99 o                         
   5  -1   6       1003.25        975.03        23.77 o                         
   6  -1   6        126.61        124.89         6.57 o                         
   7  -1   6        201.39        183.41         8.19 o                         
   8  -1   6        487.67        474.96        15.85 o                         
   9  -1   6        349.44        337.61        11.92 o                         
  10  -1   6        328.45        316.74        12.47 o                         
  11  -1   6        161.02        144.88         9.91 o                         
  12  -1   6         29.23         24.64         6.15 o                         
  13  -1   6          7.25          8.72         4.66 o                         
  14  -1   6         72.23         51.13         7.59 o                         
 -16   0   6         80.20         72.95        17.39 o                         
 -15   0   6        137.56        161.98        12.52 o                         
 -14   0   6        208.69        199.57        15.16 o                         
 -13   0   6          0.24         -0.13         4.56 o                         
 -12   0   6          5.81          8.14         5.87 o                         
 -11   0   6         30.31         24.45         7.01 o                         
 -10   0   6        287.86        277.14        15.36 o                         
  -9   0   6       1506.60       1499.13        41.81 o                         
  -8   0   6        565.69        579.94        17.65 o                         
  -7   0   6          0.09          3.47        15.18 o                         
  -6   0   6        453.80        463.97        22.92 o                         
  -5   0   6        333.66        262.62        13.00 o                         
  -4   0   6        533.02        706.61        22.62 o                         
  -3   0   6       9225.21       9226.59       220.83 o                         
  -2   0   6       5708.97       5685.11       138.64 o                         
  -1   0   6       1829.24       1959.51        49.72 o                         
   0   0   6        410.97        450.30        17.21 o                         
   1   0   6       1378.64       1322.87        37.47 o                         
   2   0   6       3810.76       3852.17       119.70 o                         
   3   0   6       4009.02       4112.31        81.58 o                         
   4   0   6         61.70         69.77         6.38 o                         
   5   0   6          9.17         19.59         4.36 o                         
   6   0   6        325.63        305.93         8.86 o                         
   7   0   6        832.57        830.63        17.84 o                         
   8   0   6          2.71          3.85         3.50 o                         
   9   0   6        331.70        314.65        12.18 o                         
  10   0   6         76.78         51.39        22.30 o                         
  11   0   6        211.80        250.73        14.70 o                         
  12   0   6        178.03        197.85        11.94 o                         
  13   0   6        307.97        308.96        13.23 o                         
  14   0   6         60.14         59.41         9.35 o                         
 -16   1   6         10.13          9.28         3.07 o                         
 -15   1   6         20.56         13.07         6.14 o                         
 -14   1   6         55.53         49.60         8.77 o                         
 -13   1   6        329.37        355.48        15.94 o                         
 -12   1   6        352.04        367.66        17.55 o                         
 -11   1   6        214.70        221.24        12.23 o                         
 -10   1   6        185.97        178.74        12.77 o                         
  -9   1   6        100.45        111.79        10.69 o                         
  -8   1   6        491.09        478.61        16.47 o                         
  -7   1   6        305.10        314.30        11.91 o                         
  -6   1   6       3795.74       4032.27       105.93 o                         
  -5   1   6       1147.82       1319.93        43.61 o                         
  -4   1   6        528.99        602.22        23.30 o                         
  -3   1   6       1823.76       1894.59        48.82 o                         
  -2   1   6       3450.99       3562.39        78.66 o                         
  -1   1   6        627.06        618.92        16.61 o                         
   0   1   6       4573.29       4423.93        94.06 o                         
   1   1   6        884.42        887.11        30.06 o                         
   2   1   6        934.09        950.86        27.99 o                         
   3   1   6        974.19       1010.21        33.58 o                         
   4   1   6        546.33        532.23        25.01 o                         
   5   1   6       1063.12       1052.65        35.02 o                         
   6   1   6        133.83        134.92         7.43 o                         
   7   1   6        209.39        181.07         9.18 o                         
   8   1   6        537.02        541.03        19.41 o                         
   9   1   6        318.63        288.50        15.16 o                         
  10   1   6        344.35        319.94        16.53 o                         
  11   1   6        159.11        145.78        10.80 o                         
  12   1   6         26.18         19.21         5.38 o                         
  13   1   6          5.27          6.77         5.18 o                         
  14   1   6         83.44         63.38        14.32 o                         
 -16   2   6         92.02         38.68         5.32 o                         
 -15   2   6         81.26         94.83         9.81 o                         
 -14   2   6        257.14        280.07        31.16 o                         
 -13   2   6         38.23         41.94        11.57 o                         
 -12   2   6         27.47         24.24         6.97 o                         
 -11   2   6        232.54        232.45        14.22 o                         
 -10   2   6        927.57        955.80        29.42 o                         
  -9   2   6       1186.38       1184.62        38.07 o                         
  -8   2   6        853.64        842.90        29.85 o                         
  -7   2   6        271.55        262.42        19.44 o                         
  -6   2   6         64.85         52.31         9.39 o                         
  -5   2   6       1494.53       1460.21        48.02 o                         
  -4   2   6       2514.67       2492.85       100.52 o                         
  -3   2   6       2012.87       1926.71       139.08 o                         
  -2   2   6        886.35        912.54        36.94 o                         
  -1   2   6        809.11        875.16        34.53 o                         
   0   2   6        297.89        241.88        12.26 o                         
   1   2   6       2887.78       3080.70        77.68 o                         
   2   2   6        779.19        756.19        27.97 o                         
   3   2   6        575.64        497.97        34.16 o                         
   4   2   6        794.22        796.25        34.04 o                         
   5   2   6        329.66        333.69        15.04 o                         
   6   2   6        335.01        329.68        14.20 o                         
   7   2   6       1430.37       1456.92        35.47 o                         
   8   2   6       1837.52       1857.70        47.88 o                         
   9   2   6        161.24        174.75        11.44 o                         
  10   2   6        114.32        107.25         9.15 o                         
  11   2   6        184.01        200.90        15.26 o                         
  12   2   6        301.18        287.58        20.14 o                         
  13   2   6        128.00        137.31        16.45 o                         
  14   2   6         30.12         26.46         4.00 o                         
 -15   3   6         13.33          9.39         2.89 o                         
 -14   3   6        103.42        105.08        12.42 o                         
 -13   3   6        121.93        110.96        11.15 o                         
 -12   3   6        628.94        643.51        24.64 o                         
 -11   3   6        360.40        386.11        20.12 o                         
 -10   3   6        418.28        436.25        17.29 o                         
  -9   3   6        149.67        151.64        10.86 o                         
  -8   3   6        394.29        391.94        18.04 o                         
  -7   3   6       1330.93       1314.39        46.86 o                         
  -6   3   6        544.13        578.81        18.34 o                         
  -5   3   6        237.62        257.79        15.73 o                         
  -4   3   6        152.66        170.64        41.20 o                         
  -3   3   6       1510.53       1536.02        83.39 o                         
  -2   3   6       1497.38       1434.16        78.93 o                         
  -1   3   6       1996.75       1872.21        92.27 o                         
   0   3   6       3866.44       4020.24       132.66 o                         
   1   3   6         86.80        105.28        16.52 o                         
   2   3   6        542.94        486.36        41.98 o                         
   3   3   6        699.45        638.60        26.94 o                         
   4   3   6       1114.12       1022.88        28.09 o                         
   5   3   6       1992.86       1865.29        46.29 o                         
   6   3   6        212.49        225.11        11.34 o                         
   7   3   6        723.03        686.22        21.84 o                         
   8   3   6        181.45        178.76        12.30 o                         
   9   3   6        710.55        694.21        32.95 o                         
  10   3   6        333.87        329.18        18.94 o                         
  11   3   6         57.17         60.31         9.11 o                         
  12   3   6         24.97         24.59         6.19 o                         
  13   3   6         69.29         74.98         8.10 o                         
 -15   4   6         72.64         47.04         8.77 o                         
 -14   4   6         70.41         66.33         7.85 o                         
 -13   4   6         27.95         21.78         5.77 o                         
 -12   4   6         41.18         33.35         6.41 o                         
 -11   4   6         12.73         20.56         5.23 o                         
 -10   4   6        293.08        301.62        14.37 o                         
  -9   4   6       1102.11       1074.22        30.03 o                         
  -8   4   6        142.46        147.83         9.56 o                         
  -7   4   6        163.79        193.72         9.95 o                         
  -6   4   6          0.82          5.82         4.38 o                         
  -5   4   6       1289.26       1266.59        26.73 o                         
  -4   4   6       1819.04       1751.93        35.57 o                         
  -3   4   6       1772.74       1771.17        35.17 o                         
  -2   4   6       1940.26       1933.58        43.19 o                         
  -1   4   6        146.53        154.59         6.78 o                         
   0   4   6       1401.61       1368.79        30.22 o                         
   1   4   6        744.33        797.96        23.07 o                         
   2   4   6       1998.74       2016.34        49.13 o                         
   3   4   6        525.04        511.58        15.00 o                         
   4   4   6         21.40         32.05         3.90 o                         
   5   4   6        129.95        152.59         9.91 o                         
   6   4   6        899.52        870.05        24.35 o                         
   7   4   6        414.01        424.78        16.09 o                         
   8   4   6         80.17         75.48        17.11 o                         
   9   4   6         41.76         38.02         6.60 o                         
  10   4   6        100.89        102.97        10.91 o                         
  11   4   6         23.56         20.50         5.81 o                         
  12   4   6        259.00        254.12        18.47 o                         
 -14   5   6         46.24         19.41         5.82 o                         
 -13   5   6         70.39         70.08         7.22 o                         
 -12   5   6        157.43        176.32        14.34 o                         
 -11   5   6        204.22        215.49        11.27 o                         
 -10   5   6         54.70         55.84         6.95 o                         
  -9   5   6        211.76        213.97        10.68 o                         
  -8   5   6        337.66        332.76        12.88 o                         
  -7   5   6        209.35        218.73        10.71 o                         
  -6   5   6        548.63        561.31        16.33 o                         
  -5   5   6          0.39          0.42         3.04 o                         
  -4   5   6        123.52        136.56         6.94 o                         
  -3   5   6        421.67        452.09        13.12 o                         
  -2   5   6       1972.47       2023.45        33.03 o                         
  -1   5   6       1107.71       1110.26        21.88 o                         
   0   5   6        411.82        423.89        10.72 o                         
   1   5   6         62.66         78.98         4.84 o                         
   2   5   6         54.51         58.02         5.05 o                         
   3   5   6         81.01         80.43         5.75 o                         
   4   5   6        858.67        833.52        20.99 o                         
   5   5   6        649.85        599.26        17.14 o                         
   6   5   6         32.07         39.08         5.29 o                         
   7   5   6         59.72         58.32         6.21 o                         
   8   5   6         17.17         18.31         4.55 o                         
   9   5   6         76.53         66.13        10.03 o                         
  10   5   6         35.80         33.87         5.37 o                         
  11   5   6         21.55         13.54         6.63 o                         
  12   5   6         70.47         35.19         7.44 o                         
 -13   6   6          5.66         -1.46         7.89 o                         
 -12   6   6          5.99          0.98         5.10 o                         
 -11   6   6         41.30         44.01         6.55 o                         
 -10   6   6        146.14        167.37         8.85 o                         
  -9   6   6         90.99         90.75         9.05 o                         
  -8   6   6         36.37         35.56         5.20 o                         
  -7   6   6         57.97         55.88         5.88 o                         
  -6   6   6        451.42        490.14        15.28 o                         
  -5   6   6        677.71        724.46        19.64 o                         
  -4   6   6        322.21        345.33        10.97 o                         
  -3   6   6        404.85        395.19        13.83 o                         
  -2   6   6          6.63          4.44         3.38 o                         
  -1   6   6        131.08        148.93         7.45 o                         
   0   6   6         97.10        114.42         6.32 o                         
   1   6   6        709.46        734.00        18.01 o                         
   2   6   6        738.37        761.05        22.14 o                         
   3   6   6         33.23         39.86         5.26 o                         
   4   6   6        365.21        312.36        12.63 o                         
   5   6   6         25.33         21.31         5.05 o                         
   6   6   6        111.75         96.47         7.41 o                         
   7   6   6        423.44        395.59        18.08 o                         
   8   6   6         89.16         85.71         8.56 o                         
   9   6   6         13.99          2.05         6.78 o                         
  10   6   6         58.69         34.44         7.93 o                         
  11   6   6         80.85         38.23        12.27 o                         
 -11   7   6         21.01         16.31        12.13 o                         
 -10   7   6         44.80         30.62         5.67 o                         
  -9   7   6         11.66          8.61         4.48 o                         
  -8   7   6        295.66        337.62        13.94 o                         
  -7   7   6        360.52        421.42        15.69 o                         
  -6   7   6         48.38         59.53         6.74 o                         
  -5   7   6         28.55         35.35         5.94 o                         
  -4   7   6        592.47        625.13        18.25 o                         
  -3   7   6        117.24        139.45         8.36 o                         
  -2   7   6        191.25        238.19         9.53 o                         
  -1   7   6        119.47        138.07         7.68 o                         
   0   7   6        239.08        302.00        10.63 o                         
   1   7   6         65.43         62.59         5.52 o                         
   2   7   6         57.98         51.67         5.70 o                         
   3   7   6        129.42        127.75         8.21 o                         
   4   7   6        639.66        643.37        22.20 o                         
   5   7   6         22.13         23.05         6.27 o                         
   6   7   6          1.92          4.64         5.16 o                         
   7   7   6          5.78         -3.17         4.59 o                         
   8   7   6         39.60         22.71         6.73 o                         
   9   7   6        116.47         82.13         9.45 o                         
  -9   8   6         73.78         46.50         6.36 o                         
  -8   8   6          5.33          6.10         3.73 o                         
  -7   8   6         20.04         18.46         4.68 o                         
  -6   8   6         58.68         65.25         6.43 o                         
  -5   8   6        141.24        155.83        10.56 o                         
  -4   8   6        335.26        369.95        14.96 o                         
  -3   8   6        134.84        151.26         9.50 o                         
  -2   8   6         22.91         16.00         4.89 o                         
  -1   8   6          2.86          2.49         3.78 o                         
   0   8   6         42.05         50.98         5.82 o                         
   1   8   6        114.30        137.03         8.76 o                         
   2   8   6         42.78         52.28         6.63 o                         
   3   8   6         49.04         54.42         6.56 o                         
   4   8   6          3.29         10.63         5.27 o                         
   5   8   6         51.64         51.41         7.14 o                         
   6   8   6          6.34          0.61         4.39 o                         
   7   8   6         79.33         65.63        10.63 o                         
   8   8   6          3.50         -0.88         5.26 o                         
  -7   9   6         65.19         22.71        16.22 o                         
  -6   9   6        176.22        101.39        15.49 o                         
  -5   9   6        146.56        165.45        13.24 o                         
  -4   9   6         38.05         28.01         4.14 o                         
  -3   9   6         28.04         20.53         4.46 o                         
  -2   9   6        115.78        138.98         8.92 o                         
  -1   9   6        195.89        245.85        14.33 o                         
   0   9   6        172.34        248.98        16.49 o                         
   1   9   6          8.16         13.81         5.02 o                         
   2   9   6         77.58         67.33         8.07 o                         
   3   9   6          7.62          3.91         3.78 o                         
   4   9   6          5.32          9.49         3.41 o                         
   5   9   6         44.23         22.67         5.69 o                         
  -8  -8   7         10.05         11.26         7.74 o                         
  -6  -8   7         17.16         23.82         5.68 o                         
  -5  -8   7          8.58         -1.17         7.60 o                         
  -4  -8   7        426.57        448.69        24.59 o                         
  -3  -8   7         49.76         44.71        11.69 o                         
  -2  -8   7         88.07        128.11        24.98 o                         
  -1  -8   7         67.81         34.90         8.98 o                         
   0  -8   7         67.47         57.00        10.02 o                         
   1  -8   7         73.15         62.21         8.99 o                         
   2  -8   7         97.11         55.08        10.02 o                         
   3  -8   7        222.99        267.30        19.50 o                         
   4  -8   7         60.34         48.80        12.56 o                         
   5  -8   7          1.71         -2.05         4.75 o                         
   6  -8   7         10.62         13.68         8.77 o                         
   7  -8   7         41.99         31.26         9.64 o                         
 -11  -7   7        109.67        116.88        16.65 o                         
 -10  -7   7         76.25         67.01         8.98 o                         
  -9  -7   7        137.46        152.07        15.81 o                         
  -8  -7   7         65.99         97.01        16.07 o                         
  -7  -7   7         98.73        108.41        11.22 o                         
  -6  -7   7         13.18         18.43         5.36 o                         
  -5  -7   7         78.60         66.07         8.15 o                         
  -4  -7   7         67.77         72.80        19.38 o                         
  -3  -7   7         30.94         23.32         8.35 o                         
  -2  -7   7        243.91        236.67        18.76 o                         
  -1  -7   7        483.46        473.28        27.99 o                         
   0  -7   7        499.61        454.90        26.25 o                         
   1  -7   7        198.56        162.89        17.87 o                         
   2  -7   7        159.52        174.01        13.68 o                         
   3  -7   7         59.16         72.65         8.63 o                         
   4  -7   7        179.41        178.96        12.53 o                         
   5  -7   7        220.85        225.55        27.54 o                         
   6  -7   7         38.88         43.15         6.83 o                         
   7  -7   7         24.33         26.43         6.20 o                         
   8  -7   7         20.93         22.59         5.27 o                         
   9  -7   7         14.68         14.90         5.84 o                         
 -13  -6   7         85.31        106.65        11.69 o                         
 -12  -6   7         22.71         18.77         4.28 o                         
 -11  -6   7          6.67         11.37         4.72 o                         
 -10  -6   7        175.29        176.87        13.24 o                         
  -9  -6   7        190.30        221.47        13.73 o                         
  -8  -6   7        246.37        248.90        13.04 o                         
  -7  -6   7        211.81        224.88        12.44 o                         
  -6  -6   7         37.00         38.30         6.16 o                         
  -5  -6   7         59.68         51.34         6.82 o                         
  -4  -6   7        165.01        164.04        10.61 o                         
  -3  -6   7        241.95        212.44        17.64 o                         
  -2  -6   7        513.12        444.53        27.37 o                         
  -1  -6   7        675.93        710.75        29.89 o                         
   0  -6   7          3.36          7.08         6.83 o                         
   1  -6   7        557.16        564.54        27.37 o                         
   2  -6   7        187.58        182.96        12.40 o                         
   3  -6   7        651.29        624.36        22.53 o                         
   4  -6   7          5.40          2.40         6.77 o                         
   5  -6   7        267.29        249.91        13.07 o                         
   6  -6   7         46.46         44.34         7.05 o                         
   7  -6   7         91.32        103.57         9.19 o                         
   8  -6   7        151.16        172.44         8.90 o                         
   9  -6   7         41.70         36.81         5.01 o                         
  10  -6   7          2.55          1.31         7.02 o                         
 -14  -5   7          3.25          6.47         7.74 o                         
 -13  -5   7         29.38         33.37         5.27 o                         
 -12  -5   7         44.34         63.66         7.40 o                         
 -11  -5   7        264.54        289.94        15.08 o                         
 -10  -5   7        303.51        320.88        13.14 o                         
  -9  -5   7         27.73         22.81         5.31 o                         
  -8  -5   7         40.03         34.85         7.48 o                         
  -7  -5   7        102.41        102.49         8.32 o                         
  -6  -5   7       1070.64       1094.26        32.09 o                         
  -5  -5   7        437.09        433.42        17.65 o                         
  -4  -5   7         42.48         55.41         6.81 o                         
  -3  -5   7        254.08        246.70        11.06 o                         
  -2  -5   7        681.48        667.38        25.60 o                         
  -1  -5   7       1347.50       1310.59        38.74 o                         
   0  -5   7        678.67        612.00        20.91 o                         
   1  -5   7       1146.92       1140.40        31.25 o                         
   2  -5   7        114.53        103.43         8.50 o                         
   3  -5   7        355.66        317.37        16.90 o                         
   4  -5   7        127.99        130.38        10.15 o                         
   5  -5   7        589.85        590.68        19.83 o                         
   6  -5   7        492.09        523.98        27.03 o                         
   7  -5   7        112.22        101.96         8.65 o                         
   8  -5   7         87.02         98.03         8.05 o                         
   9  -5   7         55.23         57.47         6.75 o                         
  10  -5   7        127.52        149.70         9.45 o                         
  11  -5   7         89.46         91.97        10.75 o                         
 -14  -4   7        189.69        195.01        11.20 o                         
 -13  -4   7        291.55        283.04        21.59 o                         
 -12  -4   7          1.43          2.45         5.22 o                         
 -11  -4   7        167.96        188.14        10.47 o                         
 -10  -4   7        142.06        148.63         9.65 o                         
  -9  -4   7        461.19        465.38        18.89 o                         
  -8  -4   7        988.16        992.93        27.96 o                         
  -7  -4   7       1608.62       1521.53        40.70 o                         
  -6  -4   7         43.39         50.39         5.84 o                         
  -5  -4   7        547.69        536.91        17.66 o                         
  -4  -4   7       1093.21       1019.46        36.11 o                         
  -3  -4   7       1565.36       1525.26        41.41 o                         
  -2  -4   7        759.55        678.43        30.76 o                         
  -1  -4   7         17.45         21.17         5.92 o                         
   0  -4   7        955.61        921.43        32.92 o                         
   1  -4   7        175.67        176.71        10.99 o                         
   2  -4   7       1628.10       1635.91        47.99 o                         
   3  -4   7        575.74        514.89        18.25 o                         
   4  -4   7         84.22         91.28         7.35 o                         
   5  -4   7        779.92        807.24        26.65 o                         
   6  -4   7        151.55        153.91        10.24 o                         
   7  -4   7        149.46        153.47        10.26 o                         
   8  -4   7        481.18        508.22        18.36 o                         
   9  -4   7        191.26        195.89        12.30 o                         
  10  -4   7         67.01         62.71         6.53 o                         
  11  -4   7         25.98         23.27         4.90 o                         
  12  -4   7        180.76        149.64        14.39 o                         
 -15  -3   7         52.21         50.92        11.10 o                         
 -14  -3   7         32.81         26.07         5.13 o                         
 -13  -3   7         23.87         16.96         9.64 o                         
 -12  -3   7        216.45        241.41        14.61 o                         
 -11  -3   7        200.00        200.19        12.07 o                         
 -10  -3   7        551.48        559.92        18.18 o                         
  -9  -3   7        269.76        276.84        15.99 o                         
  -8  -3   7        278.62        272.18        12.82 o                         
  -7  -3   7        238.59        226.46        10.05 o                         
  -6  -3   7        227.59        226.77         9.47 o                         
  -5  -3   7       1058.75        955.46        26.43 o                         
  -4  -3   7        201.37        146.18         9.78 o                         
  -3  -3   7       2045.31       2020.95        52.05 o                         
  -2  -3   7        963.09        904.58        25.42 o                         
  -1  -3   7       4232.88       4113.92        94.26 o                         
   0  -3   7       2723.23       2636.09        63.68 o                         
   1  -3   7        865.48        750.76        23.41 o                         
   2  -3   7        315.05        306.47        14.50 o                         
   3  -3   7        120.94        134.68         7.95 o                         
   4  -3   7        306.92        279.79        14.75 o                         
   5  -3   7       1644.41       1532.54        35.28 o                         
   6  -3   7        371.77        368.18        13.20 o                         
   7  -3   7        243.31        245.85        11.72 o                         
   8  -3   7         68.34         71.32         7.54 o                         
   9  -3   7         56.63         51.83         6.48 o                         
  10  -3   7         12.70         26.56         5.25 o                         
  11  -3   7        292.40        328.69        16.14 o                         
  12  -3   7         44.95         54.11         9.29 o                         
  13  -3   7         60.88         44.75         6.19 o                         
 -15  -2   7         74.06         82.08        10.04 o                         
 -14  -2   7        262.74        269.25        14.21 o                         
 -13  -2   7        401.49        420.82        19.74 o                         
 -12  -2   7         85.88         76.81         8.37 o                         
 -11  -2   7          7.19         -0.03         8.48 o                         
 -10  -2   7         34.70         27.24         4.79 o                         
  -9  -2   7        377.02        356.49        14.99 o                         
  -8  -2   7        795.94        794.20        21.94 o                         
  -7  -2   7        117.72        113.58         7.26 o                         
  -6  -2   7        357.76        346.31        12.49 o                         
  -5  -2   7        492.42        454.80        18.30 o                         
  -4  -2   7        126.15        118.57         8.73 o                         
  -3  -2   7        974.56        922.73        26.41 o                         
  -2  -2   7       2629.23       2490.87        63.70 o                         
  -1  -2   7       1314.65       1413.83        38.05 o                         
   0  -2   7        597.02        659.22        19.81 o                         
   1  -2   7        141.57        137.15         8.26 o                         
   2  -2   7       2353.76       2250.83        56.52 o                         
   3  -2   7       1102.43       1057.53        29.09 o                         
   4  -2   7        748.97        746.16        21.11 o                         
   5  -2   7          6.67          8.03         3.54 o                         
   6  -2   7         62.65         74.39         6.31 o                         
   7  -2   7        153.93        149.64         8.33 o                         
   8  -2   7       1379.63       1374.16        30.71 o                         
   9  -2   7        132.66        122.97        10.18 o                         
  10  -2   7         47.29         36.42         5.62 o                         
  11  -2   7         53.25         41.54         5.75 o                         
  12  -2   7        120.07        121.75        10.21 o                         
  13  -2   7         72.55         63.72         8.35 o                         
 -16  -1   7         73.04         55.22         8.77 o                         
 -15  -1   7         20.99         19.47         5.55 o                         
 -14  -1   7          4.29          1.32         5.18 o                         
 -13  -1   7         20.06         20.41         8.45 o                         
 -12  -1   7        481.58        473.28        21.81 o                         
 -11  -1   7       1109.27       1127.42        30.96 o                         
 -10  -1   7        299.75        318.82        12.80 o                         
  -9  -1   7         67.95         69.48         6.23 o                         
  -8  -1   7        177.28        182.23         9.21 o                         
  -7  -1   7        380.76        390.77        12.98 o                         
  -6  -1   7       2052.64       1955.26        48.86 o                         
  -5  -1   7       2770.52       2881.27        66.05 o                         
  -4  -1   7       2658.50       2836.89        76.05 o                         
  -3  -1   7        190.49        211.07        10.38 o                         
  -2  -1   7       1906.95       1887.02        48.68 o                         
  -1  -1   7        158.48        169.23         9.46 o                         
   0  -1   7       5652.24       5626.07       126.18 o                         
   1  -1   7       1781.97       1747.02        49.29 o                         
   2  -1   7         91.68         88.54         9.48 o                         
   3  -1   7        378.06        434.60        14.89 o                         
   4  -1   7        570.84        563.57        15.59 o                         
   5  -1   7       1807.09       1694.86        36.04 o                         
   6  -1   7        623.03        578.40        15.31 o                         
   7  -1   7        140.40        142.73         8.10 o                         
   8  -1   7        239.09        243.23        10.27 o                         
   9  -1   7        612.44        639.07        16.51 o                         
  10  -1   7        661.29        728.01        21.18 o                         
  11  -1   7        204.69        226.92        13.66 o                         
  12  -1   7        218.61        238.22        13.44 o                         
  13  -1   7         82.98         74.39         6.78 o                         
 -16   0   7          3.81          0.88         5.55 o                         
 -15   0   7         68.36         61.98         8.63 o                         
 -14   0   7        473.96        534.31        24.07 o                         
 -13   0   7          0.98          2.66         8.39 o                         
 -12   0   7         79.82         87.56         8.96 o                         
 -11   0   7         19.71         23.21         6.39 o                         
 -10   0   7        158.35        161.30        10.92 o                         
  -9   0   7       1598.65       1539.00        42.38 o                         
  -8   0   7        507.51        498.21        14.29 o                         
  -7   0   7       1987.31       2089.90        53.94 o                         
  -6   0   7        359.34        423.78        21.41 o                         
  -5   0   7       1532.85       1627.24        40.35 o                         
  -4   0   7        318.84        448.26        20.99 o                         
  -3   0   7       4778.50       4803.73       132.04 o                         
  -2   0   7       5515.25       5301.44       143.88 o                         
  -1   0   7        846.88        815.07        28.78 o                         
   0   0   7         16.54          7.83         6.00 o                         
   1   0   7       1482.16       1703.63        53.64 o                         
   2   0   7        564.29        574.18        18.26 o                         
   3   0   7       1087.59       1021.43        31.78 o                         
   4   0   7          8.99          5.12         4.06 o                         
   5   0   7        104.26        102.29         6.23 o                         
   6   0   7        341.20        341.75        10.96 o                         
   7   0   7        844.07        852.53        20.16 o                         
   8   0   7         17.35         17.96         4.17 o                         
   9   0   7        665.56        668.65        19.68 o                         
  10   0   7        165.13        156.37        14.16 o                         
  11   0   7        574.67        583.09        23.13 o                         
  12   0   7        211.41        245.33        12.62 o                         
  13   0   7        213.11        150.59        12.14 o                         
  14   0   7        224.36        182.04        18.12 o                         
 -16   1   7         85.28         75.93         5.62 o                         
 -15   1   7         29.09         26.16         5.92 o                         
 -14   1   7          4.41         18.80         6.69 o                         
 -13   1   7         14.13         -0.04        13.41 o                         
 -12   1   7        440.81        432.75        18.67 o                         
 -11   1   7       1156.99       1187.61        35.52 o                         
 -10   1   7        303.34        320.11        25.86 o                         
  -9   1   7         60.39         61.73         7.21 o                         
  -8   1   7        171.72        164.57         9.45 o                         
  -7   1   7        357.39        355.35        13.83 o                         
  -6   1   7       1917.98       1882.17        52.54 o                         
  -5   1   7       2625.15       2908.75        79.84 o                         
  -4   1   7       2551.70       2761.20        67.64 o                         
  -3   1   7        192.88        216.61        12.30 o                         
  -2   1   7       1929.40       1957.41        47.78 o                         
  -1   1   7        235.05        223.40        11.47 o                         
   0   1   7       5838.50       5686.30       139.01 o                         
   1   1   7       1881.90       1854.55        48.34 o                         
   2   1   7         89.68         89.07         8.34 o                         
   3   1   7        417.24        488.21        19.05 o                         
   4   1   7        552.23        579.54        19.82 o                         
   5   1   7       1839.80       1840.49        40.17 o                         
   6   1   7        648.08        617.80        17.06 o                         
   7   1   7        127.74        136.04        11.54 o                         
   8   1   7        238.14        253.46        17.92 o                         
   9   1   7        557.35        578.58        23.01 o                         
  10   1   7        712.52        766.81        26.32 o                         
  11   1   7        174.18        199.06        12.20 o                         
  12   1   7        205.48        195.11        11.64 o                         
  13   1   7         86.24         82.58        10.32 o                         
  14   1   7         81.29         65.86         7.75 o                         
 -15   2   7         68.96         68.36         7.88 o                         
 -14   2   7        298.31        318.14        20.54 o                         
 -13   2   7        380.83        401.39        22.01 o                         
 -12   2   7         90.89         79.60        14.86 o                         
 -11   2   7          7.27          4.66         7.49 o                         
 -10   2   7         46.44         37.91        10.73 o                         
  -9   2   7        360.36        342.37        17.49 o                         
  -8   2   7        740.76        698.93        28.64 o                         
  -7   2   7        129.32        124.47        10.28 o                         
  -6   2   7        348.42        325.93        16.43 o                         
  -5   2   7        528.27        519.43        52.02 o                         
  -4   2   7         86.94         87.68        23.10 o                         
  -3   2   7       1143.05       1184.51        60.75 o                         
  -2   2   7       2613.16       2497.41        79.79 o                         
  -1   2   7       1233.54       1359.82        49.81 o                         
   0   2   7        626.68        694.88        26.28 o                         
   1   2   7        101.34         94.18        13.42 o                         
   2   2   7       2342.85       2203.46        61.78 o                         
   3   2   7       1163.62       1065.30        51.12 o                         
   4   2   7        775.28        758.13        30.03 o                         
   5   2   7          7.71          7.88         4.25 o                         
   6   2   7         44.84         50.94         6.25 o                         
   7   2   7        202.34        205.18        10.96 o                         
   8   2   7       1350.50       1397.15        37.49 o                         
   9   2   7        103.18         99.49        14.30 o                         
  10   2   7         53.80         55.71         7.64 o                         
  11   2   7         50.74         33.08         7.71 o                         
  12   2   7        106.66         95.47        10.93 o                         
  13   2   7         60.33         52.28         7.86 o                         
 -15   3   7         53.15         41.18         4.24 o                         
 -14   3   7         32.23         23.71         5.62 o                         
 -13   3   7         32.26         36.02         7.26 o                         
 -12   3   7        209.65        222.48        13.64 o                         
 -11   3   7        235.62        249.93        14.44 o                         
 -10   3   7        518.84        513.12        18.15 o                         
  -9   3   7        265.27        251.76        12.56 o                         
  -8   3   7        270.91        260.01        12.35 o                         
  -7   3   7        254.57        222.90        10.38 o                         
  -6   3   7        285.38        314.25        12.38 o                         
  -5   3   7       1129.34       1016.68        29.48 o                         
  -4   3   7        223.66        194.33        11.73 o                         
  -3   3   7       2029.97       2113.27       111.07 o                         
  -2   3   7       1017.49       1048.20        66.05 o                         
  -1   3   7       4079.63       4021.08       177.43 o                         
   0   3   7       2882.99       2907.05       127.33 o                         
   1   3   7        840.64        756.63        49.48 o                         
   2   3   7        305.45        320.73        25.57 o                         
   3   3   7        102.35        142.74        11.12 o                         
   4   3   7        304.09        294.93        12.80 o                         
   5   3   7       1627.23       1587.32        37.73 o                         
   6   3   7        330.83        333.16        13.97 o                         
   7   3   7        280.81        283.94        19.10 o                         
   8   3   7         65.75         78.68        10.35 o                         
   9   3   7         59.38         72.12         9.97 o                         
  10   3   7          3.63         18.01         6.64 o                         
  11   3   7        280.96        310.41        26.15 o                         
  12   3   7         33.59         32.27         6.45 o                         
  13   3   7         67.21         54.38         7.24 o                         
 -14   4   7        167.76        166.55        18.99 o                         
 -13   4   7        305.95        303.38        16.07 o                         
 -12   4   7          1.74          3.88         4.82 o                         
 -11   4   7        166.31        189.60        12.41 o                         
 -10   4   7        121.63        106.00         9.56 o                         
  -9   4   7        552.30        541.32        18.99 o                         
  -8   4   7       1072.70       1075.35        28.78 o                         
  -7   4   7       1491.24       1458.17        36.77 o                         
  -6   4   7         51.71         65.67         8.27 o                         
  -5   4   7        535.23        557.69        14.84 o                         
  -4   4   7       1124.47       1105.04        24.27 o                         
  -3   4   7       1583.33       1578.12        31.33 o                         
  -2   4   7        792.42        774.91        19.54 o                         
  -1   4   7         21.50         20.12         3.68 o                         
   0   4   7        980.04        930.82        21.45 o                         
   1   4   7        128.21        169.17         7.51 o                         
   2   4   7       1596.53       1577.29        32.38 o                         
   3   4   7        607.79        569.75        15.91 o                         
   4   4   7        110.51        114.41         8.68 o                         
   5   4   7        753.14        752.92        20.59 o                         
   6   4   7        174.44        172.01        10.55 o                         
   7   4   7        122.76        118.17        10.38 o                         
   8   4   7        500.69        522.09        21.40 o                         
   9   4   7        177.25        174.65        12.24 o                         
  10   4   7         78.97         63.13        10.88 o                         
  11   4   7         22.89         21.44         5.11 o                         
  12   4   7        205.65        193.00        15.46 o                         
 -14   5   7          3.03          6.72         5.55 o                         
 -13   5   7         28.01         23.67         3.99 o                         
 -12   5   7         50.33         53.37         7.40 o                         
 -11   5   7        259.89        260.95        12.98 o                         
 -10   5   7        303.00        320.69        14.08 o                         
  -9   5   7         24.00         16.93         4.91 o                         
  -8   5   7         35.91         31.31        11.53 o                         
  -7   5   7         99.18         99.27         8.88 o                         
  -6   5   7       1086.61       1075.74        26.33 o                         
  -5   5   7        367.66        364.28        11.77 o                         
  -4   5   7         57.24         78.10         6.70 o                         
  -3   5   7        257.34        260.85        10.05 o                         
  -2   5   7        658.26        724.84        17.91 o                         
  -1   5   7       1311.38       1311.22        24.67 o                         
   0   5   7        652.56        644.19        15.84 o                         
   1   5   7       1179.37       1220.75        26.05 o                         
   2   5   7        122.99        145.59         7.71 o                         
   3   5   7        383.18        370.62        13.07 o                         
   4   5   7         92.32         99.42         6.61 o                         
   5   5   7        552.61        552.90        21.08 o                         
   6   5   7        510.06        512.70        53.70 o                         
   7   5   7        114.80        101.43         7.74 o                         
   8   5   7         88.28         83.17         7.54 o                         
   9   5   7         60.35         59.28         6.57 o                         
  10   5   7        135.59        124.89        10.44 o                         
  11   5   7         79.13         54.56        10.52 o                         
  12   5   7         19.43          9.93         8.47 o                         
 -12   6   7         24.70         18.43         6.02 o                         
 -11   6   7          7.03          2.19         4.33 o                         
 -10   6   7        191.67        217.10         9.87 o                         
  -9   6   7        175.39        187.68        11.39 o                         
  -8   6   7        218.42        210.11        10.70 o                         
  -7   6   7        234.24        264.82        10.48 o                         
  -6   6   7         38.67         42.07         5.46 o                         
  -5   6   7         72.75         69.58         6.06 o                         
  -4   6   7        153.23        175.43         8.19 o                         
  -3   6   7        270.78        271.89         9.68 o                         
  -2   6   7        454.62        442.64        12.18 o                         
  -1   6   7        698.83        761.76        18.15 o                         
   0   6   7          2.96          4.72         3.09 o                         
   1   6   7        590.77        601.71        15.16 o                         
   2   6   7        231.89        224.93         9.44 o                         
   3   6   7        646.82        655.09        18.29 o                         
   4   6   7          9.65          8.22         4.44 o                         
   5   6   7        279.11        257.62        12.32 o                         
   6   6   7         39.63         33.20         5.66 o                         
   7   6   7        103.65        105.78        11.03 o                         
   8   6   7        160.92        149.44        16.24 o                         
   9   6   7         32.45         29.26         8.19 o                         
  10   6   7          4.28         10.52        12.27 o                         
 -11   7   7         95.55         80.79         8.97 o                         
 -10   7   7         66.97         52.38         8.69 o                         
  -9   7   7        144.27        144.97         9.36 o                         
  -8   7   7         62.34         63.60         7.13 o                         
  -7   7   7        120.64        130.75         9.13 o                         
  -6   7   7         24.98         31.51         5.85 o                         
  -5   7   7         63.39         53.74         6.41 o                         
  -4   7   7         80.03         98.08         7.80 o                         
  -3   7   7         32.44         27.82         5.63 o                         
  -2   7   7        228.85        229.13        10.53 o                         
  -1   7   7        461.50        506.26        14.36 o                         
   0   7   7        483.02        530.51        16.11 o                         
   1   7   7        167.94        162.68         8.71 o                         
   2   7   7        148.61        172.27        10.43 o                         
   3   7   7         52.35         73.70         7.36 o                         
   4   7   7        187.16        190.37        12.19 o                         
   5   7   7        227.50        231.66        13.39 o                         
   6   7   7         42.78         35.35         7.22 o                         
   7   7   7         26.27         17.90         5.86 o                         
   8   7   7         20.74         11.82         7.74 o                         
   9   7   7         12.62          5.26         4.76 o                         
  -9   8   7         66.38         42.05         6.14 o                         
  -8   8   7          9.27          3.72         3.39 o                         
  -7   8   7          3.13          6.99         3.78 o                         
  -6   8   7         18.50         27.19         5.04 o                         
  -5   8   7          9.96         11.06         4.41 o                         
  -4   8   7        453.69        523.30        20.35 o                         
  -3   8   7         57.26         81.79         7.01 o                         
  -2   8   7         86.52         99.06         8.18 o                         
  -1   8   7         67.32         58.22         6.57 o                         
   0   8   7         68.84         85.69         8.03 o                         
   1   8   7         70.06         66.82         7.61 o                         
   2   8   7         81.84         83.84         8.28 o                         
   3   8   7        241.10        263.08        11.79 o                         
   4   8   7         57.87         69.97         9.17 o                         
   5   8   7          1.75          1.58         4.54 o                         
   6   8   7         11.27          5.72         4.24 o                         
   7   8   7         50.27         23.57         5.44 o                         
  -6   9   7        253.89        265.31        22.21 o                         
  -5   9   7        134.33        115.12        10.46 o                         
  -4   9   7         85.81         79.36        13.60 o                         
  -3   9   7         23.66         25.08         4.92 o                         
  -2   9   7        132.31        163.26         9.60 o                         
  -1   9   7        115.30         96.45        10.93 o                         
   0   9   7         28.77         40.70         7.35 o                         
   1   9   7        154.89        156.36        13.13 o                         
   2   9   7         16.78          7.78         4.74 o                         
   3   9   7         33.99         18.87         5.15 o                         
   4   9   7         27.60         15.44         4.28 o                         
  -8  -8   8        167.86        179.86        17.39 o                         
  -7  -8   8         61.24         69.25        10.52 o                         
  -6  -8   8         19.17         22.39         5.62 o                         
  -5  -8   8         14.44         19.87         5.79 o                         
  -4  -8   8         88.01        105.48        14.61 o                         
  -3  -8   8         62.55         47.26         7.99 o                         
  -2  -8   8        137.73        160.64        13.10 o                         
  -1  -8   8         64.58         73.61        10.23 o                         
   0  -8   8         14.03         25.19         9.35 o                         
   1  -8   8        101.53         81.79        11.65 o                         
   2  -8   8        175.47        132.65        18.70 o                         
   3  -8   8        131.84        115.61        12.78 o                         
   4  -8   8         76.31         82.83        14.03 o                         
   5  -8   8         18.51         17.42         5.45 o                         
   6  -8   8         70.21         55.22         9.35 o                         
 -10  -7   8         31.53         26.72         6.28 o                         
  -9  -7   8        103.38        102.05         8.24 o                         
  -8  -7   8         41.58         35.94         7.33 o                         
  -7  -7   8         95.45        109.38        10.50 o                         
  -6  -7   8        120.66        147.15        14.15 o                         
  -5  -7   8        365.17        362.30        15.92 o                         
  -4  -7   8        142.16        140.10        18.15 o                         
  -3  -7   8         38.89         24.84        12.56 o                         
  -2  -7   8         65.95         73.75        12.80 o                         
  -1  -7   8        466.17        452.08        28.16 o                         
   0  -7   8        700.00        693.63        32.88 o                         
   1  -7   8        361.90        351.91        22.84 o                         
   2  -7   8        109.03         94.98         9.79 o                         
   3  -7   8         41.98         38.69         7.23 o                         
   4  -7   8         18.55          9.02         6.37 o                         
   5  -7   8          5.33          4.85         4.90 o                         
   6  -7   8         59.24         35.21         5.25 o                         
   7  -7   8        119.61        119.44         9.27 o                         
   8  -7   8         17.97         15.12         7.77 o                         
   9  -7   8          7.68         15.78         4.68 o                         
 -12  -6   8        171.06        159.43        11.13 o                         
 -11  -6   8        125.60        145.03         9.85 o                         
 -10  -6   8          5.55          4.35         4.21 o                         
  -9  -6   8        213.01        230.53        13.30 o                         
  -8  -6   8         91.89        104.17         8.77 o                         
  -7  -6   8         98.77        126.53        10.67 o                         
  -6  -6   8        277.67        287.29        14.04 o                         
  -5  -6   8         32.72         29.96         6.97 o                         
  -4  -6   8         79.60         72.62         7.77 o                         
  -3  -6   8        711.56        665.77        25.01 o                         
  -2  -6   8        786.82        782.59        27.30 o                         
  -1  -6   8         67.25         70.94         7.34 o                         
   0  -6   8         20.22         17.94         5.36 o                         
   1  -6   8        287.18        269.06        15.39 o                         
   2  -6   8        598.29        664.46        22.68 o                         
   3  -6   8        205.96        241.28        13.10 o                         
   4  -6   8        196.81        202.47        11.95 o                         
   5  -6   8        161.22        178.24        12.96 o                         
   6  -6   8          5.28          8.91         4.68 o                         
   7  -6   8         44.39         53.60         7.93 o                         
   8  -6   8         62.15         63.16         5.61 o                         
   9  -6   8        120.22        141.94         8.16 o                         
  10  -6   8         15.99         13.73         5.55 o                         
 -13  -5   8          3.98         12.79         4.10 o                         
 -12  -5   8         37.41         40.18         5.65 o                         
 -11  -5   8         43.13         51.59         6.34 o                         
 -10  -5   8        178.05        176.72        10.28 o                         
  -9  -5   8        436.73        465.21        18.00 o                         
  -8  -5   8        134.29        133.12         9.28 o                         
  -7  -5   8        268.41        302.78        12.62 o                         
  -6  -5   8         24.45         15.88         4.91 o                         
  -5  -5   8         91.38        105.08        11.19 o                         
  -4  -5   8        742.08        745.98        23.91 o                         
  -3  -5   8        286.15        247.01        12.89 o                         
  -2  -5   8        151.88        141.83        10.23 o                         
  -1  -5   8        125.87        140.10         9.43 o                         
   0  -5   8        504.86        496.21        18.61 o                         
   1  -5   8        683.95        682.86        23.54 o                         
   2  -5   8        979.80        941.07        29.99 o                         
   3  -5   8         65.66         83.59         7.94 o                         
   4  -5   8         21.30          9.09         5.33 o                         
   5  -5   8         81.18         87.80         7.82 o                         
   6  -5   8        763.09        800.52        22.69 o                         
   7  -5   8         67.71         74.69         9.28 o                         
   8  -5   8        184.72        195.17        11.02 o                         
   9  -5   8          2.67          3.97         4.13 o                         
  10  -5   8          5.78          8.36         3.54 o                         
  11  -5   8          7.55          2.18         3.34 o                         
 -14  -4   8        104.14        117.45         7.74 o                         
 -13  -4   8        188.40        207.15        10.95 o                         
 -12  -4   8        593.85        640.81        26.16 o                         
 -11  -4   8        138.23        149.25         9.25 o                         
 -10  -4   8        115.43        124.66         9.17 o                         
  -9  -4   8        116.75        124.27        11.19 o                         
  -8  -4   8         62.35         59.82         6.45 o                         
  -7  -4   8       1058.53       1052.52        28.87 o                         
  -6  -4   8       1014.63        967.65        26.60 o                         
  -5  -4   8         29.56         23.72         4.86 o                         
  -4  -4   8         76.48         73.81         6.63 o                         
  -3  -4   8        288.50        268.96        12.07 o                         
  -2  -4   8         17.08          5.07         4.24 o                         
  -1  -4   8        533.91        467.72        22.66 o                         
   0  -4   8        498.75        484.77        20.24 o                         
   1  -4   8        386.53        389.48        13.74 o                         
   2  -4   8        295.43        256.47        11.19 o                         
   3  -4   8        518.42        486.96        15.41 o                         
   4  -4   8        433.57        437.87        15.92 o                         
   5  -4   8        239.89        223.47        11.59 o                         
   6  -4   8        270.36        249.72        12.34 o                         
   7  -4   8         36.04         34.84         5.82 o                         
   8  -4   8          0.59          2.13         4.07 o                         
   9  -4   8        553.55        603.55        18.98 o                         
  10  -4   8        158.01        164.88        10.01 o                         
  11  -4   8         13.69         12.76         4.12 o                         
  12  -4   8         17.19         13.25         4.49 o                         
 -15  -3   8         96.47         96.10         7.61 o                         
 -14  -3   8        132.61        137.72         8.28 o                         
 -13  -3   8         79.54         79.89        11.51 o                         
 -12  -3   8        192.23        216.78        21.97 o                         
 -11  -3   8         43.85         48.94         6.95 o                         
 -10  -3   8        713.42        715.31        23.60 o                         
  -9  -3   8        796.31        811.51        26.59 o                         
  -8  -3   8        316.77        299.65        14.97 o                         
  -7  -3   8         16.52         14.25         4.40 o                         
  -6  -3   8        404.22        377.55        12.47 o                         
  -5  -3   8       1408.37       1319.48        31.55 o                         
  -4  -3   8       1449.34       1402.34        35.60 o                         
  -3  -3   8        649.08        616.94        25.38 o                         
  -2  -3   8         36.75         42.41         5.69 o                         
  -1  -3   8        818.86        814.67        24.21 o                         
   0  -3   8       1847.92       1755.57        48.01 o                         
   1  -3   8       1244.60       1169.41        35.60 o                         
   2  -3   8        344.16        326.50        16.32 o                         
   3  -3   8         68.44         64.92         5.91 o                         
   4  -3   8          3.85          4.30         3.55 o                         
   5  -3   8        292.88        289.23        12.67 o                         
   6  -3   8       1426.88       1451.00        36.95 o                         
   7  -3   8        586.54        606.00        19.57 o                         
   8  -3   8        126.58        129.83         9.42 o                         
   9  -3   8         81.36         82.45         7.23 o                         
  10  -3   8         18.32         19.26         4.84 o                         
  11  -3   8        126.07        145.60        11.57 o                         
  12  -3   8        332.63        376.07        20.35 o                         
  13  -3   8         86.19         86.10         8.20 o                         
 -15  -2   8         15.81         22.86         5.78 o                         
 -14  -2   8        176.78        194.46        11.32 o                         
 -13  -2   8        324.70        334.24        17.10 o                         
 -12  -2   8         35.99         51.98         8.67 o                         
 -11  -2   8         45.88         51.88         7.21 o                         
 -10  -2   8        229.97        234.43        11.24 o                         
  -9  -2   8        584.21        577.39        20.03 o                         
  -8  -2   8        803.16        793.64        23.90 o                         
  -7  -2   8        750.40        739.87        21.05 o                         
  -6  -2   8       1918.55       1887.17        42.85 o                         
  -5  -2   8        204.75        220.54         9.85 o                         
  -4  -2   8        660.80        681.80        24.34 o                         
  -3  -2   8        661.24        637.91        20.68 o                         
  -2  -2   8       2985.77       2875.57        67.59 o                         
  -1  -2   8       4402.92       4477.23        99.69 o                         
   0  -2   8        817.87        867.73        25.74 o                         
   1  -2   8        208.54        220.14        10.88 o                         
   2  -2   8         85.21         94.71         8.40 o                         
   3  -2   8       1607.48       1539.94        37.12 o                         
   4  -2   8       1007.29        979.09        24.23 o                         
   5  -2   8        265.11        246.85         9.38 o                         
   6  -2   8        139.10        140.74         7.85 o                         
   7  -2   8        196.04        195.49         9.12 o                         
   8  -2   8        338.44        324.07        11.37 o                         
   9  -2   8         85.24         81.75         6.69 o                         
  10  -2   8        211.96        216.07         9.97 o                         
  11  -2   8         49.60         46.84         6.09 o                         
  12  -2   8         26.96         31.58         6.19 o                         
  13  -2   8         19.76         24.54         7.89 o                         
 -15  -1   8        173.82        172.67        21.14 o                         
 -14  -1   8         60.48         56.97         7.39 o                         
 -13  -1   8         58.25         60.11         6.84 o                         
 -12  -1   8         72.68         54.23         8.90 o                         
 -11  -1   8       1129.44       1168.14        37.27 o                         
 -10  -1   8        883.10        882.16        24.92 o                         
  -9  -1   8       1771.46       1790.06        38.98 o                         
  -8  -1   8        243.12        238.41        12.22 o                         
  -7  -1   8        112.30        117.70         7.26 o                         
  -6  -1   8        548.93        555.40        18.15 o                         
  -5  -1   8        652.67        610.75        20.32 o                         
  -4  -1   8       5031.76       4944.01       127.88 o                         
  -3  -1   8       2241.52       2382.14        60.17 o                         
  -2  -1   8       1990.51       2079.35        48.48 o                         
  -1  -1   8        192.28        176.94         8.73 o                         
   0  -1   8       1445.54       1405.51        35.04 o                         
   1  -1   8       4774.44       4866.12       111.16 o                         
   2  -1   8       2338.60       2442.49        57.67 o                         
   3  -1   8        510.21        592.51        16.51 o                         
   4  -1   8        776.01        815.98        20.72 o                         
   5  -1   8       1456.78       1411.47        27.60 o                         
   6  -1   8        793.08        812.40        18.70 o                         
   7  -1   8        870.04        881.64        20.72 o                         
   8  -1   8        418.25        431.06        13.42 o                         
   9  -1   8        108.23         97.76         8.20 o                         
  10  -1   8        244.63        253.53        11.25 o                         
  11  -1   8         33.13         32.80         9.14 o                         
  12  -1   8         46.12         53.13         5.82 o                         
  13  -1   8         93.27         85.99        10.25 o                         
 -16   0   8         20.45         18.41         8.77 o                         
 -15   0   8         31.96         29.34         6.54 o                         
 -14   0   8        159.23        164.52        12.19 o                         
 -13   0   8        271.83        287.56        23.40 o                         
 -12   0   8        919.69        952.41        35.07 o                         
 -11   0   8         55.97         64.93        10.86 o                         
 -10   0   8         33.59         31.38         6.01 o                         
  -9   0   8          3.02          0.15         4.66 o                         
  -8   0   8        412.89        425.17        13.00 o                         
  -7   0   8       2235.16       2152.62        58.18 o                         
  -6   0   8        306.30        302.44        15.82 o                         
  -5   0   8        600.59        666.76        21.56 o                         
  -4   0   8        150.62        174.25         8.81 o                         
  -3   0   8         82.36         86.22         7.62 o                         
  -2   0   8       1149.21       1066.44        40.07 o                         
  -1   0   8       2484.75       2528.85        84.45 o                         
   0   0   8        612.72        750.57        25.08 o                         
   1   0   8        256.71        249.36        11.08 o                         
   2   0   8       2267.80       2350.35        61.27 o                         
   3   0   8       1273.35       1295.79        35.41 o                         
   4   0   8        333.84        321.25        11.73 o                         
   5   0   8        549.22        522.86        14.22 o                         
   6   0   8         54.50         63.69         5.13 o                         
   7   0   8         75.52         97.13         6.70 o                         
   8   0   8        218.94        241.28        10.67 o                         
   9   0   8        406.73        449.16        36.64 o                         
  10   0   8        381.66        395.55        20.90 o                         
  11   0   8         27.47         20.61         5.78 o                         
  12   0   8          8.07         10.29         3.69 o                         
  13   0   8        111.07        115.74        14.32 o                         
 -16   1   8        109.31         86.81         6.59 o                         
 -15   1   8        192.90        186.57        14.65 o                         
 -14   1   8         52.59         53.39         8.01 o                         
 -13   1   8         59.20         42.31         8.13 o                         
 -12   1   8         57.73         38.98         9.32 o                         
 -11   1   8       1235.05       1237.80        45.11 o                         
 -10   1   8        765.61        748.47        41.96 o                         
  -9   1   8       1702.66       1684.26        45.48 o                         
  -8   1   8        256.60        240.73        10.87 o                         
  -7   1   8        122.16        119.51         8.16 o                         
  -6   1   8        584.01        576.64        24.22 o                         
  -5   1   8        647.31        628.12        34.64 o                         
  -4   1   8       5330.71       5453.53       127.90 o                         
  -3   1   8       2213.98       2414.16        59.00 o                         
  -2   1   8       1953.33       2104.46        52.06 o                         
  -1   1   8        175.29        169.21         7.06 o                         
   0   1   8       1398.45       1354.21        42.55 o                         
   1   1   8       4855.16       5026.45       127.82 o                         
   2   1   8       2353.35       2466.57        81.75 o                         
   3   1   8        453.97        521.01        21.66 o                         
   4   1   8        747.46        808.63        21.92 o                         
   5   1   8       1413.92       1423.21        32.06 o                         
   6   1   8        787.44        813.38        21.45 o                         
   7   1   8        851.45        860.54        28.87 o                         
   8   1   8        406.61        430.37        18.60 o                         
   9   1   8        106.38         94.73        12.70 o                         
  10   1   8        270.67        279.41        14.80 o                         
  11   1   8         18.60         21.03         5.46 o                         
  12   1   8         34.20         57.59         7.19 o                         
  13   1   8        102.25         95.55        18.41 o                         
 -15   2   8         17.43         27.63         6.78 o                         
 -14   2   8        197.14        200.99        13.80 o                         
 -13   2   8        295.87        306.19        16.00 o                         
 -12   2   8         38.21         35.97         7.23 o                         
 -11   2   8         28.99         15.50        13.15 o                         
 -10   2   8        233.51        231.69        13.96 o                         
  -9   2   8        563.92        522.54        19.04 o                         
  -8   2   8        854.67        824.15        29.45 o                         
  -7   2   8        810.78        768.58        23.31 o                         
  -6   2   8       1829.09       1820.23        52.67 o                         
  -5   2   8        180.67        190.75        20.53 o                         
  -4   2   8        675.11        768.82        58.58 o                         
  -3   2   8        549.64        545.97        37.79 o                         
  -2   2   8       3018.68       2898.78        92.40 o                         
  -1   2   8       4354.56       4328.51       149.55 o                         
   0   2   8        759.36        861.25        38.83 o                         
   1   2   8        214.84        232.19        30.21 o                         
   2   2   8         59.20         67.93         7.92 o                         
   3   2   8       1580.84       1564.60        56.89 o                         
   4   2   8       1043.30       1016.99        28.57 o                         
   5   2   8        259.53        254.86        11.80 o                         
   6   2   8        126.03        116.44        11.10 o                         
   7   2   8        217.05        217.14        11.46 o                         
   8   2   8        339.95        322.75        14.22 o                         
   9   2   8         79.55         93.90        10.17 o                         
  10   2   8        225.38        247.77        14.26 o                         
  11   2   8         52.90         56.62         9.29 o                         
  12   2   8         26.55         33.29         7.57 o                         
  13   2   8         24.90         26.76         6.72 o                         
 -15   3   8        103.02         99.33         7.94 o                         
 -14   3   8        140.57        148.49        11.07 o                         
 -13   3   8         78.79         67.03        15.40 o                         
 -12   3   8        202.52        226.14        17.49 o                         
 -11   3   8         22.57         19.51         5.94 o                         
 -10   3   8        716.83        732.22        25.23 o                         
  -9   3   8        883.56        872.93        25.66 o                         
  -8   3   8        272.66        227.46        12.46 o                         
  -7   3   8         12.77         10.15         5.02 o                         
  -6   3   8        392.90        385.11        14.39 o                         
  -5   3   8       1383.95       1307.69        31.75 o                         
  -4   3   8       1340.35       1390.75        50.38 o                         
  -3   3   8        620.72        621.00        27.79 o                         
  -2   3   8         41.90         49.45         9.74 o                         
  -1   3   8        775.97        740.12        32.98 o                         
   0   3   8       1762.31       1694.35        60.74 o                         
   1   3   8       1233.72       1200.62        67.86 o                         
   2   3   8        324.81        298.32        12.55 o                         
   3   3   8         61.49         53.86         6.73 o                         
   4   3   8          2.62          3.35         4.04 o                         
   5   3   8        308.02        322.61        13.28 o                         
   6   3   8       1310.90       1308.18        39.13 o                         
   7   3   8        603.67        609.32        22.59 o                         
   8   3   8        101.56        104.59        12.01 o                         
   9   3   8         86.30         80.88         9.63 o                         
  10   3   8         13.17         15.38         6.69 o                         
  11   3   8        132.49        145.38        12.31 o                         
  12   3   8        337.68        374.82        19.92 o                         
  13   3   8         79.19        110.16        14.32 o                         
 -14   4   8        116.91        111.63        10.53 o                         
 -13   4   8        188.34        200.48        11.65 o                         
 -12   4   8        607.90        629.22        24.56 o                         
 -11   4   8        144.82        144.69        10.85 o                         
 -10   4   8        113.95        118.50         9.69 o                         
  -9   4   8        121.97        129.83        11.92 o                         
  -8   4   8         32.93         32.05         5.41 o                         
  -7   4   8       1085.46       1068.69        27.58 o                         
  -6   4   8       1009.27        969.53        27.58 o                         
  -5   4   8         21.10         19.67         4.12 o                         
  -4   4   8         61.48         61.33         5.82 o                         
  -3   4   8        257.77        248.15         9.89 o                         
  -2   4   8         19.19         11.37         3.38 o                         
  -1   4   8        656.26        629.40        16.93 o                         
   0   4   8        452.56        440.13        13.73 o                         
   1   4   8        377.38        415.33        11.64 o                         
   2   4   8        289.24        262.79        10.16 o                         
   3   4   8        537.47        517.89        17.32 o                         
   4   4   8        447.14        456.93        17.12 o                         
   5   4   8        293.53        279.20        13.43 o                         
   6   4   8        290.57        274.50        13.80 o                         
   7   4   8         41.63         43.39         7.32 o                         
   8   4   8          0.75          4.05         5.01 o                         
   9   4   8        527.06        566.47        25.56 o                         
  10   4   8        162.82        171.43        13.35 o                         
  11   4   8         18.47         15.88         4.48 o                         
  12   4   8         17.00         11.59         4.10 o                         
 -13   5   8          5.17          8.01         4.78 o                         
 -12   5   8         45.23         49.55         6.20 o                         
 -11   5   8         50.85         53.35         8.26 o                         
 -10   5   8        169.70        177.99        11.61 o                         
  -9   5   8        403.15        403.76        14.90 o                         
  -8   5   8        129.59        141.00         9.42 o                         
  -7   5   8        261.36        280.99        12.32 o                         
  -6   5   8         30.20         29.91         5.08 o                         
  -5   5   8        110.53        124.36         7.65 o                         
  -4   5   8        766.83        781.64        20.09 o                         
  -3   5   8        237.23        226.24        10.03 o                         
  -2   5   8        146.68        160.75         8.34 o                         
  -1   5   8        115.46        116.18         7.58 o                         
   0   5   8        564.22        565.53        14.26 o                         
   1   5   8        661.80        696.38        16.79 o                         
   2   5   8        957.12        946.94        21.62 o                         
   3   5   8         68.24         64.57         5.96 o                         
   4   5   8         26.08         16.59         4.45 o                         
   5   5   8        106.03         99.63         8.05 o                         
   6   5   8        713.51        740.10        23.34 o                         
   7   5   8         59.82         63.72         6.98 o                         
   8   5   8        194.37        184.20        15.27 o                         
   9   5   8          3.47         -0.40         4.66 o                         
  10   5   8          6.31         13.88         4.96 o                         
  11   5   8         11.91          6.03         4.73 o                         
 -12   6   8        162.75        134.29        21.77 o                         
 -11   6   8        140.96        163.79        11.86 o                         
 -10   6   8          4.85          2.81         4.34 o                         
  -9   6   8        233.68        254.94        10.39 o                         
  -8   6   8         86.92         96.27         7.40 o                         
  -7   6   8        119.36        124.63         8.40 o                         
  -6   6   8        251.34        256.20        11.22 o                         
  -5   6   8         36.60         25.52        15.50 o                         
  -4   6   8         68.59         69.99         6.30 o                         
  -3   6   8        793.43        797.76        19.13 o                         
  -2   6   8        839.95        869.08        20.33 o                         
  -1   6   8         60.85         62.52         5.17 o                         
   0   6   8         25.88         29.49         4.21 o                         
   1   6   8        290.13        295.07        10.22 o                         
   2   6   8        634.48        669.08        17.93 o                         
   3   6   8        205.10        213.52        11.84 o                         
   4   6   8        199.09        211.81        10.53 o                         
   5   6   8        160.86        154.31        10.04 o                         
   6   6   8          4.47          5.38         5.06 o                         
   7   6   8         37.66         38.88         7.67 o                         
   8   6   8         61.65         43.57         7.98 o                         
   9   6   8        119.41        111.62        24.54 o                         
  10   6   8         10.92          3.23         4.27 o                         
 -11   7   8         69.68         34.19         8.77 o                         
 -10   7   8         26.19         24.55         5.30 o                         
  -9   7   8         91.19         81.23         8.14 o                         
  -8   7   8         49.50         51.54         6.19 o                         
  -7   7   8         95.44        105.36        11.81 o                         
  -6   7   8        132.57        146.55         9.99 o                         
  -5   7   8        348.95        368.93        14.70 o                         
  -4   7   8        143.42        169.41        10.02 o                         
  -3   7   8         28.07         31.13         5.56 o                         
  -2   7   8         64.88         72.38         6.89 o                         
  -1   7   8        453.07        467.62        18.42 o                         
   0   7   8        694.41        733.11        21.02 o                         
   1   7   8        335.40        374.46        13.22 o                         
   2   7   8         94.72         92.61         8.56 o                         
   3   7   8         34.99         35.79         7.34 o                         
   4   7   8         18.20         16.09         5.59 o                         
   5   7   8          7.72          4.01         6.26 o                         
   6   7   8         63.28         48.19         7.59 o                         
   7   7   8        105.63         95.79        10.18 o                         
   8   7   8         22.50         10.42         6.25 o                         
   9   7   8          6.55          0.29         5.26 o                         
  -9   8   8          4.86          1.50         4.07 o                         
  -8   8   8        170.66        178.09        21.04 o                         
  -7   8   8         51.55         51.21         5.51 o                         
  -6   8   8         24.78         32.96         4.85 o                         
  -5   8   8         17.14          8.20         4.13 o                         
  -4   8   8         91.08         95.85         7.10 o                         
  -3   8   8         54.24         48.46         6.18 o                         
  -2   8   8        117.85        109.50         8.08 o                         
  -1   8   8         72.86         95.86         8.90 o                         
   0   8   8         17.08         16.02         5.19 o                         
   1   8   8        103.90         94.08        10.55 o                         
   2   8   8        157.01        158.73        11.92 o                         
   3   8   8        138.14        146.73        10.07 o                         
   4   8   8         74.24         68.97         8.61 o                         
   5   8   8         13.38         13.39         5.44 o                         
   6   8   8         73.62         51.76         9.91 o                         
   7   8   8         27.69         14.32         5.15 o                         
  -6   9   8          2.85          3.94         3.17 o                         
  -5   9   8         21.53         20.81         3.79 o                         
  -4   9   8          0.67          1.51         3.20 o                         
  -3   9   8          2.85          3.08         3.98 o                         
  -2   9   8         21.56         11.81         4.52 o                         
  -1   9   8         56.29         45.42         7.46 o                         
   0   9   8         83.58         71.58         7.18 o                         
   1   9   8         17.34          5.66         4.50 o                         
   2   9   8          8.42          3.37         4.48 o                         
   3   9   8         19.28         11.00         4.18 o                         
   4   9   8          2.61          0.00         5.55 o                         
  -8  -8   9         25.19         23.38         5.55 o                         
  -7  -8   9         67.03         72.76         9.93 o                         
  -6  -8   9         46.27         59.53        17.09 o                         
  -5  -8   9         75.29         76.08         8.74 o                         
  -4  -8   9         43.93         30.69         6.09 o                         
  -3  -8   9          7.53         -1.04         5.61 o                         
  -2  -8   9          3.09         14.61         9.35 o                         
  -1  -8   9        160.43        212.13        21.62 o                         
   0  -8   9        222.05        263.15        19.78 o                         
   1  -8   9        173.42        202.91        15.49 o                         
   2  -8   9         71.43         62.74         8.37 o                         
   3  -8   9         37.87         32.73         9.93 o                         
   4  -8   9         68.15         57.59         6.69 o                         
   5  -8   9         39.34         21.91         6.72 o                         
   6  -8   9         40.80         20.75         7.30 o                         
 -10  -7   9         33.80         33.89         9.06 o                         
  -9  -7   9         16.99         24.79         6.46 o                         
  -8  -7   9        106.25        123.12        13.04 o                         
  -7  -7   9        136.46        129.81        11.56 o                         
  -6  -7   9         19.59          9.57         5.18 o                         
  -5  -7   9        327.50        353.54        14.73 o                         
  -4  -7   9         39.12         44.43         6.40 o                         
  -3  -7   9         41.23         39.11         7.40 o                         
  -2  -7   9        119.60        118.26        11.13 o                         
  -1  -7   9         73.62         59.09         9.28 o                         
   0  -7   9         26.29         30.53         6.55 o                         
   1  -7   9         32.13         17.23         9.44 o                         
   2  -7   9         59.48         51.23        10.18 o                         
   3  -7   9          5.59         18.05         5.66 o                         
   4  -7   9        124.86        119.44        13.73 o                         
   5  -7   9         41.92         43.18         6.68 o                         
   6  -7   9         19.90         19.33         6.41 o                         
   8  -7   9         17.29         22.21         5.84 o                         
 -12  -6   9        163.89        158.58        12.56 o                         
 -11  -6   9        135.33        135.45         9.65 o                         
 -10  -6   9         22.37         21.18         6.20 o                         
  -9  -6   9         16.26         19.72         5.95 o                         
  -8  -6   9        205.26        229.05        12.48 o                         
  -7  -6   9         11.96         11.70         6.40 o                         
  -6  -6   9        277.17        289.49        14.48 o                         
  -5  -6   9        615.23        630.60        22.34 o                         
  -4  -6   9        229.17        204.11        13.32 o                         
  -3  -6   9         77.24         52.93        10.21 o                         
  -2  -6   9        235.29        230.01        14.97 o                         
  -1  -6   9        280.03        270.50        21.94 o                         
   0  -6   9        165.02        162.53        10.56 o                         
   1  -6   9         18.84         15.49        10.37 o                         
   2  -6   9        280.46        255.44        13.11 o                         
   3  -6   9        495.40        488.71        18.41 o                         
   4  -6   9        126.61        121.65        10.27 o                         
   5  -6   9        306.08        318.01        14.19 o                         
   6  -6   9         20.72         25.73         4.92 o                         
   7  -6   9          2.74          7.20         5.30 o                         
   8  -6   9         18.92         20.71         4.99 o                         
   9  -6   9         56.51         40.14         4.68 o                         
 -13  -5   9         61.04         43.53         8.91 o                         
 -12  -5   9          8.59          5.95         3.47 o                         
 -11  -5   9         57.56         68.86         7.17 o                         
 -10  -5   9        159.73        188.08        10.09 o                         
  -9  -5   9        331.20        384.58        16.73 o                         
  -8  -5   9        535.04        560.77        18.76 o                         
  -7  -5   9        168.16        171.61        14.96 o                         
  -6  -5   9        568.34        585.64        20.46 o                         
  -5  -5   9        115.14        118.04         9.61 o                         
  -4  -5   9        596.29        562.60        22.52 o                         
  -3  -5   9       1826.42       1734.82        45.70 o                         
  -2  -5   9        728.91        731.84        37.33 o                         
  -1  -5   9        179.67        175.93        13.17 o                         
   0  -5   9        177.20        150.83        11.27 o                         
   1  -5   9        621.12        556.53        19.86 o                         
   2  -5   9        565.30        580.33        18.90 o                         
   3  -5   9        291.86        294.48        12.34 o                         
   4  -5   9        138.85        153.52         9.68 o                         
   5  -5   9        356.33        352.49        13.68 o                         
   6  -5   9         71.15         75.44         7.32 o                         
   7  -5   9         36.23         38.50         6.03 o                         
   8  -5   9        312.79        341.31        12.97 o                         
   9  -5   9         71.41         76.51         7.00 o                         
  10  -5   9          1.23         -2.53         3.80 o                         
  11  -5   9          0.28         -5.55         5.55 o                         
 -14  -4   9        168.33        180.57         8.93 o                         
 -13  -4   9        182.13        206.07        11.81 o                         
 -12  -4   9        175.32        170.28        12.91 o                         
 -11  -4   9        473.94        488.20        16.30 o                         
 -10  -4   9        377.55        395.25        14.97 o                         
  -9  -4   9        179.20        183.47        10.07 o                         
  -8  -4   9        154.66        155.66         9.41 o                         
  -7  -4   9        364.86        346.25        13.76 o                         
  -6  -4   9        676.73        667.27        20.00 o                         
  -5  -4   9        849.12        797.35        23.74 o                         
  -4  -4   9        270.23        249.14        11.27 o                         
  -3  -4   9        104.70         87.71         7.91 o                         
  -2  -4   9        141.57        145.87        10.00 o                         
  -1  -4   9        909.58        851.32        25.90 o                         
   0  -4   9        265.84        270.12        11.40 o                         
   1  -4   9         42.07         38.13         5.14 o                         
   2  -4   9         69.07         57.70         5.91 o                         
   3  -4   9        568.20        531.30        17.18 o                         
   4  -4   9        596.29        574.30        17.94 o                         
   5  -4   9       1015.12       1027.89        28.02 o                         
   6  -4   9        686.17        697.38        26.11 o                         
   7  -4   9         81.27         84.26         7.74 o                         
   8  -4   9        303.19        288.72        12.86 o                         
   9  -4   9        135.63        139.61         9.03 o                         
  10  -4   9        164.12        165.39         9.27 o                         
  11  -4   9        125.48        134.12        24.54 o                         
  12  -4   9          1.30          5.68         4.68 o                         
 -15  -3   9          2.18          3.37         3.53 o                         
 -14  -3   9        164.68        180.88        10.91 o                         
 -13  -3   9        198.30        219.92        14.51 o                         
 -12  -3   9         92.05         92.60        10.03 o                         
 -11  -3   9         79.63         82.88         8.21 o                         
 -10  -3   9         52.84         66.97         7.14 o                         
  -9  -3   9        439.10        436.31        17.58 o                         
  -8  -3   9       1372.73       1354.94        33.89 o                         
  -7  -3   9        423.77        397.10        16.60 o                         
  -6  -3   9         15.79         13.21         3.75 o                         
  -5  -3   9        197.76        179.77         8.71 o                         
  -4  -3   9       1083.62        981.15        25.81 o                         
  -3  -3   9        410.56        378.73        14.85 o                         
  -2  -3   9        524.03        494.84        16.71 o                         
  -1  -3   9        728.27        774.97        23.05 o                         
   0  -3   9       1212.66       1198.82        35.74 o                         
   1  -3   9        442.16        429.94        14.77 o                         
   2  -3   9       1480.11       1373.08        34.17 o                         
   3  -3   9       1757.65       1766.90        38.38 o                         
   4  -3   9        828.56        836.65        22.35 o                         
   5  -3   9        761.04        748.98        22.48 o                         
   6  -3   9        187.24        195.94         9.94 o                         
   7  -3   9        641.52        670.91        18.88 o                         
   8  -3   9        515.56        555.02        16.99 o                         
   9  -3   9        164.38        167.54         9.14 o                         
  10  -3   9         69.71         72.73         7.27 o                         
  11  -3   9         42.52         32.56         7.75 o                         
  12  -3   9          2.55          0.63         4.38 o                         
 -15  -2   9         64.71         74.01         7.02 o                         
 -14  -2   9         53.53         58.58         7.47 o                         
 -13  -2   9        197.66        194.77        13.02 o                         
 -12  -2   9        402.61        432.58        23.88 o                         
 -11  -2   9        746.20        772.43        27.47 o                         
 -10  -2   9        860.29        913.29        25.07 o                         
  -9  -2   9        263.49        278.66        13.41 o                         
  -8  -2   9        123.97        121.65         8.76 o                         
  -7  -2   9        485.83        493.87        15.91 o                         
  -6  -2   9       1994.26       1945.54        41.68 o                         
  -5  -2   9        620.48        592.11        17.13 o                         
  -4  -2   9        416.79        439.72        16.80 o                         
  -3  -2   9        243.23        275.28        10.35 o                         
  -2  -2   9        623.77        618.63        19.86 o                         
  -1  -2   9        683.63        641.59        20.17 o                         
   0  -2   9        280.58        238.21        18.54 o                         
   1  -2   9       1926.36       1842.54        45.97 o                         
   2  -2   9         29.88         34.50         4.39 o                         
   3  -2   9        638.27        663.19        18.10 o                         
   4  -2   9        729.39        705.17        18.08 o                         
   5  -2   9        710.28        670.53        19.88 o                         
   6  -2   9        375.61        375.73        14.15 o                         
   7  -2   9        239.01        252.12        10.61 o                         
   8  -2   9          2.40         -2.30         5.18 o                         
   9  -2   9         42.74         45.41         5.43 o                         
  10  -2   9        268.76        269.32        17.03 o                         
  11  -2   9        100.40        126.03        12.27 o                         
  12  -2   9         16.28          4.94         4.33 o                         
 -15  -1   9        215.39        259.47        24.25 o                         
 -14  -1   9        165.62        186.02        13.94 o                         
 -13  -1   9        196.62        203.37        12.41 o                         
 -12  -1   9        249.75        266.89        19.53 o                         
 -11  -1   9        227.75        219.68        14.20 o                         
 -10  -1   9         92.92        108.12         8.46 o                         
  -9  -1   9       1682.46       1710.38        40.69 o                         
  -8  -1   9        655.90        658.15        25.87 o                         
  -7  -1   9        338.36        335.23        11.51 o                         
  -6  -1   9        101.05        100.67         6.60 o                         
  -5  -1   9         88.87         87.37         6.18 o                         
  -4  -1   9       1830.38       1684.20        50.44 o                         
  -3  -1   9       1060.35       1035.62        32.17 o                         
  -2  -1   9       1443.64       1384.22        36.08 o                         
  -1  -1   9        672.05        775.95        23.52 o                         
   0  -1   9       1374.00       1560.95        39.71 o                         
   1  -1   9       3453.92       3611.58        84.64 o                         
   2  -1   9       4404.89       4550.78        86.68 o                         
   3  -1   9       1523.56       1497.59        31.51 o                         
   4  -1   9        624.90        615.26        15.38 o                         
   5  -1   9        128.90        142.35         7.63 o                         
   6  -1   9         72.10         81.58         6.34 o                         
   7  -1   9        223.31        216.50         9.52 o                         
   8  -1   9        374.17        403.68        13.34 o                         
   9  -1   9        225.74        230.50        10.43 o                         
  10  -1   9         53.57         72.50         9.02 o                         
  11  -1   9         43.40         17.18         9.19 o                         
  12  -1   9         48.52         51.23         6.19 o                         
 -15   0   9         35.20         30.79         4.92 o                         
 -14   0   9          8.40         13.47         4.30 o                         
 -13   0   9         80.18         71.97         8.70 o                         
 -12   0   9       1445.25       1436.27        51.67 o                         
 -11   0   9        378.78        382.31        29.62 o                         
 -10   0   9         34.58         19.71         5.64 o                         
  -9   0   9        524.80        558.01        20.23 o                         
  -8   0   9        125.31        122.95        10.69 o                         
  -7   0   9        720.40        728.42        18.62 o                         
  -6   0   9       2647.64       2571.56        52.91 o                         
  -5   0   9       1637.02       1722.47        37.25 o                         
  -4   0   9        641.64        759.80        23.00 o                         
  -3   0   9        288.54        326.88        14.22 o                         
  -2   0   9       2288.45       2360.74        54.59 o                         
  -1   0   9       5970.23       6181.66       129.00 o                         
   0   0   9       2409.70       2597.46        63.51 o                         
   1   0   9          5.88          5.43         4.85 o                         
   2   0   9        664.04        779.00        20.70 o                         
   3   0   9        435.64        455.03        14.78 o                         
   4   0   9       1658.22       1707.13        34.25 o                         
   5   0   9       2380.20       2500.09        49.05 o                         
   6   0   9        479.60        512.11        14.92 o                         
   7   0   9         72.28         56.27         6.38 o                         
   8   0   9        288.41        289.25        12.92 o                         
   9   0   9        101.19        126.98        11.45 o                         
  10   0   9        226.96        246.60        14.06 o                         
  11   0   9         88.11         97.13         9.65 o                         
  12   0   9         84.92         72.04        11.56 o                         
  13   0   9          0.02          2.17        10.37 o                         
 -15   1   9        218.33        190.47        14.51 o                         
 -14   1   9        145.12        134.98        10.08 o                         
 -13   1   9        201.65        215.74        14.25 o                         
 -12   1   9        251.12        241.95        13.51 o                         
 -11   1   9        254.68        253.59        26.49 o                         
 -10   1   9         78.49         74.98        12.95 o                         
  -9   1   9       1661.58       1657.12        46.80 o                         
  -8   1   9        709.65        721.88        22.91 o                         
  -7   1   9        369.81        378.82        13.42 o                         
  -6   1   9        103.99        111.08         8.93 o                         
  -5   1   9         52.63         46.55         5.81 o                         
  -4   1   9       1928.59       1904.32        64.97 o                         
  -3   1   9        875.49        866.98        28.83 o                         
  -2   1   9       1486.13       1438.16        44.20 o                         
  -1   1   9        694.68        808.05        29.94 o                         
   0   1   9       1286.25       1506.10        44.02 o                         
   1   1   9       3304.40       3539.82        88.79 o                         
   2   1   9       4230.46       4485.06       102.63 o                         
   3   1   9       1532.65       1538.13        36.25 o                         
   4   1   9        643.25        626.60        17.37 o                         
   5   1   9        141.09        157.55         8.89 o                         
   6   1   9         44.73         46.74         7.11 o                         
   7   1   9        223.15        223.41        13.09 o                         
   8   1   9        348.62        358.36        17.49 o                         
   9   1   9        214.99        222.29        12.82 o                         
  10   1   9         54.94         62.13         7.19 o                         
  11   1   9         40.49         32.16         6.62 o                         
  12   1   9         48.41         43.43         8.50 o                         
  13   1   9         69.27         66.10         7.22 o                         
 -15   2   9         53.80         46.33         6.03 o                         
 -14   2   9         56.87         56.07         7.95 o                         
 -13   2   9        192.94        184.24        10.48 o                         
 -12   2   9        383.41        404.46        19.67 o                         
 -11   2   9        744.34        756.66        32.28 o                         
 -10   2   9        849.55        828.39        33.17 o                         
  -9   2   9        262.64        252.35        16.67 o                         
  -8   2   9        153.13        156.31        15.03 o                         
  -7   2   9        480.01        489.29        17.71 o                         
  -6   2   9       2006.96       1951.81        59.25 o                         
  -5   2   9        642.23        635.93        24.76 o                         
  -4   2   9        397.47        429.64        28.83 o                         
  -3   2   9        221.82        266.48        16.86 o                         
  -2   2   9        559.50        538.47        38.51 o                         
  -1   2   9        623.12        504.17        24.80 o                         
   0   2   9        320.38        292.05        16.96 o                         
   1   2   9       1958.96       1878.27        56.42 o                         
   2   2   9         27.52         22.33         4.88 o                         
   3   2   9        610.68        606.67        20.53 o                         
   4   2   9        711.60        687.64        20.37 o                         
   5   2   9        783.80        751.75        22.99 o                         
   6   2   9        371.89        360.59        15.54 o                         
   7   2   9        258.70        259.34        13.10 o                         
   8   2   9          1.07          3.35         6.03 o                         
   9   2   9         27.53         37.77         7.19 o                         
  10   2   9        264.70        253.51        12.93 o                         
  11   2   9        109.47        130.56        16.33 o                         
  12   2   9         22.55         11.55         5.75 o                         
  13   2   9         73.40         24.82         5.34 o                         
 -15   3   9          8.27          7.62         7.30 o                         
 -14   3   9        156.95        151.13        12.68 o                         
 -13   3   9        188.64        197.48        12.72 o                         
 -12   3   9         90.44         94.57        10.76 o                         
 -11   3   9         87.81         86.29         9.53 o                         
 -10   3   9         64.26         65.78         7.17 o                         
  -9   3   9        442.36        440.60        16.84 o                         
  -8   3   9       1319.58       1279.37        32.31 o                         
  -7   3   9        424.01        413.62        17.52 o                         
  -6   3   9         15.69         21.07         4.70 o                         
  -5   3   9        173.91        178.62         9.13 o                         
  -4   3   9       1197.46       1115.67        30.56 o                         
  -3   3   9        428.68        433.58        16.74 o                         
  -2   3   9        531.05        516.62        20.90 o                         
  -1   3   9        700.88        761.51        33.23 o                         
   0   3   9       1162.34       1135.37        31.83 o                         
   1   3   9        371.22        349.48        16.93 o                         
   2   3   9       1491.09       1416.38        34.63 o                         
   3   3   9       1672.46       1681.04        41.09 o                         
   4   3   9        771.69        803.06        23.63 o                         
   5   3   9        768.72        774.67        23.83 o                         
   6   3   9        211.96        209.84        12.61 o                         
   7   3   9        611.56        607.70        23.61 o                         
   8   3   9        544.08        584.96        29.00 o                         
   9   3   9        181.29        193.43        13.93 o                         
  10   3   9         65.31         58.60         9.55 o                         
  11   3   9         40.08         31.94         6.38 o                         
  12   3   9          3.74          4.93         4.13 o                         
 -14   4   9        160.97        161.32        12.42 o                         
 -13   4   9        200.67        215.76        17.42 o                         
 -12   4   9        160.30        165.14        11.77 o                         
 -11   4   9        440.39        447.26        18.06 o                         
 -10   4   9        388.97        392.44        15.57 o                         
  -9   4   9        174.39        176.04        10.57 o                         
  -8   4   9        127.68        122.27         8.74 o                         
  -7   4   9        381.89        350.83        14.00 o                         
  -6   4   9        761.68        769.25        21.55 o                         
  -5   4   9        794.72        729.34        23.64 o                         
  -4   4   9        259.09        249.22        12.69 o                         
  -3   4   9         97.62        103.80         7.32 o                         
  -2   4   9         95.43        113.04         7.51 o                         
  -1   4   9       1016.71        988.56        23.35 o                         
   0   4   9        282.88        293.78        10.68 o                         
   1   4   9         26.48         25.32         4.67 o                         
   2   4   9         71.54         71.19         7.03 o                         
   3   4   9        578.93        569.92        17.06 o                         
   4   4   9        554.92        538.45        18.67 o                         
   5   4   9        917.15        918.06        30.36 o                         
   6   4   9        724.31        744.35        31.82 o                         
   7   4   9         86.80         84.83         9.67 o                         
   8   4   9        321.47        332.07        16.97 o                         
   9   4   9        110.57        110.07        10.48 o                         
  10   4   9        162.79        172.70        11.22 o                         
  11   4   9        132.74         89.41        19.87 o                         
  12   4   9          3.20         -0.58         5.84 o                         
 -13   5   9         62.15         55.00         9.20 o                         
 -12   5   9          6.99          2.68         3.33 o                         
 -11   5   9         65.36         58.62         6.48 o                         
 -10   5   9        172.34        193.28        11.23 o                         
  -9   5   9        319.76        355.63        13.75 o                         
  -8   5   9        532.08        549.27        18.02 o                         
  -7   5   9        139.02        159.37        22.61 o                         
  -6   5   9        571.11        565.34        20.53 o                         
  -5   5   9         84.87         91.55         7.19 o                         
  -4   5   9        695.13        669.69        17.91 o                         
  -3   5   9       1855.31       1853.15        37.01 o                         
  -2   5   9        660.08        719.72        19.14 o                         
  -1   5   9        190.31        211.01         9.27 o                         
   0   5   9        176.60        167.57         9.08 o                         
   1   5   9        654.66        633.38        16.60 o                         
   2   5   9        478.49        492.56        16.77 o                         
   3   5   9        243.02        253.84        10.65 o                         
   4   5   9        132.26        136.80         8.89 o                         
   5   5   9        371.04        353.26        13.44 o                         
   6   5   9         83.61         85.76         7.74 o                         
   7   5   9         26.14         25.43         5.32 o                         
   8   5   9        307.90        278.86        18.83 o                         
   9   5   9         73.65         71.70         8.25 o                         
  10   5   9          1.51         -0.81         4.51 o                         
  11   5   9          0.00         -4.68         7.60 o                         
 -12   6   9        148.48        165.67        19.87 o                         
 -11   6   9        126.45        117.72         9.28 o                         
 -10   6   9         31.62         22.53         6.11 o                         
  -9   6   9         14.43         10.90         3.84 o                         
  -8   6   9        208.68        226.01         9.82 o                         
  -7   6   9         13.38          8.16         4.07 o                         
  -6   6   9        255.07        263.88        13.71 o                         
  -5   6   9        584.79        586.94        17.63 o                         
  -4   6   9        250.79        256.89        14.30 o                         
  -3   6   9         70.06         54.15         5.88 o                         
  -2   6   9        261.22        261.23        11.67 o                         
  -1   6   9        272.62        282.15        12.97 o                         
   0   6   9        118.83        124.12         7.99 o                         
   1   6   9         30.50         34.39        10.26 o                         
   2   6   9        285.80        258.77        10.57 o                         
   3   6   9        468.59        454.10        16.23 o                         
   4   6   9        118.59        123.34         9.19 o                         
   5   6   9        290.04        282.60        16.04 o                         
   6   6   9         13.25         10.32         4.96 o                         
   7   6   9          3.19          1.01         5.75 o                         
   8   6   9         14.83         15.66         5.38 o                         
   9   6   9         64.96         36.06         8.77 o                         
  10   6   9         54.01         47.34        13.15 o                         
 -11   7   9         88.16         35.65         8.47 o                         
 -10   7   9         37.00         23.74         5.67 o                         
  -9   7   9         18.84         17.73         5.42 o                         
  -8   7   9        104.88        108.56         8.24 o                         
  -7   7   9        148.60        157.80        10.49 o                         
  -6   7   9         20.20         12.51         4.77 o                         
  -5   7   9        330.82        350.42        14.06 o                         
  -4   7   9         41.51         48.40         6.03 o                         
  -3   7   9         31.48         22.88         5.04 o                         
  -2   7   9        111.21        107.76         8.00 o                         
  -1   7   9         77.76         74.01         7.05 o                         
   0   7   9         20.24         10.25         4.78 o                         
   1   7   9         39.82         34.82         6.06 o                         
   2   7   9         39.30         30.21         7.25 o                         
   3   7   9          8.15          4.90         5.72 o                         
   4   7   9        141.33        149.34        11.34 o                         
   5   7   9         40.14         37.63         7.53 o                         
   6   7   9         25.81         21.97         6.53 o                         
   7   7   9        198.90        104.00         9.71 o                         
   8   7   9         12.82          6.68         4.32 o                         
  -8   8   9         22.23          9.45         3.64 o                         
  -7   8   9         73.94         70.24        10.39 o                         
  -6   8   9         39.72         32.66         5.32 o                         
  -5   8   9         72.12         63.03         6.03 o                         
  -4   8   9         39.67         34.81         5.18 o                         
  -3   8   9          6.84         -0.10         4.11 o                         
  -2   8   9          2.35          4.40         3.97 o                         
  -1   8   9        192.11        216.68        10.99 o                         
   0   8   9        251.52        309.20        13.59 o                         
   1   8   9        189.58        252.61        12.39 o                         
   2   8   9         71.31         67.18         7.95 o                         
   3   8   9         43.76         35.38         7.76 o                         
   4   8   9         66.95         59.61        10.84 o                         
   5   8   9         32.60         12.76         4.55 o                         
   6   8   9         43.24         31.03         7.73 o                         
  -5   9   9         11.85          7.16         5.12 o                         
  -4   9   9         19.33         13.45         4.34 o                         
  -3   9   9        134.96        149.92        11.98 o                         
  -2   9   9          5.44         15.19         4.12 o                         
  -1   9   9          9.33          6.36         4.04 o                         
   0   9   9         19.95         10.65         4.63 o                         
   1   9   9         43.39         33.38         5.12 o                         
   2   9   9        109.37         34.27        10.66 o                         
  -8  -8  10          9.40          8.18         4.68 o                         
  -7  -8  10         12.24         15.78         5.55 o                         
  -6  -8  10         40.15         41.81         5.86 o                         
  -5  -8  10         48.88         37.69         8.47 o                         
  -4  -8  10         29.54         28.40         5.77 o                         
  -3  -8  10         47.63         40.97         8.04 o                         
  -2  -8  10         18.78          2.26         5.26 o                         
  -1  -8  10         30.69         25.46         9.50 o                         
   0  -8  10        161.65        156.38        12.90 o                         
   1  -8  10        105.01        104.41        19.14 o                         
   2  -8  10          6.59         23.08         7.89 o                         
   3  -8  10          1.57         -3.72         3.72 o                         
   4  -8  10         46.99         46.02        12.27 o                         
   5  -8  10        162.59        166.55        14.61 o                         
  -9  -7  10         93.70        110.90         7.65 o                         
  -8  -7  10         90.29         88.07         7.59 o                         
  -7  -7  10        118.99        124.03        12.43 o                         
  -6  -7  10        115.85        127.40         8.62 o                         
  -5  -7  10          4.17          0.95         5.57 o                         
  -4  -7  10         49.83         42.40         6.75 o                         
  -3  -7  10         17.08         17.29         5.26 o                         
  -2  -7  10        251.23        265.07        13.49 o                         
  -1  -7  10         54.50         61.24         7.89 o                         
   0  -7  10         25.65         14.52         5.72 o                         
   1  -7  10         82.85         80.11        10.96 o                         
   2  -7  10        288.76        295.77        15.10 o                         
   3  -7  10        131.49        111.95        11.67 o                         
   4  -7  10         46.63         40.84         5.81 o                         
   5  -7  10          9.20         14.35         4.45 o                         
   6  -7  10         26.38         16.62         4.82 o                         
   7  -7  10         64.35         46.46         7.60 o                         
 -11  -6  10        268.46        263.57        12.19 o                         
 -10  -6  10        102.59        120.30         7.63 o                         
  -9  -6  10        300.05        330.97        15.90 o                         
  -8  -6  10          2.90         -4.46         4.46 o                         
  -7  -6  10         57.88         69.93         7.31 o                         
  -6  -6  10         83.47         95.02        10.21 o                         
  -5  -6  10        358.49        362.63        18.65 o                         
  -4  -6  10        737.74        752.35        26.69 o                         
  -3  -6  10         88.98         84.95         8.76 o                         
  -2  -6  10        137.20        161.00        10.64 o                         
  -1  -6  10         12.86          6.76         4.41 o                         
   0  -6  10         65.17         96.41        18.56 o                         
   1  -6  10        121.88        135.91        10.00 o                         
   2  -6  10        236.91        265.41        13.87 o                         
   3  -6  10         89.89        105.16         9.34 o                         
   4  -6  10         52.25         53.27         7.10 o                         
   5  -6  10        134.57        135.96         9.99 o                         
   6  -6  10         68.99         64.19         6.61 o                         
   7  -6  10         59.13         57.72         6.21 o                         
   8  -6  10         28.59         28.57         6.66 o                         
   9  -6  10         27.83         29.22         5.55 o                         
 -12  -5  10         70.76         76.25         7.24 o                         
 -11  -5  10         59.93         72.96        10.53 o                         
 -10  -5  10        170.59        177.25         9.75 o                         
  -9  -5  10        127.10        153.30        10.36 o                         
  -8  -5  10        267.16        289.50        12.80 o                         
  -7  -5  10        671.12        677.44        22.12 o                         
  -6  -5  10        650.07        648.76        26.90 o                         
  -5  -5  10        193.23        183.76        12.04 o                         
  -4  -5  10        124.87        119.95         9.42 o                         
  -3  -5  10        170.69        179.74        11.08 o                         
  -2  -5  10        311.15        292.31        16.77 o                         
  -1  -5  10        280.01        251.53        12.62 o                         
   0  -5  10        107.81         97.80         8.88 o                         
   1  -5  10         91.23         84.24         8.36 o                         
   2  -5  10        256.94        258.67        11.85 o                         
   3  -5  10         81.43         95.10         8.33 o                         
   4  -5  10         38.17         45.17         6.14 o                         
   5  -5  10        187.50        182.92        10.12 o                         
   6  -5  10         40.02         31.70         5.65 o                         
   7  -5  10         25.93         17.34         4.84 o                         
   8  -5  10         92.30         89.92         6.77 o                         
   9  -5  10        178.19        189.56         9.71 o                         
  10  -5  10          5.36          1.89         4.16 o                         
 -14  -4  10         86.61         82.43         7.45 o                         
 -13  -4  10          1.79          1.75         3.90 o                         
 -12  -4  10         18.08         13.22         5.61 o                         
 -11  -4  10         99.37        102.36         7.77 o                         
 -10  -4  10        710.34        738.26        22.31 o                         
  -9  -4  10        275.21        311.79        12.90 o                         
  -8  -4  10         53.98         65.96         7.44 o                         
  -7  -4  10        179.54        171.57        12.79 o                         
  -6  -4  10        118.40        115.74         7.88 o                         
  -5  -4  10        182.25        174.46        10.02 o                         
  -4  -4  10        651.70        633.68        18.58 o                         
  -3  -4  10          0.23          1.20         4.06 o                         
  -2  -4  10        261.40        243.87        11.86 o                         
  -1  -4  10        501.66        472.91        15.94 o                         
   0  -4  10       1551.35       1507.77        37.60 o                         
   1  -4  10        312.74        317.51        12.24 o                         
   2  -4  10        215.33        217.92        11.49 o                         
   3  -4  10        121.57        144.34         9.12 o                         
   4  -4  10        855.29        855.16        25.34 o                         
   5  -4  10        429.73        430.42        15.21 o                         
   6  -4  10        715.68        735.31        21.53 o                         
   7  -4  10        429.32        456.13        18.82 o                         
   8  -4  10         62.47         61.01         6.85 o                         
   9  -4  10          7.88          7.37         4.11 o                         
  10  -4  10         77.90        104.64         8.94 o                         
  11  -4  10        135.93        139.13         9.71 o                         
 -14  -3  10         88.81         91.67         6.74 o                         
 -13  -3  10        119.98        126.54         9.94 o                         
 -12  -3  10        237.29        238.15        19.69 o                         
 -11  -3  10         38.00         41.46         6.81 o                         
 -10  -3  10        170.51        177.99        10.20 o                         
  -9  -3  10        205.46        236.22        12.93 o                         
  -8  -3  10        749.67        748.49        22.15 o                         
  -7  -3  10       1710.86       1717.50        41.15 o                         
  -6  -3  10         23.87         36.07         4.65 o                         
  -5  -3  10        214.17        213.58         9.63 o                         
  -4  -3  10        524.68        486.78        15.37 o                         
  -3  -3  10        755.20        717.33        19.49 o                         
  -2  -3  10        663.21        582.77        17.75 o                         
  -1  -3  10       2872.62       2760.60        60.65 o                         
   0  -3  10        421.70        420.87        14.14 o                         
   1  -3  10        242.50        231.72         9.62 o                         
   2  -3  10       1205.21       1164.19        28.87 o                         
   3  -3  10       1401.40       1385.07        32.80 o                         
   4  -3  10        817.01        800.62        24.05 o                         
   5  -3  10        148.28        163.21         9.15 o                         
   6  -3  10         41.27         53.98         6.39 o                         
   7  -3  10         41.09         46.48         5.87 o                         
   8  -3  10         47.27         39.99         5.76 o                         
   9  -3  10        320.74        343.19        12.13 o                         
  10  -3  10        195.17        208.58        13.45 o                         
  11  -3  10         21.25         20.66         6.66 o                         
  12  -3  10         11.43         10.05         6.72 o                         
 -15  -2  10        153.61        172.69        14.61 o                         
 -14  -2  10         36.59         43.82         7.45 o                         
 -13  -2  10         12.67         -2.19         6.37 o                         
 -12  -2  10        286.38        289.30        20.88 o                         
 -11  -2  10        562.77        576.91        24.78 o                         
 -10  -2  10       1112.06       1139.73        39.17 o                         
  -9  -2  10        356.08        366.51        15.69 o                         
  -8  -2  10         39.34         30.67         5.66 o                         
  -7  -2  10         62.33         58.44         6.93 o                         
  -6  -2  10        466.77        432.34        13.69 o                         
  -5  -2  10       2963.19       2858.98        61.96 o                         
  -4  -2  10        480.47        460.19        14.53 o                         
  -3  -2  10        762.62        746.77        19.34 o                         
  -2  -2  10        118.25        121.90         6.42 o                         
  -1  -2  10       3328.39       3257.59        65.13 o                         
   0  -2  10        218.16        202.72         8.28 o                         
   1  -2  10       2579.32       2560.59        57.58 o                         
   2  -2  10       1294.26       1253.62        27.67 o                         
   3  -2  10        121.52        142.59         7.65 o                         
   4  -2  10        804.78        847.10        22.57 o                         
   5  -2  10        837.34        818.08        22.58 o                         
   6  -2  10       1662.28       1690.40        37.46 o                         
   7  -2  10        101.22         92.28         7.26 o                         
   8  -2  10         11.29         11.06         4.34 o                         
   9  -2  10         40.15         44.14         5.53 o                         
  10  -2  10        207.97        242.72        13.09 o                         
  11  -2  10        363.54        394.21        18.03 o                         
  12  -2  10        116.07        115.56         8.65 o                         
 -15  -1  10         74.68         64.87        10.23 o                         
 -14  -1  10         90.29         80.45         7.99 o                         
 -13  -1  10        594.64        595.10        21.47 o                         
 -12  -1  10        228.32        230.24        14.75 o                         
 -11  -1  10         31.72         35.58         6.50 o                         
 -10  -1  10         20.63         15.04         4.94 o                         
  -9  -1  10        231.64        242.10        10.16 o                         
  -8  -1  10       1084.16       1084.06        29.12 o                         
  -7  -1  10        228.60        240.57         9.58 o                         
  -6  -1  10         90.09         94.79         6.46 o                         
  -5  -1  10        145.35        146.46         7.26 o                         
  -4  -1  10        945.78        935.06        30.84 o                         
  -3  -1  10       1113.24       1042.27        27.72 o                         
  -2  -1  10       1841.94       1755.90        39.92 o                         
  -1  -1  10        588.09        564.09        19.59 o                         
   0  -1  10        286.03        264.89         9.80 o                         
   1  -1  10        921.64        955.29        25.37 o                         
   2  -1  10        148.32        142.73         7.23 o                         
   3  -1  10       1085.07       1042.85        24.16 o                         
   4  -1  10       1700.22       1661.04        33.99 o                         
   5  -1  10        193.16        183.51         8.26 o                         
   6  -1  10        256.77        253.63        10.46 o                         
   7  -1  10         68.10         67.24         6.06 o                         
   8  -1  10        377.17        395.76        13.72 o                         
   9  -1  10        358.09        397.97        17.25 o                         
  10  -1  10         24.40         24.98         7.35 o                         
  11  -1  10         10.65         11.50         5.15 o                         
  12  -1  10         14.04          8.59         4.20 o                         
 -15   0  10        304.90        302.68        13.54 o                         
 -14   0  10          9.34          8.37         4.60 o                         
 -13   0  10          4.34         12.01         4.91 o                         
 -12   0  10        166.22        158.26        29.52 o                         
 -11   0  10       1144.02       1150.14        41.21 o                         
 -10   0  10       1390.29       1381.92        40.71 o                         
  -9   0  10        687.98        661.40        24.10 o                         
  -8   0  10        258.52        262.40        12.30 o                         
  -7   0  10        200.94        219.53         9.73 o                         
  -6   0  10       1114.18       1122.31        26.58 o                         
  -5   0  10       1388.65       1441.52        29.86 o                         
  -4   0  10       1855.03       1749.61        45.16 o                         
  -3   0  10        275.90        284.85        13.60 o                         
  -2   0  10         57.68         42.99        13.24 o                         
  -1   0  10        585.16        564.58        17.66 o                         
   0   0  10        370.90        332.87        11.28 o                         
   1   0  10       2336.76       2272.39        45.33 o                         
   2   0  10         32.86         19.49         3.31 o                         
   3   0  10          4.29          1.98         2.99 o                         
   4   0  10        105.88        113.37         6.68 o                         
   5   0  10        228.36        243.72         9.83 o                         
   6   0  10       1152.19       1188.66        27.95 o                         
   7   0  10        392.47        399.63        15.22 o                         
   8   0  10          3.21          2.54         4.73 o                         
   9   0  10         40.91         36.23         6.53 o                         
  10   0  10         26.18         27.05         5.74 o                         
  11   0  10         73.48         65.70         6.49 o                         
  12   0  10        127.79        110.28         8.44 o                         
 -15   1  10         77.11         70.05         7.73 o                         
 -14   1  10         93.31         88.69         8.07 o                         
 -13   1  10        562.80        538.21        35.17 o                         
 -12   1  10        196.00        203.81        12.66 o                         
 -11   1  10         32.63         44.15        14.47 o                         
 -10   1  10         20.64         24.67        15.73 o                         
  -9   1  10        224.30        221.36        21.41 o                         
  -8   1  10       1125.83       1108.49        29.49 o                         
  -7   1  10        203.36        202.28         9.85 o                         
  -6   1  10         85.10         81.13         7.54 o                         
  -5   1  10        144.36        146.16        10.15 o                         
  -4   1  10        960.52        995.53        29.88 o                         
  -3   1  10       1118.14       1057.51        39.01 o                         
  -2   1  10       1838.76       1754.20        49.76 o                         
  -1   1  10        531.08        510.94        20.68 o                         
   0   1  10        322.00        290.80        15.54 o                         
   1   1  10        971.17        998.38        26.34 o                         
   2   1  10        177.30        178.63         9.16 o                         
   3   1  10       1122.45       1109.79        28.62 o                         
   4   1  10       1779.79       1800.88        38.63 o                         
   5   1  10        162.96        169.90         9.97 o                         
   6   1  10        261.74        239.27        12.01 o                         
   7   1  10         92.94        105.20         9.31 o                         
   8   1  10        415.49        410.64        16.82 o                         
   9   1  10        348.69        359.66        15.80 o                         
  10   1  10         26.67         11.09         8.14 o                         
  11   1  10         12.96          1.94         4.98 o                         
  12   1  10         16.66          6.80         7.01 o                         
 -15   2  10        154.56        157.49        11.29 o                         
 -14   2  10         32.10         26.03         6.26 o                         
 -13   2  10         12.32          9.43         4.51 o                         
 -12   2  10        291.27        294.72        14.46 o                         
 -11   2  10        550.09        574.78        27.97 o                         
 -10   2  10       1062.79       1075.18        54.36 o                         
  -9   2  10        385.47        386.27        20.92 o                         
  -8   2  10         32.94         23.39         8.79 o                         
  -7   2  10         83.20         82.51        12.28 o                         
  -6   2  10        456.00        423.50        21.17 o                         
  -5   2  10       2981.36       2939.80        84.39 o                         
  -4   2  10        476.70        460.63        23.51 o                         
  -3   2  10        774.96        753.36        33.54 o                         
  -2   2  10        114.73        113.73         9.53 o                         
  -1   2  10       3370.55       3368.17        90.69 o                         
   0   2  10        187.41        164.56        10.70 o                         
   1   2  10       2757.03       2718.13        68.27 o                         
   2   2  10       1277.60       1274.90        37.33 o                         
   3   2  10        126.43        140.89        10.34 o                         
   4   2  10        793.01        810.94        23.34 o                         
   5   2  10        831.19        843.75        25.99 o                         
   6   2  10       1625.89       1629.15        43.68 o                         
   7   2  10        117.28        128.54        10.46 o                         
   8   2  10          7.34         11.87         6.15 o                         
   9   2  10         38.98         35.17         7.11 o                         
  10   2  10        196.98        199.00        13.46 o                         
  11   2  10        344.21        384.79        22.49 o                         
  12   2  10        111.96        129.80        14.03 o                         
 -14   3  10         65.54         57.03         6.50 o                         
 -13   3  10         90.89         99.79         9.67 o                         
 -12   3  10        231.54        233.43        15.28 o                         
 -11   3  10         47.12         62.40         9.46 o                         
 -10   3  10        177.63        176.73        10.85 o                         
  -9   3  10        256.82        276.24        13.06 o                         
  -8   3  10        740.12        728.46        22.84 o                         
  -7   3  10       1665.13       1676.42        42.17 o                         
  -6   3  10         21.98         22.11         5.54 o                         
  -5   3  10        217.16        221.70        13.40 o                         
  -4   3  10        514.44        498.98        23.65 o                         
  -3   3  10        722.12        713.25        21.44 o                         
  -2   3  10        712.41        680.08        20.18 o                         
  -1   3  10       2775.13       2835.29        59.60 o                         
   0   3  10        391.88        375.30        14.71 o                         
   1   3  10        232.49        237.45        10.29 o                         
   2   3  10       1155.13       1154.35        33.66 o                         
   3   3  10       1400.46       1398.71        38.04 o                         
   4   3  10        818.99        856.84        28.10 o                         
   5   3  10        120.31        124.31        12.44 o                         
   6   3  10         43.43         39.41         7.98 o                         
   7   3  10         35.79         34.86         8.50 o                         
   8   3  10         27.15         19.76         7.90 o                         
   9   3  10        349.25        352.85        26.82 o                         
  10   3  10        224.48        245.41        31.82 o                         
  11   3  10         23.98         16.73         4.47 o                         
  12   3  10         11.75          3.74         4.02 o                         
 -14   4  10         82.52         97.61         9.02 o                         
 -13   4  10          1.43          4.21         3.40 o                         
 -12   4  10         14.05         14.14         5.14 o                         
 -11   4  10         87.84         85.54         8.16 o                         
 -10   4  10        676.95        691.00        22.15 o                         
  -9   4  10        247.94        265.21        12.12 o                         
  -8   4  10         59.53         71.50         9.02 o                         
  -7   4  10        178.47        180.16        10.67 o                         
  -6   4  10        122.66        110.70         8.83 o                         
  -5   4  10        167.63        159.05        11.36 o                         
  -4   4  10        592.28        589.86        19.19 o                         
  -3   4  10          1.05          2.51         4.32 o                         
  -2   4  10        255.92        252.00        11.36 o                         
  -1   4  10        467.94        441.16        16.42 o                         
   0   4  10       1447.47       1442.07        39.07 o                         
   1   4  10        279.65        287.02        13.06 o                         
   2   4  10        176.72        189.78         9.84 o                         
   3   4  10        130.92        148.49         9.24 o                         
   4   4  10        841.83        880.25        30.38 o                         
   5   4  10        364.45        358.17        16.13 o                         
   6   4  10        696.68        706.00        24.32 o                         
   7   4  10        434.05        472.73        20.65 o                         
   8   4  10         72.65         73.94         8.51 o                         
   9   4  10         10.64         12.81         4.80 o                         
  10   4  10         63.53         89.13        11.86 o                         
  11   4  10        125.23        102.56        17.82 o                         
 -13   5  10        151.42         91.27         8.20 o                         
 -12   5  10         54.35         44.10         6.13 o                         
 -11   5  10         55.21         53.62         5.99 o                         
 -10   5  10        179.76        181.74        10.19 o                         
  -9   5  10        141.68        122.33         9.01 o                         
  -8   5  10        267.13        291.86        11.92 o                         
  -7   5  10        741.51        759.66        22.95 o                         
  -6   5  10        652.08        617.46        22.44 o                         
  -5   5  10        195.54        198.93        10.22 o                         
  -4   5  10         99.78         97.36         7.36 o                         
  -3   5  10        235.33        243.77        10.11 o                         
  -2   5  10        276.16        269.19        11.88 o                         
  -1   5  10        297.36        285.37        12.19 o                         
   0   5  10        121.24        111.03         8.47 o                         
   1   5  10         81.48         71.91         7.08 o                         
   2   5  10        204.57        216.43        11.59 o                         
   3   5  10         52.84         57.14         7.14 o                         
   4   5  10         42.58         47.40         5.71 o                         
   5   5  10        184.39        182.25        10.38 o                         
   6   5  10         37.71         33.98         5.88 o                         
   7   5  10         36.47         31.31         7.09 o                         
   8   5  10         91.13         86.56         9.12 o                         
   9   5  10        172.73        141.10        17.28 o                         
  10   5  10          3.03          5.26         8.18 o                         
 -12   6  10        124.55         70.42        11.10 o                         
 -11   6  10        236.88        214.56        17.95 o                         
 -10   6  10         96.45        102.69        10.20 o                         
  -9   6  10        274.33        269.16        10.61 o                         
  -8   6  10          3.60         -3.54         4.02 o                         
  -7   6  10         61.33         74.16         6.58 o                         
  -6   6  10        105.39         99.44         7.48 o                         
  -5   6  10        340.91        356.45        12.84 o                         
  -4   6  10        723.85        747.14        20.31 o                         
  -3   6  10         78.66         65.00         6.33 o                         
  -2   6  10        130.75        148.00         8.60 o                         
  -1   6  10          9.75          8.74         4.32 o                         
   0   6  10         96.93        114.57         8.25 o                         
   1   6  10        128.91        141.19         8.76 o                         
   2   6  10        241.65        265.80        11.43 o                         
   3   6  10         89.40         84.64         8.11 o                         
   4   6  10         61.97         52.87         6.88 o                         
   5   6  10        121.35        111.31         9.33 o                         
   6   6  10         64.38         50.92         9.36 o                         
   7   6  10         54.26         54.59         9.82 o                         
   8   6  10         29.37         14.47         6.64 o                         
   9   6  10         23.86          2.92         7.60 o                         
 -10   7  10        120.08         72.82         9.03 o                         
  -9   7  10         89.33         84.32         9.96 o                         
  -8   7  10         90.57         81.38         8.37 o                         
  -7   7  10        106.15         96.21         7.49 o                         
  -6   7  10        114.15        108.68         8.25 o                         
  -5   7  10          4.23          3.24         4.37 o                         
  -4   7  10         58.14         61.95         6.58 o                         
  -3   7  10         30.61         37.39         5.57 o                         
  -2   7  10        243.82        286.91        13.35 o                         
  -1   7  10         47.01         44.45         6.81 o                         
   0   7  10         28.96         26.87         5.96 o                         
   1   7  10         89.79         89.11         8.55 o                         
   2   7  10        325.66        328.75        23.39 o                         
   3   7  10        141.02        134.71        10.76 o                         
   4   7  10         53.72         55.07         9.27 o                         
   5   7  10          7.72          6.74         5.42 o                         
   6   7  10         29.83         13.91         6.44 o                         
   7   7  10         69.10         31.30         7.89 o                         
  -8   8  10          8.30          3.01         3.70 o                         
  -7   8  10         13.38         11.08         3.22 o                         
  -6   8  10         49.08         41.98         8.01 o                         
  -5   8  10         47.61         50.35         5.38 o                         
  -4   8  10         27.06         23.02         5.32 o                         
  -3   8  10         49.94         48.21         5.85 o                         
  -2   8  10         20.78         15.14         4.38 o                         
  -1   8  10         36.35         28.82         4.99 o                         
   0   8  10        161.22        175.76        10.40 o                         
   1   8  10        112.22        144.82        10.01 o                         
   2   8  10          5.45          2.56         3.87 o                         
   3   8  10          2.32          6.04         4.88 o                         
   4   8  10         40.44         30.24         7.82 o                         
   5   8  10        158.24        118.89        11.56 o                         
  -4   9  10         16.31         11.10         4.97 o                         
  -3   9  10         93.91         56.21         7.57 o                         
  -2   9  10         90.07        118.05        15.19 o                         
  -1   9  10          6.75          6.75         4.31 o                         
   0   9  10         38.74         54.93        12.86 o                         
   1   9  10         23.31          3.51         5.26 o                         
  -7  -8  11          0.62          4.68         6.14 o                         
  -6  -8  11         22.51         19.58         5.84 o                         
  -5  -8  11          1.69         -3.60         4.68 o                         
  -4  -8  11         99.27         85.39         8.56 o                         
  -3  -8  11         42.69         42.84         7.29 o                         
  -2  -8  11          7.14          7.96         4.91 o                         
  -1  -8  11         13.84         23.08         7.89 o                         
   0  -8  11        104.01        100.22        13.15 o                         
   1  -8  11         84.22         71.53        18.41 o                         
   2  -8  11         41.47         31.05         6.43 o                         
   4  -8  11         64.80         69.83         9.35 o                         
  -9  -7  11          3.77         11.35         4.21 o                         
  -8  -7  11         39.38         30.22         7.48 o                         
  -7  -7  11         46.19         42.87         4.94 o                         
  -6  -7  11        127.57        161.44        10.62 o                         
  -5  -7  11         37.33         46.23         5.89 o                         
  -4  -7  11          4.81          2.04         5.27 o                         
  -3  -7  11         41.58         39.68         7.71 o                         
  -2  -7  11        107.71        123.79        15.85 o                         
  -1  -7  11        121.53        106.88        16.89 o                         
   0  -7  11        158.34        141.35        11.49 o                         
   1  -7  11         14.22          4.61         5.06 o                         
   2  -7  11         35.12         30.30         5.51 o                         
   3  -7  11         11.74          3.12         4.06 o                         
   4  -7  11        144.27        146.75         8.90 o                         
   5  -7  11         94.22         71.36        10.37 o                         
   6  -7  11         41.81         32.91        11.40 o                         
 -11  -6  11         24.68          9.96        10.96 o                         
 -10  -6  11          8.67         11.06         3.48 o                         
  -9  -6  11        258.89        260.61        21.77 o                         
  -8  -6  11         41.49         39.43         6.62 o                         
  -7  -6  11         73.46         74.50         7.57 o                         
  -6  -6  11         10.23         10.93         4.56 o                         
  -5  -6  11         66.05         72.49         9.01 o                         
  -4  -6  11          5.99         17.86         9.04 o                         
  -3  -6  11        275.89        308.24        16.24 o                         
  -2  -6  11        271.31        268.96        18.80 o                         
  -1  -6  11        273.12        264.85        13.24 o                         
   0  -6  11          8.10         10.91         7.63 o                         
   1  -6  11        245.41        236.84        13.07 o                         
   2  -6  11        677.71        711.48        24.14 o                         
   3  -6  11        132.63        158.66        12.10 o                         
   4  -6  11         32.46         30.11         6.35 o                         
   5  -6  11         90.26         75.93         8.07 o                         
   6  -6  11         87.28         73.71         6.60 o                         
   7  -6  11        219.52        234.96        12.33 o                         
   8  -6  11         47.44         42.80        13.44 o                         
 -13  -5  11         59.89         42.21         7.60 o                         
 -12  -5  11        166.26        173.49        28.93 o                         
 -11  -5  11         43.36         52.96         6.83 o                         
 -10  -5  11         92.20         87.87         8.43 o                         
  -9  -5  11         80.33         69.46         7.63 o                         
  -8  -5  11        193.72        224.25        10.85 o                         
  -7  -5  11        223.91        220.78        11.15 o                         
  -6  -5  11        362.67        342.62        13.87 o                         
  -5  -5  11        299.27        281.02        27.37 o                         
  -4  -5  11        162.45        170.49        11.59 o                         
  -3  -5  11        399.14        373.30        15.32 o                         
  -2  -5  11         63.48         68.14         7.22 o                         
  -1  -5  11        838.44        874.38        27.08 o                         
   0  -5  11        312.52        323.60        15.67 o                         
   1  -5  11        186.99        194.46        10.78 o                         
   2  -5  11         15.37         10.65         6.37 o                         
   3  -5  11        415.43        425.96        15.93 o                         
   4  -5  11        675.26        673.70        21.50 o                         
   5  -5  11        434.82        453.80        16.14 o                         
   6  -5  11        207.97        226.68        10.75 o                         
   7  -5  11         13.91         12.39         4.67 o                         
   8  -5  11         10.53          7.61         3.65 o                         
   9  -5  11         97.64        104.47         7.15 o                         
 -14  -4  11        101.65        112.49        13.73 o                         
 -13  -4  11        125.50        136.29        19.05 o                         
 -12  -4  11          0.73          1.92         5.74 o                         
 -11  -4  11         81.34         80.78         7.25 o                         
 -10  -4  11        383.39        404.85        14.62 o                         
  -9  -4  11        475.45        499.70        18.49 o                         
  -8  -4  11        297.22        278.43        12.48 o                         
  -7  -4  11         21.53         27.41         5.12 o                         
  -6  -4  11        149.76        150.67         9.10 o                         
  -5  -4  11        128.76        140.46         8.85 o                         
  -4  -4  11       1300.33       1243.52        31.61 o                         
  -3  -4  11       1496.63       1424.92        38.83 o                         
  -2  -4  11        129.32        128.18         9.89 o                         
  -1  -4  11         11.40          6.31         4.85 o                         
   0  -4  11        528.16        508.91        18.78 o                         
   1  -4  11        610.46        593.83        18.90 o                         
   2  -4  11       1289.79       1272.53        33.17 o                         
   3  -4  11       1573.79       1582.63        40.32 o                         
   4  -4  11        247.26        257.80        12.38 o                         
   5  -4  11        443.17        470.46        16.14 o                         
   6  -4  11        129.09        138.55        11.81 o                         
   7  -4  11        194.52        216.39        10.91 o                         
   8  -4  11        274.79        297.78        14.55 o                         
   9  -4  11         47.85         45.51         6.64 o                         
  10  -4  11          0.09         -4.82         4.82 o                         
 -14  -3  11          5.61         11.79         4.53 o                         
 -13  -3  11        104.30         94.00        14.21 o                         
 -12  -3  11         95.53         93.46        10.64 o                         
 -11  -3  11        597.77        604.06        22.26 o                         
 -10  -3  11        249.44        257.60        12.06 o                         
  -9  -3  11        371.52        366.34        16.21 o                         
  -8  -3  11        305.27        338.62        13.64 o                         
  -7  -3  11        604.21        614.87        19.02 o                         
  -6  -3  11       1229.76       1219.38        29.75 o                         
  -5  -3  11        625.20        599.65        20.02 o                         
  -4  -3  11         45.00         48.01         6.22 o                         
  -3  -3  11        217.01        210.34         9.86 o                         
  -2  -3  11        323.47        275.12        11.19 o                         
  -1  -3  11        304.33        289.67        11.17 o
[truncated: 198,613 more chars]
